# Supplementary material for: Genome-wide identification and analysis of the ALTERNATIVE OXIDASE gene family in diploid and hexaploid wheat
Source: PLoS One. 2018 Aug 3;13(8):e0201439. doi: 10.1371/journal.pone.0201439 (PMC6075773; doi:10.1371/journal.pone.0201439)
Supplement: S1 Table — RC in the wheat sequences refers to sequences which had high sequence similarity in the reverse complement from which the protein was translated. (XLSX) [file pone.0201439.s010.xlsx]

## Sheet: Sheet1
S1 Table. Accessions numbers of AOX proteins used in this study. RC in the wheat sequences refers to sequences which had high sequence similarity in the reverse complement from which the protein was translated.
SPECIES	AOX SEQUENCE ACCESSION NUMBERS/SCAFFOLD	DATABASE
Anasus comosus	Aco017022.1	Phytozome
Asparagus officinalis	AsparagusV1_04.1023	Phytozome
	AsparagusV1_09.1176	Phytozome
	AsparagusV1_04.1027	Phytozome
Musa acuminata	GSMUA_Achr1T27800_001	Phytozome
	GSMUA_Achr5T03810_001	Phytozome
	GSMUA_Achr6T01300_001	Phytozome
	GSMUA_Achr1T27810_001	Phytozome
	GSMUA_Achr6T01170_001	Phytozome
Oropetalum thomaeum	Oropetium_20150105_19337A	Phytozome
Panicum virgatum	Pavir.1KG139300.1	Phytozome
	Pavir.1NG441700.1	Phytozome
	Pavir.1KG464600.1	Phytozome
	Pavir.7NG319500.1	Phytozome
	Pavir.7KG299500	Phytozome
	Pavir.7NG319800.1	Phytozome
	Pavir.7KG299600.1	Phytozome
	Pavir.7KG332300.1	Phytozome
	Pavir.7NG319900.1	Phytozome
	Pavir.7KG299700.1	Phytozome
Spirodela polyrhiza	Spipo5G0073900	Phytozome
	Spipo20G0025000	Phytozome
	Spipo11G0008300	Phytozome
Symplocarpus renifolius	BAD83866.1	Phytozome
Zostera marina	Zosma120g00230.1	Phytozome
	Zosma120g00220.1	Phytozome
	Zosma120g00200.1	Phytozome
Arabidopsis thaliana	AT3G22370.1	Phytozome
Trypanosoma brucei	XP_822944.1	NCBI
Sauromatum guttatum	AAA34048.1	NCBI
Triticum aestivum	TRIAE_CS42_2AL_TGACv1_093624_AA0283900.1	Ensembl Plants
	TRIAE_CS42_2AL_TGACv1_093624_AA0283900.2	Ensembl Plants
	TRIAE_CS42_2BL_TGACv1_132767_AA0439680.1	Ensembl Plants
	TRIAE_CS42_2DL_TGACv1_159044_AA0531270.1	Ensembl Plants
	TRIAE_CS42_2DL_TGACv1_159044_AA0531270.2	Ensembl Plants
	TRIAE_CS42_2DL_TGACv1_160367_AA0549780.1	Ensembl Plants
	TRIAE_CS42_4BL_TGACv1_321481_AA1061160.1	Ensembl Plants
	TRIAE_CS42_4BL_TGACv1_321481_AA1061160.2	Ensembl Plants
	TRIAE_CS42_4BL_TGACv1_321481_AA1061160.3	Ensembl Plants
	TRIAE_CS42_4BL_TGACv1_321481_AA1061160.4	Ensembl Plants
	TRIAE_CS42_3B_TGACv1_221271_AA0735840	Ensembl Plants
	TRIAE_CS42_6BL_TGACv1_499339_AA1578450	Ensembl Plants
	TRIAE_CS42_6AL_TGACv1_471250_AA1505530.1	Ensembl Plants
	TRIAE_CS42_6BL_TGACv1_499881_AA1593950.1	Ensembl Plants
	TRIAE_CS42_6BL_TGACv1_499881_AA1593950.2	Ensembl Plants
	TRIAE_CS42_6BL_TGACv1_499881_AA1593950.3	Ensembl Plants
	TRIAE_CS42_6DL_TGACv1_528632_AA1715280.1	Ensembl Plants
	TRIAE_CS42_3B_TGACv1_221946_AA0753740.1	Ensembl Plants
	TRIAE_CS42_3DS_TGACv1_271978_AA0912170	Ensembl Plants
	TRIAE_CS42_2AL_TGACv1_094717_AA0302070.1	Ensembl Plants
	TRIAE_CS42_2AL_TGACv1_093545_AA0282360.1	Ensembl Plants
	TRIAE_CS42_2AL_TGACv1_093545_AA0282360.2	Ensembl Plants
	TRIAE_CS42_2DL_TGACv1_162315_AA0562440.1	Ensembl Plants
	TRIAE_CS42_4AS_TGACv1_308389_AA1027660	Ensembl Plants
	RC.TGACv1_scaffold_129474_2BL:235,137-236,895	Ensembl Plants
	RC.TGACv1_scaffold_129474_2BL:226867-227725	Ensembl Plants
	RC.TGACv1_scaffold_160654_2DL:15,057-16,369	Ensembl Plants
Triticum urartu	TRIUR3_12374	Ensembl Plants
	TRIUR3_19476	Ensembl Plants
	TRIUR3_08189	Ensembl Plants
	TRIUR3_10307	Ensembl Plants
Aegilops speltoides	RC.TGAC_WGS_speltoides_v1_contig_403763	Ensembl Plants
Aegilops tauschii	EMT12983	Ensembl Plants
	EMT10169	Ensembl Plants
	EMT02184	Ensembl Plants
	EMT02460	Ensembl Plants
Hordeum vulgare	HORVU2Hr1G101980.1	Phytozome
	HORVU6Hr1G068150.2	Phytozome
	HORVU2Hr1G101990.2	Phytozome
	BAJ96608.1	NCBI
Brachypodium distachyon	Bradi3g52505.2	Phytozome
	Bradi5g20540.1	Phytozome
	Bradi5g20547.1	Phytozome
	Bradi5g20557	Phytozome
Zea mays	Zm00008a006384_T01	Phytozome
	Zm00008a006383_T01	Phytozome
	Zm00008a006385_T01	Phytozome
	Zm00008a022730_T01	Phytozome
Oryza sativa	LOC_Os04g51160.1	Phytozome
	LOC_Os04g51150.1	Phytozome
	LOC_Os02g47200.1	Phytozome
