# Supplementary material for: Genome-wide identification and analysis of the ALTERNATIVE OXIDASE gene family in diploid and hexaploid wheat
Source: PLoS One. 2018 Aug 3;13(8):e0201439. doi: 10.1371/journal.pone.0201439 (PMC6075773; doi:10.1371/journal.pone.0201439)
Supplement: S4 Table — The nucleotide sequence in bold indicates cases where the motif YTTGNNNNNVAMV has a single nucleotide deviation (site of change underlined) from the MDM motif CTTGNNNNNCAMG. *Denotes negative regulators of AOX expression. (XLSX) [file pone.0201439.s013.xlsx]

## Sheet: S4 Table
S4 Table. Sequences of putative wheat AOX regulator motifs. The nucleotide sequence in bold indicates cases where the motif YTTGNNNNNVAMV has a single nucleotide deviation (site of change underlined) from the MDM motif CTTGNNNNNCAMG. *Denotes negative regulators of AOX expression.
Hexaploid
Locus	Gene Name	Strand	Position	Sequence
At1g32870	TaAOX1d-2AL.2	+	-378	CTTGCACGGCAAGGAA
	TaAOX1d-2DL	+	-392	CTTGCACGGCAAGGAA
	TaAOX1a-2AL	+	-267	CTTGGAGGAGAAGAAA
	TaAOX1a-2AL	-	-943	CTTGTGGACCAAGAAA
	TaAOX1a-2AL	+	-940	CTTGGTCCACAAGTAA
	TaAOX1a-2BL	-	-531	CTTGTGGACCAAGAAA
	TaAOX1a-2BL	+	-528	CTTGGTCCACAAGCAA
	TaAOX1a-2DL	+	-268	CTTGGAGGAGAAGAAA
	TaAOX1a-2DL	-	-955	CTTGTGGACCAAGAAA
	TaAOX1a-2DL	+	-952	CTTGGTCCACAAGCAA
	TaAOX1a-like-2DL	+	-412	CTTGCACGGCAAGGAA
At1g34190	TaAOX1d-2AL.2	-	-375	TAATTCCTTGCCGTGCAAG
	TaAOX1d-2DL	-	-389	CAATTCCTTGCCGTGCAAG
	TaAOX1a-2AL	+	-943	TTCTTTCTTGGTCCACAAG
	TaAOX1a-2AL	-	-937	TATTTACTTGTGGACCAAG
	TaAOX1a-2BL	+	-531	TTCTTTCTTGGTCCACAAG
	TaAOX1a-2BL	-	-525	TATTTGCTTGTGGACCAAG
	TaAOX1a-2DL	+	-955	TTCTTTCTTGGTCCACAAG
	TaAOX1a-2DL	-	-949	TATTTGCTTGTGGACCAAG
	TaAOX1a-like-2DL	-	-409	TAATTCCTTGCCGTGCAAG
At1g66600	TaAOX1d-2AL.2	+	-1304	CGGTCAAG
	TaAOX1d-2AL.2	+	-669	CGGTCAAC
	TaAOX1d-2AL.2	+	-505	CGGTCAAC
	TaAOX1d-2DL	+	-521	CGGTCAAC
	TaAOX1a-like-2DL	-	-810	CGGTCAAC
At3g10500	TaAOX1d-2AL.2	-	-378	TTCCTTGCCGTGCAAGT
	TaAOX1d-2DL	-	-392	TTCCTTGCCGTGCAAGT
	TaAOX1a-2AL	+	-942	TTTCTTGGTCCACAAGT
	TaAOX1a-2AL	-	-940	TTACTTGTGGACCAAGA
	TaAOX1a-2BL	+	-530	TTTCTTGGTCCACAAGC
	TaAOX1a-2BL	-	-528	TTGCTTGTGGACCAAGA
	TaAOX1a-2DL	+	-954	TTTCTTGGTCCACAAGC
	TaAOX1a-2DL	-	-952	TTGCTTGTGGACCAAGA
	TaAOX1a-like-2DL	-	-412	TTCCTTGCCGTGCAAGT
At5g04410	TaAOX1d-2AL.2	-	-1279	CACCACGCCACA
	TaAOX1d-2AL.1	-	-622	CGGCACGGCACG
	TaAOX1a-2AL	+	-411	ACGCACGCCAGT
	TaAOX1a-like-2DL	+	-39	CGGCACGCCAGC
	TaAOX1a-like-2DL	+	-776	TTACACGCCACC
	regTaAOX-4BL	-	-1069	CAACAAGCCAGG
At1g80840*	TaAOX1c-6BL	+	-1040	ACCTTTGACTTTATC
At2g40220*	TaAOX1d-2AL.2	+	-343	CGCCGCCGCG
	TaAOX1d-2AL.2	-	-190	CGGTGCTTCC
	TaAOX1d-2AL.1	+	-39	CACCGCCGCC
	TaAOX1d-2AL.1	-	-632	CGGTGCTTCC
	TaAOX1d-2DL	+	-358	CGCCGCCGCG
	TaAOX1d-2DL	-	-196	CGGTGCTTCC
	TaAOX1d-2DL	+	-858	CGCCGCGCCT
	TaAOX1d-2DL	+	-527	CGCTGCGCCG
	TaAOX1a-2AL	-	-1384	CGGCGCCCCG
	TaAOX1a-2AL	+	-219	CGGCCCCCCC
	TaAOX1a-2AL	+	-201	CGCCGCGGCC
	TaAOX1a-2AL	+	-178	CGCCGCCTCC
	TaAOX1a-2BL	-	-937	CGGCGCCGCT
	TaAOX1a-2BL	+	-935	CGGCGCCGGT
	TaAOX1a-2DL	-	-231	CGCTGCCTCC
	TaAOX1a-2DL	+	-201	CGCCGCGGCC
	TaAOX1a-2DL	+	-178	CGCCGCCTCC
	TaAOX1a-2DL	-	-1432	CGGCGCCCCC
	TaAOX1c-6DL	+	-512	CGCCCCCCCC
	TaAOX1a-like-2DL	+	-382	CGGCGCGCCG
	TaAOX1a-like-2DL	-	-382	CGGCGCGCCG
	TaAOX1a-like-2DL	+	-377	CGCCGCCGCG
	TaAOX1a-like-2DL	+	-333	CGCCGCCACC
	TaAOX1a-like-2DL	+	-1	CGGTGCCGCC
	TaAOX1a-like-2DL	-	-843	CGGCGCGTCC
	put.TaAOX1d-like-4AS	+	-39	CGCCGCCACC
	put.TaAOX1d-like-4AS	-	-1331	CGGTGCCCCC
	put.TaAOX1e-3DS	-	-537	CGCTGCCGCT
	put.TaAOX1e-3DS	-	-570	CGCCGCTGCC
	put.TaAOX1e-3DS	-	-535	CGCTGCCGCC
	put.TaAOX1e-3DS	-	-532	CGCCGCTGCC
	put.TaAOX1e-3DS	-	-529	CGCCGCCGCT
	put.TaAOX1e-3DS	-	-509	CGCCGCCACC
	put.regTaAOX-3B	+	-469	CGCTGCCGCC
	put.regTaAOX-3B	+	-381	CGGTGCTTCC
	put.regTaAOX-3B	-	-138	CGGCGCCGAC
	put.regTaAOX-3B	+	-136	CGGCGCCGGC
	put.regTaAOX-3B	-	-135	CGCCGGCGCC
	put.regTaAOX-3B	+	-133	CGCCGGCGCC
	put.regTaAOX-3B	+	-682	CGCCGCCGCC
	put.regTaAOX-3B	+	-679	CGCCGCCTCT
	put.regTaAOX-3B	+	-623	CGCTGCCCCC
	put.regTaAOX-3B	+	-508	CGCCGCTCCC
	regTaAOX-3B	-	-185	CACCGCGCCC
	regTaAOX-4BL	+	-39	CACCGCCGCC
	regTaAOX-4BL	+	-485	CGCCGCCGCC
	regTaAOX-4BL	+	-482	CGCCGCCGCA
	regTaAOX-4BL	+	-399	CGGTGCTTCC
	regTaAOX-4BL	+	-144	CGCCGCGCCG
	regTaAOX-4BL	-	-144	CGGCGCGGCG
	regTaAOX-4BL	+	-619	CGCCGCTGCC
	regTaAOX-4BL	+	-527	CGCCGCTCCC
	TaAOX1d-2AL.2	+	-381	CTTGCACGGCAAG
CTTGNNNNNCAMG	TaAOX1d-2AL.2	-	-381	CTTGCCGTGCAAG
	TaAOX1d-2DL	+	-395	CTTGCACGGCAAG
	TaAOX1d-2DL	-	-395	CTTGCCGTGCAAG
	TaAOX1a-2AL	+	-943	CTTGGTCCACAAG
	TaAOX1a-2AL	-	-943	CTTGTGGACCAAG
	TaAOX1a-2BL	+	-531	CTTGGTCCACAAG
	TaAOX1a-2BL	-	-531	CTTGTGGACCAAG
	TaAOX1a-2DL	+	-955	CTTGGTCCACAAG
	TaAOX1a-2DL	-	-955	CTTGTGGACCAAG
	TaAOX1a-like-2DL	+	-415	CTTGCACGGCAAG
	TaAOX1a-like-2DL	-	-415	CTTGCCGTGCAAG
	TaAOX1d-2AL.2	-	-1096	CTTGCTCTTCAAC
YTTGNNNNNVAMV	TaAOX1d-2AL.2	-	-645	TTTGGAGGTCAAC
	TaAOX1d-2AL.2	+	-381	CTTGCACGGCAAG
	TaAOX1d-2AL.2	-	-381	CTTGCCGTGCAAG
	TaAOX1d-2AL.1	+	-756	TTTGAACTGAACC
	TaAOX1d-2DL	-	-668	TTTGGAGGTCAAC
	TaAOX1d-2DL	+	-395	CTTGCACGGCAAG
	TaAOX1d-2DL	-	-395	CTTGCCGTGCAAG
	TaAOX1a-2AL	+	-1402	TTTGAGATGGAAA
	TaAOX1a-2AL	-	-1330	TTTGAGATGCACG
	TaAOX1a-2AL	-	-1317	TTTGATTGTGAAA
	TaAOX1a-2AL	+	-1272	TTTGCCAATCACA
	TaAOX1a-2AL	+	-943	CTTGGTCCACAAG
	TaAOX1a-2AL	-	-943	CTTGTGGACCAAG
	TaAOX1a-2AL	+	-270	CTTGGAGGAGAAG
	TaAOX1a-2AL	-	-50	TTTGATGCTGACG
	TaAOX1a-2BL	+	-952	TTTGAGATGAAAA
	TaAOX1a-2BL	-	-892	TTTGGTCATGAAA
	TaAOX1a-2BL	+	-531	CTTGGTCCACAAG
	TaAOX1a-2BL	-	-531	CTTGTGGACCAAG
	TaAOX1a-2BL	-	-280	TTTGTTCGAAAAA
	TaAOX1a-2DL	+	-1450	TTTGAGATGGAAA
	TaAOX1a-2DL	-	-1365	TTTGGTTGTGAAA
	TaAOX1a-2DL	+	-1320	TTTGCGAATCACA
	TaAOX1a-2DL	+	-955	CTTGGTCCACAAG
	TaAOX1a-2DL	-	-955	CTTGTGGACCAAG
	TaAOX1a-2DL	+	-271	CTTGGAGGAGAAG
	TaAOX1c-6AL	+	-1186	CTTGCCCATGAAG
	TaAOX1c-6AL	-	-563	TTTGGACACAAAA
	TaAOX1c-6AL	+	-562	TTTGTGTCCAAAA
	TaAOX1c-6AL	-	-334	TTTGACACGAAAA
	TaAOX1c-6BL	+	-838	TTTGAAACTAACA
	TaAOX1c-6DL	-	-315	TTTGGCACGAAAA
	TaAOX1a-like-2DL	+	-1438	CTTGCCTTACAAC
	TaAOX1a-like-2DL	-	-946	TTTGTCTCACAAC
	TaAOX1a-like-2DL	+	-415	CTTGCACGGCAAG
	TaAOX1a-like-2DL	-	-415	CTTGCCGTGCAAG
	regTaAOX-4BL	+	-572	TTTGTCTCTCACA
	regTaAOX-4BL	-	-70	CTTGCCGCCGACA
	put.regTaAOX-3B	-	-897	TTTGTGAAGCAAC
	put.regTaAOX-3B	-	-841	TTTGTTGGAAAAA
	put.regTaAOX-3B	+	-553	TTTGTCTCTCACA
Diploid	Gene Name	Strand	Position	Sequence
Locus	TuAOX1d.1	+	-729	CTTGCACGGCAAGGAA
At1g32870	TuAOX1a	+	-1027	CTTGGAGGAGAAGAAA
	AetAOX1d	+	-1075	CTTGCACGGCAAGGAA
	AetAOX1d-like	-	-1007	CTTGCCGTGCAAGTCT
	AetAOX1d-like	+	-1004	CTTGCACGGCAAGCAG
	AetAOX1a	+	-728	CTTGGAGGAGAAGAAA
	AetAOX1a	-	-1401	CTTGTGGACCAAGAAA
	AetAOX1a	+	-1398	CTTGGTCCACAAGCAA
	TuAOX1d.1	-	-726	TAATTCCTTGCCGTGCAAG
At1g34190	AetAOX1d	-	-1072	CAATTCCTTGCCGTGCAAG
	AetAOX1d-like	-	-1185	TGGTGCCGTGGATGCCACG
	AetAOX1d-like	+	-1007	CAGAGACTTGCACGGCAAG
	AetAOX1a	+	-1401	TTCTTTCTTGGTCCACAAG
	AetAOX1a	-	-1395	TATTTGCTTGTGGACCAAG
	TuAOX1d.1	+	-1021	CGGTCAAC
At1g66600	TuAOX1d.1	+	-856	CGGTCAAC
	AetAOX1d	+	-1206	CGGTCAAC
	TuAOX1d.1	-	-729	TTCCTTGCCGTGCAAGT
At3g10500	AetAOX1d	-	-1057	TTCCTTGCCGTGCAAGT
	AetAOX1d-like	+	-1006	AGACTTGCACGGCAAGC
	AetAOX1a	+	-1400	TTTCTTGGTCCACAAGC
	AetAOX1a	-	-1398	TTGCTTGTGGACCAAGA
	AetAOX1d-like	-	-193	CGGCACGGCACG
At5g04410	TuAOX1d.1	-	-879	CGGTGCTTCC
At2g40220*	TuAOX1d.2	-	-814	CGCCGCCCCC
	TuAOX1c	+	-545	CGCCGCACCG
	TuAOX1a	+	-101	CGCCGCCGCC
	TuAOX1a	+	-61	CGCCGCAGCC
	TuAOX1d.1	+	-1041	CGCCGCCGCG
	AetAOX1d	+	-1212	CGCTGCGCCG
	AetAOX1d	+	-1041	CGCCGCCGCG
	AetAOX1d	-	-879	CGGTGCTTCC
	AetAOX1d-like	-	-203	CGGTGCTTCC
	AetAOX1d-like	+	-927	CGCTGCCGCT
	AetAOX1d-like	-	-595	CGGCGCGCCT
	AetAOX1d-like	+	-590	CGCCGCCGTC
	AetAOX1a	+	-101	CGCCGCCGCC
	AetAOX1a	+	-61	CGCCGCAGCC
	AetAOX1a	-	-691	CGCTGCCTCC
	AetAOX1a	+	-661	CGCCGCGGCC
	AetAOX1a	+	-637	CGCCGCCTCC
	TuAOX1d.1	+	-732	CTTGCACGGCAAG
CTTGNNNNNCAMG	TuAOX1d.1	-	-732	CTTGCCGTGCAAG
	AetAOX1d-like	+	-1007	CTTGCACGGCAAG
	AetAOX1d-like	-	-1007	CTTGCCGTGCAAG
	AetAOX1a	+	-1401	CTTGGTCCACAAG
	AetAOX1a	-	-1401	CTTGTGGACCAAG
	TuAOX1d.1	-	-997	TTTGGAGGTCAAC
YTTGNNNNNVAMV	TuAOX1d.1	+	-732	CTTGCACGGCAAG
	TuAOX1d.1	-	-732	CTTGCCGTGCAAG
	TuAOX1d.2	+	-1415	CTTGTGCATCAAC
	TuAOX1d.2	+	-1312	TTTGTTGGGGAAC
	TuAOX1d.2	-	-399	CTTGCCGGTAACG
	TuAOX1d.2	+	-47	CTTGTCCATCACA
	TuAOX1c	+	-1138	TTTGGAAAAAAAG
	TuAOX1c	+	-1116	TTTGAAAAAAACA
	TuAOX1c	-	-854	TTTGTGGATAACG
	TuAOX1a	-	-1458	TTTGTTTGAAAAA
	TuAOX1a	+	-1030	CTTGGAGGAGAAG
	AetAOX1d	-	-1353	TTTGGAGGTCAAC
	AetAOX1d	+	-1078	CTTGCACGGCAAG
	AetAOX1d	-	-1078	CTTGCCGTGCAAG
	AetAOX1d-like	-	-1251	TTTGGGGGTCAAC
	AetAOX1d-like	+	-1007	CTTGCACGGCAAG
	AetAOX1d-like	-	-1007	CTTGCCGTGCAAG
	AetAOX1d-like	+	-790	TTTGCGGGGCAAA
	AetAOX1d-like	-	-790	TTTGCCCCGCAAA
	AetAOX1d-like	-	-720	TTTGAAAAAAAAA
	AetAOX1e	+	-809	TTTGAAATACAAA
	AetAOX1e	-	-809	TTTGTATTTCAAA
	AetAOX1a	+	-1401	CTTGGTCCACAAG
	AetAOX1a	-	-1401	CTTGTGGACCAAG
	AetAOX1a	+	-731	CTTGGAGGAGAAG
