# Supplementary material for: Genome-wide identification and analysis of the ALTERNATIVE OXIDASE gene family in diploid and hexaploid wheat
Source: PLoS One. 2018 Aug 3;13(8):e0201439. doi: 10.1371/journal.pone.0201439 (PMC6075773; doi:10.1371/journal.pone.0201439)
Supplement: S5 Table — (XLSX) [file pone.0201439.s014.xlsx]

## Sheet: S5 Table
S5 Table. Expression data of high-confidence TaAOX gene family over multiple developmental stages, biotic and abiotic stress.
Transcript	Tissue Type	TPM	Normalized
TaAOX1a-2AL.sv1	Leaves (S)	17.4458
	Roots (S)	16.0172
	Spike (V)	7.27009
	Leaves (V)	4.86836
	Stem (V)	7.21791
	Roots (V)	8.84063
	Grain (R)	0.551978
	Spike (R)	5.14198
	Leaves (R)	9.21372
	Stem (R)	1.47699
	Roots (R)	15.0708
TaAOX1a-2AL.sv2	Leaves (S)	0.135945
	Roots (S)	0
	Spike (V)	0
	Leaves (V)	0
	Stem (V)	0
	Roots (V)	0.271509
	Grain (R)	0.355693
	Spike (R)	2.91622
	Leaves (R)	0
	Stem (R)	0
	Roots (R)	0
TaAOX1a-2BL	Leaves (S)	32.5046
	Roots (S)	11.4717
	Spike (V)	2.65736
	Leaves (V)	1.30005
	Stem (V)	2.21059
	Roots (V)	10.3461
	Grain (R)	0.2233
	Spike (R)	3.25112
	Leaves (R)	1.72327
	Stem (R)	0.837843
	Roots (R)	8.26633
TaAOX1a-2DL.sv1	Leaves (S)	30.105
	Roots (S)	13.3514
	Spike (V)	7.19958
	Leaves (V)	2.59345
	Stem (V)	4.41299
	Roots (V)	13.9062
	Grain (R)	0.36627
	Spike (R)	5.58959
	Leaves (R)	4.70856
	Stem (R)	3.16664
	Roots (R)	18.5491
TaAOX1a-2DL.sv2	Leaves (S)	0.4938
	Roots (S)	9.00052
	Spike (V)	0
	Leaves (V)	0
	Stem (V)	1.50545
	Roots (V)	6.75825
	Grain (R)	0.523582
	Spike (R)	3.65117
	Leaves (R)	0.304524
	Stem (R)	0.254992
	Roots (R)	1.44892
TaAOX1a-like-2DL	Leaves (S)	0.0156945
	Roots (S)	0.529071
	Spike (V)	0.0273047
	Leaves (V)	0.0217892
	Stem (V)	0.0182981
	Roots (V)	1.20856
	Grain (R)	0.00515935
	Spike (R)	0.117792
	Leaves (R)	0.0170739
	Stem (R)	0
	Roots (R)	0.481183
regTaAOX-4BL.sv1	Leaves (S)	0.513817
	Roots (S)	0
	Spike (V)	0
	Leaves (V)	0.0153977
	Stem (V)	0.0164962
	Roots (V)	0.423149
	Grain (R)	0.00826059
	Spike (R)	0.672737
	Leaves (R)	0
	Stem (R)	0
	Roots (R)	0.143417
regTaAOX-4BL.sv2	Leaves (S)	1.26943
	Roots (S)	1.95573
	Spike (V)	4.23747
	Leaves (V)	1.50803
	Stem (V)	2.37666
	Roots (V)	1.96833
	Grain (R)	1.93568
	Spike (R)	4.4755
	Leaves (R)	0.907091
	Stem (R)	5.55073
	Roots (R)	1.13249
regTaAOX-4BL.sv3	Leaves (S)	0.460775
	Roots (S)	0.222596
	Spike (V)	0
	Leaves (V)	0.358677
	Stem (V)	0.497464
	Roots (V)	0.304518
	Grain (R)	0.71088
	Spike (R)	0.117613
	Leaves (R)	0.30736
	Stem (R)	0.0561157
	Roots (R)	0.476889
regTaAOX-4BL.sv4	Leaves (S)	0.244291
	Roots (S)	0.810186
	Spike (V)	0.407017
	Leaves (V)	0.308112
	Stem (V)	0.412448
	Roots (V)	0.987712
	Grain (R)	0.307845
	Spike (R)	0.546777
	Leaves (R)	0.656374
	Stem (R)	0.879172
	Roots (R)	0.607197
TaAOX1c-6AL	Leaves (S)	19.4536
	Roots (S)	0.0487954
	Spike (V)	0.0922199
	Leaves (V)	9.93475
	Stem (V)	0.470903
	Roots (V)	0.083945
	Grain (R)	3.90695
	Spike (R)	0.904852
	Leaves (R)	41.1106
	Stem (R)	2.00845
	Roots (R)	0.333066
TaAOX1c-6BL.sv1	Leaves (S)	25.1246
	Roots (S)	0.110523
	Spike (V)	0.0499451
	Leaves (V)	14.0398
	Stem (V)	0.417753
	Roots (V)	0.109004
	Grain (R)	8.48747
	Spike (R)	1.95781
	Leaves (R)	82.1649
	Stem (R)	3.16154
	Roots (R)	0.0146318
TaAOX1c-6BL.sv2	Leaves (S)	0.110841
	Roots (S)	0
	Spike (V)	0
	Leaves (V)	0.0857323
	Stem (V)	0.080677
	Roots (V)	0.0610297
	Grain (R)	0.19853
	Spike (R)	0.48486
	Leaves (R)	0.560939
	Stem (R)	0
	Roots (R)	0
TaAOX1c-6BL.sv3	Leaves (S)	0.441096
	Roots (S)	0
	Spike (V)	0
	Leaves (V)	0
	Stem (V)	0
	Roots (V)	0.0139717
	Grain (R)	0.259545
	Spike (R)	0.0169164
	Leaves (R)	0
	Stem (R)	1.7826e-06
	Roots (R)	0.21051
TaAOX1c-6DL	Leaves (S)	54.0842
	Roots (S)	0.128249
	Spike (V)	0.410483
	Leaves (V)	6.02374
	Stem (V)	2.13716
	Roots (V)	0.282568
	Grain (R)	6.18369
	Spike (R)	3.08118
	Leaves (R)	20.0481
	Stem (R)	8.66435
	Roots (R)	0.205147
regTaAOX-3B	Leaves (S)	0.002069
	Roots (S)	0
	Spike (V)	0.0402031
	Leaves (V)	0
	Stem (V)	0
	Roots (V)	0.0787284
	Grain (R)	0.0159805
	Spike (R)	0.0215273
	Leaves (R)	0.0134884
	Stem (R)	0.00562157
	Roots (R)	0.199283
TaAOX1d-2AL.1	Leaves (S)	0.422155
	Roots (S)	0.0280674
	Spike (V)	0
	Leaves (V)	0
	Stem (V)	0
	Roots (V)	0.0160552
	Grain (R)	0.00386217
	Spike (R)	0.0283368
	Leaves (R)	0
	Stem (R)	0.0116031
	Roots (R)	0.0511065
TaAOX1d-2AL.2.sv1	Leaves (S)	29.2425
	Roots (S)	40.5399
	Spike (V)	0.0905312
	Leaves (V)	12.2654
	Stem (V)	1.81697
	Roots (V)	31.9841
	Grain (R)	0.709178
	Spike (R)	0.396902
	Leaves (R)	52.3999
	Stem (R)	0.256205
	Roots (R)	43.6346
TaAOX1d-2AL.2.sv2	Leaves (S)	0.49532
	Roots (S)	0
	Spike (V)	0
	Leaves (V)	0
	Stem (V)	0
	Roots (V)	0.0142043
	Grain (R)	0.062378
	Spike (R)	0.161517
	Leaves (R)	0
	Stem (R)	0
	Roots (R)	0
TaAOX1d-2DL	Leaves (S)	9.88502
	Roots (S)	54.1469
	Spike (V)	0.213777
	Leaves (V)	12.0073
	Stem (V)	0.876017
	Roots (V)	31.2257
	Grain (R)	0.220383
	Spike (R)	0.230517
	Leaves (R)	28.6651
	Stem (R)	0.0766452
	Roots (R)	63.1623
Transcript	Treatment	TPM	Normalized
TaAOX1a-2AL.sv1	None	4.07274	1
	Fusarium graminearum inoculation 30 hr	4.57205	1.1226
	Fusarium graminearum inoculation 50 hr	11.9603	2.93668
	Mock inoculation 30 hr	4.77398	1.17218
	Mock inoculation 50 hr	7.78227	1.91082
	Powdery mildew 24 hr	5.96813	1.46538
	Powdery mildew 48 hr	0.90687	0.222668
	Powdery mildew 72 hr	0.73921	0.181502
	Septoria tritici 4 days	3.4487	0.846778
	Septoria tritici 10 days	20.3014	4.98471
	Septoria tritici 13 days	18.4083	4.51988
	Stripe rust 24 hr	0.371821	0.0912952
	Stripe rust 48 hr	0.756307	0.1857
	Stripe rust 72 hr	1.72252	0.42294
	Stripe rust mixture 6/14 days	19.9978	4.91016
	Drought stress 1 hr	3.53926	0.869013
	Drought stress 6 hr	2.87046	0.704797
	Heat stress 1 hr	6.12862	1.50479
	Heat stress 6 hr	139.937	34.3594
	Combinded D&H stress 1 hr	6.77158	1.66266
	Combinded D&H stress 6 hr	136.625	33.5464
TaAOX1a-2AL.sv2	None	0.369921	1
	Fusarium graminearum inoculation 30 hr	0.600759	1.62402
	Fusarium graminearum inoculation 50 hr	0.150212	0.406065
	Mock inoculation 30 hr	0.637777	1.72409
	Mock inoculation 50 hr	0.706696	1.9104
	Powdery mildew 24 hr	0	0
	Powdery mildew 48 hr	0.0223152	0.0603242
	Powdery mildew 72 hr	0	0
	Septoria tritici 4 days	2.23944	6.05383
	Septoria tritici 10 days	0.0149738	0.0404784
	Septoria tritici 13 days	27.7268	74.9534
	Stripe rust 24 hr	0.162956	0.440515
	Stripe rust 48 hr	0.944413	2.55302
	Stripe rust 72 hr	0.59229	1.60113
	Stripe rust mixture 6/14 days	0	0
	Drought stress 1 hr	0	0
	Drought stress 6 hr	0	0
	Heat stress 1 hr	0	0
	Heat stress 6 hr	0	0
	Combinded D&H stress 1 hr	0	0
	Combinded D&H stress 6 hr	0	0
TaAOX1a-2BL	None	3.03942	1
	Fusarium graminearum inoculation 30 hr	4.94277	1.62622
	Fusarium graminearum inoculation 50 hr	7.526	2.47613
	Mock inoculation 30 hr	5.23601	1.7227
	Mock inoculation 50 hr	5.31428	1.74845
	Powdery mildew 24 hr	1.48276	0.487843
	Powdery mildew 48 hr	0.482927	0.158888
	Powdery mildew 72 hr	0.313725	0.103219
	Septoria tritici 4 days	1.63928	0.539338
	Septoria tritici 10 days	5.88703	1.93689
	Septoria tritici 13 days	15.1087	4.97092
	Stripe rust 24 hr	0.321902	0.105909
	Stripe rust 48 hr	0.63684	0.209527
	Stripe rust 72 hr	1.5735	0.517697
	Stripe rust mixture 6/14 days	18.6199	6.12614
	Drought stress 1 hr	4.87779	1.60484
	Drought stress 6 hr	10.5523	3.4718
	Heat stress 1 hr	24.3785	8.02076
	Heat stress 6 hr	288.717	94.9908
	Combinded D&H stress 1 hr	20.6543	6.79548
	Combinded D&H stress 6 hr	246.202	81.003
TaAOX1a-2DL.sv1	None	4.30123	1
	Fusarium graminearum inoculation 30 hr	11.9164	2.77047
	Fusarium graminearum inoculation 50 hr	20.5842	4.78565
	Mock inoculation 30 hr	10.1932	2.36984
	Mock inoculation 50 hr	14.8027	3.4415
	Powdery mildew 24 hr	7.25701	1.68719
	Powdery mildew 48 hr	3.08096	0.716298
	Powdery mildew 72 hr	3.81948	0.887998
	Septoria tritici 4 days	0	0
	Septoria tritici 10 days	1.1772	0.273689
	Septoria tritici 13 days	11.6878	2.71732
	Stripe rust 24 hr	0.578897	0.134589
	Stripe rust 48 hr	4.93369	1.14704
	Stripe rust 72 hr	6.33933	1.47384
	Stripe rust mixture 6/14 days	20.3969	4.74211
	Drought stress 1 hr	5.64542	1.31251
	Drought stress 6 hr	9.13091	2.12286
	Heat stress 1 hr	12.5508	2.91796
	Heat stress 6 hr	258.801	60.1692
	Combinded D&H stress 1 hr	10.0637	2.33973
	Combinded D&H stress 6 hr	213.03	49.5278
TaAOX1a-2DL.sv2	None	2.37773	1
	Fusarium graminearum inoculation 30 hr	5.95643	2.50509
	Fusarium graminearum inoculation 50 hr	8.26544	3.47619
	Mock inoculation 30 hr	8.58883	3.6122
	Mock inoculation 50 hr	6.06036	2.5488
	Powdery mildew 24 hr	0	0
	Powdery mildew 48 hr	0.127809	0.0537525
	Powdery mildew 72 hr	0	0
	Septoria tritici 4 days	2.82691	1.18891
	Septoria tritici 10 days	7.31538	3.07663
	Septoria tritici 13 days	26.4531	11.1254
	Stripe rust 24 hr	1.17479	0.49408
	Stripe rust 48 hr	1.15528e-05	4.85876e-06
	Stripe rust 72 hr	1.82e-09	7.67474e-10
	Stripe rust mixture 6/14 days	9.17683	3.8595
	Drought stress 1 hr	0	0
	Drought stress 6 hr	0.063251	0.0266015
	Heat stress 1 hr	0	0
	Heat stress 6 hr	1.07935	0.453941
	Combinded D&H stress 1 hr	0	0
	Combinded D&H stress 6 hr	0.701987	0.295235
TaAOX1a-like-2DL	None	0.263767	1
	Fusarium graminearum inoculation 30 hr	0.08836	0.334992
	Fusarium graminearum inoculation 50 hr	0.211847	0.80316
	Mock inoculation 30 hr	0.0793835	0.300961
	Mock inoculation 50 hr	0.140395	0.532269
	Powdery mildew 24 hr	0.0253055	0.0959386
	Powdery mildew 48 hr	0	0
	Powdery mildew 72 hr	0	0
	Septoria tritici 4 days	0.054814	0.207812
	Septoria tritici 10 days	0	0
	Septoria tritici 13 days	0	0
	Stripe rust 24 hr	0.0248863	0.0943495
	Stripe rust 48 hr	0	0
	Stripe rust 72 hr	0	0
	Stripe rust mixture 6/14 days	0	0
	Drought stress 1 hr	0	0
	Drought stress 6 hr	0	0
	Heat stress 1 hr	0.0980509	0.371733
	Heat stress 6 hr	0.0300109	0.113778
	Combinded D&H stress 1 hr	0.028175	0.106817
	Combinded D&H stress 6 hr	0	0
regTaAOX-4BL.sv1	None	0.153052	1
	Fusarium graminearum inoculation 30 hr	0.0588435	0.384467
	Fusarium graminearum inoculation 50 hr	0.0143357	0.0936655
	Mock inoculation 30 hr	0.0763708	0.498985
	Mock inoculation 50 hr	0.041891	0.273704
	Powdery mildew 24 hr	0	0
	Powdery mildew 48 hr	0	0
	Powdery mildew 72 hr	0	0
	Septoria tritici 4 days	0.435107	2.84286
	Septoria tritici 10 days	0.705717	4.61095
	Septoria tritici 13 days	1.26216	8.24659
	Stripe rust 24 hr	0.672985	4.39709
	Stripe rust 48 hr	0.190565	1.24509
	Stripe rust 72 hr	0	0
	Stripe rust mixture 6/14 days	6.1926	40.4606
	Drought stress 1 hr	0.482828	3.15466
	Drought stress 6 hr	0.652922	4.266
	Heat stress 1 hr	0.185286	1.2106
	Heat stress 6 hr	1.53131	10.0051
	Combinded D&H stress 1 hr	0.187466	1.22484
	Combinded D&H stress 6 hr	1.70449	11.1366
regTaAOX-4BL.sv2	None	1.78663	1
	Fusarium graminearum inoculation 30 hr	5.45672	3.0542
	Fusarium graminearum inoculation 50 hr	5.4693	3.06124
	Mock inoculation 30 hr	5.57018	3.11771
	Mock inoculation 50 hr	5.77036	3.22975
	Powdery mildew 24 hr	0.565357	0.316438
	Powdery mildew 48 hr	3.20712	1.79507
	Powdery mildew 72 hr	3.20531	1.79406
	Septoria tritici 4 days	1.45388	0.813754
	Septoria tritici 10 days	2.00155	1.1203
	Septoria tritici 13 days	1.19232	0.667358
	Stripe rust 24 hr	0.186375	0.104317
	Stripe rust 48 hr	0.778231	0.435586
	Stripe rust 72 hr	0.48742	0.272816
	Stripe rust mixture 6/14 days	0.11988	0.0670985
	Drought stress 1 hr	0.74217	0.415403
	Drought stress 6 hr	0.91494	0.512104
	Heat stress 1 hr	0.135972	0.0761057
	Heat stress 6 hr	3.43324	1.92163
	Combinded D&H stress 1 hr	0.333769	0.186815
	Combinded D&H stress 6 hr	2.47072	1.3829
regTaAOX-4BL.sv3	None	0.399241	1
	Fusarium graminearum inoculation 30 hr	1.10294	2.76259
	Fusarium graminearum inoculation 50 hr	0.701393	1.75682
	Mock inoculation 30 hr	0.607675	1.52208
	Mock inoculation 50 hr	0.979311	2.45293
	Powdery mildew 24 hr	1.14124	2.85853
	Powdery mildew 48 hr	0.260612	0.652768
	Powdery mildew 72 hr	0.400611	1.00343
	Septoria tritici 4 days	0	0
	Septoria tritici 10 days	0	0
	Septoria tritici 13 days	0.74378	1.86298
	Stripe rust 24 hr	0.670371	1.67911
	Stripe rust 48 hr	0.402243	1.00752
	Stripe rust 72 hr	0.963993	2.41456
	Stripe rust mixture 6/14 days	7.6181e-05	0.000190815
	Drought stress 1 hr	0.208892	0.523222
	Drought stress 6 hr	0.162632	0.407352
	Heat stress 1 hr	0.121719	0.304876
	Heat stress 6 hr	0.490613	1.22887
	Combinded D&H stress 1 hr	0.078376	0.196312
	Combinded D&H stress 6 hr	0.612668	1.53458
regTaAOX-4BL.sv4	None	0.493336	1
	Fusarium graminearum inoculation 30 hr	2.07987	4.21592
	Fusarium graminearum inoculation 50 hr	2.25556	4.57206
	Mock inoculation 30 hr	2.11608	4.28933
	Mock inoculation 50 hr	2.26082	4.58271
	Powdery mildew 24 hr	0.352327	0.714171
	Powdery mildew 48 hr	0	0
	Powdery mildew 72 hr	0.105359	0.213565
	Septoria tritici 4 days	0.221668	0.449325
	Septoria tritici 10 days	0.0151537	0.0307168
	Septoria tritici 13 days	7.28e-07	1.47606e-06
	Stripe rust 24 hr	0	0
	Stripe rust 48 hr	0	0
	Stripe rust 72 hr	0.0423923	0.0859299
	Stripe rust mixture 6/14 days	0	0
	Drought stress 1 hr	1.23968	2.51284
	Drought stress 6 hr	0.921087	1.86706
	Heat stress 1 hr	0	0
	Heat stress 6 hr	0	0
	Combinded D&H stress 1 hr	0	0
	Combinded D&H stress 6 hr	0	0
TaAOX1c-6AL	None	6.98136	1
	Fusarium graminearum inoculation 30 hr	1.18615	0.169902
	Fusarium graminearum inoculation 50 hr	3.42295	0.490299
	Mock inoculation 30 hr	1.07928	0.154595
	Mock inoculation 50 hr	3.55131	0.508685
	Powdery mildew 24 hr	57.8534	8.28684
	Powdery mildew 48 hr	13.6743	1.95869
	Powdery mildew 72 hr	7.5541	1.08204
	Septoria tritici 4 days	10.0955	1.44607
	Septoria tritici 10 days	32.6815	4.68125
	Septoria tritici 13 days	11.0774	1.58671
	Stripe rust 24 hr	18.8595	2.7014
	Stripe rust 48 hr	32.7203	4.68681
	Stripe rust 72 hr	29.5905	4.2385
	Stripe rust mixture 6/14 days	8.0053	1.14667
	Drought stress 1 hr	24.6678	3.53338
	Drought stress 6 hr	24.1347	3.45701
	Heat stress 1 hr	11.5867	1.65966
	Heat stress 6 hr	2.52969	0.36235
	Combinded D&H stress 1 hr	4.89557	0.701234
	Combinded D&H stress 6 hr	3.39813	0.486744
TaAOX1c-6BL.sv1	None	11.2584	1
	Fusarium graminearum inoculation 30 hr	0.996559	0.0885168
	Fusarium graminearum inoculation 50 hr	4.4754	0.397516
	Mock inoculation 30 hr	0.8879	0.0788655
	Mock inoculation 50 hr	4.34229	0.385693
	Powdery mildew 24 hr	84.0963	7.46964
	Powdery mildew 48 hr	23.6786	2.1032
	Powdery mildew 72 hr	11.037	0.980337
	Septoria tritici 4 days	8.91265	0.791644
	Septoria tritici 10 days	31.9758	2.84017
	Septoria tritici 13 days	17.0952	1.51844
	Stripe rust 24 hr	30.3382	2.69472
	Stripe rust 48 hr	23.0671	2.04888
	Stripe rust 72 hr	17.8016	1.58118
	Stripe rust mixture 6/14 days	24.5501	2.1806
	Drought stress 1 hr	41.6554	3.69994
	Drought stress 6 hr	14.0236	1.24561
	Heat stress 1 hr	31.0338	2.7565
	Heat stress 6 hr	2.77817	0.246764
	Combinded D&H stress 1 hr	7.16164	0.636115
	Combinded D&H stress 6 hr	0.926804	0.082321
TaAOX1c-6BL.sv2	None	1.11796	1
	Fusarium graminearum inoculation 30 hr	0.760176	0.679967
	Fusarium graminearum inoculation 50 hr	2.14923	1.92246
	Mock inoculation 30 hr	0.930988	0.832756
	Mock inoculation 50 hr	1.0582	0.946548
	Powdery mildew 24 hr	0	0
	Powdery mildew 48 hr	0	0
	Powdery mildew 72 hr	0	0
	Septoria tritici 4 days	7.9692e-05	7.12834e-05
	Septoria tritici 10 days	0	0
	Septoria tritici 13 days	0.0238779	0.0213585
	Stripe rust 24 hr	0	0
	Stripe rust 48 hr	0	0
	Stripe rust 72 hr	0	0
	Stripe rust mixture 6/14 days	0	0
	Drought stress 1 hr	0.476797	0.426488
	Drought stress 6 hr	0.0858365	0.0767796
	Heat stress 1 hr	0.823424	0.736542
	Heat stress 6 hr	0.194973	0.174401
	Combinded D&H stress 1 hr	0.148397	0.13274
	Combinded D&H stress 6 hr	0	0
TaAOX1c-6BL.sv3	None	0.309504	1
	Fusarium graminearum inoculation 30 hr	0.271742	0.877992
	Fusarium graminearum inoculation 50 hr	0.80784	2.61011
	Mock inoculation 30 hr	0.242115	0.782266
	Mock inoculation 50 hr	1.7751	5.73531
	Powdery mildew 24 hr	1.15158	3.72071
	Powdery mildew 48 hr	0	0
	Powdery mildew 72 hr	6.63e-10	2.14187e-09
	Septoria tritici 4 days	0	0
	Septoria tritici 10 days	0	0
	Septoria tritici 13 days	0	0
	Stripe rust 24 hr	4.29e-07	1.38701e-06
	Stripe rust 48 hr	2.01358	6.50582
	Stripe rust 72 hr	0	0
	Stripe rust mixture 6/14 days	0.684329	2.21105
	Drought stress 1 hr	0	0
	Drought stress 6 hr	0	0
	Heat stress 1 hr	0	0
	Heat stress 6 hr	0	0
	Combinded D&H stress 1 hr	0	0
	Combinded D&H stress 6 hr	0	0
TaAOX1c-6DL	None	8.92852	1
	Fusarium graminearum inoculation 30 hr	12.5245	1.40275
	Fusarium graminearum inoculation 50 hr	14.7482	1.65181
	Mock inoculation 30 hr	13.6881	1.53308
	Mock inoculation 50 hr	12.2498	1.37199
	Powdery mildew 24 hr	207.145	23.2004
	Powdery mildew 48 hr	68.9447	7.72185
	Powdery mildew 72 hr	37.8271	4.23665
	Septoria tritici 4 days	5.77724	0.647054
	Septoria tritici 10 days	62.2531	6.97238
	Septoria tritici 13 days	18.9699	2.12464
	Stripe rust 24 hr	31.0551	3.47819
	Stripe rust 48 hr	34.6639	3.88237
	Stripe rust 72 hr	40.4354	4.52879
	Stripe rust mixture 6/14 days	32.3181	3.61965
	Drought stress 1 hr	84.7468	9.49169
	Drought stress 6 hr	47.2587	5.29301
	Heat stress 1 hr	54.6046	6.11575
	Heat stress 6 hr	16.6434	1.86407
	Combinded D&H stress 1 hr	21.7271	2.43345
	Combinded D&H stress 6 hr	10.7817	1.20755
regTaAOX-3B	None	0.024548	1
	Fusarium graminearum inoculation 30 hr	0.0125089	0.50957
	Fusarium graminearum inoculation 50 hr	0.00276361	0.11258
	Mock inoculation 30 hr	0.0156098	0.635888
	Mock inoculation 50 hr	0.00897819	0.365739
	Powdery mildew 24 hr	0	0
	Powdery mildew 48 hr	0	0
	Powdery mildew 72 hr	0	0
	Septoria tritici 4 days	0	0
	Septoria tritici 10 days	0	0
	Septoria tritici 13 days	0	0
	Stripe rust 24 hr	0	0
	Stripe rust 48 hr	0	0
	Stripe rust 72 hr	0	0
	Stripe rust mixture 6/14 days	0	0
	Drought stress 1 hr	0.0242698	0.988666
	Drought stress 6 hr	0	0
	Heat stress 1 hr	0.0150413	0.612727
	Heat stress 6 hr	0	0
	Combinded D&H stress 1 hr	0	0
	Combinded D&H stress 6 hr	0	0
TaAOX1d-2AL.1	None	0.00934912	1
	Fusarium graminearum inoculation 30 hr	0.0397064	4.24707
	Fusarium graminearum inoculation 50 hr	0.0528139	5.64907
	Mock inoculation 30 hr	0.00950027	1.01617
	Mock inoculation 50 hr	0.0336371	3.59789
	Powdery mildew 24 hr	0	0
	Powdery mildew 48 hr	0	0
	Powdery mildew 72 hr	0	0
	Septoria tritici 4 days	0	0
	Septoria tritici 10 days	0	0
	Septoria tritici 13 days	0	0
	Stripe rust 24 hr	0	0
	Stripe rust 48 hr	0	0
	Stripe rust 72 hr	0	0
	Stripe rust mixture 6/14 days	0	0
	Drought stress 1 hr	0.0196059	2.09708
	Drought stress 6 hr	0	0
	Heat stress 1 hr	3.26025	348.723
	Heat stress 6 hr	1.46331	156.518
	Combinded D&H stress 1 hr	2.09913	224.527
	Combinded D&H stress 6 hr	1.17865	126.071
TaAOX1d-2AL.2.sv1	None	10.1857	1
	Fusarium graminearum inoculation 30 hr	11.6939	1.14807
	Fusarium graminearum inoculation 50 hr	23.8647	2.34295
	Mock inoculation 30 hr	12.3367	1.21118
	Mock inoculation 50 hr	14.6995	1.44315
	Powdery mildew 24 hr	15.7706	1.5483
	Powdery mildew 48 hr	3.64456	0.357811
	Powdery mildew 72 hr	3.23567	0.317667
	Septoria tritici 4 days	0.77543	0.0761291
	Septoria tritici 10 days	12.5959	1.23662
	Septoria tritici 13 days	31.1991	3.06302
	Stripe rust 24 hr	2.11544	0.207687
	Stripe rust 48 hr	0.337467	0.0331314
	Stripe rust 72 hr	0.178247	0.0174997
	Stripe rust mixture 6/14 days	30.1126	2.95635
	Drought stress 1 hr	20.5233	2.01491
	Drought stress 6 hr	16.9304	1.66217
	Heat stress 1 hr	197.829	19.4222
	Heat stress 6 hr	58.5438	5.74763
	Combinded D&H stress 1 hr	149.431	14.6707
	Combinded D&H stress 6 hr	52.0463	5.10974
TaAOX1d-2AL.2.sv2	None	0.0873501	1
	Fusarium graminearum inoculation 30 hr	0.0126568	0.144897
	Fusarium graminearum inoculation 50 hr	0.0389611	0.446034
	Mock inoculation 30 hr	0	0
	Mock inoculation 50 hr	0.0154419	0.176781
	Powdery mildew 24 hr	0.352514	4.03564
	Powdery mildew 48 hr	1.36123	15.5836
	Powdery mildew 72 hr	0.122105	1.39788
	Septoria tritici 4 days	0.4202	4.81053
	Septoria tritici 10 days	0	0
	Septoria tritici 13 days	0	0
	Stripe rust 24 hr	3.28238	37.5772
	Stripe rust 48 hr	0.446098	5.10701
	Stripe rust 72 hr	0.442477	5.06556
	Stripe rust mixture 6/14 days	0	0
	Drought stress 1 hr	0	0
	Drought stress 6 hr	0.0428067	0.490059
	Heat stress 1 hr	0.134204	1.53639
	Heat stress 6 hr	0	0
	Combinded D&H stress 1 hr	0.0482741	0.552651
	Combinded D&H stress 6 hr	0.175591	2.01019
TaAOX1d-2DL	None	8.64896	1
	Fusarium graminearum inoculation 30 hr	8.81436	1.01912
	Fusarium graminearum inoculation 50 hr	24.5541	2.83896
	Mock inoculation 30 hr	9.81096	1.13435
	Mock inoculation 50 hr	14.072	1.62702
	Powdery mildew 24 hr	10.6801	1.23485
	Powdery mildew 48 hr	1.36021	0.157268
	Powdery mildew 72 hr	1.52401	0.176207
	Septoria tritici 4 days	1.47994	0.171112
	Septoria tritici 10 days	14.2384	1.64626
	Septoria tritici 13 days	53.7488	6.21448
	Stripe rust 24 hr	2.69494	0.311591
	Stripe rust 48 hr	0.470406	0.0543888
	Stripe rust 72 hr	0.044958	0.00519808
	Stripe rust mixture 6/14 days	10.16	1.17471
	Drought stress 1 hr	17.9733	2.07809
	Drought stress 6 hr	3.9637	0.458287
	Heat stress 1 hr	43.4427	5.02288
	Heat stress 6 hr	39.2851	4.54218
	Combinded D&H stress 1 hr	33.2711	3.84683
	Combinded D&H stress 6 hr	16.3904	1.89507
