# Supplementary material for: Genome-wide identification and analysis of the ALTERNATIVE OXIDASE gene family in diploid and hexaploid wheat
Source: PLoS One. 2018 Aug 3;13(8):e0201439. doi: 10.1371/journal.pone.0201439 (PMC6075773; doi:10.1371/journal.pone.0201439)
Supplement: S6 Table — (XLSX) [file pone.0201439.s015.xlsx]

## Sheet: Identities (2)
S6 Table. Percent identities between the transcripts of all expressed wheat genes identified in this study.
	Normalized Percent Identity: All cDNA
Length (bp)		TaAOX1a-2AL.sv1	TaAOX1a-2AL.sv2	TaAOX1a-2BL	TaAOX1a-2DL.sv1	TaAOX1a-2DL.sv2	TaAOX1a-like-2DL	regTaAOX-4BL.sv1	regTaAOX-4BL.sv2	regTaAOX-4BL.sv3	regTaAOX-4BL.sv4	put.regTaAOX-3B	put.regTaAOX-6BL	TaAOX1c-6AL	TaAOX1c-6BL.sv1	TaAOX1c-6BL.sv2	TaAOX1c-6BL.sv3	TaAOX1c-6DL	regTaAOX-3B	put.TaAOX1e-3DS	TaAOX1d-2AL.1	TaAOX1d-2AL.2.sv1	TaAOX1d-2AL.2.sv2	TaAOX1d-2DL	put.TaAOX1d-like-4AS	TuAOX1a	TuAOX1c	TuAOX1d.1	TuAOX1d.2	AetAOX1a	AetAOX1e	AetAOX1d	AetAOX1d-like
1456	TaAOX1a-2AL.sv1	1
1432	TaAOX1a-2AL.sv2	0.983516	1
2102	TaAOX1a-2BL	0.658907	0.648456	1
1467	TaAOX1a-2DL.sv1	0.938047	0.922559	0.652113	1
1341	TaAOX1a-2DL.sv2	0.887064	0.901879	0.615385	0.91411	1
1372	TaAOX1a-like-2DL	0.792208	0.797363	0.570209	0.773002	0.80949	1
1571	regTaAOX-4BL.sv1	0.510261	0.513468	0.536906	0.505495	0.48169	0.494519	1
3158	regTaAOX-4BL.sv2	0.369579	0.370452	0.409314	0.359863	0.344413	0.323743	0.481001	1
3176	regTaAOX-4BL.sv3	0.3675	0.368355	0.407194	0.357852	0.342461	0.321911	0.478275	0.994332	1
3274	regTaAOX-4BL.sv4	0.361734	0.362527	0.400559	0.351807	0.336794	0.315035	0.479841	0.964569	0.959295	1
585	put.regTaAOX-3B	0.341564	0.343076	0.239182	0.338776	0.363095	0.330422	0.29829	0.172578	0.171599	0.168244	1
718	put.regTaAOX-6BL	0.400685	0.4039	0.288773	0.405846	0.418276	0.380608	0.370394	0.20456	0.203401	0.197557	0.684647	1
1736	TaAOX1c-6AL	0.601105	0.592265	0.5931	0.612885	0.575942	0.560354	0.526946	0.368145	0.366115	0.35812	0.268433	0.324928	1
1940	TaAOX1c-6BL.sv1	0.586278	0.578085	0.585934	0.58998	0.558808	0.545688	0.500493	0.413793	0.411492	0.4006	0.253608	0.301031	0.805123	1
1806	TaAOX1c-6BL.sv2	0.615427	0.604246	0.583107	0.6226	0.586454	0.572527	0.505664	0.399376	0.397146	0.386631	0.271318	0.315644	0.806165	0.930928	1
1863	TaAOX1c-6BL.sv3	0.599364	0.590885	0.596563	0.60627	0.573946	0.559701	0.50715	0.400807	0.39858	0.388073	0.261406	0.310289	0.834378	0.960309	0.969404	1
1801	TaAOX1c-6DL	0.615469	0.605595	0.586947	0.622611	0.587686	0.572687	0.502604	0.388265	0.386096	0.378012	0.265963	0.319845	0.835269	0.811675	0.793495	0.820857	1
1370	regTaAOX-3B	0.451004	0.448317	0.448373	0.46131	0.450423	0.460289	0.437272	0.307352	0.305303	0.297898	0.3	0.350941	0.469595	0.426205	0.444741	0.442298	0.442021	1
1142	put.TaAOX1e-3DS	0.610274	0.619777	0.441121	0.610319	0.651369	0.628344	0.460913	0.28038	0.278792	0.272283	0.381993	0.42311	0.520666	0.472709	0.504146	0.48821	0.505543	0.527502	1
1180	TaAOX1d-2AL.1	0.612314	0.616758	0.434906	0.605369	0.643326	0.690151	0.476846	0.291719	0.290069	0.284233	0.364945	0.420742	0.513483	0.480947	0.507743	0.494906	0.50883	0.436717	0.639001	1
1423	TaAOX1d-2AL.2.sv1	0.655218	0.652953	0.515899	0.657237	0.642616	0.687583	0.4985	0.336809	0.334904	0.327339	0.321152	0.380252	0.602817	0.552089	0.588203	0.573298	0.587076	0.47651	0.598183	0.703806	1
1269	TaAOX1d-2AL.2.sv2	0.619493	0.617036	0.480495	0.617647	0.604795	0.651762	0.465341	0.304046	0.302326	0.295732	0.333333	0.403741	0.570855	0.507945	0.543142	0.528282	0.545355	0.500665	0.622155	0.665483	0.879831	1
1405	TaAOX1d-2DL	0.666228	0.664021	0.520264	0.668428	0.657414	0.698731	0.502398	0.332491	0.33061	0.322866	0.319573	0.38075	0.601363	0.556125	0.590182	0.572495	0.587136	0.478475	0.604651	0.733099	0.891967	0.856334	1
963	put.TaAOX1d-like-4AS	0.515797	0.527197	0.369948	0.514286	0.554315	0.587036	0.402393	0.244459	0.243073	0.237935	0.425907	0.471487	0.443613	0.40567	0.430072	0.420064	0.435869	0.428863	0.598276	0.729392	0.594972	0.624518	0.610085	1
615	TuAOX1a	0.415522	0.422486	0.287345	0.413088	0.451902	0.414723	0.305344	0.167511	0.166247	0.163409	0.46131	0.479003	0.303571	0.278351	0.299003	0.289855	0.29317	0.360203	0.454943	0.436441	0.37175	0.416076	0.377224	0.494405	1
1305	TuAOX1c	0.514234	0.511529	0.462371	0.528981	0.496333	0.491813	0.458048	0.300538	0.299151	0.29112	0.317521	0.372998	0.586735	0.508816	0.533944	0.52935	0.53921	0.540915	0.505362	0.455752	0.515605	0.568479	0.517981	0.445578	0.404598	1
888	TuAOX1d.1	0.495192	0.497911	0.34824	0.492843	0.527138	0.567273	0.389905	0.225142	0.223866	0.219609	0.443701	0.482571	0.418779	0.377446	0.405316	0.392493	0.400111	0.446221	0.584642	0.685545	0.623331	0.698976	0.611388	0.628781	0.579955	0.548165	1
1212	TuAOX1d.2	0.543658	0.537676	0.453466	0.562339	0.532383	0.563063	0.472205	0.279055	0.277482	0.271346	0.330041	0.403909	0.528465	0.471766	0.499725	0.491181	0.500831	0.502122	0.532523	0.591001	0.636183	0.705495	0.644578	0.545785	0.434818	0.641509	0.663374	1
615	AetAOX1a	0.414835	0.421788	0.288297	0.419223	0.458613	0.41691	0.300317	0.166456	0.165617	0.161783	0.468336	0.472919	0.304724	0.276289	0.296788	0.287708	0.295391	0.360406	0.451444	0.438136	0.373858	0.409771	0.380783	0.496439	0.985366	0.40613	0.583333	0.436469	1
1098	AetAOX1e	0.549763	0.544038	0.43197	0.55668	0.552632	0.53525	0.445768	0.267637	0.266121	0.259689	0.377717	0.435484	0.503163	0.452675	0.479006	0.471344	0.482281	0.530496	0.691834	0.511256	0.552868	0.612355	0.558885	0.490103	0.474067	0.627183	0.631579	0.656863	0.470428	1
888	AetAOX1d	0.500687	0.502786	0.351094	0.499659	0.534572	0.569455	0.384421	0.221976	0.220718	0.216249	0.440357	0.474082	0.422235	0.376931	0.405316	0.392493	0.405105	0.453227	0.589878	0.691462	0.604357	0.677699	0.629181	0.635197	0.587838	0.552833	0.969595	0.669136	0.593468	0.636116	1
870	AetAOX1d-like	0.434783	0.433494	0.331589	0.437458	0.433452	0.458567	0.393766	0.219798	0.218553	0.21263	0.432616	0.46941	0.40265	0.355155	0.377212	0.369834	0.380188	0.397408	0.483022	0.488095	0.469103	0.522576	0.478144	0.550615	0.505131	0.501529	0.584112	0.61293	0.50171	0.551971	0.58972	1
Normalized Percent Identity: Excluding "reg" cDNA
		TaAOX1a-2AL.sv1	TaAOX1a-2AL.sv2	TaAOX1a-2BL	TaAOX1a-2DL.sv1	TaAOX1a-2DL.sv2	TaAOX1a-like-2DL	TaAOX1c-6AL	TaAOX1c-6BL.sv1	TaAOX1c-6BL.sv2	TaAOX1c-6BL.sv3	TaAOX1c-6DL	put.TaAOX1e-3DS	TaAOX1d-2AL.1	TaAOX1d-2AL.2.sv1	TaAOX1d-2AL.2.sv2	TaAOX1d-2DL	put.TaAOX1d-like-4AS	TuAOX1a	TuAOX1c	TuAOX1d.1	TuAOX1d.2	AetAOX1a	AetAOX1e	AetAOX1d	AetAOX1d-like
1456	TaAOX1a-2AL.sv1	1
1432	TaAOX1a-2AL.sv2	0.983516	1
2102	TaAOX1a-2BL	0.658907	0.648456	1
1467	TaAOX1a-2DL.sv1	0.938047	0.922559	0.652113	1
1341	TaAOX1a-2DL.sv2	0.887064	0.901879	0.615385	0.91411	1
1372	TaAOX1a-like-2DL	0.792208	0.797363	0.570209	0.773002	0.80949	1
1736	TaAOX1c-6AL	0.601105	0.592265	0.5931	0.612885	0.575942	0.560354	1
1940	TaAOX1c-6BL.sv1	0.586278	0.578085	0.585934	0.58998	0.558808	0.545688	0.805123	1
1806	TaAOX1c-6BL.sv2	0.615427	0.604246	0.583107	0.6226	0.586454	0.572527	0.806165	0.930928	1
1863	TaAOX1c-6BL.sv3	0.599364	0.590885	0.596563	0.60627	0.573946	0.559701	0.834378	0.960309	0.969404	1
1801	TaAOX1c-6DL	0.615469	0.605595	0.586947	0.622611	0.587686	0.572687	0.835269	0.811675	0.793495	0.820857	1
1142	put.TaAOX1e-3DS	0.610274	0.619777	0.441121	0.610319	0.651369	0.628344	0.520666	0.472709	0.504146	0.48821	0.505543	1
1180	TaAOX1d-2AL.1	0.612314	0.616758	0.434906	0.605369	0.643326	0.690151	0.513483	0.480947	0.507743	0.494906	0.50883	0.639001	1
1423	TaAOX1d-2AL.2.sv1	0.655218	0.652953	0.515899	0.657237	0.642616	0.687583	0.602817	0.552089	0.588203	0.573298	0.587076	0.598183	0.703806	1
1269	TaAOX1d-2AL.2.sv2	0.619493	0.617036	0.480495	0.617647	0.604795	0.651762	0.570855	0.507945	0.543142	0.528282	0.545355	0.622155	0.665483	0.879831	1
1405	TaAOX1d-2DL	0.666228	0.664021	0.520264	0.668428	0.657414	0.698731	0.601363	0.556125	0.590182	0.572495	0.587136	0.604651	0.733099	0.891967	0.856334	1
963	put.TaAOX1d-like-4AS	0.515797	0.527197	0.369948	0.514286	0.554315	0.587036	0.443613	0.40567	0.430072	0.420064	0.435869	0.598276	0.729392	0.594972	0.624518	0.610085	1
615	TuAOX1a	0.415522	0.422486	0.287345	0.413088	0.451902	0.414723	0.303571	0.278351	0.299003	0.289855	0.29317	0.454943	0.436441	0.37175	0.416076	0.377224	0.494405	1
1305	TuAOX1c	0.514234	0.511529	0.462371	0.528981	0.496333	0.491813	0.586735	0.508816	0.533944	0.52935	0.53921	0.505362	0.455752	0.515605	0.568479	0.517981	0.445578	0.404598	1
888	TuAOX1d.1	0.495192	0.497911	0.34824	0.492843	0.527138	0.567273	0.418779	0.377446	0.405316	0.392493	0.400111	0.584642	0.685545	0.623331	0.698976	0.611388	0.628781	0.579955	0.548165	1
1212	TuAOX1d.2	0.543658	0.537676	0.453466	0.562339	0.532383	0.563063	0.528465	0.471766	0.499725	0.491181	0.500831	0.532523	0.591001	0.636183	0.705495	0.644578	0.545785	0.434818	0.641509	0.663374	1
615	AetAOX1a	0.414835	0.421788	0.288297	0.419223	0.458613	0.41691	0.304724	0.276289	0.296788	0.287708	0.295391	0.451444	0.438136	0.373858	0.409771	0.380783	0.496439	0.985366	0.40613	0.583333	0.436469	1
1098	AetAOX1e	0.549763	0.544038	0.43197	0.55668	0.552632	0.53525	0.503163	0.452675	0.479006	0.471344	0.482281	0.691834	0.511256	0.552868	0.612355	0.558885	0.490103	0.474067	0.627183	0.631579	0.656863	0.470428	1
888	AetAOX1d	0.500687	0.502786	0.351094	0.499659	0.534572	0.569455	0.422235	0.376931	0.405316	0.392493	0.405105	0.589878	0.691462	0.604357	0.677699	0.629181	0.635197	0.587838	0.552833	0.969595	0.669136	0.593468	0.636116	1
870	AetAOX1d-like	0.434783	0.433494	0.331589	0.437458	0.433452	0.458567	0.40265	0.355155	0.377212	0.369834	0.380188	0.483022	0.488095	0.469103	0.522576	0.478144	0.550615	0.505131	0.501529	0.584112	0.61293	0.50171	0.551971	0.58972	1
