# Supplementary material for: Genome-wide identification and analysis of the ALTERNATIVE OXIDASE gene family in diploid and hexaploid wheat
Source: PLoS One. 2018 Aug 3;13(8):e0201439. doi: 10.1371/journal.pone.0201439 (PMC6075773; doi:10.1371/journal.pone.0201439)
Supplement: S7 Table — (XLSX) [file pone.0201439.s016.xlsx]

## Sheet: S7 Table
S7 Table. Putative post-translational modification sites in wheat AOX proteins.
Phosphorylation
Protein Name	Position	Amino Acid	Flanking Sequences	Score	Specificity
TaAOX1d-2AL.2.sv1	65	S	AAPHAKQEDDAASPQAAATPEQQNK	-0.37	0.9619
TaAOX1d-2AL.2.sv2	65	S	AAPHAKQEDDAASPQAAATPEQQNK	-0.37	0.9619
TaAOX1a-2AL.sv1	27	S	GAGAGRLFATTASPAARTALGGGEG	-0.27	0.9752
TaAOX1a-2AL.sv2	27	S	GAGAGRLFATTASPAARTALGGGEG	-0.27	0.9755
TaAOX1a-2BL	156	S	AGASRLFATTPTSPAARTALAGGDG	-0.22	0.9797
	50	S	PQFLGSPGGRAGSPATDAAAPPLPS	-0.28	0.974
	153	T	RAGAGASRLFATTPTSPAARTALAG	-0.31	0.9704
TaAOX1a-2DL.sv1	27	S	GAGASRLFATTPSPAARAVLGGGEG	0.03	0.9955
	25	T	RAGAGASRLFATTPSPAARAVLGGG	-0.1	0.9894
TaAOX1a-2DL.sv2	27	S	GAGASRLFATTPSPAEAAKGDGEKK	0.06	0.9963
	25	T	RAGAGASRLFATTPSPAEAAKGDGE	0.04	0.9959
TaAOX1c-6AL	73	T	LRHLGPRVFGPTTPAAQRPLLAGGE	-0.18	0.9842
TaAOX1c-6BL.sv1	39	T	FIPRLASSARSATPSRRALARRHVV	-0.12	0.988
	109	T	LRHLGPRVFGPTTPAAQRPLLAGGE	-0.2	0.9825
	53	S	SRRALARRHVVKSPSQSLARPQVRE	-0.4	0.9576
TaAOX1c-6BL.sv2	39	T	FIPRLASSARSATPSRRALARRHVV	-0.12	0.988
	109	T	LRHLGPRVFGPTTPAAQRPLLAGGE	-0.15	0.9868
	53	S	SRRALARRHVVKSPSQSLARPQVRE	-0.4	0.9576
TaAOX1c-6BL.sv3	39	T	FIPRLASSARSATPSRRALARRHVV	-0.12	0.988
	109	T	LRHLGPRVFGPTTPAAQRPLLAGGE	-0.2	0.9825
	53	S	SRRALARRHVVKSPSQSLARPQVRE	-0.4	0.9576
TaAOX1c-6DL	17	S	RALARRHRHVIPSPSRSLARPQVLD	-0.33	0.968
put.regTaAOX-6BL	36	S	AGASRLFSTTTMSPGARTFLAGGKG	-0.36	0.9631
regTaAOX-4BL.sv1	105	T	VQASRGREQASSTPTR*********	-0.1	0.989
regTaAOX-4BL.sv4	105	T	VQASRGREQASSTPTR*********	-0.1	0.989
TuAOX1d.1	30	S	AAPHAKQEDDAASPQAAATPEQQNK	-0.38	0.961
TuAOX1c	131	S	TIDLDEEEEEASSDDGKRSPTPNSV	-0.03	0.9935
	137	S	EEEEASSDDGKRSPTPNSVSYSKPK	-0.21	0.9816
	130	S	QTIDLDEEEEEASSDDGKRSPTPNS	-0.22	0.9806
	139	T	EEASSDDGKRSPTPNSVSYSKPKRL	-0.23	0.9784
	214	Y	KVTLEERKPWEAYTSDTTIDLSKHH	1.44	0.9791
	145	Y	DGKRSPTPNSVSYSKPKRLDVCKKD	1.3	0.9611
TuAOX1a	197	T	SDVYYQGMQLKATPAPIGYH*****	58.99	1
	185	S	DEAHHRDVNHFASDVYYQGMQLKAT	71.12	1
	168	T	RLPANATLKDVVTVVRADEAHHRDV	62.38	1
	162	T	IAIDYWRLPANATLKDVVTVVRADE	72.75	1
	131	T	VGYLEEEAVHSYTEFLKDLDDGKID	70.18	1
	129	S	RVVGYLEEEAVHSYTEFLKDLDDGK	68.22	1
	111	S	VFFNAYFFGYLISPKFAHRVVGYLE	68.86	1
	78	T	LEEAENERMHLMTFMEVAQPRWYER	59.03	1
	58	S	LLHLRSLRRFEQSGGWIRALLEEAE	58.37	1
	51	S	PGMVGGMLLHLRSLRRFEQSGGWIR	67.06	1
	34	T	QRRYGCRAMMLETVAAVPGMVGGML	68.62	1
	17	T	IAYYTVKSLRFPTDIFFQRRYGCRA	66.79	1
	12	S	*MLDKIAYYTVKSLRFPTDIFFQRR	70.01	1
	9	T	****MLDKIAYYTVKSLRFPTDIFF	71.76	1
AetAOX1d	30	S	AAPHAKQEDDAASPQAAATPEQQNK	-0.38	0.961
AetAOX1e	93	S	GGGARFFSVAGRSPAALGVGAARTA	-0.4	0.959
Acetlylation
Protein Name	Position	Amino Acid	Flanking Sequences	Score	Specificity
TaAOX1d-2AL.1	222	K	GYLEEEAVHSYTKYLKDLEAGLIEN	0.8	0.9935
TaAOX1a-2DL.sv1	59	K	TSAASQVKDEAAKAVKAEAAKAVKA	0.58	0.9829
	67	K	DEAAKAVKAEAAKAVKAEAAKGDGE	0.53	0.9777
put.regTaAOX-6BL	68	K	TSAASQVKDEAAKVVKAEAAKGDGN	0.31	0.9526
TuAOX1c	179	K	DDELKNAMKTIVKGRKEANEVRKMA	0.41	0.9681
TuAOX1d.2	4	K	*********MARKPVGGAAAAAPAP	0.84	0.9946
AetAOX1d-like	110	K	VAKHHEPRAVADKPRRKLVKDDGTE	0.57	0.9814
Glycosylation
Protein Name	Position	Amino Acid	Flanking Sequences	Score	Specificity
TaAOX1d-2AL.2.sv1	115	S	CFRPWDTYRPDTSIEVAKHHEPKAL	0.25	0.9787
TaAOX1d-2AL.1	79	S	SFRPWDTYRPDTSIDMAKHHEPRAV	0.39	0.9872
TaAOX1d-2DL	111	S	CFRPWDTYRPDTSIDVTKHHLPKAL	0.51	0.9922
	115	T	WDTYRPDTSIDVTKHHLPKALADKV	0.03	0.9583
TaAOX1a-2AL.sv1	113	S	CFRPWETYTADTSIDLTKHHVPNTM	0.67	0.9961
	78	S	AKGDGEKKEVAISSYWGIEQSKKLV	0.17	0.9721
	48	S	GGEGAWVRMMSTSAASQVKDEAAKG	0	0.9543
TaAOX1a-2AL.sv2	105	S	CFRPWETYTADTSIDLTKHHVPNTM	0.67	0.9961
	70	S	AKGDGEKKEVAISSYWGIEQSKKLV	0.22	0.9771
	48	S	GGEGAWVRMMSTSAASQVKDEAAKG	0.21	0.976
	46	S	LGGGEGAWVRMMSTSAASQVKDEAA	0.12	0.9683
	47	T	GGGEGAWVRMMSTSAASQVKDEAAK	0.12	0.9676
TaAOX1a-2DL.sv1	121	S	CFRPWETYTADTSIDLTKHHVPNTM	0.67	0.9961
	86	S	AKGDGEKKEVAISSYWGIEQSKKLV	0.17	0.9718
	24	T	RRAGAGASRLFATTPSPAARAVLGG	0.12	0.9671
	48	S	GGEGAWVRLMSTSAASQVKDEAAKA	0.07	0.962
TaAOX1a-2DL.sv2	83	T	WETYTADTSIDLTKHHVPNTMLDKI	0.43	0.9891
	90	T	TSIDLTKHHVPNTMLDKIAYYTVKS	0.26	0.9791
	287	T	SDVYYQGMQLKATPAPIGYH*****	6.25	1
	258	T	RLPANATLKDVVTVVRADEAHHRDV	1.65	1
	252	T	IAIDYWRLPANATLKDVVTVVRADE	7.41	1
	221	T	VGYLEEEAVHSYTEFLKDLDDGKID	14.94	1
	219	S	RVVGYLEEEAVHSYTEFLKDLDDGK	16.94	1
	201	S	VFFNAYFFGYLISPKFAHRVVGYLE	6	1
	168	T	LEEAENERMHLMTFMEVAQPRWYER	8.98	1
	148	S	LLHLRSLRRFEQSGGWIRALLEEAE	17.67	1
	141	S	PGMVGGMLLHLRSLRRFEQSGGWIR	4.17	1
	124	T	QRRYGCRAMMLETVAAVPGMVGGML	5.75	1
	107	T	IAYYTVKSLRFPTDIFFQRRYGCRA	1.26	1
	102	S	TMLDKIAYYTVKSLRFPTDIFFQRR	3.02	1
	99	T	VPNTMLDKIAYYTVKSLRFPTDIFF	8.53	1
	79	S	CFRPWETYTADTSIDLTKHHVPNTM	9.37	1
	78	T	SCFRPWETYTADTSIDLTKHHVPNT	6.71	1
	75	T	WKWSCFRPWETYTADTSIDLTKHHV	10.28	1
	73	T	TEWKWSCFRPWETYTADTSIDLTKH	6.75	1
	66	S	KLVREDGTEWKWSCFRPWETYTADT	16.02	1
	61	T	IEQSKKLVREDGTEWKWSCFRPWET	12.28	1
	52	S	EVAISSYWGIEQSKKLVREDGTEWK	11.56	1
	45	S	KGDGEKKEVAISSYWGIEQSKKLVR	12.68	1
	44	S	AKGDGEKKEVAISSYWGIEQSKKLV	6.78	1
	27	S	GAGASRLFATTPSPAEAAKGDGEKK	9.1	1
	25	T	RAGAGASRLFATTPSPAEAAKGDGE	6.77	1
	24	T	RRAGAGASRLFATTPSPAEAAKGDG	5.5	1
	19	S	GSVLLRRAGAGASRLFATTPSPAEA	12.26	1
	8	S	*****MSSRMAGSVLLRRAGAGASR	16.94	1
	2	S	***********MSSRMAGSVLLRRA	16.56	1
TaAOX1c-6AL	148	S	VQAAKEGKSPAASSYWGIVPAKLVN	0.48	0.9914
	73	T	LRHLGPRVFGPTTPAAQRPLLAGGE	0.13	0.9689
	182	T	CFRPWEAYTSDTTIDLSKHHKPKVL	0.05	0.9597
	100	T	AVAVAMWARPLSTSAAEAAREEATA	0.03	0.9583
	186	S	WEAYTSDTTIDLSKHHKPKVLLDKI	0.02	0.9568
	99	S	GAVAVAMWARPLSTSAAEAAREEAT	0.01	0.9556
TaAOX1c-6BL.sv2	164	S	QAAKEGGKSPVSSYWGIVPAKLVNK	0.34	0.9849
	197	T	CFRPWEAYTSDTTIDLTKHHKPKVL	0.29	0.982
	163	S	VQAAKEGGKSPVSSYWGIVPAKLVN	0.21	0.9762
	134	S	GGAAAASKDNVASTAAATAEAMQAA	0.16	0.9711
	201	T	WEAYTSDTTIDLTKHHKPKVLLDKI	0.16	0.9708
TaAOX1c-6BL.sv3	133	S	EGGAVVVWARPLSTSAAEAAREEAA	0.37	0.9862
	183	S	QAAKEGGKSPVSSYWGIVPAKLVNK	0.34	0.9849
	216	T	CFRPWEAYTSDTTIDLTKHHKPKVL	0.29	0.982
	134	T	GGAVVVWARPLSTSAAEAAREEAAA	0.22	0.9771
	182	S	VQAAKEGGKSPVSSYWGIVPAKLVN	0.21	0.9762
	109	T	LRHLGPRVFGPTTPAAQRPLLAGGE	0.16	0.9714
	220	T	WEAYTSDTTIDLTKHHKPKVLLDKI	0.16	0.9708
	153	S	REEAAASKDNVASTAAATAEAMQAA	0.05	0.9606
TaAOX1c-6DL	73	T	LRHLGPRVFGPTTQAAQRTLLAGGE	0.91	0.9989
	97	S	EGGAVAMWAWPLSTSAAEAAREEAA	0.39	0.9875
	180	T	CFRPWEAYTSDTTIDLTKHHKPKVL	0.29	0.982
	98	T	GGAVAMWAWPLSTSAAEAAREEAAA	0.25	0.9787
	184	T	WEAYTSDTTIDLTKHHKPKVLLDKI	0.16	0.9708
	147	S	QAAKEGGKSPASSYWGIVPAKLVNK	0.03	0.9575
	117	S	REEAAASKDNVASTAAATAEAMQAA	-0.01	0.9534
put.regTaAOX-3B	11	S	**MPWETYTADMSIDLTKHHVPNTM	0.52	0.9924
put.TaAOX1e-3DS	51	T	WDAYEADVSIVLTKHHRPATFGDKV	0.1	0.9656
	58	T	VSIVLTKHHRPATFGDKVALWTVKA	-0.02	0.951
put.regTaAOX-6BL	55	S	LAGGKGTWVRMMSTSAASQVKDEAA	0.32	0.9837
	57	S	GGKGTWVRMMSTSAASQVKDEAAKV	0.29	0.9823
	56	T	AGGKGTWVRMMSTSAASQVKDEAAK	0.15	0.9701
TuAOX1d.1	80	S	CFRPWDTYRPDTSIDVAKHHEPKAL	0.47	0.9909
TuAOX1d.2	188	S	SFRPWDTYRPDTSIDVAKHHEPRAV	0.5	0.992
	80	T	GLSSNASVSMPSTCRILSTANTMSS	0.25	0.9786
	85	S	ASVSMPSTCRILSTANTMSSRMAGA	0.22	0.9764
	76	S	LLLGGLSSNASVSMPSTCRILSTAN	0.12	0.9671
TuAOX1c	223	S	WEAYTSDTTIDLSKHHKPKVLLDKI	0.15	0.9705
	219	T	ERKPWEAYTSDTTIDLSKHHKPKVL	0.15	0.97
AetAOX1d	80	S	CFRPWDTYRPDTSIDVTKHHEPKAL	0.55	0.9935
	84	T	WDTYRPDTSIDVTKHHEPKALADKV	0.19	0.9733
AetAOX1e	150	S	CFRPWDAYEADVSIDLTKHHRPATL	0.45	0.9903
	154	T	WDAYEADVSIDLTKHHRPATLGDKV	0.26	0.9798
	104	T	RSPAALGVGAARTAATLKQGEKEAA	0.21	0.976
	25	S	NSILSQIFIATQSTIRSHAAWHCDE	0.14	0.9693
	161	T	VSIDLTKHHRPATLGDKVALWTVKA	0.13	0.9688
