# Supplementary material for: Genome-wide identification and analysis of the ALTERNATIVE OXIDASE gene family in diploid and hexaploid wheat
Source: PLoS One. 2018 Aug 3;13(8):e0201439. doi: 10.1371/journal.pone.0201439 (PMC6075773; doi:10.1371/journal.pone.0201439)
Supplement: S12 Table — The residues that are not highlighted are from Moore et al. 2013; red highlights are residues from Shiba et al. 2013; green highlights are residues from Young et al. 2014 and Crichton et al. 2010. (XLSX) [file pone.0201439.s021.xlsx]

## Sheet: Sheet1
S12 Table. Summary of residues of wheat AOX proteins in the context of AOX residues which have been experimentally determined to have reduced activity when mutagenized. The residues that are not highlighted are from Moore et al. 2013; red highlights are residues from Shiba et al. 2013; green highlights are residues from Young et al. 2014 and Crichton et al. 2010.
	R96	D100	R118	L122	E123	T124	H138	W151	E158	N161	E162	H165	Q187	Y198	H206	L212	E213	E215	A216	T219	Y220	Y246	E266	H269
TaAOX1a-2AL.sv1	R	D	R	L	E	T	H	W	E	N	E	H	Q	Y	H	L	E	E	A	S	Y	Y	E	H
TaAOX1a-2AL.sv2	R	D	R	L	E	T	H	W	E	N	E	H	Q	Y	H	L	E	E	A	S	Y	Y	E	H
TaAOX1a-2BL	R	D	R	L	E	T	H	W	E	N	E	H	Q	Y	H	L	E	E	A	S	Y	Y	E	H
TaAOX1a-2DL.sv1	R	D	R	L	E	T	H	W	E	N	E	H	Q	Y	H	L	E	E	A	S	Y	Y	E	H
TaAOX1a-2DL.sv2	R	D	R	L	E	T	H	W	E	N	E	H	Q	Y	H	L	E	E	A	S	Y	Y	E	H
TaAOX1a-like-2DL	-	-	-	-	-	-	H	W	E	N	E	H	Q	Y	H	L	E	E	A	S	Y	Y	E	H
TaAOX1c-6AL	R	D	R	L	E	T	H	W	E	N	E	H	Q	Y	H	L	E	E	A	S	Y	Y	E	H
TaAOX1c-6BL.sv1	R	D	R	L	E	T	H	W	E	N	E	H	Q	Y	H	L	E	E	A	S	Y	Y	E	H
TaAOX1c-6BL.sv2	R	D	R	L	E	T	H	W	E	N	E	H	Q	Y	H	L	E	E	A	S	Y	Y	E	H
TaAOX1c-6BL.sv3	R	D	R	L	E	T	H	W	E	N	E	H	Q	Y	H	L	E	E	A	S	Y	Y	E	H
TaAOX1c-6DL	R	D	R	L	E	T	H	W	E	N	E	H	Q	Y	H	L	E	E	A	S	Y	Y	E	H
put.TaAOX1e-3DS	R	D	R	L	E	T	H	W	E	N	E	H	Q	Y	H	L	E	E	A	S	Y	Y	E	H
TaAOX1d-2AL.1	R	D	H	L	E	M	H	W	E	N	E	H	Q	Y	H	L	E	E	A	S	Y	Y	E	H
TaAOX1d-2AL.2.sv1	R	D	H	L	E	T	H	W	E	N	E	H	Q	Y	H	L	E	E	A	S	Y	Y	E	H
TaAOX1d-2AL.2.sv2	R	D	H	L	E	T	H	W	E	N	E	H	Q	Y	H	L	E	E	A	S	Y	Y	E	H
TaAOX1d-2DL	R	D	H	L	E	T	H	W	E	N	E	H	Q	Y	H	L	E	E	A	S	Y	Y	E	H
put.TaAOX1d-like-4AS	-	D	H	L	E	T	H	W	E	N	E	H	Q	Y	H	L	E	E	A	-	-	-	-	-
TuAOX1a	R	D	R	L	E	T	H	W	E	N	E	H	Q	Y	H	L	E	E	A	S	Y	Y	E	H
TuAOX1c	R	D	R	L	E	T	H	W	E	N	E	H	Q	Y	H	L	E	E	A	S	Y	Y	E	H
TuAOX1d.1	R	D	H	L	E	T	H	W	E	N	E	H	Q	Y	H	L	E	E	A	S	Y	Y	E	H
TuAOX1d.2	R	D	H	L	E	T	H	W	E	N	E	H	Q	Y	H	L	E	E	A	S	Y	Y	E	H
AetAOX1a	R	D	R	L	E	T	H	W	E	N	E	H	Q	Y	H	L	E	E	A		Y	Y	E	H
AetAOX1e	R	D	R	L	E	T	H	W	E	N	E	H	Q	Y	H	L	E	E	A	S	Y	Y	E	H
AetAOX1d	R	D	H	L	E	T	H	W	E	N	E	H	Q	Y	H	L	E	E	A	S	Y	Y	E	H
AetAOX1d-like	R	D	H	L	E	T	H	W	E	N	E	H	-	Y	-	-	-	-	-	-	-	-	E	H
