# Supplementary material for: Genome-wide identification and analysis of the ALTERNATIVE OXIDASE gene family in diploid and hexaploid wheat
Source: PLoS One. 2018 Aug 3;13(8):e0201439. doi: 10.1371/journal.pone.0201439 (PMC6075773; doi:10.1371/journal.pone.0201439)
Supplement: S15 Table — (XLSX) [file pone.0201439.s024.xlsx]

## Sheet: Sheet3
S15 Table. Summary of ratios of hydrophobic, polar, and cyclic residues in the hydrophobic domain of wheat AOX proteins.
		Hydrophobic Residues	Polar Residues	Cyclic Residues	Glycine		% Hydrophobic	% Polar	% Cyclic
	TbAOX	16	8	9	-	33	48.4848	24.2424	27.2727
	TaAOX1a-2AL.sv1	17	7	8	1	33	51.5152	21.2121	24.2424	SAME RATIO FOR A GROUP EXCEPT: TaAOX1-like-2DL (Highlighted)
	TaAOX1a-2AL.sv2	17	7	8	1	33	51.5152	21.2121	24.2424
	TaAOX1a-2BL	17	7	8	1	33	51.5152	21.2121	24.2424
	TaAOX1a-2DL.sv1	17	7	8	1	33	51.5152	21.2121	24.2424
	TaAOX1a-2DL.sv2	17	7	8	1	33	51.5152	21.2121	24.2424
	TaAOX1a-like-2DL	11	2	5	1	19	57.8947	10.5263	26.3158
	TuAOX1a*	17	7	8	1	33	51.5152	21.2121	24.2424
	AetAOX1a*	17	7	8	1	33	51.5152	21.2121	24.2424
	TaAOX1c-6AL	18	7	7	1	33	54.5455	21.2121	21.2121	SAME RATIO FOR C GROUP
	TaAOX1c-6BL.sv1	18	7	7	1	33	54.5455	21.2121	21.2121
	TaAOX1c-6BL.sv2	18	7	7	1	33	54.5455	21.2121	21.2121
	TaAOX1c-6BL.sv3	18	7	7	1	33	54.5455	21.2121	21.2121
	TaAOX1c-6DL	18	7	7	1	33	54.5455	21.2121	21.2121
	TuAOX1c*	18	7	7	1	33	54.5455	21.2121	21.2121
	put.TaAOX1e-3DS	19	7	7	-	33	57.5758	21.2121	21.2121	SAME RATIO FOR E GROUP
	AetAOX1e*	19	7	7	-	33	57.5758	21.2121	21.2121
D GROUP 1	TaAOX1d-2AL.1	17	6	8	2	33	51.5152	18.1818	24.2424	VARIABILITY IN D GROUP 1
	put.TaAOX1d-like-4AS	13	5	8	1	27	48.1481	18.5185	29.6296
	TuAOX1d.2*	16	7	8	2	33	48.4848	21.2121	24.2424
	AetAOX1d-like*	12	4	5	1	22	54.5455	18.1818	22.7273
D GROUP 2	TaAOX1d-2AL.2.sv1	18	5	9	1	33	54.5455	15.1515	27.2727	SAME RATO IN D GROUP 2
	TaAOX1d-2AL.2.sv2	18	5	9	1	33	54.5455	15.1515	27.2727
	TaAOX1d-2DL	18	5	9	1	33	54.5455	15.1515	27.2727
	TuAOX1d.1*	18	5	9	1	33	54.5455	15.1515	27.2727
	AetAOX1d*	18	5	9	1	33	54.5455	15.1515	27.2727
