# Supplementary material for: Genome-wide identification and analysis of the ALTERNATIVE OXIDASE gene family in diploid and hexaploid wheat
Source: PLoS One. 2018 Aug 3;13(8):e0201439. doi: 10.1371/journal.pone.0201439 (PMC6075773; doi:10.1371/journal.pone.0201439)
Supplement: S16 Table — (XLSX) [file pone.0201439.s025.xlsx]

## Sheet: Identities
S16 Table. Summary of percent identities within the wheat AOX isoforms.
Normalized Percent Identity: All Proteins
Length (aa)		TaAOX1a-2AL.sv1	TaAOX1a-2AL.sv2	TaAOX1a-2BL	TaAOX1a-2DL.sv1	TaAOX1a-2DL.sv2	TaAOX1a-like-2DL	regTaAOX-4BL.sv1	regTaAOX-4BL.sv2	regTaAOX-4BL.sv3	regTaAOX-4BL.sv4	put.regTaAOX-3B	put.regTaAOX-6BL	TaAOX1c-6AL	TaAOX1c-6BL.sv1	TaAOX1c-6BL.sv2	TaAOX1c-6BL.sv3	TaAOX1c-6DL	regTaAOX-3B	put.TaAOX1e-3DS	TaAOX1d-2AL.1	TaAOX1d-2AL.2.sv1	TaAOX1d-2AL.2.sv2	TaAOX1d-2DL	put.TaAOX1d-like-4AS	TuAOX1a	TuAOX1c	TuAOX1d.1	TuAOX1d.2	AetAOX1a	AetAOX1e	AetAOX1d	AetAOX1d-like
328	TaAOX1a-2AL.sv1	1
320	TaAOX1a-2AL.sv2	0.97561	1
457	TaAOX1a-2BL	0.706783	0.691466	1
336	TaAOX1a-2DL.sv1	0.958333	0.9375	0.694624	1
294	TaAOX1a-2DL.sv2	0.890244	0.9125	0.643326	0.875	1
164	TaAOX1a-like-2DL	0.478659	0.490625	0.343545	0.467262	0.534014	1
108	regTaAOX-4BL.sv1	0.256098	0.2625	0.183807	0.241071	0.27551	0.168675	1
82	regTaAOX-4BL.sv2	0.210366	0.215625	0.150985	0.196429	0.22449	0.121951	0.731481	1
88	regTaAOX-4BL.sv3	0.206587	0.211656	0.149028	0.192982	0.22	0.112426	0.692982	0.931818	1
108	regTaAOX-4BL.sv4	0.256098	0.2625	0.183807	0.241071	0.27551	0.168675	1	0.731481	0.692982	1
96	put.regTaAOX-3B	0.179878	0.184375	0.129103	0.175595	0.20068	0.115854	0.343511	0.323077	0.308824	0.343511	1
146	put.regTaAOX-6BL	0.231454	0.221884	0.188184	0.223188	0.165563	0.151163	0.14966	0.147651	0.149351	0.14966	0.349315	1
397	TaAOX1c-6AL	0.61596	0.61596	0.553015	0.628429	0.590452	0.337531	0.175879	0.140704	0.138614	0.175879	0.118388	0.141791	1
431	TaAOX1c-6BL.sv1	0.567816	0.56092	0.562241	0.57931	0.542529	0.310905	0.159722	0.127315	0.125571	0.159722	0.104408	0.12844	0.868966	1
412	TaAOX1c-6BL.sv2	0.579327	0.579327	0.575107	0.580569	0.561743	0.325243	0.16707	0.133172	0.131265	0.16707	0.109223	0.129496	0.827586	0.955916	1
431	TaAOX1c-6BL.sv3	0.567816	0.56092	0.562241	0.57931	0.542529	0.310905	0.159722	0.127315	0.125571	0.159722	0.104408	0.12844	0.868966	1	0.955916	1
395	TaAOX1c-6DL	0.621554	0.611529	0.558577	0.631579	0.590909	0.339241	0.179293	0.143939	0.141791	0.179293	0.121519	0.145363	0.95466	0.866051	0.829099	0.866051	1
107	regTaAOX-3B	0.237805	0.24375	0.170678	0.232143	0.265306	0.463415	0.174603	0.155172	0.153846	0.174603	0.125	0.118421	0.183879	0.169374	0.177184	0.169374	0.182278	1
262	put.TaAOX1e-3DS	0.603659	0.61875	0.442013	0.604167	0.673469	0.484733	0.212928	0.171103	0.167286	0.212928	0.152672	0.13308	0.493703	0.457077	0.466019	0.457077	0.488608	0.381679	1
294	TaAOX1d-2AL.1	0.620061	0.609375	0.447598	0.607143	0.654485	0.465986	0.183051	0.142373	0.139535	0.183051	0.136054	0.119048	0.506297	0.474537	0.490338	0.474537	0.503797	0.244898	0.588435	1
330	TaAOX1d-2AL.2.sv1	0.658683	0.661677	0.47619	0.649852	0.634441	0.418182	0.171171	0.132931	0.130564	0.171171	0.127273	0.155425	0.561713	0.51963	0.538278	0.51963	0.556962	0.218182	0.548485	0.8	1
330	TaAOX1d-2AL.2.sv2	0.658683	0.661677	0.47619	0.649852	0.634441	0.418182	0.171171	0.132931	0.130564	0.171171	0.127273	0.155425	0.561713	0.51963	0.538278	0.51963	0.556962	0.218182	0.548485	0.8	1	1
326	TaAOX1d-2DL	0.652695	0.655689	0.472648	0.643917	0.628399	0.423313	0.179331	0.140673	0.138138	0.179331	0.134969	0.122699	0.561713	0.52194	0.54067	0.52194	0.559494	0.223926	0.567485	0.812883	0.972727	0.972727	1
183	put.TaAOX1d-like-4AS	0.381098	0.371875	0.271335	0.366071	0.391892	0.305019	0.18617	0.173913	0.168421	0.18617	0.142077	0.173913	0.312343	0.292343	0.300971	0.292343	0.308861	0.178723	0.354949	0.564626	0.478788	0.478788	0.484663	1
204	TuAOX1a	0.621951	0.6375	0.446389	0.607143	0.693878	0.769608	0.138462	0.0735294	0.122549	0.138462	0.168142	0.157143	0.448363	0.412993	0.432039	0.412993	0.450633	0.382353	0.625954	0.530612	0.490909	0.490909	0.496933	0.355212	1
434	TuAOX1c	0.493088	0.490783	0.487288	0.490783	0.474654	0.308756	0.126728	0.09447	0.101382	0.126728	0.108295	0.0921659	0.587558	0.546436	0.55902	0.546436	0.558036	0.168203	0.426267	0.426267	0.447005	0.447005	0.453917	0.241935	0.410138	1
295	TuAOX1d.1	0.628049	0.634375	0.455142	0.627976	0.674419	0.467797	0.194631	0.152027	0.149007	0.194631	0.145763	0.125424	0.528967	0.484919	0.506024	0.484919	0.526582	0.244068	0.610169	0.898305	0.890909	0.890909	0.892638	0.535593	0.549153	0.435484	1
403	TuAOX1d.2	0.534653	0.518337	0.512035	0.534653	0.519802	0.344913	0.14532	0.113861	0.112195	0.14532	0.0992556	0.121588	0.527397	0.523179	0.535632	0.523179	0.533493	0.181141	0.449132	0.699752	0.677804	0.677804	0.70297	0.416873	0.394541	0.450226	0.658416	1
204	AetAOX1a	0.621951	0.6375	0.446389	0.607143	0.693878	0.769608	0.138462	0.0735294	0.122549	0.138462	0.168142	0.157143	0.448363	0.412993	0.432039	0.412993	0.450633	0.382353	0.625954	0.530612	0.490909	0.490909	0.496933	0.355212	1	0.410138	0.549153	0.394541	1
365	AetAOX1e	0.6	0.588076	0.505423	0.582888	0.585366	0.358904	0.163934	0.131148	0.129032	0.163934	0.109589	0.125683	0.549751	0.522042	0.548544	0.522042	0.555556	0.273973	0.690411	0.520548	0.550136	0.550136	0.555556	0.317808	0.460274	0.463964	0.534247	0.511166	0.460274	1
295	AetAOX1d	0.628049	0.634375	0.455142	0.627976	0.674419	0.464407	0.197987	0.155405	0.152318	0.197987	0.149153	0.122924	0.531486	0.489559	0.510843	0.489559	0.531646	0.244068	0.613559	0.898305	0.878788	0.878788	0.898773	0.532203	0.545763	0.437788	0.986441	0.658416	0.545763	0.536986	1
289	AetAOX1d-like	0.462185	0.449036	0.324	0.456583	0.454802	0.245763	0.176471	0.141869	0.151203	0.176471	0.124567	0.146179	0.388753	0.345263	0.355263	0.345263	0.369021	0.15917	0.361582	0.559322	0.590909	0.590909	0.582888	0.409836	0.305085	0.345538	0.543662	0.480984	0.305085	0.361858	0.543662	1
Normalized Percent Identity: Excluding "reg" Proteins
Length (aa)		TaAOX1a-2AL.sv1	TaAOX1a-2AL.sv2	TaAOX1a-2BL	TaAOX1a-2DL.sv1	TaAOX1a-2DL.sv2	TaAOX1a-like-2DL	TaAOX1c-6AL	TaAOX1c-6BL.sv1	TaAOX1c-6BL.sv2	TaAOX1c-6BL.sv3	TaAOX1c-6DL	put.TaAOX1e-3DS	TaAOX1d-2AL.1	TaAOX1d-2AL.2.sv1	TaAOX1d-2AL.2.sv2	TaAOX1d-2DL	put.TaAOX1d-like-4AS	TuAOX1a	TuAOX1c	TuAOX1d.1	TuAOX1d.2	AetAOX1a	AetAOX1e	AetAOX1d	AetAOX1d-like
328	TaAOX1a-2AL.sv1	1
320	TaAOX1a-2AL.sv2	0.97561	1
457	TaAOX1a-2BL	0.706783	0.691466	1
336	TaAOX1a-2DL.sv1	0.958333	0.9375	0.694624	1
294	TaAOX1a-2DL.sv2	0.890244	0.9125	0.643326	0.875	1
164	TaAOX1a-like-2DL	0.478659	0.490625	0.343545	0.467262	0.534014	1
397	TaAOX1c-6AL	0.61596	0.61596	0.553015	0.628429	0.590452	0.337531	1
431	TaAOX1c-6BL.sv1	0.567816	0.56092	0.562241	0.57931	0.542529	0.310905	0.868966	1
412	TaAOX1c-6BL.sv2	0.579327	0.579327	0.575107	0.580569	0.561743	0.325243	0.827586	0.955916	1
431	TaAOX1c-6BL.sv3	0.567816	0.56092	0.562241	0.57931	0.542529	0.310905	0.868966	1	0.955916	1
395	TaAOX1c-6DL	0.621554	0.611529	0.558577	0.631579	0.590909	0.339241	0.95466	0.866051	0.829099	0.866051	1
262	put.TaAOX1e-3DS	0.603659	0.61875	0.442013	0.604167	0.673469	0.484733	0.493703	0.457077	0.466019	0.457077	0.488608	1
294	TaAOX1d-2AL.1	0.620061	0.609375	0.447598	0.607143	0.654485	0.465986	0.506297	0.474537	0.490338	0.474537	0.503797	0.588435	1
330	TaAOX1d-2AL.2.sv1	0.658683	0.661677	0.47619	0.649852	0.634441	0.418182	0.561713	0.51963	0.538278	0.51963	0.556962	0.548485	0.8	1
330	TaAOX1d-2AL.2.sv2	0.658683	0.661677	0.47619	0.649852	0.634441	0.418182	0.561713	0.51963	0.538278	0.51963	0.556962	0.548485	0.8	1	1
326	TaAOX1d-2DL	0.652695	0.655689	0.472648	0.643917	0.628399	0.423313	0.561713	0.52194	0.54067	0.52194	0.559494	0.567485	0.812883	0.972727	0.972727	1
183	put.TaAOX1d-like-4AS	0.381098	0.371875	0.271335	0.366071	0.391892	0.305019	0.312343	0.292343	0.300971	0.292343	0.308861	0.354949	0.564626	0.478788	0.478788	0.484663	1
204	TuAOX1a	0.621951	0.6375	0.446389	0.607143	0.693878	0.769608	0.448363	0.412993	0.432039	0.412993	0.450633	0.625954	0.530612	0.490909	0.490909	0.496933	0.355212	1
434	TuAOX1c	0.493088	0.490783	0.487288	0.490783	0.474654	0.308756	0.587558	0.546436	0.55902	0.546436	0.558036	0.426267	0.426267	0.447005	0.447005	0.453917	0.241935	0.410138	1
295	TuAOX1d.1	0.628049	0.634375	0.455142	0.627976	0.674419	0.467797	0.528967	0.484919	0.506024	0.484919	0.526582	0.610169	0.898305	0.890909	0.890909	0.892638	0.535593	0.549153	0.435484	1
403	TuAOX1d.2	0.534653	0.518337	0.512035	0.534653	0.519802	0.344913	0.527397	0.523179	0.535632	0.523179	0.533493	0.449132	0.699752	0.677804	0.677804	0.70297	0.416873	0.394541	0.450226	0.658416	1
204	AetAOX1a	0.621951	0.6375	0.446389	0.607143	0.693878	0.769608	0.448363	0.412993	0.432039	0.412993	0.450633	0.625954	0.530612	0.490909	0.490909	0.496933	0.355212	1	0.410138	0.549153	0.394541	1
365	AetAOX1e	0.6	0.588076	0.505423	0.582888	0.585366	0.358904	0.549751	0.522042	0.548544	0.522042	0.555556	0.690411	0.520548	0.550136	0.550136	0.555556	0.317808	0.460274	0.463964	0.534247	0.511166	0.460274	1
295	AetAOX1d	0.628049	0.634375	0.455142	0.627976	0.674419	0.464407	0.531486	0.489559	0.510843	0.489559	0.531646	0.613559	0.898305	0.878788	0.878788	0.898773	0.532203	0.545763	0.437788	0.986441	0.658416	0.545763	0.536986	1
289	AetAOX1d-like	0.462185	0.449036	0.324	0.456583	0.454802	0.245763	0.388753	0.345263	0.355263	0.345263	0.369021	0.361582	0.559322	0.590909	0.590909	0.582888	0.409836	0.305085	0.345538	0.543662	0.480984	0.305085	0.361858	0.543662	1
