# Supplementary material for: Genome-wide identification and analysis of the ALTERNATIVE OXIDASE gene family in diploid and hexaploid wheat
Source: PLoS One. 2018 Aug 3;13(8):e0201439. doi: 10.1371/journal.pone.0201439 (PMC6075773; doi:10.1371/journal.pone.0201439)
Supplement: S1 Appendix — (ZIP) [file pone.0201439.s026.zip]

Archive with 32 entries (32 files):
- S1_Appendix/AetAOX1a.pdb
- S1_Appendix/AetAOX1d.pdb
- S1_Appendix/AetAOX1d-like.pdb
- S1_Appendix/AetAOX1e.pdb
- S1_Appendix/put.regTaAOX-3B.pdb
- S1_Appendix/put.regTaAOX-6BL.pdb
- S1_Appendix/put.TaAOX1d-like-4AS.pdb
- S1_Appendix/put.TaAOX1e-3DS.pdb
- S1_Appendix/regTaAOX-3B.pdb
- S1_Appendix/regTaAOX-4BL.sv1.pdb
- S1_Appendix/regTaAOX-4BL.sv2.pdb
- S1_Appendix/regTaAOX-4BL.sv3.pdb
- S1_Appendix/regTaAOX-4BL.sv4.pdb
- S1_Appendix/TaAOX1a-2AL.sv1.pdb
- S1_Appendix/TaAOX1a-2AL.sv2.pdb
- S1_Appendix/TaAOX1a-2BL.pdb
- S1_Appendix/TaAOX1a-2DL.sv1.pdb
- S1_Appendix/TaAOX1a-2DL.sv2.pdb
- S1_Appendix/TaAOX1a-like-2DL.pdb
- S1_Appendix/TaAOX1c-6AL.pdb
- S1_Appendix/TaAOX1c-6BL.2.pdb
- S1_Appendix/TaAOX1c-6BL.sv1.pdb
- S1_Appendix/TaAOX1c-6BL.sv3.pdb
- S1_Appendix/TaAOX1c-6DL.pdb
- S1_Appendix/TaAOX1d-2AL.1.pdb
- S1_Appendix/TaAOX1d-2AL.2.sv1.pdb
- S1_Appendix/TaAOX1d-2AL.2.sv2.pdb
- S1_Appendix/TaAOX1d-2DL.pdb
- S1_Appendix/TuAOX1a.pdb
- S1_Appendix/TuAOX1c.pdb
- S1_Appendix/TuAOX1d.1.pdb
- S1_Appendix/TuAOX1d.2.pdb
