# Supplementary material for: Genome-wide identification and analysis of the ALTERNATIVE OXIDASE gene family in diploid and hexaploid wheat
Source: PLoS One. 2018 Aug 3;13(8):e0201439. doi: 10.1371/journal.pone.0201439 (PMC6075773; doi:10.1371/journal.pone.0201439)
Supplement: S1 Appendix — (ZIP) [file pone.0201439.s026.zip › S1_Appendix/AetAOX1d.pdb]

REMARK  99  Chain ID : 1
REMARK  99  Residues : 252
REMARK  99  Atoms    : 2173
REMARK  99  File     : c3vvaD_.1.pdb.sc
ATOM      1  N   SER    30     -44.529  45.388  -0.417  1.00 79.47           N  
ATOM      2  CA  SER    30     -43.521  45.078   0.641  1.00 76.54           C  
ATOM      3  C   SER    30     -42.635  46.298   0.910  1.00 76.37           C  
ATOM      4  O   SER    30     -41.616  46.490   0.235  1.00 81.35           O  
ATOM      5  CB  SER    30     -42.654  43.852   0.259  1.00 74.16           C  
ATOM      6  OG  SER    30     -41.707  43.586   1.283  1.00  0.00           O  
ATOM      7  N   PRO    31     -43.030  47.143   1.884  1.00 73.38           N  
ATOM      8  CA  PRO    31     -42.118  48.191   2.338  1.00 73.07           C  
ATOM      9  C   PRO    31     -40.977  47.602   3.180  1.00 71.18           C  
ATOM     10  O   PRO    31     -40.839  46.378   3.273  1.00 73.69           O  
ATOM     11  CB  PRO    31     -43.018  49.096   3.203  1.00 72.87           C  
ATOM     12  CG  PRO    31     -44.422  48.748   2.834  1.00  0.00           C  
ATOM     13  CD  PRO    31     -44.369  47.289   2.483  1.00  0.00           C  
ATOM     14  N   GLN    32     -40.158  48.472   3.765  1.00 66.61           N  
ATOM     15  CA  GLN    32     -39.206  48.066   4.792  1.00 64.20           C  
ATOM     16  C   GLN    32     -40.002  47.692   6.043  1.00 62.99           C  
ATOM     17  O   GLN    32     -39.612  46.798   6.799  1.00 65.56           O  
ATOM     18  CB  GLN    32     -38.217  49.201   5.153  1.00 63.40           C  
ATOM     19  CG  GLN    32     -37.218  49.517   4.038  1.00  0.00           C  
ATOM     20  CD  GLN    32     -36.356  50.685   4.497  1.00  0.00           C  
ATOM     21  OE1 GLN    32     -36.553  51.230   5.581  1.00  0.00           O  
ATOM     22  NE2 GLN    32     -35.352  51.131   3.695  1.00  0.00           N  
ATOM     23  N   ALA    33     -41.120  48.388   6.245  1.00 58.70           N  
ATOM     24  CA  ALA    33     -41.984  48.178   7.397  1.00 54.17           C  
ATOM     25  C   ALA    33     -43.368  47.715   6.936  1.00 52.89           C  
ATOM     26  O   ALA    33     -44.155  48.516   6.415  1.00 51.69           O  
ATOM     27  CB  ALA    33     -42.081  49.472   8.210  1.00 53.91           C  
ATOM     28  N   ALA    34     -43.643  46.418   7.117  1.00 48.72           N  
ATOM     29  CA  ALA    34     -44.933  45.821   6.763  1.00 44.33           C  
ATOM     30  C   ALA    34     -45.222  44.479   7.423  1.00 43.49           C  
ATOM     31  O   ALA    34     -44.574  44.114   8.416  1.00 41.15           O  
ATOM     32  CB  ALA    34     -45.012  45.660   5.249  1.00  0.00           O  
ATOM     33  N   ALA    35     -46.175  43.738   6.840  1.00 42.91           N  
ATOM     34  CA  ALA    35     -46.757  42.509   7.426  1.00 42.20           C  
ATOM     35  C   ALA    35     -45.739  41.520   8.010  1.00 42.17           C  
ATOM     36  O   ALA    35     -46.037  40.800   8.964  1.00 39.98           O  
ATOM     37  CB  ALA    35     -47.671  41.794   6.413  1.00 42.12           C  
ATOM     38  N   THR    36     -44.549  41.480   7.423  1.00 44.06           N  
ATOM     39  CA  THR    36     -43.456  40.670   7.953  1.00 46.91           C  
ATOM     40  C   THR    36     -43.249  40.981   9.437  1.00 46.38           C  
ATOM     41  O   THR    36     -43.193  40.072  10.264  1.00 47.81           O  
ATOM     42  CB  THR    36     -42.148  40.913   7.168  1.00 47.68           C  
ATOM     43  OG1 THR    36     -42.345  40.557   5.792  1.00  0.00           O  
ATOM     44  CG2 THR    36     -41.006  40.078   7.738  1.00  0.00           C  
ATOM     45  N   GLN    39     -43.167  42.269   9.761  1.00 45.98           N  
ATOM     46  CA  GLN    39     -42.946  42.718  11.131  1.00 42.54           C  
ATOM     47  C   GLN    39     -44.237  43.008  11.887  1.00 41.03           C  
ATOM     48  O   GLN    39     -44.232  43.043  13.119  1.00 38.66           O  
ATOM     49  CB  GLN    39     -42.045  43.952  11.161  1.00 42.19           C  
ATOM     50  CG  GLN    39     -40.673  43.733  10.552  1.00  0.00           C  
ATOM     51  CD  GLN    39     -40.627  44.186   9.116  1.00  0.00           C  
ATOM     52  OE1 GLN    39     -41.486  44.954   8.671  1.00  0.00           O  
ATOM     53  NE2 GLN    39     -39.630  43.709   8.373  1.00  0.00           N  
ATOM     54  N   GLN    40     -45.327  43.232  11.153  1.00 41.21           N  
ATOM     55  CA  GLN    40     -46.647  43.429  11.766  1.00 42.80           C  
ATOM     56  C   GLN    40     -47.235  42.105  12.255  1.00 43.63           C  
ATOM     57  O   GLN    40     -48.205  42.090  13.024  1.00 44.13           O  
ATOM     58  CB  GLN    40     -47.630  44.102  10.798  1.00 41.62           C  
ATOM     59  CG  GLN    40     -47.237  45.533  10.427  1.00  0.00           C  
ATOM     60  CD  GLN    40     -48.270  46.064   9.443  1.00  0.00           C  
ATOM     61  OE1 GLN    40     -49.232  45.378   9.102  1.00  0.00           O  
ATOM     62  NE2 GLN    40     -48.127  47.317   8.933  1.00  0.00           N  
ATOM     63  N   ASN    41     -46.654  41.001  11.795  1.00 43.14           N  
ATOM     64  CA  ASN    41     -47.072  39.672  12.224  1.00 43.87           C  
ATOM     65  C   ASN    41     -46.097  39.063  13.234  1.00 44.83           C  
ATOM     66  O   ASN    41     -46.214  37.884  13.582  1.00 46.21           O  
ATOM     67  CB  ASN    41     -47.284  38.743  11.014  1.00 42.48           C  
ATOM     68  CG  ASN    41     -48.511  39.122  10.183  1.00  0.00           C  
ATOM     69  OD1 ASN    41     -49.461  39.758  10.674  1.00  0.00           O  
ATOM     70  ND2 ASN    41     -48.501  38.720   8.912  1.00  0.00           N  
ATOM     71  N   LYS    42     -45.129  39.862  13.694  1.00 44.46           N  
ATOM     72  CA  LYS    42     -44.264  39.461  14.818  1.00 42.85           C  
ATOM     73  C   LYS    42     -44.986  39.691  16.148  1.00 42.26           C  
ATOM     74  O   LYS    42     -45.826  40.586  16.267  1.00 40.25           O  
ATOM     75  CB  LYS    42     -42.929  40.214  14.819  1.00 41.98           C  
ATOM     76  CG  LYS    42     -42.023  39.852  13.640  1.00  0.00           C  
ATOM     77  CD  LYS    42     -40.682  40.587  13.650  1.00  0.00           C  
ATOM     78  CE  LYS    42     -39.769  40.212  12.480  1.00  0.00           C  
ATOM     79  NZ  LYS    42     -38.505  40.978  12.559  1.00  0.00           N  
ATOM     80  N   LYS    43     -44.660  38.870  17.142  1.00 42.99           N  
ATOM     81  CA  LYS    43     -45.282  38.962  18.458  1.00 42.09           C  
ATOM     82  C   LYS    43     -44.688  40.120  19.258  1.00 44.34           C  
ATOM     83  O   LYS    43     -45.367  40.747  20.077  1.00 44.25           O  
ATOM     84  CB  LYS    43     -45.069  37.653  19.233  1.00 39.24           C  
ATOM     85  CG  LYS    43     -45.832  36.464  18.644  1.00  0.00           C  
ATOM     86  CD  LYS    43     -45.639  35.164  19.427  1.00  0.00           C  
ATOM     87  CE  LYS    43     -46.403  33.976  18.840  1.00  0.00           C  
ATOM     88  NZ  LYS    43     -46.173  32.769  19.664  1.00  0.00           N  
ATOM     89  N   PRO    44     -43.409  40.390  19.010  1.00 45.31           N  
ATOM     90  CA  PRO    44     -42.567  41.120  19.949  1.00 47.22           C  
ATOM     91  C   PRO    44     -41.224  41.318  19.294  1.00 47.16           C  
ATOM     92  O   PRO    44     -40.746  40.420  18.593  1.00 46.72           O  
ATOM     93  CB  PRO    44     -42.373  40.295  21.232  1.00 47.22           C  
ATOM     94  CG  PRO    44     -42.458  38.784  21.005  1.00  0.00           C  
ATOM     95  CD  PRO    44     -43.469  38.383  19.928  1.00  0.00           C  
ATOM     96  N   VAL    45     -40.614  42.477  19.530  1.00 45.57           N  
ATOM     97  CA  VAL    45     -39.300  42.782  18.956  1.00 45.62           C  
ATOM     98  C   VAL    45     -38.168  42.817  19.976  1.00 45.74           C  
ATOM     99  O   VAL    45     -37.038  43.175  19.635  1.00 45.78           O  
ATOM    100  CB  VAL    45     -39.344  44.073  18.129  1.00 45.28           C  
ATOM    101  CG1 VAL    45     -40.270  43.988  16.914  1.00  0.00           C  
ATOM    102  CG2 VAL    45     -39.832  45.288  18.920  1.00  0.00           C  
ATOM    103  N   VAL    46     -38.484  42.438  21.216  1.00 47.53           N  
ATOM    104  CA  VAL    46     -37.493  42.229  22.283  1.00 49.79           C  
ATOM    105  C   VAL    46     -36.123  41.790  21.734  1.00 51.55           C  
ATOM    106  O   VAL    46     -35.145  42.520  21.864  1.00 52.94           O  
ATOM    107  CB  VAL    46     -38.032  41.228  23.330  1.00 50.56           C  
ATOM    108  CG1 VAL    46     -36.983  40.794  24.356  1.00  0.00           C  
ATOM    109  CG2 VAL    46     -39.196  41.777  24.156  1.00  0.00           C  
ATOM    110  N   SER    47     -36.060  40.628  21.087  1.00 53.24           N  
ATOM    111  CA  SER    47     -34.785  40.085  20.593  1.00 57.84           C  
ATOM    112  C   SER    47     -33.866  41.118  19.918  1.00 58.29           C  
ATOM    113  O   SER    47     -32.644  40.994  19.996  1.00 57.60           O  
ATOM    114  CB  SER    47     -35.006  38.896  19.641  1.00 59.87           C  
ATOM    115  OG  SER    47     -35.653  39.334  18.455  1.00  0.00           O  
ATOM    116  N   TYR    48     -34.454  42.130  19.276  1.00 57.46           N  
ATOM    117  CA  TYR    48     -33.687  43.097  18.468  1.00 58.21           C  
ATOM    118  C   TYR    48     -33.104  44.291  19.244  1.00 57.12           C  
ATOM    119  O   TYR    48     -32.305  45.046  18.693  1.00 54.90           O  
ATOM    120  CB  TYR    48     -34.501  43.628  17.255  1.00 58.22           C  
ATOM    121  CG  TYR    48     -34.687  42.492  16.309  1.00  0.00           C  
ATOM    122  CD1 TYR    48     -35.888  41.771  16.313  1.00  0.00           C  
ATOM    123  CD2 TYR    48     -33.678  42.121  15.392  1.00  0.00           C  
ATOM    124  CE1 TYR    48     -36.102  40.693  15.432  1.00  0.00           C  
ATOM    125  CE2 TYR    48     -33.880  41.027  14.489  1.00  0.00           C  
ATOM    126  CZ  TYR    48     -35.102  40.325  14.525  1.00  0.00           C  
ATOM    127  OH  TYR    48     -35.339  39.264  13.679  1.00  0.00           O  
ATOM    128  N   TRP    49     -33.491  44.452  20.512  1.00 57.65           N  
ATOM    129  CA  TRP    49     -33.101  45.637  21.304  1.00 57.95           C  
ATOM    130  C   TRP    49     -31.594  45.797  21.587  1.00 60.49           C  
ATOM    131  O   TRP    49     -31.055  46.877  21.358  1.00 61.55           O  
ATOM    132  CB  TRP    49     -33.958  45.836  22.595  1.00 57.29           C  
ATOM    133  CG  TRP    49     -33.577  47.053  23.404  1.00  0.00           C  
ATOM    134  CD1 TRP    49     -33.985  48.348  23.266  1.00  0.00           C  
ATOM    135  CD2 TRP    49     -32.676  47.100  24.520  1.00  0.00           C  
ATOM    136  NE1 TRP    49     -33.456  49.174  24.147  1.00  0.00           N  
ATOM    137  CE2 TRP    49     -32.626  48.448  24.961  1.00  0.00           C  
ATOM    138  CE3 TRP    49     -31.903  46.132  25.196  1.00  0.00           C  
ATOM    139  CZ2 TRP    49     -31.824  48.861  26.060  1.00  0.00           C  
ATOM    140  CZ3 TRP    49     -31.095  46.540  26.300  1.00  0.00           C  
ATOM    141  CH2 TRP    49     -31.069  47.896  26.713  1.00  0.00           C  
ATOM    142  N   GLY    50     -30.900  44.728  22.048  1.00 61.80           N  
ATOM    143  CA  GLY    50     -29.508  44.979  22.439  1.00 60.14           C  
ATOM    144  C   GLY    50     -28.557  45.152  21.250  1.00 59.55           C  
ATOM    145  O   GLY    50     -27.348  45.307  21.449  1.00 63.80           O  
ATOM    146  N   ILE    51     -29.099  45.126  20.033  1.00 54.81           N  
ATOM    147  CA  ILE    51     -28.321  45.427  18.827  1.00 51.84           C  
ATOM    148  C   ILE    51     -28.796  46.709  18.126  1.00 52.23           C  
ATOM    149  O   ILE    51     -28.165  47.171  17.172  1.00 53.02           O  
ATOM    150  CB  ILE    51     -28.308  44.251  17.823  1.00 50.67           C  
ATOM    151  CG1 ILE    51     -29.703  43.886  17.288  1.00  0.00           C  
ATOM    152  CG2 ILE    51     -27.750  42.946  18.415  1.00  0.00           C  
ATOM    153  CD1 ILE    51     -29.670  42.887  16.132  1.00  0.00           C  
ATOM    154  N   GLU    52     -29.906  47.281  18.589  1.00 50.24           N  
ATOM    155  CA  GLU    52     -30.423  48.512  17.981  1.00 52.90           C  
ATOM    156  C   GLU    52     -29.646  49.736  18.510  1.00 52.91           C  
ATOM    157  O   GLU    52     -29.599  49.969  19.726  1.00 55.88           O  
ATOM    158  CB  GLU    52     -31.972  48.623  18.101  1.00 52.00           C  
ATOM    159  CG  GLU    52     -32.551  49.855  17.402  1.00  0.00           C  
ATOM    160  CD  GLU    52     -34.063  49.826  17.575  1.00  0.00           C  
ATOM    161  OE1 GLU    52     -34.566  48.869  18.223  1.00  0.00           O  
ATOM    162  OE2 GLU    52     -34.735  50.760  17.062  1.00  0.00           O  
ATOM    163  N   PRO    53     -28.998  50.494  17.599  1.00 50.47           N  
ATOM    164  CA  PRO    53     -28.032  51.534  18.012  1.00 50.45           C  
ATOM    165  C   PRO    53     -28.617  52.837  18.598  1.00 48.08           C  
ATOM    166  O   PRO    53     -29.734  53.241  18.267  1.00 44.38           O  
ATOM    167  CB  PRO    53     -27.240  51.821  16.727  1.00 49.81           C  
ATOM    168  CG  PRO    53     -28.148  51.416  15.616  1.00  0.00           C  
ATOM    169  CD  PRO    53     -29.050  50.329  16.134  1.00  0.00           C  
ATOM    170  N   ARG    54     -27.830  53.462  19.469  1.00 47.69           N  
ATOM    171  CA  ARG    54     -28.173  54.720  20.123  1.00 49.02           C  
ATOM    172  C   ARG    54     -27.718  55.890  19.258  1.00 49.13           C  
ATOM    173  O   ARG    54     -26.517  56.178  19.165  1.00 47.57           O  
ATOM    174  CB  ARG    54     -27.493  54.806  21.497  1.00 48.48           C  
ATOM    175  CG  ARG    54     -27.881  53.667  22.442  1.00  0.00           C  
ATOM    176  CD  ARG    54     -27.148  53.708  23.784  1.00  0.00           C  
ATOM    177  NE  ARG    54     -25.731  53.320  23.533  1.00  0.00           N  
ATOM    178  CZ  ARG    54     -24.802  53.453  24.524  1.00  0.00           C  
ATOM    179  NH1 ARG    54     -25.434  53.957  25.624  1.00  0.00           N  
ATOM    180  NH2 ARG    54     -23.602  53.029  24.028  1.00  0.00           N  
ATOM    181  N   LYS    55     -28.689  56.554  18.632  1.00 47.86           N  
ATOM    182  CA  LYS    55     -28.425  57.677  17.746  1.00 45.57           C  
ATOM    183  C   LYS    55     -29.186  58.898  18.230  1.00 44.77           C  
ATOM    184  O   LYS    55     -30.402  58.850  18.468  1.00 44.03           O  
ATOM    185  CB  LYS    55     -28.840  57.346  16.314  1.00 47.29           C  
ATOM    186  CG  LYS    55     -28.002  56.236  15.677  1.00  0.00           C  
ATOM    187  CD  LYS    55     -28.358  55.962  14.214  1.00  0.00           C  
ATOM    188  CE  LYS    55     -27.547  54.825  13.589  1.00  0.00           C  
ATOM    189  NZ  LYS    55     -27.935  54.647  12.172  1.00  0.00           N  
ATOM    190  N   LEU    56     -28.470  60.006  18.360  1.00 44.63           N  
ATOM    191  CA  LEU    56     -29.041  61.209  18.960  1.00 41.87           C  
ATOM    192  C   LEU    56     -30.218  61.798  18.157  1.00 38.95           C  
ATOM    193  O   LEU    56     -31.157  62.337  18.745  1.00 38.77           O  
ATOM    194  CB  LEU    56     -27.939  62.239  19.294  1.00 43.43           C  
ATOM    195  CG  LEU    56     -27.013  61.796  20.429  1.00  0.00           C  
ATOM    196  CD1 LEU    56     -25.815  62.710  20.679  1.00  0.00           C  
ATOM    197  CD2 LEU    56     -27.677  61.696  21.802  1.00  0.00           C  
ATOM    198  N   VAL    57     -30.191  61.629  16.833  1.00 35.73           N  
ATOM    199  CA  VAL    57     -31.255  62.119  15.948  1.00 35.28           C  
ATOM    200  C   VAL    57     -32.639  61.459  16.107  1.00 37.95           C  
ATOM    201  O   VAL    57     -33.635  61.965  15.578  1.00 39.03           O  
ATOM    202  CB  VAL    57     -30.805  62.050  14.481  1.00 33.91           C  
ATOM    203  CG1 VAL    57     -29.568  62.899  14.182  1.00  0.00           C  
ATOM    204  CG2 VAL    57     -30.442  60.637  14.020  1.00  0.00           C  
ATOM    205  N   LYS    58     -32.701  60.328  16.808  1.00 38.82           N  
ATOM    206  CA  LYS    58     -33.980  59.670  17.102  1.00 37.73           C  
ATOM    207  C   LYS    58     -34.658  60.225  18.362  1.00 36.68           C  
ATOM    208  O   LYS    58     -35.754  59.783  18.715  1.00 34.52           O  
ATOM    209  CB  LYS    58     -33.793  58.152  17.277  1.00 39.01           C  
ATOM    210  CG  LYS    58     -33.333  57.443  16.002  1.00  0.00           C  
ATOM    211  CD  LYS    58     -33.141  55.935  16.174  1.00  0.00           C  
ATOM    212  CE  LYS    58     -32.630  55.234  14.914  1.00  0.00           C  
ATOM    213  NZ  LYS    58     -32.499  53.781  15.161  1.00  0.00           N  
ATOM    214  N   ASP    59     -34.010  61.167  19.053  1.00 37.28           N  
ATOM    215  CA  ASP    59     -34.511  61.635  20.356  1.00 39.07           C  
ATOM    216  C   ASP    59     -35.770  62.481  20.179  1.00 41.34           C  
ATOM    217  O   ASP    59     -36.558  62.662  21.118  1.00 40.65           O  
ATOM    218  CB  ASP    59     -33.421  62.401  21.130  1.00 38.68           C  
ATOM    219  CG  ASP    59     -32.393  61.390  21.619  1.00  0.00           C  
ATOM    220  OD1 ASP    59     -32.692  60.168  21.562  1.00  0.00           O  
ATOM    221  OD2 ASP    59     -31.296  61.828  22.057  1.00  0.00           O  
ATOM    222  N   ASP    60     -35.948  62.978  18.958  1.00 43.39           N  
ATOM    223  CA  ASP    60     -37.108  63.771  18.578  1.00 47.89           C  
ATOM    224  C   ASP    60     -37.783  63.155  17.361  1.00 48.04           C  
ATOM    225  O   ASP    60     -37.241  62.237  16.750  1.00 48.00           O  
ATOM    226  CB  ASP    60     -36.670  65.201  18.238  1.00 48.66           C  
ATOM    227  CG  ASP    60     -35.899  65.157  16.926  1.00  0.00           C  
ATOM    228  OD1 ASP    60     -34.806  64.532  16.903  1.00  0.00           O  
ATOM    229  OD2 ASP    60     -36.393  65.749  15.930  1.00  0.00           O  
ATOM    230  N   GLY    61     -38.959  63.674  17.006  1.00 49.60           N  
ATOM    231  CA  GLY    61     -39.636  63.306  15.759  1.00 48.67           C  
ATOM    232  C   GLY    61     -38.887  63.902  14.565  1.00 49.25           C  
ATOM    233  O   GLY    61     -37.857  64.559  14.732  1.00 49.62           O  
ATOM    234  N   THR    62     -39.409  63.681  13.364  1.00 49.44           N  
ATOM    235  CA  THR    62     -38.806  64.262  12.163  1.00 51.62           C  
ATOM    236  C   THR    62     -39.150  65.752  11.961  1.00 50.23           C  
ATOM    237  O   THR    62     -38.668  66.378  11.013  1.00 49.71           O  
ATOM    238  CB  THR    62     -39.159  63.435  10.915  1.00 52.57           C  
ATOM    239  OG1 THR    62     -40.566  63.270  10.821  1.00  0.00           O  
ATOM    240  CG2 THR    62     -38.490  62.054  11.014  1.00  0.00           C  
ATOM    241  N   PHE    69     -39.964  66.312  12.860  1.00 48.52           N  
ATOM    242  CA  PHE    69     -40.384  67.719  12.790  1.00 47.80           C  
ATOM    243  C   PHE    69     -39.367  68.717  13.398  1.00 46.20           C  
ATOM    244  O   PHE    69     -39.696  69.520  14.277  1.00 42.63           O  
ATOM    245  CB  PHE    69     -41.779  67.893  13.401  1.00 47.80           C  
ATOM    246  CG  PHE    69     -42.742  67.154  12.537  1.00  0.00           C  
ATOM    247  CD1 PHE    69     -43.198  65.857  12.863  1.00  0.00           C  
ATOM    248  CD2 PHE    69     -43.224  67.748  11.357  1.00  0.00           C  
ATOM    249  CE1 PHE    69     -44.122  65.159  12.033  1.00  0.00           C  
ATOM    250  CE2 PHE    69     -44.151  67.072  10.507  1.00  0.00           C  
ATOM    251  CZ  PHE    69     -44.599  65.769  10.847  1.00  0.00           C  
ATOM    252  N   ARG    70     -38.134  68.650  12.903  1.00 44.23           N  
ATOM    253  CA  ARG    70     -37.043  69.513  13.343  1.00 42.81           C  
ATOM    254  C   ARG    70     -37.195  70.925  12.790  1.00 44.37           C  
ATOM    255  O   ARG    70     -37.855  71.124  11.771  1.00 42.57           O  
ATOM    256  CB  ARG    70     -35.706  68.918  12.907  1.00 40.80           C  
ATOM    257  CG  ARG    70     -35.383  67.603  13.592  1.00  0.00           C  
ATOM    258  CD  ARG    70     -34.060  67.021  13.131  1.00  0.00           C  
ATOM    259  NE  ARG    70     -33.893  65.652  13.627  1.00  0.00           N  
ATOM    260  CZ  ARG    70     -34.075  64.552  12.898  1.00  0.00           C  
ATOM    261  NH1 ARG    70     -34.421  64.631  11.616  1.00  0.00           N  
ATOM    262  NH2 ARG    70     -33.891  63.362  13.453  1.00  0.00           N  
ATOM    263  N   PRO    71     -36.594  71.924  13.465  1.00 47.10           N  
ATOM    264  CA  PRO    71     -36.721  73.280  12.937  1.00 45.98           C  
ATOM    265  C   PRO    71     -35.725  73.545  11.815  1.00 46.48           C  
ATOM    266  O   PRO    71     -34.615  72.997  11.817  1.00 47.94           O  
ATOM    267  CB  PRO    71     -36.438  74.173  14.154  1.00 45.28           C  
ATOM    268  CG  PRO    71     -36.399  73.260  15.344  1.00  0.00           C  
ATOM    269  CD  PRO    71     -35.980  71.924  14.801  1.00  0.00           C  
ATOM    270  N   TRP    72     -36.149  74.372  10.860  1.00 45.11           N  
ATOM    271  CA  TRP    72     -35.357  74.721   9.693  1.00 43.11           C  
ATOM    272  C   TRP    72     -35.177  76.235   9.677  1.00 42.58           C  
ATOM    273  O   TRP    72     -36.070  76.967   9.227  1.00 41.90           O  
ATOM    274  CB  TRP    72     -36.055  74.287   8.382  1.00 44.54           C  
ATOM    275  CG  TRP    72     -35.214  74.484   7.144  1.00  0.00           C  
ATOM    276  CD1 TRP    72     -33.911  74.879   7.035  1.00  0.00           C  
ATOM    277  CD2 TRP    72     -35.623  74.293   5.782  1.00  0.00           C  
ATOM    278  NE1 TRP    72     -33.475  74.951   5.793  1.00  0.00           N  
ATOM    279  CE2 TRP    72     -34.505  74.594   4.962  1.00  0.00           C  
ATOM    280  CE3 TRP    72     -36.829  73.892   5.169  1.00  0.00           C  
ATOM    281  CZ2 TRP    72     -34.554  74.509   3.544  1.00  0.00           C  
ATOM    282  CZ3 TRP    72     -36.887  73.804   3.746  1.00  0.00           C  
ATOM    283  CH2 TRP    72     -35.750  74.114   2.958  1.00  0.00           C  
ATOM    284  N   ASP    73     -34.030  76.696  10.183  1.00 39.91           N  
ATOM    285  CA  ASP    73     -33.730  78.124  10.265  1.00 36.42           C  
ATOM    286  C   ASP    73     -32.500  78.471   9.432  1.00 38.60           C  
ATOM    287  O   ASP    73     -31.499  77.740   9.437  1.00 37.80           O  
ATOM    288  CB  ASP    73     -33.464  78.572  11.711  1.00 32.04           C  
ATOM    289  CG  ASP    73     -34.743  78.368  12.510  1.00  0.00           C  
ATOM    290  OD1 ASP    73     -35.811  78.858  12.053  1.00  0.00           O  
ATOM    291  OD2 ASP    73     -34.671  77.719  13.587  1.00  0.00           O  
ATOM    292  N   THR    74     -32.579  79.604   8.736  1.00 39.46           N  
ATOM    293  CA  THR    74     -31.412  80.232   8.125  1.00 41.20           C  
ATOM    294  C   THR    74     -30.709  81.124   9.177  1.00 41.14           C  
ATOM    295  O   THR    74     -31.334  81.995   9.778  1.00 38.42           O  
ATOM    296  CB  THR    74     -31.847  81.046   6.908  1.00 41.66           C  
ATOM    297  OG1 THR    74     -32.456  80.198   5.946  1.00  0.00           O  
ATOM    298  CG2 THR    74     -30.616  81.724   6.283  1.00  0.00           C  
ATOM    299  N   TYR    75     -29.419  80.883   9.405  1.00 43.18           N  
ATOM    300  CA  TYR    75     -28.672  81.537  10.496  1.00 44.17           C  
ATOM    301  C   TYR    75     -28.595  83.060  10.437  1.00 45.82           C  
ATOM    302  O   TYR    75     -28.830  83.719  11.454  1.00 47.34           O  
ATOM    303  CB  TYR    75     -27.265  80.954  10.635  1.00 44.05           C  
ATOM    304  CG  TYR    75     -26.577  81.700  11.726  1.00  0.00           C  
ATOM    305  CD1 TYR    75     -26.841  81.379  13.064  1.00  0.00           C  
ATOM    306  CD2 TYR    75     -25.650  82.729  11.448  1.00  0.00           C  
ATOM    307  CE1 TYR    75     -26.209  82.060  14.123  1.00  0.00           C  
ATOM    308  CE2 TYR    75     -24.998  83.431  12.513  1.00  0.00           C  
ATOM    309  CZ  TYR    75     -25.292  83.080  13.846  1.00  0.00           C  
ATOM    310  OH  TYR    75     -24.692  83.730  14.903  1.00  0.00           O  
ATOM    311  N   ARG    76     -28.252  83.631   9.260  1.00 46.30           N  
ATOM    312  CA  ARG    76     -28.296  85.090   9.156  1.00 42.88           C  
ATOM    313  C   ARG    76     -29.706  85.663   9.295  1.00 43.61           C  
ATOM    314  O   ARG    76     -29.855  86.797   9.755  1.00 47.18           O  
ATOM    315  CB  ARG    76     -27.759  85.365   7.747  1.00 41.60           C  
ATOM    316  CG  ARG    76     -26.260  85.093   7.601  1.00  0.00           C  
ATOM    317  CD  ARG    76     -25.739  85.285   6.176  1.00  0.00           C  
ATOM    318  NE  ARG    76     -24.284  84.964   6.184  1.00  0.00           N  
ATOM    319  CZ  ARG    76     -23.584  84.939   5.013  1.00  0.00           C  
ATOM    320  NH1 ARG    76     -24.451  85.242   4.003  1.00  0.00           N  
ATOM    321  NH2 ARG    76     -22.289  84.621   5.308  1.00  0.00           N  
ATOM    322  N   PRO    77     -30.724  84.907   8.888  1.00 43.12           N  
ATOM    323  CA  PRO    77     -32.108  85.394   8.935  1.00 42.84           C  
ATOM    324  C   PRO    77     -32.624  85.536  10.361  1.00 43.66           C  
ATOM    325  O   PRO    77     -33.067  86.617  10.758  1.00 47.88           O  
ATOM    326  CB  PRO    77     -33.063  84.486   8.157  1.00 43.08           C  
ATOM    327  CG  PRO    77     -32.374  83.674   7.059  1.00  0.00           C  
ATOM    328  CD  PRO    77     -30.942  83.262   7.409  1.00  0.00           C  
ATOM    329  N   ASP    78     -32.585  84.443  11.123  1.00 39.43           N  
ATOM    330  CA  ASP    78     -33.128  84.445  12.477  1.00 36.46           C  
ATOM    331  C   ASP    78     -32.315  85.361  13.377  1.00 35.60           C  
ATOM    332  O   ASP    78     -32.669  85.571  14.536  1.00 36.76           O  
ATOM    333  CB  ASP    78     -33.236  83.022  13.090  1.00 34.72           C  
ATOM    334  CG  ASP    78     -31.826  82.476  13.264  1.00  0.00           C  
ATOM    335  OD1 ASP    78     -30.860  83.218  12.940  1.00  0.00           O  
ATOM    336  OD2 ASP    78     -31.695  81.310  13.723  1.00  0.00           O  
ATOM    337  N   THR    79     -31.228  85.901  12.831  1.00 34.19           N  
ATOM    338  CA  THR    79     -30.406  86.901  13.525  1.00 33.50           C  
ATOM    339  C   THR    79     -31.207  88.180  13.704  1.00 32.35           C  
ATOM    340  O   THR    79     -30.901  88.994  14.570  1.00 32.34           O  
ATOM    341  CB  THR    79     -29.138  87.199  12.724  1.00 32.05           C  
ATOM    342  OG1 THR    79     -28.365  86.017  12.577  1.00  0.00           O  
ATOM    343  CG2 THR    79     -28.308  88.263  13.462  1.00  0.00           C  
ATOM    344  N   SER    80     -32.242  88.330  12.873  1.00 32.44           N  
ATOM    345  CA  SER    80     -33.153  89.470  12.898  1.00 31.26           C  
ATOM    346  C   SER    80     -34.408  89.197  13.738  1.00 31.40           C  
ATOM    347  O   SER    80     -35.454  89.834  13.554  1.00 32.47           O  
ATOM    348  CB  SER    80     -33.531  89.850  11.463  1.00 32.67           C  
ATOM    349  OG  SER    80     -32.367  90.200  10.728  1.00  0.00           O  
ATOM    350  N   ILE    81     -34.310  88.232  14.647  1.00 31.24           N  
ATOM    351  CA  ILE    81     -35.365  87.993  15.631  1.00 32.31           C  
ATOM    352  C   ILE    81     -35.330  89.169  16.591  1.00 31.79           C  
ATOM    353  O   ILE    81     -34.289  89.457  17.175  1.00 34.08           O  
ATOM    354  CB  ILE    81     -35.175  86.642  16.391  1.00 32.40           C  
ATOM    355  CG1 ILE    81     -35.179  85.413  15.467  1.00  0.00           C  
ATOM    356  CG2 ILE    81     -36.272  86.365  17.433  1.00  0.00           C  
ATOM    357  CD1 ILE    81     -36.482  85.240  14.688  1.00  0.00           C  
ATOM    358  N   ASP    82     -36.452  89.857  16.744  1.00 32.58           N  
ATOM    359  CA  ASP    82     -36.486  91.023  17.625  1.00 32.65           C  
ATOM    360  C   ASP    82     -37.277  90.757  18.890  1.00 34.01           C  
ATOM    361  O   ASP    82     -37.980  89.756  19.017  1.00 35.18           O  
ATOM    362  CB  ASP    82     -37.053  92.227  16.898  1.00 33.06           C  
ATOM    363  CG  ASP    82     -36.107  92.577  15.758  1.00  0.00           C  
ATOM    364  OD1 ASP    82     -34.876  92.655  16.015  1.00  0.00           O  
ATOM    365  OD2 ASP    82     -36.602  92.771  14.616  1.00  0.00           O  
ATOM    366  N   VAL    83     -37.151  91.662  19.842  1.00 35.05           N  
ATOM    367  CA  VAL    83     -38.011  91.628  21.000  1.00 33.67           C  
ATOM    368  C   VAL    83     -39.255  92.434  20.643  1.00 35.35           C  
ATOM    369  O   VAL    83     -39.177  93.487  20.020  1.00 37.64           O  
ATOM    370  CB  VAL    83     -37.290  92.177  22.230  1.00 32.01           C  
ATOM    371  CG1 VAL    83     -38.155  92.182  23.492  1.00  0.00           C  
ATOM    372  CG2 VAL    83     -36.037  91.385  22.607  1.00  0.00           C  
ATOM    373  N   LYS    85     -40.407  91.886  20.987  1.00 35.69           N  
ATOM    374  CA  LYS    85     -41.680  92.484  20.676  1.00 34.29           C  
ATOM    375  C   LYS    85     -42.459  92.333  21.966  1.00 34.77           C  
ATOM    376  O   LYS    85     -42.035  91.594  22.857  1.00 34.26           O  
ATOM    377  CB  LYS    85     -42.403  91.715  19.538  1.00 35.77           C  
ATOM    378  CG  LYS    85     -41.702  91.829  18.183  1.00  0.00           C  
ATOM    379  CD  LYS    85     -42.400  91.054  17.064  1.00  0.00           C  
ATOM    380  CE  LYS    85     -41.748  91.237  15.693  1.00  0.00           C  
ATOM    381  NZ  LYS    85     -42.538  90.532  14.658  1.00  0.00           N  
ATOM    382  N   HIS    86     -43.587  93.026  22.081  1.00 35.72           N  
ATOM    383  CA  HIS    86     -44.486  92.823  23.208  1.00 36.31           C  
ATOM    384  C   HIS    86     -45.921  93.113  22.803  1.00 36.74           C  
ATOM    385  O   HIS    86     -46.227  94.206  22.346  1.00 34.54           O  
ATOM    386  CB  HIS    86     -44.066  93.676  24.409  1.00 37.35           C  
ATOM    387  CG  HIS    86     -45.169  93.928  25.392  1.00  0.00           C  
ATOM    388  ND1 HIS    86     -45.740  92.926  26.146  1.00  0.00           N  
ATOM    389  CD2 HIS    86     -45.803  95.073  25.744  1.00  0.00           C  
ATOM    390  CE1 HIS    86     -46.679  93.442  26.921  1.00  0.00           C  
ATOM    391  NE2 HIS    86     -46.735  94.742  26.696  1.00  0.00           N  
ATOM    392  N   HIS    87     -46.796  92.123  22.988  1.00 38.33           N  
ATOM    393  CA  HIS    87     -48.210  92.273  22.646  1.00 38.61           C  
ATOM    394  C   HIS    87     -49.011  92.934  23.775  1.00 39.01           C  
ATOM    395  O   HIS    87     -48.904  92.547  24.936  1.00 39.01           O  
ATOM    396  CB  HIS    87     -48.816  90.931  22.235  1.00 37.02           C  
ATOM    397  CG  HIS    87     -50.186  91.064  21.639  1.00  0.00           C  
ATOM    398  ND1 HIS    87     -51.329  91.295  22.377  1.00  0.00           N  
ATOM    399  CD2 HIS    87     -50.604  91.001  20.353  1.00  0.00           C  
ATOM    400  CE1 HIS    87     -52.368  91.369  21.602  1.00  0.00           C  
ATOM    401  NE2 HIS    87     -51.964  91.193  20.358  1.00  0.00           N  
ATOM    402  N   GLU    88     -49.816  93.928  23.415  1.00 40.42           N  
ATOM    403  CA  GLU    88     -50.525  94.746  24.396  1.00 42.60           C  
ATOM    404  C   GLU    88     -51.781  94.070  24.941  1.00 41.15           C  
ATOM    405  O   GLU    88     -52.637  93.644  24.158  1.00 40.78           O  
ATOM    406  CB  GLU    88     -50.877  96.130  23.813  1.00 45.41           C  
ATOM    407  CG  GLU    88     -51.569  97.056  24.815  1.00  0.00           C  
ATOM    408  CD  GLU    88     -51.855  98.377  24.115  1.00  0.00           C  
ATOM    409  OE1 GLU    88     -51.547  98.480  22.898  1.00  0.00           O  
ATOM    410  OE2 GLU    88     -52.385  99.301  24.789  1.00  0.00           O  
ATOM    411  N   PRO    89     -51.897  93.979  26.287  1.00 41.19           N  
ATOM    412  CA  PRO    89     -53.088  93.461  26.981  1.00 41.99           C  
ATOM    413  C   PRO    89     -54.378  94.135  26.512  1.00 45.66           C  
ATOM    414  O   PRO    89     -54.439  95.362  26.402  1.00 45.52           O  
ATOM    415  CB  PRO    89     -52.820  93.810  28.441  1.00 40.92           C  
ATOM    416  CG  PRO    89     -51.333  93.809  28.552  1.00  0.00           C  
ATOM    417  CD  PRO    89     -50.813  94.309  27.232  1.00  0.00           C  
ATOM    418  N   LYS    90     -55.397  93.333  26.235  1.00 49.80           N  
ATOM    419  CA  LYS    90     -56.643  93.852  25.679  1.00 53.33           C  
ATOM    420  C   LYS    90     -57.789  93.972  26.683  1.00 52.79           C  
ATOM    421  O   LYS    90     -58.709  94.764  26.477  1.00 54.89           O  
ATOM    422  CB  LYS    90     -57.072  93.023  24.461  1.00 58.79           C  
ATOM    423  CG  LYS    90     -56.080  93.089  23.298  1.00  0.00           C  
ATOM    424  CD  LYS    90     -56.539  92.321  22.057  1.00  0.00           C  
ATOM    425  CE  LYS    90     -55.570  92.427  20.878  1.00  0.00           C  
ATOM    426  NZ  LYS    90     -56.070  91.626  19.738  1.00  0.00           N  
ATOM    427  N   ALA    91     -57.730  93.195  27.761  1.00 50.24           N  
ATOM    428  CA  ALA    91     -58.751  93.244  28.802  1.00 52.19           C  
ATOM    429  C   ALA    91     -58.292  92.688  30.138  1.00 55.34           C  
ATOM    430  O   ALA    91     -57.090  92.536  30.380  1.00 60.15           O  
ATOM    431  CB  ALA    91     -59.989  92.485  28.336  1.00  0.00           O  
ATOM    432  N   LEU    92     -59.257  92.369  30.997  1.00 52.81           N  
ATOM    433  CA  LEU    92     -58.997  91.942  32.379  1.00 51.95           C  
ATOM    434  C   LEU    92     -58.151  90.676  32.514  1.00 52.33           C  
ATOM    435  O   LEU    92     -57.341  90.564  33.437  1.00 52.32           O  
ATOM    436  CB  LEU    92     -60.328  91.749  33.117  1.00 53.45           C  
ATOM    437  CG  LEU    92     -60.388  91.926  34.638  1.00  0.00           C  
ATOM    438  CD1 LEU    92     -60.073  93.363  35.048  1.00  0.00           C  
ATOM    439  CD2 LEU    92     -61.766  91.513  35.139  1.00  0.00           C  
ATOM    440  N   ALA    93     -58.348  89.732  31.593  1.00 53.23           N  
ATOM    441  CA  ALA    93     -57.707  88.413  31.651  1.00 52.97           C  
ATOM    442  C   ALA    93     -56.312  88.400  31.011  1.00 53.54           C  
ATOM    443  O   ALA    93     -55.449  87.613  31.412  1.00 54.41           O  
ATOM    444  CB  ALA    93     -58.612  87.327  31.010  1.00 56.18           C  
ATOM    445  N   ASP    94     -56.100  89.264  30.017  1.00 53.72           N  
ATOM    446  CA  ASP    94     -54.787  89.434  29.383  1.00 52.65           C  
ATOM    447  C   ASP    94     -53.803  90.158  30.308  1.00 51.21           C  
ATOM    448  O   ASP    94     -52.627  89.799  30.381  1.00 47.77           O  
ATOM    449  CB  ASP    94     -54.914  90.211  28.070  1.00 56.91           C  
ATOM    450  CG  ASP    94     -55.380  89.348  26.904  1.00  0.00           C  
ATOM    451  OD1 ASP    94     -55.643  88.137  27.090  1.00  0.00           O  
ATOM    452  OD2 ASP    94     -55.468  89.890  25.779  1.00  0.00           O  
ATOM    453  N   LYS    95     -54.296  91.180  31.007  1.00 50.63           N  
ATOM    454  CA  LYS    95     -53.471  91.985  31.909  1.00 50.63           C  
ATOM    455  C   LYS    95     -53.027  91.152  33.105  1.00 49.96           C  
ATOM    456  O   LYS    95     -51.896  91.271  33.565  1.00 51.15           O  
ATOM    457  CB  LYS    95     -54.228  93.240  32.386  1.00 52.48           C  
ATOM    458  CG  LYS    95     -54.436  94.282  31.285  1.00  0.00           C  
ATOM    459  CD  LYS    95     -55.183  95.531  31.758  1.00  0.00           C  
ATOM    460  CE  LYS    95     -55.421  96.558  30.649  1.00  0.00           C  
ATOM    461  NZ  LYS    95     -56.167  97.718  31.185  1.00  0.00           N  
ATOM    462  N   VAL    96     -53.921  90.293  33.584  1.00 47.37           N  
ATOM    463  CA  VAL    96     -53.625  89.389  34.687  1.00 47.52           C  
ATOM    464  C   VAL    96     -52.631  88.324  34.237  1.00 48.65           C  
ATOM    465  O   VAL    96     -51.889  87.749  35.041  1.00 46.64           O  
ATOM    466  CB  VAL    96     -54.924  88.733  35.160  1.00 48.86           C  
ATOM    467  CG1 VAL    96     -54.708  87.629  36.197  1.00  0.00           C  
ATOM    468  CG2 VAL    96     -55.899  89.713  35.816  1.00  0.00           C  
ATOM    469  N   ALA    97     -52.645  88.053  32.937  1.00 49.64           N  
ATOM    470  CA  ALA    97     -51.683  87.150  32.333  1.00 48.56           C  
ATOM    471  C   ALA    97     -50.325  87.830  32.211  1.00 46.62           C  
ATOM    472  O   ALA    97     -49.291  87.170  32.353  1.00 44.58           O  
ATOM    473  CB  ALA    97     -52.178  86.687  30.972  1.00 49.85           C  
ATOM    474  N   TYR    98     -50.343  89.144  31.949  1.00 45.55           N  
ATOM    475  CA  TYR    98     -49.125  89.953  31.864  1.00 44.48           C  
ATOM    476  C   TYR    98     -48.434  90.082  33.209  1.00 44.61           C  
ATOM    477  O   TYR    98     -47.213  89.984  33.289  1.00 43.82           O  
ATOM    478  CB  TYR    98     -49.418  91.355  31.321  1.00 45.72           C  
ATOM    479  CG  TYR    98     -48.186  92.249  31.283  1.00  0.00           C  
ATOM    480  CD1 TYR    98     -47.168  92.010  30.363  1.00  0.00           C  
ATOM    481  CD2 TYR    98     -48.031  93.321  32.175  1.00  0.00           C  
ATOM    482  CE1 TYR    98     -46.038  92.802  30.318  1.00  0.00           C  
ATOM    483  CE2 TYR    98     -46.895  94.126  32.137  1.00  0.00           C  
ATOM    484  CZ  TYR    98     -45.902  93.858  31.200  1.00  0.00           C  
ATOM    485  OH  TYR    98     -44.756  94.624  31.116  1.00  0.00           O  
ATOM    486  N   PHE    99     -49.235  90.294  34.255  1.00 46.27           N  
ATOM    487  CA  PHE    99     -48.749  90.648  35.583  1.00 44.79           C  
ATOM    488  C   PHE    99     -48.330  89.448  36.421  1.00 44.33           C  
ATOM    489  O   PHE    99     -47.668  89.604  37.452  1.00 44.95           O  
ATOM    490  CB  PHE    99     -49.800  91.469  36.329  1.00 47.80           C  
ATOM    491  CG  PHE    99     -49.873  92.805  35.674  1.00  0.00           C  
ATOM    492  CD1 PHE    99     -50.884  93.128  34.741  1.00  0.00           C  
ATOM    493  CD2 PHE    99     -48.915  93.789  35.980  1.00  0.00           C  
ATOM    494  CE1 PHE    99     -50.948  94.410  34.123  1.00  0.00           C  
ATOM    495  CE2 PHE    99     -48.956  95.082  35.375  1.00  0.00           C  
ATOM    496  CZ  PHE    99     -49.977  95.391  34.440  1.00  0.00           C  
ATOM    497  N   VAL   100     -48.712  88.253  35.987  1.00 42.41           N  
ATOM    498  CA  VAL   100     -48.275  87.033  36.663  1.00 43.12           C  
ATOM    499  C   VAL   100     -46.929  86.588  36.106  1.00 46.62           C  
ATOM    500  O   VAL   100     -46.222  85.801  36.737  1.00 51.15           O  
ATOM    501  CB  VAL   100     -49.295  85.910  36.504  1.00 39.36           C  
ATOM    502  CG1 VAL   100     -48.816  84.567  37.060  1.00  0.00           C  
ATOM    503  CG2 VAL   100     -50.622  86.186  37.214  1.00  0.00           C  
ATOM    504  N   VAL   101     -46.589  87.081  34.917  1.00 46.54           N  
ATOM    505  CA  VAL   101     -45.290  86.803  34.311  1.00 46.52           C  
ATOM    506  C   VAL   101     -44.252  87.804  34.817  1.00 48.15           C  
ATOM    507  O   VAL   101     -43.100  87.438  35.069  1.00 48.15           O  
ATOM    508  CB  VAL   101     -45.367  86.791  32.763  1.00 46.98           C  
ATOM    509  CG1 VAL   101     -43.979  86.877  32.138  1.00  0.00           C  
ATOM    510  CG2 VAL   101     -46.094  85.542  32.272  1.00  0.00           C  
ATOM    511  N   ARG   102     -44.662  89.063  34.974  1.00 50.02           N  
ATOM    512  CA  ARG   102     -43.797  90.082  35.573  1.00 51.63           C  
ATOM    513  C   ARG   102     -43.382  89.682  36.988  1.00 50.73           C  
ATOM    514  O   ARG   102     -42.194  89.535  37.261  1.00 51.36           O  
ATOM    515  CB  ARG   102     -44.471  91.460  35.575  1.00 53.94           C  
ATOM    516  CG  ARG   102     -44.923  91.953  34.207  1.00  0.00           C  
ATOM    517  CD  ARG   102     -43.848  91.777  33.146  1.00  0.00           C  
ATOM    518  NE  ARG   102     -42.925  92.908  33.097  1.00  0.00           N  
ATOM    519  CZ  ARG   102     -41.630  92.808  32.818  1.00  0.00           C  
ATOM    520  NH1 ARG   102     -40.879  93.901  32.791  1.00  0.00           N  
ATOM    521  NH2 ARG   102     -41.086  91.620  32.582  1.00  0.00           N  
ATOM    522  N   SER   103     -44.373  89.483  37.860  1.00 52.75           N  
ATOM    523  CA  SER   103     -44.177  89.054  39.253  1.00 53.50           C  
ATOM    524  C   SER   103     -43.273  87.819  39.355  1.00 57.13           C  
ATOM    525  O   SER   103     -42.280  87.819  40.095  1.00 56.29           O  
ATOM    526  CB  SER   103     -45.538  88.757  39.940  1.00 53.95           C  
ATOM    527  OG  SER   103     -46.286  89.956  40.079  1.00  0.00           O  
ATOM    528  N   LEU   104     -43.620  86.772  38.606  1.00 59.60           N  
ATOM    529  CA  LEU   104     -42.859  85.523  38.623  1.00 59.79           C  
ATOM    530  C   LEU   104     -41.448  85.644  38.030  1.00 60.78           C  
ATOM    531  O   LEU   104     -40.599  84.784  38.284  1.00 59.03           O  
ATOM    532  CB  LEU   104     -43.643  84.391  37.950  1.00 61.65           C  
ATOM    533  CG  LEU   104     -44.909  83.990  38.710  1.00  0.00           C  
ATOM    534  CD1 LEU   104     -45.778  82.946  38.011  1.00  0.00           C  
ATOM    535  CD2 LEU   104     -44.667  83.382  40.091  1.00  0.00           C  
ATOM    536  N   ARG   105     -41.198  86.697  37.248  1.00 58.47           N  
ATOM    537  CA  ARG   105     -39.838  86.980  36.785  1.00 55.66           C  
ATOM    538  C   ARG   105     -39.112  87.905  37.760  1.00 54.55           C  
ATOM    539  O   ARG   105     -37.894  88.004  37.730  1.00 53.27           O  
ATOM    540  CB  ARG   105     -39.827  87.579  35.377  1.00 56.33           C  
ATOM    541  CG  ARG   105     -38.504  87.371  34.648  1.00  0.00           C  
ATOM    542  CD  ARG   105     -38.174  88.530  33.724  1.00  0.00           C  
ATOM    543  NE  ARG   105     -36.754  88.527  33.372  1.00  0.00           N  
ATOM    544  CZ  ARG   105     -36.246  88.035  32.244  1.00  0.00           C  
ATOM    545  NH1 ARG   105     -37.037  87.496  31.323  1.00  0.00           N  
ATOM    546  NH2 ARG   105     -34.937  88.081  32.035  1.00  0.00           N  
ATOM    547  N   VAL   106     -39.875  88.585  38.612  1.00 56.28           N  
ATOM    548  CA  VAL   106     -39.322  89.458  39.649  1.00 55.26           C  
ATOM    549  C   VAL   106     -38.822  88.600  40.805  1.00 54.88           C  
ATOM    550  O   VAL   106     -37.674  88.732  41.232  1.00 56.67           O  
ATOM    551  CB  VAL   106     -40.388  90.453  40.124  1.00 56.23           C  
ATOM    552  CG1 VAL   106     -39.934  91.317  41.303  1.00  0.00           C  
ATOM    553  CG2 VAL   106     -40.820  91.446  39.043  1.00  0.00           C  
ATOM    554  N   PRO   107     -39.696  87.720  41.291  1.00 53.53           N  
ATOM    555  CA  PRO   107     -39.361  86.726  42.305  1.00 55.51           C  
ATOM    556  C   PRO   107     -38.213  85.821  41.850  1.00 57.67           C  
ATOM    557  O   PRO   107     -37.284  85.550  42.622  1.00 58.47           O  
ATOM    558  CB  PRO   107     -40.595  85.865  42.632  1.00 54.43           C  
ATOM    559  CG  PRO   107     -41.923  86.591  42.407  1.00  0.00           C  
ATOM    560  CD  PRO   107     -41.922  87.503  41.179  1.00  0.00           C  
ATOM    561  N   ARG   108     -38.282  85.363  40.600  1.00 56.66           N  
ATOM    562  CA  ARG   108     -37.298  84.421  40.071  1.00 56.50           C  
ATOM    563  C   ARG   108     -35.921  85.056  39.869  1.00 58.28           C  
ATOM    564  O   ARG   108     -34.919  84.509  40.330  1.00 59.77           O  
ATOM    565  CB  ARG   108     -37.787  83.771  38.768  1.00 54.03           C  
ATOM    566  CG  ARG   108     -38.935  82.780  38.974  1.00  0.00           C  
ATOM    567  CD  ARG   108     -39.456  82.168  37.672  1.00  0.00           C  
ATOM    568  NE  ARG   108     -40.578  81.253  38.025  1.00  0.00           N  
ATOM    569  CZ  ARG   108     -41.248  80.584  37.042  1.00  0.00           C  
ATOM    570  NH1 ARG   108     -40.691  80.934  35.846  1.00  0.00           N  
ATOM    571  NH2 ARG   108     -42.215  79.827  37.639  1.00  0.00           N  
ATOM    572  N   ASP   109     -35.875  86.200  39.187  1.00 59.71           N  
ATOM    573  CA  ASP   109     -34.605  86.869  38.866  1.00 63.10           C  
ATOM    574  C   ASP   109     -33.719  87.189  40.069  1.00 64.47           C  
ATOM    575  O   ASP   109     -32.505  86.974  40.028  1.00 63.20           O  
ATOM    576  CB  ASP   109     -34.850  88.144  38.058  1.00 61.12           C  
ATOM    577  CG  ASP   109     -34.990  87.873  36.574  1.00  0.00           C  
ATOM    578  OD1 ASP   109     -34.470  86.838  36.107  1.00  0.00           O  
ATOM    579  OD2 ASP   109     -35.611  88.702  35.874  1.00  0.00           O  
ATOM    580  N   LEU   110     -34.336  87.704  41.128  1.00 69.90           N  
ATOM    581  CA  LEU   110     -33.615  88.142  42.323  1.00 71.12           C  
ATOM    582  C   LEU   110     -33.098  86.971  43.168  1.00 72.47           C  
ATOM    583  O   LEU   110     -31.970  87.013  43.668  1.00 73.56           O  
ATOM    584  CB  LEU   110     -34.468  89.105  43.180  1.00 71.26           C  
ATOM    585  CG  LEU   110     -34.700  90.466  42.520  1.00  0.00           C  
ATOM    586  CD1 LEU   110     -35.680  91.380  43.254  1.00  0.00           C  
ATOM    587  CD2 LEU   110     -33.450  91.332  42.371  1.00  0.00           C  
ATOM    588  N   PHE   111     -33.919  85.931  43.309  1.00 69.73           N  
ATOM    589  CA  PHE   111     -33.545  84.734  44.068  1.00 70.62           C  
ATOM    590  C   PHE   111     -32.534  83.854  43.340  1.00 74.58           C  
ATOM    591  O   PHE   111     -31.638  83.292  43.968  1.00 78.15           O  
ATOM    592  CB  PHE   111     -34.785  83.918  44.444  1.00 67.63           C  
ATOM    593  CG  PHE   111     -35.428  84.354  45.728  1.00  0.00           C  
ATOM    594  CD1 PHE   111     -35.966  85.635  45.858  1.00  0.00           C  
ATOM    595  CD2 PHE   111     -35.496  83.485  46.814  1.00  0.00           C  
ATOM    596  CE1 PHE   111     -36.552  86.040  47.047  1.00  0.00           C  
ATOM    597  CE2 PHE   111     -36.086  83.882  48.005  1.00  0.00           C  
ATOM    598  CZ  PHE   111     -36.616  85.160  48.120  1.00  0.00           C  
ATOM    599  N   PHE   112     -32.671  83.740  42.020  1.00 78.54           N  
ATOM    600  CA  PHE   112     -31.734  82.947  41.216  1.00 79.12           C  
ATOM    601  C   PHE   112     -30.368  83.632  41.104  1.00 79.60           C  
ATOM    602  O   PHE   112     -29.553  83.280  40.244  1.00 78.25           O  
ATOM    603  CB  PHE   112     -32.313  82.645  39.828  1.00 77.31           C  
ATOM    604  CG  PHE   112     -33.463  81.716  40.015  1.00  0.00           C  
ATOM    605  CD1 PHE   112     -33.665  81.007  41.220  1.00  0.00           C  
ATOM    606  CD2 PHE   112     -34.387  81.526  38.971  1.00  0.00           C  
ATOM    607  CE1 PHE   112     -34.770  80.124  41.391  1.00  0.00           C  
ATOM    608  CE2 PHE   112     -35.503  80.647  39.116  1.00  0.00           C  
ATOM    609  CZ  PHE   112     -35.693  79.942  40.332  1.00  0.00           C  
ATOM    610  N   GLN   113     -30.136  84.609  41.982  1.00 80.17           N  
ATOM    611  CA  GLN   113     -28.882  85.368  42.043  1.00 83.98           C  
ATOM    612  C   GLN   113     -28.402  85.825  40.655  1.00 90.39           C  
ATOM    613  O   GLN   113     -27.202  85.986  40.419  1.00 91.82           O  
ATOM    614  CB  GLN   113     -27.802  84.564  42.784  1.00 80.37           C  
ATOM    615  CG  GLN   113     -28.098  84.373  44.273  1.00  0.00           C  
ATOM    616  CD  GLN   113     -26.987  83.519  44.867  1.00  0.00           C  
ATOM    617  OE1 GLN   113     -26.072  83.091  44.165  1.00  0.00           O  
ATOM    618  NE2 GLN   113     -27.006  83.224  46.195  1.00  0.00           N  
ATOM    619  N   ARG   114     -21.952  79.236  34.228  1.00 68.02           N  
ATOM    620  CA  ARG   114     -22.778  78.433  35.133  1.00 64.78           C  
ATOM    621  C   ARG   114     -24.200  78.969  35.278  1.00 64.22           C  
ATOM    622  O   ARG   114     -25.167  78.284  34.933  1.00 67.51           O  
ATOM    623  CB  ARG   114     -22.126  78.336  36.521  1.00 62.61           C  
ATOM    624  CG  ARG   114     -20.827  77.528  36.530  1.00  0.00           C  
ATOM    625  CD  ARG   114     -20.164  77.449  37.906  1.00  0.00           C  
ATOM    626  NE  ARG   114     -18.910  76.658  37.755  1.00  0.00           N  
ATOM    627  CZ  ARG   114     -18.075  76.492  38.822  1.00  0.00           C  
ATOM    628  NH1 ARG   114     -18.624  77.148  39.886  1.00  0.00           N  
ATOM    629  NH2 ARG   114     -17.017  75.736  38.408  1.00  0.00           N  
ATOM    630  N   ARG   115     -24.310  80.196  35.779  1.00 58.36           N  
ATOM    631  CA  ARG   115     -25.594  80.829  36.078  1.00 57.55           C  
ATOM    632  C   ARG   115     -26.597  80.748  34.924  1.00 55.69           C  
ATOM    633  O   ARG   115     -27.796  80.551  35.144  1.00 53.35           O  
ATOM    634  CB  ARG   115     -25.367  82.295  36.466  1.00 57.36           C  
ATOM    635  CG  ARG   115     -24.701  82.468  37.833  1.00  0.00           C  
ATOM    636  CD  ARG   115     -24.428  83.928  38.200  1.00  0.00           C  
ATOM    637  NE  ARG   115     -23.733  83.936  39.518  1.00  0.00           N  
ATOM    638  CZ  ARG   115     -23.254  85.107  40.030  1.00  0.00           C  
ATOM    639  NH1 ARG   115     -23.545  86.100  39.140  1.00  0.00           N  
ATOM    640  NH2 ARG   115     -22.672  84.828  41.233  1.00  0.00           N  
ATOM    641  N   HIS   116     -26.087  80.910  33.704  1.00 54.48           N  
ATOM    642  CA  HIS   116     -26.897  80.924  32.493  1.00 55.62           C  
ATOM    643  C   HIS   116     -27.429  79.524  32.195  1.00 58.50           C  
ATOM    644  O   HIS   116     -28.636  79.353  31.979  1.00 58.78           O  
ATOM    645  CB  HIS   116     -26.111  81.537  31.302  1.00 55.11           C  
ATOM    646  CG  HIS   116     -26.896  81.544  30.024  1.00  0.00           C  
ATOM    647  ND1 HIS   116     -27.964  82.382  29.779  1.00  0.00           N  
ATOM    648  CD2 HIS   116     -26.763  80.804  28.898  1.00  0.00           C  
ATOM    649  CE1 HIS   116     -28.448  82.172  28.592  1.00  0.00           C  
ATOM    650  NE2 HIS   116     -27.741  81.214  28.025  1.00  0.00           N  
ATOM    651  N   ALA   117     -26.536  78.529  32.214  1.00 57.55           N  
ATOM    652  CA  ALA   117     -26.927  77.124  32.030  1.00 54.48           C  
ATOM    653  C   ALA   117     -27.893  76.685  33.133  1.00 55.30           C  
ATOM    654  O   ALA   117     -28.876  75.983  32.862  1.00 59.85           O  
ATOM    655  CB  ALA   117     -25.703  76.175  31.978  1.00 52.47           C  
ATOM    656  N   SER   118     -27.621  77.119  34.364  1.00 52.43           N  
ATOM    657  CA  SER   118     -28.414  76.726  35.529  1.00 50.83           C  
ATOM    658  C   SER   118     -29.848  77.191  35.392  1.00 48.88           C  
ATOM    659  O   SER   118     -30.778  76.391  35.514  1.00 51.04           O  
ATOM    660  CB  SER   118     -27.813  77.287  36.817  1.00 51.58           C  
ATOM    661  OG  SER   118     -28.713  77.127  37.900  1.00  0.00           O  
ATOM    662  N   HIS   119     -30.004  78.487  35.133  1.00 46.79           N  
ATOM    663  CA  HIS   119     -31.303  79.126  34.904  1.00 44.50           C  
ATOM    664  C   HIS   119     -32.106  78.471  33.776  1.00 44.61           C  
ATOM    665  O   HIS   119     -33.304  78.221  33.917  1.00 45.00           O  
ATOM    666  CB  HIS   119     -31.088  80.598  34.572  1.00 42.75           C  
ATOM    667  CG  HIS   119     -30.609  81.400  35.746  1.00  0.00           C  
ATOM    668  ND1 HIS   119     -30.110  82.683  35.652  1.00  0.00           N  
ATOM    669  CD2 HIS   119     -30.553  81.096  37.064  1.00  0.00           C  
ATOM    670  CE1 HIS   119     -29.776  83.131  36.824  1.00  0.00           C  
ATOM    671  NE2 HIS   119     -30.032  82.189  37.711  1.00  0.00           N  
ATOM    672  N   ALA   120     -31.431  78.202  32.660  1.00 45.29           N  
ATOM    673  CA  ALA   120     -32.068  77.669  31.460  1.00 44.47           C  
ATOM    674  C   ALA   120     -32.453  76.202  31.607  1.00 43.82           C  
ATOM    675  O   ALA   120     -33.545  75.793  31.194  1.00 40.27           O  
ATOM    676  CB  ALA   120     -31.166  77.882  30.247  1.00 44.80           C  
ATOM    677  N   LEU   121     -31.555  75.420  32.199  1.00 45.75           N  
ATOM    678  CA  LEU   121     -31.856  74.043  32.568  1.00 43.99           C  
ATOM    679  C   LEU   121     -33.205  74.031  33.268  1.00 42.98           C  
ATOM    680  O   LEU   121     -34.146  73.372  32.824  1.00 46.86           O  
ATOM    681  CB  LEU   121     -30.792  73.538  33.528  1.00 45.77           C  
ATOM    682  CG  LEU   121     -30.540  72.043  33.671  1.00  0.00           C  
ATOM    683  CD1 LEU   121     -29.399  71.647  32.754  1.00  0.00           C  
ATOM    684  CD2 LEU   121     -30.177  71.740  35.115  1.00  0.00           C  
ATOM    685  N   LEU   122     -33.299  74.814  34.338  1.00 40.50           N  
ATOM    686  CA  LEU   122     -34.453  74.807  35.226  1.00 37.71           C  
ATOM    687  C   LEU   122     -35.781  75.171  34.557  1.00 37.00           C  
ATOM    688  O   LEU   122     -36.795  74.522  34.794  1.00 37.81           O  
ATOM    689  CB  LEU   122     -34.194  75.727  36.427  1.00 36.16           C  
ATOM    690  CG  LEU   122     -35.366  75.794  37.408  1.00  0.00           C  
ATOM    691  CD1 LEU   122     -35.735  74.465  38.065  1.00  0.00           C  
ATOM    692  CD2 LEU   122     -35.161  76.732  38.596  1.00  0.00           C  
ATOM    693  N   LEU   123     -35.783  76.216  33.740  1.00 35.98           N  
ATOM    694  CA  LEU   123     -37.033  76.741  33.204  1.00 34.89           C  
ATOM    695  C   LEU   123     -37.565  75.938  32.012  1.00 35.02           C  
ATOM    696  O   LEU   123     -38.784  75.766  31.856  1.00 35.33           O  
ATOM    697  CB  LEU   123     -36.889  78.233  32.884  1.00 34.70           C  
ATOM    698  CG  LEU   123     -36.730  79.130  34.130  1.00  0.00           C  
ATOM    699  CD1 LEU   123     -35.990  80.428  33.824  1.00  0.00           C  
ATOM    700  CD2 LEU   123     -38.076  79.414  34.792  1.00  0.00           C  
ATOM    701  N   GLU   124     -36.654  75.434  31.186  1.00 34.63           N  
ATOM    702  CA  GLU   124     -37.031  74.590  30.059  1.00 35.22           C  
ATOM    703  C   GLU   124     -37.868  73.381  30.490  1.00 37.74           C  
ATOM    704  O   GLU   124     -38.630  72.824  29.683  1.00 38.70           O  
ATOM    705  CB  GLU   124     -35.794  74.129  29.275  1.00 33.94           C  
ATOM    706  CG  GLU   124     -35.112  75.212  28.442  1.00  0.00           C  
ATOM    707  CD  GLU   124     -36.027  75.856  27.405  1.00  0.00           C  
ATOM    708  OE1 GLU   124     -35.605  76.844  26.756  1.00  0.00           O  
ATOM    709  OE2 GLU   124     -37.171  75.383  27.229  1.00  0.00           O  
ATOM    710  N   THR   125     -37.722  72.988  31.757  1.00 39.16           N  
ATOM    711  CA  THR   125     -38.448  71.845  32.327  1.00 40.43           C  
ATOM    712  C   THR   125     -39.895  72.211  32.664  1.00 43.59           C  
ATOM    713  O   THR   125     -40.768  71.339  32.695  1.00 47.99           O  
ATOM    714  CB  THR   125     -37.774  71.306  33.611  1.00 37.75           C  
ATOM    715  OG1 THR   125     -37.871  72.285  34.648  1.00  0.00           O  
ATOM    716  CG2 THR   125     -36.313  70.955  33.378  1.00  0.00           C  
ATOM    717  N   VAL   126     -40.121  73.489  32.959  1.00 44.13           N  
ATOM    718  CA  VAL   126     -41.450  74.053  33.210  1.00 46.02           C  
ATOM    719  C   VAL   126     -42.115  74.335  31.861  1.00 46.09           C  
ATOM    720  O   VAL   126     -43.340  74.252  31.711  1.00 45.60           O  
ATOM    721  CB  VAL   126     -41.336  75.391  33.987  1.00 48.22           C  
ATOM    722  CG1 VAL   126     -42.713  75.976  34.295  1.00  0.00           C  
ATOM    723  CG2 VAL   126     -40.516  75.210  35.264  1.00  0.00           C  
ATOM    724  N   ALA   127     -41.274  74.659  30.885  1.00 44.02           N  
ATOM    725  CA  ALA   127     -41.699  75.102  29.566  1.00 40.54           C  
ATOM    726  C   ALA   127     -42.317  73.993  28.717  1.00 41.08           C  
ATOM    727  O   ALA   127     -43.120  74.262  27.813  1.00 41.23           O  
ATOM    728  CB  ALA   127     -40.509  75.707  28.852  1.00 39.51           C  
ATOM    729  N   ALA   128     -41.927  72.750  28.998  1.00 38.90           N  
ATOM    730  CA  ALA   128     -42.421  71.604  28.256  1.00 36.28           C  
ATOM    731  C   ALA   128     -43.848  71.235  28.617  1.00 38.04           C  
ATOM    732  O   ALA   128     -44.512  70.519  27.864  1.00 41.33           O  
ATOM    733  CB  ALA   128     -41.507  70.406  28.491  1.00  0.00           O  
ATOM    734  N   VAL   129     -44.324  71.723  29.763  1.00 36.55           N  
ATOM    735  CA  VAL   129     -45.626  71.321  30.318  1.00 35.41           C  
ATOM    736  C   VAL   129     -46.826  71.864  29.521  1.00 36.55           C  
ATOM    737  O   VAL   129     -47.657  71.061  29.083  1.00 38.89           O  
ATOM    738  CB  VAL   129     -45.729  71.609  31.849  1.00 36.71           C  
ATOM    739  CG1 VAL   129     -47.164  71.517  32.358  1.00  0.00           C  
ATOM    740  CG2 VAL   129     -44.814  70.676  32.643  1.00  0.00           C  
ATOM    741  N   PRO   130     -46.910  73.207  29.306  1.00 37.28           N  
ATOM    742  CA  PRO   130     -48.037  73.831  28.591  1.00 36.38           C  
ATOM    743  C   PRO   130     -48.479  73.169  27.274  1.00 39.55           C  
ATOM    744  O   PRO   130     -49.681  72.991  27.059  1.00 41.68           O  
ATOM    745  CB  PRO   130     -47.523  75.245  28.317  1.00 36.43           C  
ATOM    746  CG  PRO   130     -46.649  75.542  29.489  1.00  0.00           C  
ATOM    747  CD  PRO   130     -45.973  74.239  29.815  1.00  0.00           C  
ATOM    748  N   PRO   131     -47.531  72.830  26.399  1.00 40.14           N  
ATOM    749  CA  PRO   131     -47.849  72.231  25.099  1.00 40.00           C  
ATOM    750  C   PRO   131     -48.325  70.790  25.220  1.00 43.96           C  
ATOM    751  O   PRO   131     -48.946  70.241  24.304  1.00 41.76           O  
ATOM    752  CB  PRO   131     -46.527  72.319  24.332  1.00  0.00           O  
ATOM    753  CG  PRO   131     -45.572  73.380  24.883  1.00  0.00           C  
ATOM    754  CD  PRO   131     -45.681  73.576  26.396  1.00  0.00           C  
ATOM    755  N   MET   132     -48.031  70.181  26.362  1.00 44.60           N  
ATOM    756  CA  MET   132     -48.465  68.828  26.636  1.00 46.29           C  
ATOM    757  C   MET   132     -49.797  68.844  27.394  1.00 46.42           C  
ATOM    758  O   MET   132     -50.439  67.809  27.547  1.00 48.85           O  
ATOM    759  CB  MET   132     -47.376  68.072  27.411  1.00 46.57           C  
ATOM    760  CG  MET   132     -47.593  66.570  27.562  1.00  0.00           C  
ATOM    761  SD  MET   132     -47.802  65.630  26.030  1.00  0.00           S  
ATOM    762  CE  MET   132     -46.169  65.753  25.292  1.00  0.00           C  
ATOM    763  N   VAL   133     -50.227  70.008  27.868  1.00 43.56           N  
ATOM    764  CA  VAL   133     -51.556  70.064  28.479  1.00 41.64           C  
ATOM    765  C   VAL   133     -52.612  70.375  27.422  1.00 39.36           C  
ATOM    766  O   VAL   133     -53.636  69.703  27.361  1.00 37.42           O  
ATOM    767  CB  VAL   133     -51.649  70.998  29.720  1.00 40.50           C  
ATOM    768  CG1 VAL   133     -50.616  70.595  30.776  1.00  0.00           C  
ATOM    769  CG2 VAL   133     -51.517  72.465  29.337  1.00  0.00           C  
ATOM    770  N   GLY   134     -52.336  71.371  26.582  1.00 37.60           N  
ATOM    771  CA  GLY   134     -53.228  71.744  25.494  1.00 38.67           C  
ATOM    772  C   GLY   134     -53.350  70.614  24.486  1.00 40.53           C  
ATOM    773  O   GLY   134     -54.457  70.161  24.184  1.00 39.71           O  
ATOM    774  N   GLY   135     -52.209  70.152  23.971  1.00 41.82           N  
ATOM    775  CA  GLY   135     -52.171  68.959  23.132  1.00 41.59           C  
ATOM    776  C   GLY   135     -53.085  67.876  23.688  1.00 44.23           C  
ATOM    777  O   GLY   135     -53.947  67.352  22.974  1.00 42.28           O  
ATOM    778  N   VAL   136     -52.916  67.565  24.971  1.00 43.88           N  
ATOM    779  CA  VAL   136     -53.722  66.538  25.631  1.00 48.61           C  
ATOM    780  C   VAL   136     -55.223  66.905  25.716  1.00 47.79           C  
ATOM    781  O   VAL   136     -56.085  66.142  25.256  1.00 49.46           O  
ATOM    782  CB  VAL   136     -53.125  66.200  27.004  1.00 50.78           C  
ATOM    783  CG1 VAL   136     -54.003  65.264  27.837  1.00  0.00           C  
ATOM    784  CG2 VAL   136     -51.764  65.505  26.923  1.00  0.00           C  
ATOM    785  N   LEU   137     -55.534  68.063  26.289  1.00 44.75           N  
ATOM    786  CA  LEU   137     -56.921  68.521  26.367  1.00 42.84           C  
ATOM    787  C   LEU   137     -57.628  68.530  25.006  1.00 42.35           C  
ATOM    788  O   LEU   137     -58.765  68.063  24.903  1.00 45.23           O  
ATOM    789  CB  LEU   137     -57.037  69.895  27.052  1.00 40.34           C  
ATOM    790  CG  LEU   137     -57.174  69.998  28.585  1.00  0.00           C  
ATOM    791  CD1 LEU   137     -57.684  68.704  29.223  1.00  0.00           C  
ATOM    792  CD2 LEU   137     -55.877  70.446  29.256  1.00  0.00           C  
ATOM    793  N   LEU   138     -56.957  69.027  23.968  1.00 38.40           N  
ATOM    794  CA  LEU   138     -57.566  69.095  22.632  1.00 38.09           C  
ATOM    795  C   LEU   138     -57.642  67.747  21.909  1.00 40.16           C  
ATOM    796  O   LEU   138     -58.452  67.575  21.000  1.00 45.52           O  
ATOM    797  CB  LEU   138     -56.892  70.156  21.755  1.00 36.97           C  
ATOM    798  CG  LEU   138     -57.070  71.583  22.278  1.00  0.00           C  
ATOM    799  CD1 LEU   138     -56.332  72.659  21.483  1.00  0.00           C  
ATOM    800  CD2 LEU   138     -58.513  72.086  22.302  1.00  0.00           C  
ATOM    801  N   HIS   139     -56.800  66.799  22.313  1.00 39.87           N  
ATOM    802  CA  HIS   139     -56.871  65.430  21.828  1.00 35.42           C  
ATOM    803  C   HIS   139     -58.126  64.807  22.409  1.00 37.00           C  
ATOM    804  O   HIS   139     -58.943  64.242  21.678  1.00 37.46           O  
ATOM    805  CB  HIS   139     -55.639  64.648  22.281  1.00 33.14           C  
ATOM    806  CG  HIS   139     -55.508  63.292  21.657  1.00  0.00           C  
ATOM    807  ND1 HIS   139     -54.952  63.095  20.410  1.00  0.00           N  
ATOM    808  CD2 HIS   139     -55.835  62.060  22.121  1.00  0.00           C  
ATOM    809  CE1 HIS   139     -54.951  61.802  20.129  1.00  0.00           C  
ATOM    810  NE2 HIS   139     -55.488  61.152  21.145  1.00  0.00           N  
ATOM    811  N   LEU   140     -58.275  64.935  23.729  1.00 35.86           N  
ATOM    812  CA  LEU   140     -59.399  64.356  24.452  1.00 34.50           C  
ATOM    813  C   LEU   140     -60.745  64.996  24.079  1.00 35.25           C  
ATOM    814  O   LEU   140     -61.778  64.324  24.047  1.00 38.31           O  
ATOM    815  CB  LEU   140     -59.178  64.458  25.957  1.00 32.52           C  
ATOM    816  CG  LEU   140     -58.159  63.578  26.690  1.00  0.00           C  
ATOM    817  CD1 LEU   140     -58.373  63.758  28.185  1.00  0.00           C  
ATOM    818  CD2 LEU   140     -58.225  62.089  26.324  1.00  0.00           C  
ATOM    819  N   ARG   141     -60.738  66.289  23.801  1.00 32.75           N  
ATOM    820  CA  ARG   141     -61.978  66.958  23.456  1.00 33.79           C  
ATOM    821  C   ARG   141     -62.516  66.369  22.163  1.00 32.44           C  
ATOM    822  O   ARG   141     -63.616  65.822  22.138  1.00 31.21           O  
ATOM    823  CB  ARG   141     -61.757  68.458  23.317  1.00 32.21           C  
ATOM    824  CG  ARG   141     -63.039  69.239  23.020  1.00  0.00           C  
ATOM    825  CD  ARG   141     -62.802  70.726  22.750  1.00  0.00           C  
ATOM    826  NE  ARG   141     -62.057  70.835  21.465  1.00  0.00           N  
ATOM    827  CZ  ARG   141     -62.720  70.708  20.279  1.00  0.00           C  
ATOM    828  NH1 ARG   141     -64.038  70.489  20.560  1.00  0.00           N  
ATOM    829  NH2 ARG   141     -61.807  70.849  19.274  1.00  0.00           N  
ATOM    830  N   SER   142     -61.714  66.490  21.108  1.00 31.44           N  
ATOM    831  CA  SER   142     -61.984  65.899  19.812  1.00 32.51           C  
ATOM    832  C   SER   142     -62.432  64.419  19.933  1.00 33.01           C  
ATOM    833  O   SER   142     -63.293  63.962  19.188  1.00 31.86           O  
ATOM    834  CB  SER   142     -60.718  66.026  18.958  1.00 32.07           C  
ATOM    835  OG  SER   142     -60.880  65.449  17.675  1.00  0.00           O  
ATOM    836  N   LEU   143     -61.858  63.694  20.889  1.00 33.41           N  
ATOM    837  CA  LEU   143     -62.185  62.283  21.089  1.00 36.22           C  
ATOM    838  C   LEU   143     -63.605  62.013  21.591  1.00 37.33           C  
ATOM    839  O   LEU   143     -64.222  61.039  21.168  1.00 37.45           O  
ATOM    840  CB  LEU   143     -61.163  61.592  22.004  1.00 35.26           C  
ATOM    841  CG  LEU   143     -59.755  61.308  21.471  1.00  0.00           C  
ATOM    842  CD1 LEU   143     -59.021  60.370  22.413  1.00  0.00           C  
ATOM    843  CD2 LEU   143     -59.781  60.722  20.067  1.00  0.00           C  
ATOM    844  N   ARG   144     -64.120  62.864  22.477  1.00 39.41           N  
ATOM    845  CA  ARG   144     -65.432  62.617  23.095  1.00 41.49           C  
ATOM    846  C   ARG   144     -66.553  63.464  22.523  1.00 44.05           C  
ATOM    847  O   ARG   144     -67.718  63.065  22.582  1.00 48.94           O  
ATOM    848  CB  ARG   144     -65.377  62.767  24.619  1.00 40.20           C  
ATOM    849  CG  ARG   144     -65.295  64.192  25.112  1.00  0.00           C  
ATOM    850  CD  ARG   144     -65.238  64.281  26.629  1.00  0.00           C  
ATOM    851  NE  ARG   144     -65.263  65.690  27.023  1.00  0.00           N  
ATOM    852  CZ  ARG   144     -64.184  66.448  27.207  1.00  0.00           C  
ATOM    853  NH1 ARG   144     -62.963  65.936  27.069  1.00  0.00           N  
ATOM    854  NH2 ARG   144     -64.329  67.724  27.545  1.00  0.00           N  
ATOM    855  N   ARG   145     -66.202  64.629  21.992  1.00 45.27           N  
ATOM    856  CA  ARG   145     -67.141  65.454  21.249  1.00 47.52           C  
ATOM    857  C   ARG   145     -67.120  65.035  19.788  1.00 47.11           C  
ATOM    858  O   ARG   145     -67.967  65.464  19.001  1.00 49.54           O  
ATOM    859  CB  ARG   145     -66.781  66.941  21.357  1.00 53.94           C  
ATOM    860  CG  ARG   145     -66.913  67.499  22.775  1.00  0.00           C  
ATOM    861  CD  ARG   145     -66.524  68.974  22.892  1.00  0.00           C  
ATOM    862  NE  ARG   145     -66.661  69.362  24.324  1.00  0.00           N  
ATOM    863  CZ  ARG   145     -66.207  70.577  24.748  1.00  0.00           C  
ATOM    864  NH1 ARG   145     -65.680  71.225  23.668  1.00  0.00           N  
ATOM    865  NH2 ARG   145     -66.456  70.670  26.087  1.00  0.00           N  
ATOM    866  N   PHE   146     -66.127  64.218  19.436  1.00 45.74           N  
ATOM    867  CA  PHE   146     -65.993  63.627  18.099  1.00 44.18           C  
ATOM    868  C   PHE   146     -66.031  64.658  16.979  1.00 45.24           C  
ATOM    869  O   PHE   146     -66.833  64.556  16.036  1.00 45.72           O  
ATOM    870  CB  PHE   146     -67.059  62.556  17.885  1.00 46.05           C  
ATOM    871  CG  PHE   146     -66.880  61.527  18.948  1.00  0.00           C  
ATOM    872  CD1 PHE   146     -67.712  61.476  20.089  1.00  0.00           C  
ATOM    873  CD2 PHE   146     -65.858  60.568  18.830  1.00  0.00           C  
ATOM    874  CE1 PHE   146     -67.536  60.486  21.098  1.00  0.00           C  
ATOM    875  CE2 PHE   146     -65.659  59.565  19.826  1.00  0.00           C  
ATOM    876  CZ  PHE   146     -66.503  59.526  20.967  1.00  0.00           C  
ATOM    877  N   GLU   147     -65.164  65.659  17.096  1.00 44.04           N  
ATOM    878  CA  GLU   147     -65.104  66.743  16.126  1.00 43.89           C  
ATOM    879  C   GLU   147     -63.693  66.859  15.551  1.00 41.05           C  
ATOM    880  O   GLU   147     -62.735  66.370  16.146  1.00 39.57           O  
ATOM    881  CB  GLU   147     -65.572  68.087  16.744  1.00 46.73           C  
ATOM    882  CG  GLU   147     -67.040  68.082  17.174  1.00  0.00           C  
ATOM    883  CD  GLU   147     -67.380  69.469  17.702  1.00  0.00           C  
ATOM    884  OE1 GLU   147     -66.463  70.332  17.730  1.00  0.00           O  
ATOM    885  OE2 GLU   147     -68.561  69.683  18.086  1.00  0.00           O  
ATOM    886  N   HIS   148     -63.578  67.482  14.381  1.00 40.17           N  
ATOM    887  CA  HIS   148     -62.284  67.729  13.759  1.00 38.26           C  
ATOM    888  C   HIS   148     -61.561  68.758  14.609  1.00 35.79           C  
ATOM    889  O   HIS   148     -62.195  69.607  15.205  1.00 36.31           O  
ATOM    890  CB  HIS   148     -62.464  68.263  12.333  1.00 41.48           C  
ATOM    891  CG  HIS   148     -63.063  67.253  11.400  1.00  0.00           C  
ATOM    892  ND1 HIS   148     -62.373  66.176  10.882  1.00  0.00           N  
ATOM    893  CD2 HIS   148     -64.311  67.152  10.884  1.00  0.00           C  
ATOM    894  CE1 HIS   148     -63.140  65.468  10.110  1.00  0.00           C  
ATOM    895  NE2 HIS   148     -64.331  66.035  10.086  1.00  0.00           N  
ATOM    896  N   SER   149     -60.239  68.676  14.673  1.00 35.44           N  
ATOM    897  CA  SER   149     -59.447  69.564  15.522  1.00 34.42           C  
ATOM    898  C   SER   149     -58.847  70.704  14.709  1.00 38.07           C  
ATOM    899  O   SER   149     -58.778  71.862  15.172  1.00 38.79           O  
ATOM    900  CB  SER   149     -58.336  68.774  16.181  1.00 32.02           C  
ATOM    901  OG  SER   149     -58.882  67.718  16.957  1.00  0.00           O  
ATOM    902  N   GLY   150     -58.416  70.358  13.492  1.00 37.51           N  
ATOM    903  CA  GLY   150     -57.939  71.322  12.507  1.00 36.90           C  
ATOM    904  C   GLY   150     -56.492  71.767  12.793  1.00 37.74           C  
ATOM    905  O   GLY   150     -56.074  72.878  12.429  1.00 37.19           O  
ATOM    906  N   GLY   151     -55.739  70.884  13.452  1.00 37.34           N  
ATOM    907  CA  GLY   151     -54.287  70.997  13.541  1.00 37.18           C  
ATOM    908  C   GLY   151     -53.782  71.838  14.692  1.00 39.90           C  
ATOM    909  O   GLY   151     -52.729  72.480  14.591  1.00 40.41           O  
ATOM    910  N   TRP   152     -54.529  71.843  15.791  1.00 40.07           N  
ATOM    911  CA  TRP   152     -54.100  72.563  16.976  1.00 42.10           C  
ATOM    912  C   TRP   152     -53.179  71.678  17.805  1.00 42.47           C  
ATOM    913  O   TRP   152     -52.162  72.146  18.315  1.00 44.41           O  
ATOM    914  CB  TRP   152     -55.302  73.005  17.800  1.00 40.76           C  
ATOM    915  CG  TRP   152     -56.008  74.259  17.298  1.00  0.00           C  
ATOM    916  CD1 TRP   152     -56.554  74.461  16.059  1.00  0.00           C  
ATOM    917  CD2 TRP   152     -56.273  75.457  18.050  1.00  0.00           C  
ATOM    918  NE1 TRP   152     -57.132  75.711  15.990  1.00  0.00           N  
ATOM    919  CE2 TRP   152     -56.977  76.340  17.198  1.00  0.00           C  
ATOM    920  CE3 TRP   152     -55.979  75.870  19.356  1.00  0.00           C  
ATOM    921  CZ2 TRP   152     -57.390  77.617  17.610  1.00  0.00           C  
ATOM    922  CZ3 TRP   152     -56.395  77.148  19.769  1.00  0.00           C  
ATOM    923  CH2 TRP   152     -57.090  78.001  18.896  1.00  0.00           C  
ATOM    924  N   ILE   153     -53.545  70.398  17.901  1.00 41.80           N  
ATOM    925  CA  ILE   153     -52.883  69.394  18.747  1.00 39.51           C  
ATOM    926  C   ILE   153     -51.408  69.214  18.367  1.00 41.25           C  
ATOM    927  O   ILE   153     -50.533  69.078  19.235  1.00 41.02           O  
ATOM    928  CB  ILE   153     -53.637  68.048  18.642  1.00 38.65           C  
ATOM    929  CG1 ILE   153     -55.057  68.182  19.205  1.00  0.00           C  
ATOM    930  CG2 ILE   153     -52.899  66.925  19.349  1.00  0.00           C  
ATOM    931  CD1 ILE   153     -56.035  67.123  18.727  1.00  0.00           C  
ATOM    932  N   ARG   154     -51.136  69.238  17.066  1.00 41.64           N  
ATOM    933  CA  ARG   154     -49.788  69.001  16.568  1.00 40.07           C  
ATOM    934  C   ARG   154     -48.820  70.170  16.824  1.00 39.73           C  
ATOM    935  O   ARG   154     -47.723  69.958  17.344  1.00 40.54           O  
ATOM    936  CB  ARG   154     -49.818  68.589  15.092  1.00 39.20           C  
ATOM    937  CG  ARG   154     -50.384  67.186  14.861  1.00  0.00           C  
ATOM    938  CD  ARG   154     -50.460  66.792  13.385  1.00  0.00           C  
ATOM    939  NE  ARG   154     -51.051  65.425  13.317  1.00  0.00           N  
ATOM    940  CZ  ARG   154     -51.256  64.830  12.105  1.00  0.00           C  
ATOM    941  NH1 ARG   154     -50.836  65.698  11.139  1.00  0.00           N  
ATOM    942  NH2 ARG   154     -51.800  63.600  12.333  1.00  0.00           N  
ATOM    943  N   ALA   155     -49.221  71.394  16.484  1.00 39.13           N  
ATOM    944  CA  ALA   155     -48.376  72.562  16.757  1.00 38.14           C  
ATOM    945  C   ALA   155     -47.971  72.635  18.250  1.00 40.02           C  
ATOM    946  O   ALA   155     -46.823  72.950  18.580  1.00 40.60           O  
ATOM    947  CB  ALA   155     -49.030  73.871  16.248  1.00 38.52           C  
ATOM    948  N   LEU   156     -48.909  72.305  19.135  1.00 39.56           N  
ATOM    949  CA  LEU   156     -48.669  72.322  20.572  1.00 39.30           C  
ATOM    950  C   LEU   156     -47.747  71.187  21.021  1.00 41.40           C  
ATOM    951  O   LEU   156     -46.910  71.374  21.903  1.00 43.91           O  
ATOM    952  CB  LEU   156     -50.000  72.284  21.332  1.00 37.61           C  
ATOM    953  CG  LEU   156     -50.902  73.530  21.238  1.00  0.00           C  
ATOM    954  CD1 LEU   156     -52.189  73.327  22.018  1.00  0.00           C  
ATOM    955  CD2 LEU   156     -50.196  74.788  21.729  1.00  0.00           C  
ATOM    956  N   MET   157     -47.896  70.019  20.403  1.00 41.01           N  
ATOM    957  CA  MET   157     -47.053  68.864  20.712  1.00 38.82           C  
ATOM    958  C   MET   157     -45.618  69.013  20.200  1.00 38.21           C  
ATOM    959  O   MET   157     -44.683  68.504  20.826  1.00 36.71           O  
ATOM    960  CB  MET   157     -47.698  67.568  20.194  1.00 39.98           C  
ATOM    961  CG  MET   157     -48.958  67.164  20.963  1.00  0.00           C  
ATOM    962  SD  MET   157     -49.758  65.648  20.356  1.00  0.00           S  
ATOM    963  CE  MET   157     -48.433  64.537  20.911  1.00  0.00           C  
ATOM    964  N   GLU   158     -45.438  69.709  19.073  1.00 37.54           N  
ATOM    965  CA  GLU   158     -44.085  70.041  18.616  1.00 37.61           C  
ATOM    966  C   GLU   158     -43.526  71.233  19.381  1.00 36.79           C  
ATOM    967  O   GLU   158     -42.321  71.440  19.399  1.00 38.66           O  
ATOM    968  CB  GLU   158     -43.942  70.229  17.078  1.00 38.74           C  
ATOM    969  CG  GLU   158     -44.160  68.940  16.283  1.00  0.00           C  
ATOM    970  CD  GLU   158     -43.108  67.932  16.723  1.00  0.00           C  
ATOM    971  OE1 GLU   158     -41.895  68.261  16.624  1.00  0.00           O  
ATOM    972  OE2 GLU   158     -43.502  66.820  17.165  1.00  0.00           O  
ATOM    973  N   GLU   159     -44.398  72.011  20.016  1.00 37.22           N  
ATOM    974  CA  GLU   159     -43.949  73.024  20.974  1.00 37.55           C  
ATOM    975  C   GLU   159     -43.333  72.258  22.157  1.00 34.71           C  
ATOM    976  O   GLU   159     -42.150  72.424  22.462  1.00 31.46           O  
ATOM    977  CB  GLU   159     -45.116  73.943  21.409  1.00 40.44           C  
ATOM    978  CG  GLU   159     -44.805  74.935  22.536  1.00  0.00           C  
ATOM    979  CD  GLU   159     -46.035  75.666  23.096  1.00  0.00           C  
ATOM    980  OE1 GLU   159     -46.973  76.002  22.327  1.00  0.00           O  
ATOM    981  OE2 GLU   159     -46.060  75.924  24.325  1.00  0.00           O  
ATOM    982  N   ALA   160     -44.127  71.390  22.782  1.00 33.41           N  
ATOM    983  CA  ALA   160     -43.656  70.608  23.935  1.00 35.79           C  
ATOM    984  C   ALA   160     -42.357  69.833  23.652  1.00 36.52           C  
ATOM    985  O   ALA   160     -41.440  69.859  24.471  1.00 40.51           O  
ATOM    986  CB  ALA   160     -44.751  69.680  24.454  1.00 34.73           C  
ATOM    987  N   GLU   161     -42.263  69.170  22.497  1.00 34.10           N  
ATOM    988  CA  GLU   161     -41.029  68.476  22.138  1.00 33.31           C  
ATOM    989  C   GLU   161     -39.893  69.472  21.960  1.00 33.48           C  
ATOM    990  O   GLU   161     -38.829  69.323  22.548  1.00 32.32           O  
ATOM    991  CB  GLU   161     -41.191  67.635  20.864  1.00 32.60           C  
ATOM    992  CG  GLU   161     -39.912  66.923  20.440  1.00  0.00           C  
ATOM    993  CD  GLU   161     -40.099  65.984  19.250  1.00  0.00           C  
ATOM    994  OE1 GLU   161     -40.233  66.501  18.124  1.00  0.00           O  
ATOM    995  OE2 GLU   161     -40.084  64.729  19.440  1.00  0.00           O  
ATOM    996  N   ASN   162     -40.127  70.488  21.139  1.00 34.06           N  
ATOM    997  CA  ASN   162     -39.109  71.497  20.895  1.00 34.37           C  
ATOM    998  C   ASN   162     -38.495  72.016  22.193  1.00 33.63           C  
ATOM    999  O   ASN   162     -37.263  72.073  22.323  1.00 32.92           O  
ATOM   1000  CB  ASN   162     -39.653  72.662  20.072  1.00 32.54           C  
ATOM   1001  CG  ASN   162     -38.551  73.582  19.587  1.00  0.00           C  
ATOM   1002  OD1 ASN   162     -38.307  74.634  20.168  1.00  0.00           O  
ATOM   1003  ND2 ASN   162     -37.863  73.176  18.530  1.00  0.00           N  
ATOM   1004  N   GLU   163     -39.353  72.382  23.147  1.00 31.89           N  
ATOM   1005  CA  GLU   163     -38.881  72.829  24.454  1.00 30.74           C  
ATOM   1006  C   GLU   163     -38.035  71.699  25.037  1.00 33.07           C  
ATOM   1007  O   GLU   163     -36.872  71.900  25.344  1.00 34.89           O  
ATOM   1008  CB  GLU   163     -40.038  73.250  25.374  1.00 29.66           C  
ATOM   1009  CG  GLU   163     -40.957  74.370  24.822  1.00  0.00           C  
ATOM   1010  CD  GLU   163     -40.646  75.776  25.328  1.00  0.00           C  
ATOM   1011  OE1 GLU   163     -39.525  76.023  25.822  1.00  0.00           O  
ATOM   1012  OE2 GLU   163     -41.534  76.660  25.229  1.00  0.00           O  
ATOM   1013  N   ARG   164     -38.587  70.490  25.110  1.00 36.50           N  
ATOM   1014  CA  ARG   164     -37.837  69.326  25.590  1.00 34.57           C  
ATOM   1015  C   ARG   164     -36.481  69.126  24.908  1.00 34.62           C  
ATOM   1016  O   ARG   164     -35.534  68.657  25.542  1.00 35.58           O  
ATOM   1017  CB  ARG   164     -38.673  68.057  25.467  1.00 35.46           C  
ATOM   1018  CG  ARG   164     -38.185  66.937  26.381  1.00  0.00           C  
ATOM   1019  CD  ARG   164     -39.118  65.747  26.346  1.00  0.00           C  
ATOM   1020  NE  ARG   164     -39.023  65.038  25.072  1.00  0.00           N  
ATOM   1021  CZ  ARG   164     -37.986  64.291  24.699  1.00  0.00           C  
ATOM   1022  NH1 ARG   164     -38.001  63.685  23.518  1.00  0.00           N  
ATOM   1023  NH2 ARG   164     -36.927  64.157  25.496  1.00  0.00           N  
ATOM   1024  N   MET   165     -36.383  69.473  23.626  1.00 35.64           N  
ATOM   1025  CA  MET   165     -35.100  69.393  22.909  1.00 35.67           C  
ATOM   1026  C   MET   165     -34.162  70.544  23.270  1.00 36.00           C  
ATOM   1027  O   MET   165     -32.934  70.404  23.205  1.00 36.54           O  
ATOM   1028  CB  MET   165     -35.299  69.278  21.400  1.00 35.77           C  
ATOM   1029  CG  MET   165     -35.697  67.879  20.970  1.00  0.00           C  
ATOM   1030  SD  MET   165     -34.530  66.633  21.584  1.00  0.00           S  
ATOM   1031  CE  MET   165     -33.271  66.711  20.309  1.00  0.00           C  
ATOM   1032  N   HIS   166     -34.742  71.670  23.670  1.00 36.54           N  
ATOM   1033  CA  HIS   166     -33.974  72.723  24.337  1.00 37.23           C  
ATOM   1034  C   HIS   166     -33.337  72.161  25.596  1.00 36.43           C  
ATOM   1035  O   HIS   166     -32.151  72.392  25.829  1.00 37.57           O  
ATOM   1036  CB  HIS   166     -34.843  73.939  24.687  1.00 35.55           C  
ATOM   1037  CG  HIS   166     -35.361  74.681  23.494  1.00  0.00           C  
ATOM   1038  ND1 HIS   166     -36.483  75.482  23.543  1.00  0.00           N  
ATOM   1039  CD2 HIS   166     -34.915  74.736  22.214  1.00  0.00           C  
ATOM   1040  CE1 HIS   166     -36.700  76.006  22.349  1.00  0.00           C  
ATOM   1041  NE2 HIS   166     -35.763  75.568  21.525  1.00  0.00           N  
ATOM   1042  N   LEU   167     -34.123  71.409  26.378  1.00 35.81           N  
ATOM   1043  CA  LEU   167     -33.697  70.897  27.687  1.00 35.87           C  
ATOM   1044  C   LEU   167     -32.565  69.912  27.547  1.00 35.92           C  
ATOM   1045  O   LEU   167     -31.545  70.045  28.213  1.00 36.31           O  
ATOM   1046  CB  LEU   167     -34.849  70.215  28.436  1.00 36.00           C  
ATOM   1047  CG  LEU   167     -34.793  69.994  29.967  1.00  0.00           C  
ATOM   1048  CD1 LEU   167     -35.528  68.713  30.325  1.00  0.00           C  
ATOM   1049  CD2 LEU   167     -33.393  69.981  30.583  1.00  0.00           C  
ATOM   1050  N   MET   168     -32.759  68.924  26.679  1.00 39.52           N  
ATOM   1051  CA  MET   168     -31.753  67.898  26.419  1.00 41.64           C  
ATOM   1052  C   MET   168     -30.465  68.526  25.901  1.00 43.43           C  
ATOM   1053  O   MET   168     -29.394  67.936  26.012  1.00 47.68           O  
ATOM   1054  CB  MET   168     -32.273  66.852  25.418  1.00 42.76           C  
ATOM   1055  CG  MET   168     -33.626  66.222  25.747  1.00  0.00           C  
ATOM   1056  SD  MET   168     -33.772  65.366  27.331  1.00  0.00           S  
ATOM   1057  CE  MET   168     -32.522  64.112  27.121  1.00  0.00           C  
ATOM   1058  N   THR   169     -30.575  69.734  25.354  1.00 43.81           N  
ATOM   1059  CA  THR   169     -29.408  70.484  24.893  1.00 43.32           C  
ATOM   1060  C   THR   169     -28.560  71.030  26.058  1.00 42.49           C  
ATOM   1061  O   THR   169     -27.347  70.822  26.100  1.00 39.52           O  
ATOM   1062  CB  THR   169     -29.834  71.602  23.918  1.00 42.32           C  
ATOM   1063  OG1 THR   169     -30.259  71.005  22.685  1.00  0.00           O  
ATOM   1064  CG2 THR   169     -28.690  72.581  23.649  1.00  0.00           C  
ATOM   1065  N   PHE   170     -29.205  71.716  26.997  1.00 42.70           N  
ATOM   1066  CA  PHE   170     -28.495  72.334  28.117  1.00 44.60           C  
ATOM   1067  C   PHE   170     -27.903  71.314  29.091  1.00 45.95           C  
ATOM   1068  O   PHE   170     -26.808  71.520  29.620  1.00 47.96           O  
ATOM   1069  CB  PHE   170     -29.409  73.306  28.877  1.00 45.55           C  
ATOM   1070  CG  PHE   170     -29.910  74.456  28.049  1.00  0.00           C  
ATOM   1071  CD1 PHE   170     -29.031  75.245  27.314  1.00  0.00           C  
ATOM   1072  CD2 PHE   170     -31.263  74.769  28.026  1.00  0.00           C  
ATOM   1073  CE1 PHE   170     -29.499  76.305  26.554  1.00  0.00           C  
ATOM   1074  CE2 PHE   170     -31.735  75.835  27.274  1.00  0.00           C  
ATOM   1075  CZ  PHE   170     -30.850  76.603  26.541  1.00  0.00           C  
ATOM   1076  N   MET   171     -28.624  70.215  29.319  1.00 44.22           N  
ATOM   1077  CA  MET   171     -28.219  69.200  30.293  1.00 44.76           C  
ATOM   1078  C   MET   171     -26.914  68.473  29.913  1.00 43.95           C  
ATOM   1079  O   MET   171     -26.368  67.717  30.707  1.00 43.88           O  
ATOM   1080  CB  MET   171     -29.388  68.210  30.580  1.00 46.08           C  
ATOM   1081  CG  MET   171     -29.227  67.440  31.892  1.00  0.00           C  
ATOM   1082  SD  MET   171     -30.543  66.229  32.222  1.00  0.00           S  
ATOM   1083  CE  MET   171     -31.813  67.473  32.591  1.00  0.00           C  
ATOM   1084  N   ASP   172     -26.424  68.716  28.703  1.00 44.96           N  
ATOM   1085  CA  ASP   172     -25.131  68.211  28.259  1.00 46.59           C  
ATOM   1086  C   ASP   172     -23.996  69.104  28.755  1.00 51.55           C  
ATOM   1087  O   ASP   172     -22.820  68.734  28.693  1.00 52.27           O  
ATOM   1088  CB  ASP   172     -25.086  68.152  26.734  1.00 46.92           C  
ATOM   1089  CG  ASP   172     -25.990  67.015  26.280  1.00  0.00           C  
ATOM   1090  OD1 ASP   172     -26.366  66.177  27.144  1.00  0.00           O  
ATOM   1091  OD2 ASP   172     -26.317  66.968  25.065  1.00  0.00           O  
ATOM   1092  N   VAL   173     -24.353  70.284  29.247  1.00 53.62           N  
ATOM   1093  CA  VAL   173     -23.364  71.250  29.698  1.00 57.88           C  
ATOM   1094  C   VAL   173     -23.191  71.208  31.216  1.00 61.72           C  
ATOM   1095  O   VAL   173     -22.116  71.525  31.728  1.00 60.14           O  
ATOM   1096  CB  VAL   173     -23.750  72.664  29.240  1.00 56.41           C  
ATOM   1097  CG1 VAL   173     -22.851  73.759  29.818  1.00  0.00           C  
ATOM   1098  CG2 VAL   173     -23.686  72.853  27.723  1.00  0.00           C  
ATOM   1099  N   THR   174     -24.244  70.795  31.924  1.00 64.44           N  
ATOM   1100  CA  THR   174     -24.253  70.828  33.387  1.00 67.21           C  
ATOM   1101  C   THR   174     -24.603  69.491  34.037  1.00 67.52           C  
ATOM   1102  O   THR   174     -25.523  68.794  33.603  1.00 71.59           O  
ATOM   1103  CB  THR   174     -25.215  71.909  33.888  1.00 69.20           C  
ATOM   1104  OG1 THR   174     -24.819  73.181  33.396  1.00  0.00           O  
ATOM   1105  CG2 THR   174     -25.200  71.931  35.426  1.00  0.00           C  
ATOM   1106  N   GLN   175     -23.859  69.147  35.085  1.00 64.31           N  
ATOM   1107  CA  GLN   175     -24.168  67.993  35.917  1.00 65.33           C  
ATOM   1108  C   GLN   175     -24.716  68.527  37.249  1.00 65.75           C  
ATOM   1109  O   GLN   175     -23.941  68.856  38.148  1.00 68.45           O  
ATOM   1110  CB  GLN   175     -22.921  67.109  36.102  1.00 64.79           C  
ATOM   1111  CG  GLN   175     -22.257  66.693  34.788  1.00  0.00           C  
ATOM   1112  CD  GLN   175     -21.142  65.668  34.949  1.00  0.00           C  
ATOM   1113  OE1 GLN   175     -21.282  64.679  35.667  1.00  0.00           O  
ATOM   1114  NE2 GLN   175     -20.033  65.892  34.253  1.00  0.00           N  
ATOM   1115  N   PRO   176     -26.058  68.636  37.366  1.00 66.44           N  
ATOM   1116  CA  PRO   176     -26.724  69.360  38.460  1.00 66.12           C  
ATOM   1117  C   PRO   176     -27.098  68.525  39.697  1.00 66.53           C  
ATOM   1118  O   PRO   176     -27.832  67.534  39.589  1.00 61.23           O  
ATOM   1119  CB  PRO   176     -27.990  69.904  37.789  1.00 63.77           C  
ATOM   1120  CG  PRO   176     -28.206  69.053  36.571  1.00  0.00           C  
ATOM   1121  CD  PRO   176     -27.043  68.116  36.402  1.00  0.00           C  
ATOM   1122  N   ARG   177     -26.617  68.959  40.863  1.00 65.87           N  
ATOM   1123  CA  ARG   177     -26.851  68.261  42.129  1.00 64.40           C  
ATOM   1124  C   ARG   177     -28.269  68.334  42.666  1.00 64.22           C  
ATOM   1125  O   ARG   177     -29.200  68.715  41.957  1.00 66.77           O  
ATOM   1126  CB  ARG   177     -25.893  68.810  43.190  1.00  0.00           O  
ATOM   1127  CG  ARG   177     -24.418  68.559  42.869  1.00  0.00           C  
ATOM   1128  CD  ARG   177     -23.459  69.106  43.928  1.00  0.00           C  
ATOM   1129  NE  ARG   177     -22.073  68.926  43.412  1.00  0.00           N  
ATOM   1130  CZ  ARG   177     -21.010  69.373  44.143  1.00  0.00           C  
ATOM   1131  NH1 ARG   177     -21.498  69.936  45.286  1.00  0.00           N  
ATOM   1132  NH2 ARG   177     -19.873  69.082  43.444  1.00  0.00           N  
ATOM   1133  N   TRP   178     -28.414  67.994  43.943  1.00 64.41           N  
ATOM   1134  CA  TRP   178     -29.719  67.825  44.597  1.00 62.45           C  
ATOM   1135  C   TRP   178     -30.641  69.048  44.758  1.00 64.04           C  
ATOM   1136  O   TRP   178     -31.861  68.891  44.668  1.00 65.55           O  
ATOM   1137  CB  TRP   178     -29.550  67.129  45.953  1.00 60.85           C  
ATOM   1138  CG  TRP   178     -30.846  66.907  46.695  1.00  0.00           C  
ATOM   1139  CD1 TRP   178     -31.743  65.884  46.585  1.00  0.00           C  
ATOM   1140  CD2 TRP   178     -31.421  67.754  47.700  1.00  0.00           C  
ATOM   1141  NE1 TRP   178     -32.783  65.994  47.388  1.00  0.00           N  
ATOM   1142  CE2 TRP   178     -32.637  67.148  48.113  1.00  0.00           C  
ATOM   1143  CE3 TRP   178     -31.029  68.969  48.299  1.00  0.00           C  
ATOM   1144  CZ2 TRP   178     -33.476  67.721  49.107  1.00  0.00           C  
ATOM   1145  CZ3 TRP   178     -31.866  69.552  49.298  1.00  0.00           C  
ATOM   1146  CH2 TRP   178     -33.074  68.919  49.685  1.00  0.00           C  
ATOM   1147  N   TRP   179     -30.087  70.254  45.021  1.00 65.92           N  
ATOM   1148  CA  TRP   179     -31.015  71.384  45.198  1.00 67.23           C  
ATOM   1149  C   TRP   179     -31.902  71.608  43.967  1.00 67.96           C  
ATOM   1150  O   TRP   179     -33.131  71.658  44.087  1.00 67.78           O  
ATOM   1151  CB  TRP   179     -30.081  72.583  45.421  1.00 65.44           C  
ATOM   1152  CG  TRP   179     -30.801  73.899  45.590  1.00  0.00           C  
ATOM   1153  CD1 TRP   179     -30.919  74.941  44.716  1.00  0.00           C  
ATOM   1154  CD2 TRP   179     -31.533  74.341  46.742  1.00  0.00           C  
ATOM   1155  NE1 TRP   179     -31.623  75.954  45.180  1.00  0.00           N  
ATOM   1156  CE2 TRP   179     -32.036  75.636  46.448  1.00  0.00           C  
ATOM   1157  CE3 TRP   179     -31.818  73.770  48.000  1.00  0.00           C  
ATOM   1158  CZ2 TRP   179     -32.816  76.380  47.374  1.00  0.00           C  
ATOM   1159  CZ3 TRP   179     -32.600  74.511  48.936  1.00  0.00           C  
ATOM   1160  CH2 TRP   179     -33.085  75.802  48.608  1.00  0.00           C  
ATOM   1161  N   GLU   180     -31.271  71.714  42.800  1.00 67.11           N  
ATOM   1162  CA  GLU   180     -31.973  71.915  41.542  1.00 66.19           C  
ATOM   1163  C   GLU   180     -32.812  70.685  41.167  1.00 61.39           C  
ATOM   1164  O   GLU   180     -33.976  70.826  40.799  1.00 58.49           O  
ATOM   1165  CB  GLU   180     -30.975  72.273  40.431  1.00 69.75           C  
ATOM   1166  CG  GLU   180     -30.358  73.664  40.590  1.00  0.00           C  
ATOM   1167  CD  GLU   180     -29.290  73.830  39.518  1.00  0.00           C  
ATOM   1168  OE1 GLU   180     -29.043  72.846  38.772  1.00  0.00           O  
ATOM   1169  OE2 GLU   180     -28.707  74.944  39.432  1.00  0.00           O  
ATOM   1170  N   ARG   181     -32.229  69.490  41.286  1.00 58.71           N  
ATOM   1171  CA  ARG   181     -32.937  68.228  40.998  1.00 58.44           C  
ATOM   1172  C   ARG   181     -34.327  68.153  41.644  1.00 56.88           C  
ATOM   1173  O   ARG   181     -35.327  67.944  40.953  1.00 56.94           O  
ATOM   1174  CB  ARG   181     -32.105  67.016  41.434  1.00 56.55           C  
ATOM   1175  CG  ARG   181     -31.069  66.550  40.425  1.00  0.00           C  
ATOM   1176  CD  ARG   181     -30.258  65.372  40.962  1.00  0.00           C  
ATOM   1177  NE  ARG   181     -30.912  64.080  40.741  1.00  0.00           N  
ATOM   1178  CZ  ARG   181     -30.542  62.931  41.308  1.00  0.00           C  
ATOM   1179  NH1 ARG   181     -31.202  61.812  41.034  1.00  0.00           N  
ATOM   1180  NH2 ARG   181     -29.519  62.894  42.152  1.00  0.00           N  
ATOM   1181  N   ALA   182     -34.372  68.344  42.963  1.00 54.33           N  
ATOM   1182  CA  ALA   182     -35.601  68.240  43.757  1.00 51.92           C  
ATOM   1183  C   ALA   182     -36.660  69.300  43.420  1.00 51.20           C  
ATOM   1184  O   ALA   182     -37.858  68.991  43.357  1.00 52.58           O  
ATOM   1185  CB  ALA   182     -35.277  68.248  45.275  1.00 53.16           C  
ATOM   1186  N   LEU   183     -36.232  70.543  43.210  1.00 48.80           N  
ATOM   1187  CA  LEU   183     -37.192  71.621  42.965  1.00 47.17           C  
ATOM   1188  C   LEU   183     -37.705  71.580  41.527  1.00 44.29           C  
ATOM   1189  O   LEU   183     -38.771  72.111  41.223  1.00 41.32           O  
ATOM   1190  CB  LEU   183     -36.624  73.000  43.347  1.00 46.98           C  
ATOM   1191  CG  LEU   183     -36.336  73.148  44.842  1.00  0.00           C  
ATOM   1192  CD1 LEU   183     -35.682  74.469  45.246  1.00  0.00           C  
ATOM   1193  CD2 LEU   183     -37.564  73.069  45.748  1.00  0.00           C  
ATOM   1194  N   VAL   184     -36.943  70.936  40.652  1.00 43.53           N  
ATOM   1195  CA  VAL   184     -37.416  70.622  39.306  1.00 43.53           C  
ATOM   1196  C   VAL   184     -38.615  69.670  39.386  1.00 44.50           C  
ATOM   1197  O   VAL   184     -39.624  69.884  38.714  1.00 44.68           O  
ATOM   1198  CB  VAL   184     -36.292  70.027  38.431  1.00 43.28           C  
ATOM   1199  CG1 VAL   184     -36.783  69.502  37.081  1.00  0.00           C  
ATOM   1200  CG2 VAL   184     -35.187  71.030  38.092  1.00  0.00           C  
ATOM   1201  N   LEU   185     -38.506  68.646  40.234  1.00 46.88           N  
ATOM   1202  CA  LEU   185     -39.575  67.662  40.421  1.00 49.10           C  
ATOM   1203  C   LEU   185     -40.838  68.263  41.048  1.00 52.39           C  
ATOM   1204  O   LEU   185     -41.935  68.110  40.500  1.00 56.37           O  
ATOM   1205  CB  LEU   185     -39.097  66.429  41.226  1.00 50.98           C  
ATOM   1206  CG  LEU   185     -38.109  65.546  40.461  1.00  0.00           C  
ATOM   1207  CD1 LEU   185     -37.474  64.425  41.282  1.00  0.00           C  
ATOM   1208  CD2 LEU   185     -38.697  64.814  39.256  1.00  0.00           C  
ATOM   1209  N   ALA   186     -40.699  68.955  42.176  1.00 53.34           N  
ATOM   1210  CA  ALA   186     -41.891  69.465  42.866  1.00 53.03           C  
ATOM   1211  C   ALA   186     -42.499  70.677  42.147  1.00 52.07           C  
ATOM   1212  O   ALA   186     -43.672  71.007  42.362  1.00 53.31           O  
ATOM   1213  CB  ALA   186     -41.689  69.668  44.404  1.00 55.35           C  
ATOM   1214  N   ALA   187     -41.714  71.312  41.274  1.00 51.37           N  
ATOM   1215  CA  ALA   187     -42.236  72.383  40.414  1.00 50.87           C  
ATOM   1216  C   ALA   187     -43.085  71.786  39.302  1.00 50.65           C  
ATOM   1217  O   ALA   187     -44.182  72.280  39.035  1.00 49.83           O  
ATOM   1218  CB  ALA   187     -41.132  73.302  39.837  1.00 50.79           C  
ATOM   1219  N   GLN   188     -42.588  70.724  38.662  1.00 49.52           N  
ATOM   1220  CA  GLN   188     -43.411  69.988  37.707  1.00 48.23           C  
ATOM   1221  C   GLN   188     -44.762  69.728  38.362  1.00 47.95           C  
ATOM   1222  O   GLN   188     -45.791  70.181  37.856  1.00 47.74           O  
ATOM   1223  CB  GLN   188     -42.755  68.681  37.245  1.00 47.47           C  
ATOM   1224  CG  GLN   188     -43.563  67.970  36.166  1.00  0.00           C  
ATOM   1225  CD  GLN   188     -42.812  66.841  35.483  1.00  0.00           C  
ATOM   1226  OE1 GLN   188     -41.992  67.072  34.597  1.00  0.00           O  
ATOM   1227  NE2 GLN   188     -43.109  65.608  35.879  1.00  0.00           N  
ATOM   1228  N   GLY   189     -44.743  69.046  39.509  1.00 47.20           N  
ATOM   1229  CA  GLY   189     -45.948  68.826  40.315  1.00 45.04           C  
ATOM   1230  C   GLY   189     -46.741  70.116  40.490  1.00 45.26           C  
ATOM   1231  O   GLY   189     -47.915  70.174  40.138  1.00 44.05           O  
ATOM   1232  N   VAL   190     -46.083  71.161  40.996  1.00 48.64           N  
ATOM   1233  CA  VAL   190     -46.733  72.463  41.197  1.00 47.41           C  
ATOM   1234  C   VAL   190     -47.359  73.069  39.918  1.00 47.87           C  
ATOM   1235  O   VAL   190     -48.559  73.365  39.901  1.00 47.26           O  
ATOM   1236  CB  VAL   190     -45.807  73.444  41.962  1.00 48.33           C  
ATOM   1237  CG1 VAL   190     -46.361  74.868  42.044  1.00  0.00           C  
ATOM   1238  CG2 VAL   190     -45.546  73.032  43.412  1.00  0.00           C  
ATOM   1239  N   PHE   191     -46.572  73.223  38.851  1.00 48.05           N  
ATOM   1240  CA  PHE   191     -47.071  73.872  37.629  1.00 48.76           C  
ATOM   1241  C   PHE   191     -48.086  73.022  36.875  1.00 48.37           C  
ATOM   1242  O   PHE   191     -49.110  73.542  36.430  1.00 51.59           O  
ATOM   1243  CB  PHE   191     -45.932  74.323  36.693  1.00 51.14           C  
ATOM   1244  CG  PHE   191     -45.345  75.566  37.268  1.00  0.00           C  
ATOM   1245  CD1 PHE   191     -44.138  75.555  38.002  1.00  0.00           C  
ATOM   1246  CD2 PHE   191     -45.998  76.799  37.085  1.00  0.00           C  
ATOM   1247  CE1 PHE   191     -43.582  76.749  38.544  1.00  0.00           C  
ATOM   1248  CE2 PHE   191     -45.463  78.011  37.618  1.00  0.00           C  
ATOM   1249  CZ  PHE   191     -44.249  77.983  38.353  1.00  0.00           C  
ATOM   1250  N   PHE   192     -47.811  71.724  36.740  1.00 45.93           N  
ATOM   1251  CA  PHE   192     -48.724  70.816  36.045  1.00 44.76           C  
ATOM   1252  C   PHE   192     -50.182  71.060  36.438  1.00 45.89           C  
ATOM   1253  O   PHE   192     -50.985  71.519  35.618  1.00 45.96           O  
ATOM   1254  CB  PHE   192     -48.350  69.336  36.260  1.00 44.63           C  
ATOM   1255  CG  PHE   192     -49.282  68.514  35.438  1.00  0.00           C  
ATOM   1256  CD1 PHE   192     -49.098  68.337  34.048  1.00  0.00           C  
ATOM   1257  CD2 PHE   192     -50.385  67.887  36.045  1.00  0.00           C  
ATOM   1258  CE1 PHE   192     -49.993  67.546  33.271  1.00  0.00           C  
ATOM   1259  CE2 PHE   192     -51.297  67.089  35.290  1.00  0.00           C  
ATOM   1260  CZ  PHE   192     -51.099  66.920  33.895  1.00  0.00           C  
ATOM   1261  N   ASN   193     -50.510  70.754  37.693  1.00 48.55           N  
ATOM   1262  CA  ASN   193     -51.861  70.939  38.225  1.00 51.38           C  
ATOM   1263  C   ASN   193     -52.400  72.364  38.035  1.00 53.17           C  
ATOM   1264  O   ASN   193     -53.583  72.537  37.727  1.00 58.07           O  
ATOM   1265  CB  ASN   193     -51.924  70.503  39.696  1.00 54.56           C  
ATOM   1266  CG  ASN   193     -51.867  68.983  39.739  1.00  0.00           C  
ATOM   1267  OD1 ASN   193     -52.073  68.312  38.728  1.00  0.00           O  
ATOM   1268  ND2 ASN   193     -51.583  68.356  40.912  1.00  0.00           N  
ATOM   1269  N   ALA   194     -51.548  73.379  38.200  1.00 52.40           N  
ATOM   1270  CA  ALA   194     -51.972  74.755  37.929  1.00 50.64           C  
ATOM   1271  C   ALA   194     -52.417  74.918  36.478  1.00 51.23           C  
ATOM   1272  O   ALA   194     -53.519  75.409  36.213  1.00 50.84           O  
ATOM   1273  CB  ALA   194     -50.884  75.785  38.272  1.00 49.62           C  
ATOM   1274  N   TYR   195     -51.561  74.497  35.548  1.00 51.55           N  
ATOM   1275  CA  TYR   195     -51.861  74.597  34.118  1.00 52.29           C  
ATOM   1276  C   TYR   195     -53.007  73.670  33.702  1.00 52.14           C  
ATOM   1277  O   TYR   195     -53.718  73.952  32.736  1.00 52.77           O  
ATOM   1278  CB  TYR   195     -50.603  74.336  33.283  1.00 53.69           C  
ATOM   1279  CG  TYR   195     -49.674  75.480  33.503  1.00  0.00           C  
ATOM   1280  CD1 TYR   195     -50.148  76.660  34.091  1.00  0.00           C  
ATOM   1281  CD2 TYR   195     -48.311  75.406  33.138  1.00  0.00           C  
ATOM   1282  CE1 TYR   195     -49.299  77.761  34.318  1.00  0.00           C  
ATOM   1283  CE2 TYR   195     -47.435  76.517  33.362  1.00  0.00           C  
ATOM   1284  CZ  TYR   195     -47.950  77.688  33.955  1.00  0.00           C  
ATOM   1285  OH  TYR   195     -47.146  78.783  34.185  1.00  0.00           O  
ATOM   1286  N   PHE   196     -53.187  72.582  34.450  1.00 49.98           N  
ATOM   1287  CA  PHE   196     -54.298  71.650  34.241  1.00 50.14           C  
ATOM   1288  C   PHE   196     -55.655  72.285  34.564  1.00 49.62           C  
ATOM   1289  O   PHE   196     -56.544  72.283  33.719  1.00 49.17           O  
ATOM   1290  CB  PHE   196     -54.083  70.363  35.058  1.00 51.68           C  
ATOM   1291  CG  PHE   196     -55.258  69.479  34.819  1.00  0.00           C  
ATOM   1292  CD1 PHE   196     -55.391  68.713  33.639  1.00  0.00           C  
ATOM   1293  CD2 PHE   196     -56.277  69.389  35.785  1.00  0.00           C  
ATOM   1294  CE1 PHE   196     -56.517  67.867  33.420  1.00  0.00           C  
ATOM   1295  CE2 PHE   196     -57.415  68.549  35.591  1.00  0.00           C  
ATOM   1296  CZ  PHE   196     -57.535  67.786  34.401  1.00  0.00           C  
ATOM   1297  N   VAL   197     -55.809  72.845  35.767  1.00 48.68           N  
ATOM   1298  CA  VAL   197     -57.082  73.464  36.157  1.00 48.18           C  
ATOM   1299  C   VAL   197     -57.372  74.776  35.422  1.00 49.06           C  
ATOM   1300  O   VAL   197     -58.530  75.181  35.311  1.00 52.10           O  
ATOM   1301  CB  VAL   197     -57.216  73.686  37.689  1.00 48.70           C  
ATOM   1302  CG1 VAL   197     -57.034  72.378  38.443  1.00  0.00           C  
ATOM   1303  CG2 VAL   197     -56.257  74.761  38.200  1.00  0.00           C  
ATOM   1304  N   GLY   198     -56.325  75.433  34.929  1.00 48.79           N  
ATOM   1305  CA  GLY   198     -56.467  76.723  34.256  1.00 47.61           C  
ATOM   1306  C   GLY   198     -56.917  76.562  32.811  1.00 48.99           C  
ATOM   1307  O   GLY   198     -57.757  77.336  32.332  1.00 48.72           O  
ATOM   1308  N   TYR   199     -56.362  75.562  32.118  1.00 47.78           N  
ATOM   1309  CA  TYR   199     -56.680  75.345  30.703  1.00 47.19           C  
ATOM   1310  C   TYR   199     -58.119  74.904  30.480  1.00 47.49           C  
ATOM   1311  O   TYR   199     -58.696  75.180  29.436  1.00 46.41           O  
ATOM   1312  CB  TYR   199     -55.730  74.334  30.062  1.00 49.36           C  
ATOM   1313  CG  TYR   199     -55.644  74.472  28.558  1.00  0.00           C  
ATOM   1314  CD1 TYR   199     -56.557  73.818  27.716  1.00  0.00           C  
ATOM   1315  CD2 TYR   199     -54.656  75.259  27.974  1.00  0.00           C  
ATOM   1316  CE1 TYR   199     -56.486  73.951  26.337  1.00  0.00           C  
ATOM   1317  CE2 TYR   199     -54.574  75.396  26.598  1.00  0.00           C  
ATOM   1318  CZ  TYR   199     -55.486  74.743  25.783  1.00  0.00           C  
ATOM   1319  OH  TYR   199     -55.390  74.882  24.412  1.00  0.00           O  
ATOM   1320  N   LEU   200     -58.689  74.202  31.456  1.00 47.66           N  
ATOM   1321  CA  LEU   200     -60.081  73.785  31.366  1.00 46.92           C  
ATOM   1322  C   LEU   200     -61.002  74.991  31.574  1.00 48.26           C  
ATOM   1323  O   LEU   200     -62.093  75.049  31.001  1.00 49.39           O  
ATOM   1324  CB  LEU   200     -60.423  72.651  32.365  1.00 45.95           C  
ATOM   1325  CG  LEU   200     -59.737  71.323  32.039  1.00  0.00           C  
ATOM   1326  CD1 LEU   200     -59.928  70.224  33.083  1.00  0.00           C  
ATOM   1327  CD2 LEU   200     -60.194  70.662  30.739  1.00  0.00           C  
ATOM   1328  N   ILE   201     -60.555  75.958  32.373  1.00 49.20           N  
ATOM   1329  CA  ILE   201     -61.379  77.137  32.689  1.00 50.44           C  
ATOM   1330  C   ILE   201     -61.209  78.279  31.684  1.00 52.18           C  
ATOM   1331  O   ILE   201     -62.195  78.844  31.200  1.00 53.29           O  
ATOM   1332  CB  ILE   201     -61.150  77.645  34.133  1.00 48.18           C  
ATOM   1333  CG1 ILE   201     -61.400  76.523  35.157  1.00  0.00           C  
ATOM   1334  CG2 ILE   201     -62.021  78.861  34.427  1.00  0.00           C  
ATOM   1335  CD1 ILE   201     -62.566  75.595  34.847  1.00  0.00           C  
ATOM   1336  N   SER   202     -59.961  78.619  31.380  1.00 52.02           N  
ATOM   1337  CA  SER   202     -59.671  79.652  30.397  1.00 50.86           C  
ATOM   1338  C   SER   202     -58.433  79.257  29.589  1.00 48.87           C  
ATOM   1339  O   SER   202     -57.313  79.606  29.963  1.00 51.92           O  
ATOM   1340  CB  SER   202     -59.486  81.018  31.082  1.00 51.99           C  
ATOM   1341  OG  SER   202     -59.847  82.090  30.220  1.00  0.00           O  
ATOM   1342  N   PRO   203     -58.624  78.502  28.489  1.00 44.66           N  
ATOM   1343  CA  PRO   203     -57.482  78.184  27.629  1.00 43.65           C  
ATOM   1344  C   PRO   203     -56.851  79.463  27.097  1.00 44.39           C  
ATOM   1345  O   PRO   203     -55.692  79.463  26.673  1.00 43.46           O  
ATOM   1346  CB  PRO   203     -58.104  77.389  26.470  1.00 42.71           C  
ATOM   1347  CG  PRO   203     -59.419  76.916  26.964  1.00  0.00           C  
ATOM   1348  CD  PRO   203     -59.877  77.884  28.019  1.00  0.00           C  
ATOM   1349  N   LYS   204     -57.636  80.537  27.113  1.00 46.66           N  
ATOM   1350  CA  LYS   204     -57.188  81.856  26.694  1.00 47.26           C  
ATOM   1351  C   LYS   204     -56.051  82.321  27.591  1.00 47.33           C  
ATOM   1352  O   LYS   204     -54.948  82.603  27.117  1.00 51.38           O  
ATOM   1353  CB  LYS   204     -58.344  82.858  26.766  1.00 45.84           C  
ATOM   1354  CG  LYS   204     -57.952  84.273  26.337  1.00  0.00           C  
ATOM   1355  CD  LYS   204     -59.114  85.268  26.373  1.00  0.00           C  
ATOM   1356  CE  LYS   204     -58.718  86.687  25.961  1.00  0.00           C  
ATOM   1357  NZ  LYS   204     -59.890  87.587  26.054  1.00  0.00           N  
ATOM   1358  N   PHE   205     -56.344  82.390  28.887  1.00 45.97           N  
ATOM   1359  CA  PHE   205     -55.385  82.783  29.900  1.00 45.39           C  
ATOM   1360  C   PHE   205     -54.061  82.077  29.656  1.00 45.17           C  
ATOM   1361  O   PHE   205     -53.042  82.743  29.459  1.00 46.66           O  
ATOM   1362  CB  PHE   205     -55.947  82.486  31.301  1.00 46.07           C  
ATOM   1363  CG  PHE   205     -54.958  82.676  32.416  1.00  0.00           C  
ATOM   1364  CD1 PHE   205     -54.714  83.944  32.941  1.00  0.00           C  
ATOM   1365  CD2 PHE   205     -54.279  81.582  32.957  1.00  0.00           C  
ATOM   1366  CE1 PHE   205     -53.798  84.124  33.975  1.00  0.00           C  
ATOM   1367  CE2 PHE   205     -53.365  81.752  33.990  1.00  0.00           C  
ATOM   1368  CZ  PHE   205     -53.122  83.029  34.500  1.00  0.00           C  
ATOM   1369  N   ALA   206     -54.094  80.740  29.623  1.00 43.49           N  
ATOM   1370  CA  ALA   206     -52.884  79.914  29.462  1.00 42.07           C  
ATOM   1371  C   ALA   206     -52.081  80.273  28.211  1.00 41.08           C  
ATOM   1372  O   ALA   206     -50.843  80.282  28.240  1.00 41.99           O  
ATOM   1373  CB  ALA   206     -53.198  78.392  29.463  1.00 42.88           C  
ATOM   1374  N   HIS   207     -52.779  80.564  27.117  1.00 36.97           N  
ATOM   1375  CA  HIS   207     -52.105  80.874  25.871  1.00 35.75           C  
ATOM   1376  C   HIS   207     -51.569  82.295  25.913  1.00 37.28           C  
ATOM   1377  O   HIS   207     -50.606  82.624  25.211  1.00 37.01           O  
ATOM   1378  CB  HIS   207     -53.045  80.710  24.684  1.00 34.72           C  
ATOM   1379  CG  HIS   207     -53.300  79.291  24.295  1.00  0.00           C  
ATOM   1380  ND1 HIS   207     -52.321  78.475  23.772  1.00  0.00           N  
ATOM   1381  CD2 HIS   207     -54.434  78.553  24.313  1.00  0.00           C  
ATOM   1382  CE1 HIS   207     -52.836  77.289  23.501  1.00  0.00           C  
ATOM   1383  NE2 HIS   207     -54.119  77.313  23.812  1.00  0.00           N  
ATOM   1384  N   ARG   208     -52.214  83.144  26.712  1.00 37.63           N  
ATOM   1385  CA  ARG   208     -51.728  84.502  26.917  1.00 38.84           C  
ATOM   1386  C   ARG   208     -50.530  84.486  27.875  1.00 39.23           C  
ATOM   1387  O   ARG   208     -49.544  85.193  27.657  1.00 39.64           O  
ATOM   1388  CB  ARG   208     -52.845  85.417  27.432  1.00 39.28           C  
ATOM   1389  CG  ARG   208     -52.501  86.901  27.387  1.00  0.00           C  
ATOM   1390  CD  ARG   208     -52.331  87.400  25.960  1.00  0.00           C  
ATOM   1391  NE  ARG   208     -53.628  87.635  25.343  1.00  0.00           N  
ATOM   1392  CZ  ARG   208     -53.877  87.563  24.042  1.00  0.00           C  
ATOM   1393  NH1 ARG   208     -52.913  87.241  23.191  1.00  0.00           N  
ATOM   1394  NH2 ARG   208     -55.099  87.806  23.597  1.00  0.00           N  
ATOM   1395  N   PHE   209     -50.630  83.666  28.921  1.00 37.17           N  
ATOM   1396  CA  PHE   209     -49.538  83.419  29.851  1.00 38.09           C  
ATOM   1397  C   PHE   209     -48.283  82.994  29.081  1.00 38.59           C  
ATOM   1398  O   PHE   209     -47.326  83.765  28.996  1.00 43.00           O  
ATOM   1399  CB  PHE   209     -49.968  82.351  30.860  1.00 39.66           C  
ATOM   1400  CG  PHE   209     -49.120  82.283  32.102  1.00  0.00           C  
ATOM   1401  CD1 PHE   209     -49.448  83.030  33.225  1.00  0.00           C  
ATOM   1402  CD2 PHE   209     -48.024  81.430  32.168  1.00  0.00           C  
ATOM   1403  CE1 PHE   209     -48.684  82.946  34.385  1.00  0.00           C  
ATOM   1404  CE2 PHE   209     -47.251  81.344  33.321  1.00  0.00           C  
ATOM   1405  CZ  PHE   209     -47.581  82.102  34.431  1.00  0.00           C  
ATOM   1406  N   VAL   210     -48.300  81.794  28.497  1.00 36.33           N  
ATOM   1407  CA  VAL   210     -47.205  81.309  27.646  1.00 34.97           C  
ATOM   1408  C   VAL   210     -46.744  82.380  26.635  1.00 35.16           C  
ATOM   1409  O   VAL   210     -45.542  82.572  26.431  1.00 35.33           O  
ATOM   1410  CB  VAL   210     -47.576  79.971  26.944  1.00 35.85           C  
ATOM   1411  CG1 VAL   210     -46.419  79.430  26.111  1.00  0.00           C  
ATOM   1412  CG2 VAL   210     -47.948  78.924  27.975  1.00  0.00           C  
ATOM   1413  N   GLY   211     -47.695  83.093  26.032  1.00 34.25           N  
ATOM   1414  CA  GLY   211     -47.384  84.246  25.193  1.00 33.13           C  
ATOM   1415  C   GLY   211     -46.344  85.190  25.791  1.00 34.60           C  
ATOM   1416  O   GLY   211     -45.395  85.606  25.104  1.00 33.90           O  
ATOM   1417  N   TYR   212     -46.510  85.529  27.070  1.00 34.28           N  
ATOM   1418  CA  TYR   212     -45.600  86.481  27.728  1.00 34.90           C  
ATOM   1419  C   TYR   212     -44.331  85.823  28.268  1.00 35.53           C  
ATOM   1420  O   TYR   212     -43.296  86.488  28.386  1.00 34.25           O  
ATOM   1421  CB  TYR   212     -46.302  87.278  28.833  1.00 34.49           C  
ATOM   1422  CG  TYR   212     -47.449  88.157  28.365  1.00  0.00           C  
ATOM   1423  CD1 TYR   212     -47.227  89.245  27.509  1.00  0.00           C  
ATOM   1424  CD2 TYR   212     -48.750  87.923  28.808  1.00  0.00           C  
ATOM   1425  CE1 TYR   212     -48.275  90.050  27.090  1.00  0.00           C  
ATOM   1426  CE2 TYR   212     -49.802  88.730  28.398  1.00  0.00           C  
ATOM   1427  CZ  TYR   212     -49.566  89.790  27.534  1.00  0.00           C  
ATOM   1428  OH  TYR   212     -50.623  90.593  27.122  1.00  0.00           O  
ATOM   1429  N   LEU   213     -44.408  84.525  28.594  1.00 35.48           N  
ATOM   1430  CA  LEU   213     -43.211  83.763  28.948  1.00 34.23           C  
ATOM   1431  C   LEU   213     -42.232  83.844  27.792  1.00 33.69           C  
ATOM   1432  O   LEU   213     -41.053  84.161  27.978  1.00 33.98           O  
ATOM   1433  CB  LEU   213     -43.537  82.291  29.226  1.00 36.29           C  
ATOM   1434  CG  LEU   213     -44.173  81.811  30.539  1.00  0.00           C  
ATOM   1435  CD1 LEU   213     -44.107  80.299  30.556  1.00  0.00           C  
ATOM   1436  CD2 LEU   213     -43.494  82.377  31.779  1.00  0.00           C  
ATOM   1437  N   GLU   214     -42.747  83.581  26.593  1.00 32.94           N  
ATOM   1438  CA  GLU   214     -41.955  83.577  25.366  1.00 32.08           C  
ATOM   1439  C   GLU   214     -41.391  84.955  24.987  1.00 32.61           C  
ATOM   1440  O   GLU   214     -40.338  85.040  24.359  1.00 32.76           O  
ATOM   1441  CB  GLU   214     -42.764  82.982  24.206  1.00 31.49           C  
ATOM   1442  CG  GLU   214     -43.219  81.535  24.410  1.00  0.00           C  
ATOM   1443  CD  GLU   214     -42.078  80.545  24.648  1.00  0.00           C  
ATOM   1444  OE1 GLU   214     -40.905  80.843  24.327  1.00  0.00           O  
ATOM   1445  OE2 GLU   214     -42.350  79.444  25.153  1.00  0.00           O  
ATOM   1446  N   GLU   215     -42.095  86.025  25.348  1.00 32.85           N  
ATOM   1447  CA  GLU   215     -41.535  87.364  25.212  1.00 34.47           C  
ATOM   1448  C   GLU   215     -40.260  87.390  26.023  1.00 35.20           C  
ATOM   1449  O   GLU   215     -39.186  87.699  25.508  1.00 38.06           O  
ATOM   1450  CB  GLU   215     -42.516  88.443  25.707  1.00 33.75           C  
ATOM   1451  CG  GLU   215     -43.449  88.967  24.627  1.00  0.00           C  
ATOM   1452  CD  GLU   215     -44.525  89.906  25.153  1.00  0.00           C  
ATOM   1453  OE1 GLU   215     -45.696  89.775  24.716  1.00  0.00           O  
ATOM   1454  OE2 GLU   215     -44.206  90.787  25.984  1.00  0.00           O  
ATOM   1455  N   GLU   216     -40.396  86.991  27.284  1.00 36.19           N  
ATOM   1456  CA  GLU   216     -39.318  87.001  28.262  1.00 35.10           C  
ATOM   1457  C   GLU   216     -38.146  86.072  27.958  1.00 33.92           C  
ATOM   1458  O   GLU   216     -36.991  86.427  28.222  1.00 34.24           O  
ATOM   1459  CB  GLU   216     -39.890  86.710  29.656  1.00 35.96           C  
ATOM   1460  CG  GLU   216     -40.770  87.827  30.200  1.00  0.00           C  
ATOM   1461  CD  GLU   216     -40.052  89.171  30.258  1.00  0.00           C  
ATOM   1462  OE1 GLU   216     -38.816  89.194  30.473  1.00  0.00           O  
ATOM   1463  OE2 GLU   216     -40.721  90.212  30.090  1.00  0.00           O  
ATOM   1464  N   ALA   217     -38.434  84.890  27.417  1.00 33.65           N  
ATOM   1465  CA  ALA   217     -37.382  83.911  27.121  1.00 33.87           C  
ATOM   1466  C   ALA   217     -36.470  84.444  26.027  1.00 36.06           C  
ATOM   1467  O   ALA   217     -35.241  84.246  26.072  1.00 36.65           O  
ATOM   1468  CB  ALA   217     -37.986  82.577  26.708  1.00 34.00           C  
ATOM   1469  N   VAL   218     -37.088  85.121  25.055  1.00 33.94           N  
ATOM   1470  CA  VAL   218     -36.386  85.746  23.946  1.00 34.43           C  
ATOM   1471  C   VAL   218     -35.428  86.846  24.440  1.00 35.39           C  
ATOM   1472  O   VAL   218     -34.254  86.886  24.027  1.00 32.46           O  
ATOM   1473  CB  VAL   218     -37.391  86.306  22.903  1.00 35.21           C  
ATOM   1474  CG1 VAL   218     -36.722  87.275  21.930  1.00  0.00           C  
ATOM   1475  CG2 VAL   218     -38.062  85.162  22.145  1.00  0.00           C  
ATOM   1476  N   GLU   219     -35.939  87.722  25.313  1.00 34.97           N  
ATOM   1477  CA  GLU   219     -35.146  88.807  25.904  1.00 34.04           C  
ATOM   1478  C   GLU   219     -33.955  88.203  26.626  1.00 36.24           C  
ATOM   1479  O   GLU   219     -32.810  88.603  26.390  1.00 38.86           O  
ATOM   1480  CB  GLU   219     -35.953  89.697  26.881  1.00 33.22           C  
ATOM   1481  CG  GLU   219     -35.141  90.856  27.463  1.00  0.00           C  
ATOM   1482  CD  GLU   219     -36.058  91.663  28.371  1.00  0.00           C  
ATOM   1483  OE1 GLU   219     -37.256  91.290  28.484  1.00  0.00           O  
ATOM   1484  OE2 GLU   219     -35.572  92.663  28.964  1.00  0.00           O  
ATOM   1485  N   SER   220     -34.227  87.215  27.475  1.00 34.54           N  
ATOM   1486  CA  SER   220     -33.185  86.540  28.232  1.00 34.97           C  
ATOM   1487  C   SER   220     -32.113  85.988  27.293  1.00 34.56           C  
ATOM   1488  O   SER   220     -30.917  86.199  27.504  1.00 35.67           O  
ATOM   1489  CB  SER   220     -33.792  85.408  29.091  1.00 37.13           C  
ATOM   1490  OG  SER   220     -32.767  84.739  29.812  1.00  0.00           O  
ATOM   1491  N   TYR   221     -32.549  85.299  26.247  1.00 34.15           N  
ATOM   1492  CA  TYR   221     -31.632  84.671  25.307  1.00 33.78           C  
ATOM   1493  C   TYR   221     -30.809  85.651  24.478  1.00 34.82           C  
ATOM   1494  O   TYR   221     -29.642  85.382  24.181  1.00 36.31           O  
ATOM   1495  CB  TYR   221     -32.380  83.688  24.406  1.00 35.78           C  
ATOM   1496  CG  TYR   221     -32.654  82.334  25.054  1.00  0.00           C  
ATOM   1497  CD1 TYR   221     -31.634  81.630  25.718  1.00  0.00           C  
ATOM   1498  CD2 TYR   221     -33.922  81.750  24.991  1.00  0.00           C  
ATOM   1499  CE1 TYR   221     -31.874  80.400  26.304  1.00  0.00           C  
ATOM   1500  CE2 TYR   221     -34.172  80.509  25.577  1.00  0.00           C  
ATOM   1501  CZ  TYR   221     -33.144  79.841  26.230  1.00  0.00           C  
ATOM   1502  OH  TYR   221     -33.381  78.618  26.811  1.00  0.00           O  
ATOM   1503  N   THR   222     -31.394  86.785  24.101  1.00 35.94           N  
ATOM   1504  CA  THR   222     -30.633  87.775  23.336  1.00 34.88           C  
ATOM   1505  C   THR   222     -29.577  88.410  24.234  1.00 36.08           C  
ATOM   1506  O   THR   222     -28.425  88.564  23.817  1.00 36.77           O  
ATOM   1507  CB  THR   222     -31.512  88.823  22.602  1.00 34.97           C  
ATOM   1508  OG1 THR   222     -30.709  89.951  22.214  1.00  0.00           O  
ATOM   1509  CG2 THR   222     -32.635  89.308  23.469  1.00  0.00           C  
ATOM   1510  N   GLU   223     -29.967  88.736  25.471  1.00 34.90           N  
ATOM   1511  CA  GLU   223     -29.040  89.206  26.498  1.00 32.25           C  
ATOM   1512  C   GLU   223     -27.801  88.327  26.590  1.00 35.84           C  
ATOM   1513  O   GLU   223     -26.683  88.835  26.804  1.00 36.17           O  
ATOM   1514  CB  GLU   223     -29.742  89.259  27.858  1.00  0.00           O  
ATOM   1515  CG  GLU   223     -28.855  89.798  28.982  1.00  0.00           C  
ATOM   1516  CD  GLU   223     -29.690  89.858  30.253  1.00  0.00           C  
ATOM   1517  OE1 GLU   223     -30.898  89.505  30.184  1.00  0.00           O  
ATOM   1518  OE2 GLU   223     -29.132  90.257  31.309  1.00  0.00           O  
ATOM   1519  N   TYR   224     -27.996  87.014  26.421  1.00 33.35           N  
ATOM   1520  CA  TYR   224     -26.893  86.063  26.406  1.00 33.83           C  
ATOM   1521  C   TYR   224     -26.049  86.221  25.130  1.00 34.82           C  
ATOM   1522  O   TYR   224     -24.820  86.155  25.193  1.00 35.44           O  
ATOM   1523  CB  TYR   224     -27.393  84.594  26.577  1.00 33.75           C  
ATOM   1524  CG  TYR   224     -27.917  84.458  27.965  1.00  0.00           C  
ATOM   1525  CD1 TYR   224     -27.598  85.424  28.929  1.00  0.00           C  
ATOM   1526  CD2 TYR   224     -28.739  83.373  28.342  1.00  0.00           C  
ATOM   1527  CE1 TYR   224     -28.076  85.331  30.250  1.00  0.00           C  
ATOM   1528  CE2 TYR   224     -29.234  83.264  29.682  1.00  0.00           C  
ATOM   1529  CZ  TYR   224     -28.890  84.256  30.623  1.00  0.00           C  
ATOM   1530  OH  TYR   224     -29.339  84.190  31.924  1.00  0.00           O  
ATOM   1531  N   LEU   225     -26.700  86.426  23.982  1.00 35.19           N  
ATOM   1532  CA  LEU   225     -25.979  86.552  22.696  1.00 35.88           C  
ATOM   1533  C   LEU   225     -25.150  87.832  22.711  1.00 37.57           C  
ATOM   1534  O   LEU   225     -23.956  87.826  22.391  1.00 36.89           O  
ATOM   1535  CB  LEU   225     -26.951  86.565  21.510  1.00 35.23           C  
ATOM   1536  CG  LEU   225     -26.257  86.708  20.154  1.00  0.00           C  
ATOM   1537  CD1 LEU   225     -25.282  85.585  19.806  1.00  0.00           C  
ATOM   1538  CD2 LEU   225     -27.196  86.749  18.949  1.00  0.00           C  
ATOM   1539  N   LYS   226     -25.826  88.921  23.074  1.00 37.62           N  
ATOM   1540  CA  LYS   226     -25.228  90.184  23.452  1.00 38.81           C  
ATOM   1541  C   LYS   226     -23.999  89.948  24.332  1.00 38.07           C  
ATOM   1542  O   LYS   226     -22.892  90.376  23.990  1.00 38.47           O  
ATOM   1543  CB  LYS   226     -26.284  91.018  24.193  1.00 42.09           C  
ATOM   1544  CG  LYS   226     -25.797  92.416  24.578  1.00  0.00           C  
ATOM   1545  CD  LYS   226     -26.875  93.282  25.234  1.00  0.00           C  
ATOM   1546  CE  LYS   226     -26.364  94.644  25.706  1.00  0.00           C  
ATOM   1547  NZ  LYS   226     -27.491  95.462  26.207  1.00  0.00           N  
ATOM   1548  N   ASP   227     -24.184  89.229  25.439  1.00 37.95           N  
ATOM   1549  CA  ASP   227     -23.068  88.883  26.348  1.00 36.50           C  
ATOM   1550  C   ASP   227     -21.919  88.125  25.668  1.00 36.10           C  
ATOM   1551  O   ASP   227     -20.747  88.363  25.965  1.00 36.40           O  
ATOM   1552  CB  ASP   227     -23.573  88.124  27.563  1.00 34.77           C  
ATOM   1553  CG  ASP   227     -24.309  89.109  28.460  1.00  0.00           C  
ATOM   1554  OD1 ASP   227     -24.180  90.339  28.219  1.00  0.00           O  
ATOM   1555  OD2 ASP   227     -25.010  88.644  29.399  1.00  0.00           O  
ATOM   1556  N   LEU   228     -22.246  87.222  24.751  1.00 35.96           N  
ATOM   1557  CA  LEU   228     -21.208  86.573  23.954  1.00 35.89           C  
ATOM   1558  C   LEU   228     -20.431  87.623  23.145  1.00 38.75           C  
ATOM   1559  O   LEU   228     -19.206  87.694  23.235  1.00 39.63           O  
ATOM   1560  CB  LEU   228     -21.774  85.452  23.053  1.00 32.18           C  
ATOM   1561  CG  LEU   228     -22.241  84.221  23.832  1.00  0.00           C  
ATOM   1562  CD1 LEU   228     -22.976  83.171  23.000  1.00  0.00           C  
ATOM   1563  CD2 LEU   228     -21.127  83.422  24.507  1.00  0.00           C  
ATOM   1564  N   GLU   229     -21.152  88.452  22.394  1.00 40.59           N  
ATOM   1565  CA  GLU   229     -20.535  89.458  21.524  1.00 45.09           C  
ATOM   1566  C   GLU   229     -19.631  90.457  22.252  1.00 46.67           C  
ATOM   1567  O   GLU   229     -18.624  90.894  21.694  1.00 46.97           O  
ATOM   1568  CB  GLU   229     -21.603  90.180  20.695  1.00 44.02           C  
ATOM   1569  CG  GLU   229     -22.226  89.304  19.607  1.00  0.00           C  
ATOM   1570  CD  GLU   229     -23.329  90.106  18.931  1.00  0.00           C  
ATOM   1571  OE1 GLU   229     -23.590  91.252  19.385  1.00  0.00           O  
ATOM   1572  OE2 GLU   229     -23.924  89.584  17.950  1.00  0.00           O  
ATOM   1573  N   ALA   230     -19.992  90.799  23.490  1.00 48.06           N  
ATOM   1574  CA  ALA   230     -19.193  91.693  24.334  1.00 48.96           C  
ATOM   1575  C   ALA   230     -17.859  91.068  24.719  1.00 48.91           C  
ATOM   1576  O   ALA   230     -16.861  91.779  24.904  1.00 49.43           O  
ATOM   1577  CB  ALA   230     -19.929  92.017  25.627  1.00 49.76           C  
ATOM   1578  N   GLY   231     -17.865  89.744  24.861  1.00 47.11           N  
ATOM   1579  CA  GLY   231     -16.708  88.996  25.331  1.00 46.74           C  
ATOM   1580  C   GLY   231     -16.816  88.704  26.813  1.00 48.44           C  
ATOM   1581  O   GLY   231     -15.811  88.426  27.465  1.00 49.64           O  
ATOM   1582  N   LEU   232     -18.035  88.781  27.346  1.00 50.00           N  
ATOM   1583  CA  LEU   232     -18.284  88.486  28.754  1.00 54.23           C  
ATOM   1584  C   LEU   232     -18.599  87.002  28.978  1.00 56.80           C  
ATOM   1585  O   LEU   232     -18.177  86.401  29.977  1.00 56.55           O  
ATOM   1586  CB  LEU   232     -19.401  89.370  29.304  1.00 56.66           C  
ATOM   1587  CG  LEU   232     -19.066  90.863  29.279  1.00  0.00           C  
ATOM   1588  CD1 LEU   232     -20.206  91.788  29.703  1.00  0.00           C  
ATOM   1589  CD2 LEU   232     -17.913  91.281  30.190  1.00  0.00           C  
ATOM   1590  N   ILE   233     -19.349  86.419  28.049  1.00 56.17           N  
ATOM   1591  CA  ILE   233     -19.571  84.981  28.029  1.00 54.90           C  
ATOM   1592  C   ILE   233     -18.790  84.415  26.860  1.00 56.55           C  
ATOM   1593  O   ILE   233     -18.909  84.897  25.737  1.00 53.11           O  
ATOM   1594  CB  ILE   233     -21.065  84.658  27.923  1.00 53.74           C  
ATOM   1595  CG1 ILE   233     -21.885  85.147  29.129  1.00  0.00           C  
ATOM   1596  CG2 ILE   233     -21.361  83.152  27.819  1.00  0.00           C  
ATOM   1597  CD1 ILE   233     -23.395  85.036  28.924  1.00  0.00           C  
ATOM   1598  N   GLU   234     -16.738  78.164  27.374  1.00 94.85           N  
ATOM   1599  CA  GLU   234     -15.794  77.324  28.113  1.00 96.58           C  
ATOM   1600  C   GLU   234     -15.987  75.900  27.603  1.00 95.36           C  
ATOM   1601  O   GLU   234     -15.070  75.078  27.645  1.00 94.35           O  
ATOM   1602  CB  GLU   234     -16.026  77.361  29.641  1.00 96.43           C  
ATOM   1603  CG  GLU   234     -15.014  76.530  30.432  1.00  0.00           C  
ATOM   1604  CD  GLU   234     -15.321  76.700  31.913  1.00  0.00           C  
ATOM   1605  OE1 GLU   234     -16.290  77.438  32.235  1.00  0.00           O  
ATOM   1606  OE2 GLU   234     -14.589  76.095  32.742  1.00  0.00           O  
ATOM   1607  N   ASN   235     -17.200  75.632  27.122  1.00 94.91           N  
ATOM   1608  CA  ASN   235     -17.518  74.399  26.421  1.00 93.81           C  
ATOM   1609  C   ASN   235     -17.686  74.708  24.931  1.00 88.47           C  
ATOM   1610  O   ASN   235     -18.785  75.041  24.474  1.00 87.60           O  
ATOM   1611  CB  ASN   235     -18.790  73.768  27.004  1.00 95.43           C  
ATOM   1612  CG  ASN   235     -18.511  73.401  28.454  1.00  0.00           C  
ATOM   1613  OD1 ASN   235     -17.664  72.556  28.742  1.00  0.00           O  
ATOM   1614  ND2 ASN   235     -19.208  74.015  29.447  1.00  0.00           N  
ATOM   1615  N   THR   236     -16.580  74.613  24.189  1.00 81.67           N  
ATOM   1616  CA  THR   236     -16.583  74.785  22.730  1.00 78.73           C  
ATOM   1617  C   THR   236     -17.286  73.619  22.037  1.00 73.62           C  
ATOM   1618  O   THR   236     -17.431  73.585  20.808  1.00 71.47           O  
ATOM   1619  CB  THR   236     -15.158  74.960  22.203  1.00 77.70           C  
ATOM   1620  OG1 THR   236     -14.369  73.830  22.545  1.00  0.00           O  
ATOM   1621  CG2 THR   236     -14.537  76.222  22.825  1.00  0.00           C  
ATOM   1622  N   PRO   237     -17.703  72.659  22.856  1.00 68.90           N  
ATOM   1623  CA  PRO   237     -18.654  71.649  22.459  1.00 64.33           C  
ATOM   1624  C   PRO   237     -20.023  72.348  22.379  1.00 61.51           C  
ATOM   1625  O   PRO   237     -20.539  72.895  23.373  1.00 58.48           O  
ATOM   1626  CB  PRO   237     -18.684  70.497  23.489  1.00 67.95           C  
ATOM   1627  CG  PRO   237     -17.432  70.430  24.366  1.00  0.00           C  
ATOM   1628  CD  PRO   237     -16.846  71.803  24.702  1.00  0.00           C  
ATOM   1629  N   ALA   238     -20.553  72.403  21.162  1.00 52.94           N  
ATOM   1630  CA  ALA   238     -21.981  72.456  20.949  1.00 46.95           C  
ATOM   1631  C   ALA   238     -22.363  70.972  20.960  1.00 46.93           C  
ATOM   1632  O   ALA   238     -21.733  70.165  20.264  1.00 44.55           O  
ATOM   1633  CB  ALA   238     -22.326  73.139  19.607  1.00 44.85           C  
ATOM   1634  N   PRO   239     -23.354  70.594  21.789  1.00 47.93           N  
ATOM   1635  CA  PRO   239     -23.685  69.175  21.985  1.00 48.54           C  
ATOM   1636  C   PRO   239     -24.152  68.451  20.721  1.00 49.35           C  
ATOM   1637  O   PRO   239     -24.720  69.071  19.813  1.00 50.23           O  
ATOM   1638  CB  PRO   239     -24.806  69.217  23.030  1.00 49.50           C  
ATOM   1639  CG  PRO   239     -24.579  70.503  23.767  1.00  0.00           C  
ATOM   1640  CD  PRO   239     -24.111  71.463  22.709  1.00  0.00           C  
ATOM   1641  N   ALA   240     -23.882  67.148  20.680  1.00 48.63           N  
ATOM   1642  CA  ALA   240     -24.303  66.250  19.602  1.00 50.89           C  
ATOM   1643  C   ALA   240     -25.805  66.401  19.284  1.00 48.35           C  
ATOM   1644  O   ALA   240     -26.171  66.616  18.125  1.00 46.48           O  
ATOM   1645  CB  ALA   240     -23.968  64.795  19.987  1.00 54.67           C  
ATOM   1646  N   ILE   241     -26.655  66.307  20.314  1.00 45.20           N  
ATOM   1647  CA  ILE   241     -28.107  66.504  20.184  1.00 45.03           C  
ATOM   1648  C   ILE   241     -28.483  67.722  19.351  1.00 45.52           C  
ATOM   1649  O   ILE   241     -29.293  67.625  18.424  1.00 46.21           O  
ATOM   1650  CB  ILE   241     -28.837  66.681  21.550  1.00 46.01           C  
ATOM   1651  CG1 ILE   241     -28.841  65.408  22.413  1.00  0.00           C  
ATOM   1652  CG2 ILE   241     -30.317  67.075  21.408  1.00  0.00           C  
ATOM   1653  CD1 ILE   241     -29.304  65.647  23.849  1.00  0.00           C  
ATOM   1654  N   ALA   242     -27.901  68.864  19.702  1.00 44.21           N  
ATOM   1655  CA  ALA   242     -28.290  70.143  19.132  1.00 41.83           C  
ATOM   1656  C   ALA   242     -27.884  70.258  17.671  1.00 42.84           C  
ATOM   1657  O   ALA   242     -28.684  70.690  16.830  1.00 43.37           O  
ATOM   1658  CB  ALA   242     -27.705  71.282  19.950  1.00 41.67           C  
ATOM   1659  N   ILE   243     -26.649  69.861  17.367  1.00 43.20           N  
ATOM   1660  CA  ILE   243     -26.126  69.989  16.006  1.00 43.52           C  
ATOM   1661  C   ILE   243     -26.993  69.235  15.015  1.00 41.74           C  
ATOM   1662  O   ILE   243     -27.182  69.689  13.890  1.00 40.34           O  
ATOM   1663  CB  ILE   243     -24.693  69.472  15.894  1.00 44.50           C  
ATOM   1664  CG1 ILE   243     -23.670  70.331  16.655  1.00  0.00           C  
ATOM   1665  CG2 ILE   243     -24.173  69.414  14.448  1.00  0.00           C  
ATOM   1666  CD1 ILE   243     -22.293  69.679  16.772  1.00  0.00           C  
ATOM   1667  N   ASP   244     -27.501  68.072  15.425  1.00 42.04           N  
ATOM   1668  CA  ASP   244     -28.350  67.278  14.533  1.00 40.32           C  
ATOM   1669  C   ASP   244     -29.775  67.824  14.492  1.00 37.13           C  
ATOM   1670  O   ASP   244     -30.390  67.847  13.432  1.00 36.87           O  
ATOM   1671  CB  ASP   244     -28.325  65.755  14.831  1.00 41.72           C  
ATOM   1672  CG  ASP   244     -26.973  65.212  14.390  1.00  0.00           C  
ATOM   1673  OD1 ASP   244     -26.258  65.936  13.648  1.00  0.00           O  
ATOM   1674  OD2 ASP   244     -26.638  64.065  14.790  1.00  0.00           O  
ATOM   1675  N   TYR   245     -30.269  68.280  15.639  1.00 35.45           N  
ATOM   1676  CA  TYR   245     -31.636  68.773  15.766  1.00 36.66           C  
ATOM   1677  C   TYR   245     -31.914  70.068  14.994  1.00 38.43           C  
ATOM   1678  O   TYR   245     -32.933  70.169  14.310  1.00 39.36           O  
ATOM   1679  CB  TYR   245     -32.017  68.953  17.238  1.00 35.78           C  
ATOM   1680  CG  TYR   245     -33.443  69.411  17.410  1.00  0.00           C  
ATOM   1681  CD1 TYR   245     -34.504  68.553  17.127  1.00  0.00           C  
ATOM   1682  CD2 TYR   245     -33.738  70.706  17.840  1.00  0.00           C  
ATOM   1683  CE1 TYR   245     -35.814  68.965  17.273  1.00  0.00           C  
ATOM   1684  CE2 TYR   245     -35.050  71.120  17.993  1.00  0.00           C  
ATOM   1685  CZ  TYR   245     -36.080  70.239  17.702  1.00  0.00           C  
ATOM   1686  OH  TYR   245     -37.385  70.630  17.840  1.00  0.00           O  
ATOM   1687  N   TRP   246     -31.033  71.059  15.125  1.00 38.97           N  
ATOM   1688  CA  TRP   246     -31.150  72.289  14.338  1.00 39.74           C  
ATOM   1689  C   TRP   246     -30.335  72.206  13.049  1.00 41.97           C  
ATOM   1690  O   TRP   246     -30.231  73.188  12.305  1.00 45.91           O  
ATOM   1691  CB  TRP   246     -30.756  73.525  15.154  1.00 38.03           C  
ATOM   1692  CG  TRP   246     -31.779  73.893  16.176  1.00  0.00           C  
ATOM   1693  CD1 TRP   246     -32.933  74.591  15.964  1.00  0.00           C  
ATOM   1694  CD2 TRP   246     -31.750  73.574  17.573  1.00  0.00           C  
ATOM   1695  NE1 TRP   246     -33.630  74.723  17.142  1.00  0.00           N  
ATOM   1696  CE2 TRP   246     -32.929  74.104  18.145  1.00  0.00           C  
ATOM   1697  CE3 TRP   246     -30.852  72.878  18.393  1.00  0.00           C  
ATOM   1698  CZ2 TRP   246     -33.229  73.971  19.505  1.00  0.00           C  
ATOM   1699  CZ3 TRP   246     -31.153  72.737  19.748  1.00  0.00           C  
ATOM   1700  CH2 TRP   246     -32.327  73.287  20.290  1.00  0.00           C  
ATOM   1701  N   ARG   247     -29.788  71.026  12.779  1.00 39.71           N  
ATOM   1702  CA  ARG   247     -28.928  70.797  11.616  1.00 40.37           C  
ATOM   1703  C   ARG   247     -27.826  71.851  11.425  1.00 40.70           C  
ATOM   1704  O   ARG   247     -27.741  72.530  10.396  1.00 41.40           O  
ATOM   1705  CB  ARG   247     -29.748  70.597  10.339  1.00 38.11           C  
ATOM   1706  CG  ARG   247     -30.654  69.365  10.382  1.00  0.00           C  
ATOM   1707  CD  ARG   247     -31.386  69.096   9.066  1.00  0.00           C  
ATOM   1708  NE  ARG   247     -32.388  68.024   9.322  1.00  0.00           N  
ATOM   1709  CZ  ARG   247     -33.168  67.560   8.301  1.00  0.00           C  
ATOM   1710  NH1 ARG   247     -32.824  68.245   7.172  1.00  0.00           N  
ATOM   1711  NH2 ARG   247     -33.986  66.593   8.809  1.00  0.00           N  
ATOM   1712  N   LEU   248     -26.988  71.982  12.440  1.00 41.22           N  
ATOM   1713  CA  LEU   248     -25.852  72.885  12.391  1.00 42.64           C  
ATOM   1714  C   LEU   248     -24.656  72.190  11.731  1.00 45.61           C  
ATOM   1715  O   LEU   248     -24.476  70.973  11.877  1.00 47.32           O  
ATOM   1716  CB  LEU   248     -25.506  73.347  13.808  1.00 41.78           C  
ATOM   1717  CG  LEU   248     -26.666  74.006  14.579  1.00  0.00           C  
ATOM   1718  CD1 LEU   248     -26.580  73.779  16.086  1.00  0.00           C  
ATOM   1719  CD2 LEU   248     -26.824  75.490  14.248  1.00  0.00           C  
ATOM   1720  N   PRO   249     -23.857  72.955  10.987  1.00 46.16           N  
ATOM   1721  CA  PRO   249     -22.582  72.456  10.477  1.00 47.87           C  
ATOM   1722  C   PRO   249     -21.649  72.316  11.667  1.00 48.85           C  
ATOM   1723  O   PRO   249     -21.807  73.014  12.668  1.00 48.19           O  
ATOM   1724  CB  PRO   249     -21.974  73.400   9.439  1.00 49.48           C  
ATOM   1725  CG  PRO   249     -22.406  74.857   9.613  1.00  0.00           C  
ATOM   1726  CD  PRO   249     -23.844  75.015  10.111  1.00  0.00           C  
ATOM   1727  N   ALA   250     -20.673  71.424  11.553  1.00 50.99           N  
ATOM   1728  CA  ALA   250     -19.881  71.013  12.710  1.00 52.56           C  
ATOM   1729  C   ALA   250     -19.112  72.162  13.359  1.00 55.10           C  
ATOM   1730  O   ALA   250     -18.763  72.094  14.539  1.00 59.54           O  
ATOM   1731  CB  ALA   250     -18.953  69.840  12.353  1.00 49.18           C  
ATOM   1732  N   ASP   251     -18.894  73.227  12.590  1.00 54.45           N  
ATOM   1733  CA  ASP   251     -18.074  74.361  13.018  1.00 55.12           C  
ATOM   1734  C   ASP   251     -18.887  75.479  13.665  1.00 54.60           C  
ATOM   1735  O   ASP   251     -18.325  76.485  14.115  1.00 51.05           O  
ATOM   1736  CB  ASP   251     -17.289  74.924  11.824  1.00 55.47           C  
ATOM   1737  CG  ASP   251     -18.292  75.459  10.812  1.00  0.00           C  
ATOM   1738  OD1 ASP   251     -19.519  75.334  11.072  1.00  0.00           O  
ATOM   1739  OD2 ASP   251     -17.845  76.000   9.765  1.00  0.00           O  
ATOM   1740  N   ALA   252     -20.208  75.299  13.703  1.00 54.12           N  
ATOM   1741  CA  ALA   252     -21.122  76.306  14.246  1.00 52.15           C  
ATOM   1742  C   ALA   252     -20.798  76.660  15.707  1.00 50.24           C  
ATOM   1743  O   ALA   252     -20.393  75.793  16.489  1.00 51.28           O  
ATOM   1744  CB  ALA   252     -22.564  75.840  14.107  1.00 51.50           C  
ATOM   1745  N   ARG   253     -20.995  77.932  16.056  1.00 46.47           N  
ATOM   1746  CA  ARG   253     -20.617  78.483  17.360  1.00 43.78           C  
ATOM   1747  C   ARG   253     -21.683  78.208  18.412  1.00 42.28           C  
ATOM   1748  O   ARG   253     -22.772  77.724  18.084  1.00 45.20           O  
ATOM   1749  CB  ARG   253     -20.405  80.008  17.265  1.00 45.89           C  
ATOM   1750  CG  ARG   253     -19.231  80.406  16.368  1.00  0.00           C  
ATOM   1751  CD  ARG   253     -18.971  81.913  16.333  1.00  0.00           C  
ATOM   1752  NE  ARG   253     -17.825  82.149  15.410  1.00  0.00           N  
ATOM   1753  CZ  ARG   253     -17.391  83.421  15.171  1.00  0.00           C  
ATOM   1754  NH1 ARG   253     -18.175  84.271  15.897  1.00  0.00           N  
ATOM   1755  NH2 ARG   253     -16.343  83.346  14.300  1.00  0.00           N  
ATOM   1756  N   LEU   254     -21.370  78.501  19.674  1.00 38.62           N  
ATOM   1757  CA  LEU   254     -22.378  78.459  20.741  1.00 38.81           C  
ATOM   1758  C   LEU   254     -23.391  79.603  20.566  1.00 40.00           C  
ATOM   1759  O   LEU   254     -24.503  79.556  21.105  1.00 40.49           O  
ATOM   1760  CB  LEU   254     -21.707  78.522  22.121  1.00 38.75           C  
ATOM   1761  CG  LEU   254     -20.858  77.291  22.443  1.00  0.00           C  
ATOM   1762  CD1 LEU   254     -20.081  77.368  23.757  1.00  0.00           C  
ATOM   1763  CD2 LEU   254     -21.639  75.983  22.570  1.00  0.00           C  
ATOM   1764  N   LYS   255     -22.998  80.632  19.813  1.00 39.11           N  
ATOM   1765  CA  LYS   255     -23.875  81.756  19.525  1.00 38.41           C  
ATOM   1766  C   LYS   255     -24.997  81.248  18.640  1.00 39.52           C  
ATOM   1767  O   LYS   255     -26.180  81.524  18.884  1.00 38.80           O  
ATOM   1768  CB  LYS   255     -23.106  82.872  18.811  1.00 36.99           C  
ATOM   1769  CG  LYS   255     -22.090  83.583  19.707  1.00  0.00           C  
ATOM   1770  CD  LYS   255     -21.314  84.692  18.994  1.00  0.00           C  
ATOM   1771  CE  LYS   255     -20.265  85.370  19.877  1.00  0.00           C  
ATOM   1772  NZ  LYS   255     -19.553  86.414  19.105  1.00  0.00           N  
ATOM   1773  N   ASP   256     -24.601  80.493  17.616  1.00 39.62           N  
ATOM   1774  CA  ASP   256     -25.520  79.858  16.687  1.00 41.24           C  
ATOM   1775  C   ASP   256     -26.499  78.933  17.410  1.00 41.72           C  
ATOM   1776  O   ASP   256     -27.628  78.758  16.971  1.00 42.91           O  
ATOM   1777  CB  ASP   256     -24.729  79.077  15.639  1.00 43.61           C  
ATOM   1778  CG  ASP   256     -23.833  79.971  14.794  1.00  0.00           C  
ATOM   1779  OD1 ASP   256     -22.891  79.444  14.159  1.00  0.00           O  
ATOM   1780  OD2 ASP   256     -24.070  81.196  14.759  1.00  0.00           O  
ATOM   1781  N   VAL   257     -26.051  78.352  18.519  1.00 40.81           N  
ATOM   1782  CA  VAL   257     -26.896  77.534  19.380  1.00 39.46           C  
ATOM   1783  C   VAL   257     -27.994  78.381  20.024  1.00 37.74           C  
ATOM   1784  O   VAL   257     -29.172  78.030  19.965  1.00 38.96           O  
ATOM   1785  CB  VAL   257     -26.036  76.845  20.448  1.00 38.42           C  
ATOM   1786  CG1 VAL   257     -26.856  76.111  21.511  1.00  0.00           C  
ATOM   1787  CG2 VAL   257     -25.084  75.791  19.878  1.00  0.00           C  
ATOM   1788  N   VAL   258     -27.602  79.489  20.647  1.00 37.25           N  
ATOM   1789  CA  VAL   258     -28.555  80.392  21.292  1.00 34.69           C  
ATOM   1790  C   VAL   258     -29.432  81.067  20.239  1.00 34.27           C  
ATOM   1791  O   VAL   258     -30.636  81.255  20.448  1.00 37.08           O  
ATOM   1792  CB  VAL   258     -27.854  81.427  22.209  1.00 33.57           C  
ATOM   1793  CG1 VAL   258     -28.799  82.501  22.751  1.00  0.00           C  
ATOM   1794  CG2 VAL   258     -27.204  80.804  23.446  1.00  0.00           C  
ATOM   1795  N   THR   259     -28.828  81.399  19.102  1.00 32.51           N  
ATOM   1796  CA  THR   259     -29.555  81.919  17.941  1.00 31.93           C  
ATOM   1797  C   THR   259     -30.804  81.096  17.606  1.00 30.91           C  
ATOM   1798  O   THR   259     -31.919  81.622  17.553  1.00 30.96           O  
ATOM   1799  CB  THR   259     -28.624  81.944  16.723  1.00 31.77           C  
ATOM   1800  OG1 THR   259     -27.508  82.784  16.979  1.00  0.00           O  
ATOM   1801  CG2 THR   259     -29.395  82.478  15.504  1.00  0.00           C  
ATOM   1802  N   ALA   260     -30.609  79.800  17.395  1.00 29.37           N  
ATOM   1803  CA  ALA   260     -31.681  78.926  16.937  1.00 30.88           C  
ATOM   1804  C   ALA   260     -32.710  78.624  18.039  1.00 31.49           C  
ATOM   1805  O   ALA   260     -33.866  78.355  17.754  1.00 32.03           O  
ATOM   1806  CB  ALA   260     -31.135  77.642  16.259  1.00 31.30           C  
ATOM   1807  N   VAL   261     -32.306  78.706  19.298  1.00 32.20           N  
ATOM   1808  CA  VAL   261     -33.256  78.470  20.382  1.00 32.50           C  
ATOM   1809  C   VAL   261     -34.147  79.687  20.597  1.00 33.24           C  
ATOM   1810  O   VAL   261     -35.359  79.565  20.771  1.00 34.65           O  
ATOM   1811  CB  VAL   261     -32.549  78.068  21.687  1.00 31.00           C  
ATOM   1812  CG1 VAL   261     -33.498  77.942  22.881  1.00  0.00           C  
ATOM   1813  CG2 VAL   261     -31.831  76.719  21.602  1.00  0.00           C  
ATOM   1814  N   ARG   262     -33.532  80.861  20.565  1.00 33.65           N  
ATOM   1815  CA  ARG   262     -34.235  82.114  20.739  1.00 33.60           C  
ATOM   1816  C   ARG   262     -35.192  82.322  19.562  1.00 36.06           C  
ATOM   1817  O   ARG   262     -36.219  82.996  19.694  1.00 38.71           O  
ATOM   1818  CB  ARG   262     -33.195  83.236  20.895  1.00 33.98           C  
ATOM   1819  CG  ARG   262     -33.666  84.679  20.756  1.00  0.00           C  
ATOM   1820  CD  ARG   262     -33.238  85.181  19.400  1.00  0.00           C  
ATOM   1821  NE  ARG   262     -32.875  86.585  19.422  1.00  0.00           N  
ATOM   1822  CZ  ARG   262     -32.078  87.171  18.534  1.00  0.00           C  
ATOM   1823  NH1 ARG   262     -31.534  86.474  17.539  1.00  0.00           N  
ATOM   1824  NH2 ARG   262     -31.813  88.466  18.659  1.00  0.00           N  
ATOM   1825  N   ALA   263     -34.862  81.711  18.425  1.00 37.69           N  
ATOM   1826  CA  ALA   263     -35.733  81.693  17.248  1.00 37.79           C  
ATOM   1827  C   ALA   263     -36.954  80.799  17.481  1.00 38.52           C  
ATOM   1828  O   ALA   263     -38.096  81.191  17.196  1.00 39.48           O  
ATOM   1829  CB  ALA   263     -34.951  81.221  16.034  1.00 37.94           C  
ATOM   1830  N   ASP   264     -36.701  79.598  17.998  1.00 37.98           N  
ATOM   1831  CA  ASP   264     -37.764  78.675  18.394  1.00 36.29           C  
ATOM   1832  C   ASP   264     -38.705  79.295  19.418  1.00 34.98           C  
ATOM   1833  O   ASP   264     -39.927  79.117  19.323  1.00 34.34           O  
ATOM   1834  CB  ASP   264     -37.170  77.398  18.974  1.00 38.63           C  
ATOM   1835  CG  ASP   264     -37.237  76.227  18.014  1.00  0.00           C  
ATOM   1836  OD1 ASP   264     -38.189  76.156  17.195  1.00  0.00           O  
ATOM   1837  OD2 ASP   264     -36.352  75.347  18.107  1.00  0.00           O  
ATOM   1838  N   GLU   265     -38.135  80.015  20.392  1.00 31.67           N  
ATOM   1839  CA  GLU   265     -38.924  80.644  21.459  1.00 30.14           C  
ATOM   1840  C   GLU   265     -39.847  81.714  20.892  1.00 28.87           C  
ATOM   1841  O   GLU   265     -41.007  81.824  21.295  1.00 28.88           O  
ATOM   1842  CB  GLU   265     -38.033  81.250  22.552  1.00 30.09           C  
ATOM   1843  CG  GLU   265     -37.027  80.302  23.196  1.00  0.00           C  
ATOM   1844  CD  GLU   265     -37.655  79.251  24.098  1.00  0.00           C  
ATOM   1845  OE1 GLU   265     -36.983  78.218  24.320  1.00  0.00           O  
ATOM   1846  OE2 GLU   265     -38.793  79.435  24.594  1.00  0.00           O  
ATOM   1847  N   ALA   266     -39.342  82.483  19.934  1.00 28.04           N  
ATOM   1848  CA  ALA   266     -40.169  83.480  19.235  1.00 26.85           C  
ATOM   1849  C   ALA   266     -41.354  82.837  18.533  1.00 27.92           C  
ATOM   1850  O   ALA   266     -42.453  83.393  18.515  1.00 28.07           O  
ATOM   1851  CB  ALA   266     -39.329  84.257  18.239  1.00 25.31           C  
ATOM   1852  N   HIS   267     -41.140  81.659  17.950  1.00 30.16           N  
ATOM   1853  CA  HIS   267     -42.234  80.980  17.245  1.00 30.79           C  
ATOM   1854  C   HIS   267     -43.438  80.641  18.128  1.00 29.90           C  
ATOM   1855  O   HIS   267     -44.561  80.580  17.641  1.00 29.43           O  
ATOM   1856  CB  HIS   267     -41.768  79.718  16.538  1.00 30.72           C  
ATOM   1857  CG  HIS   267     -40.901  80.000  15.347  1.00  0.00           C  
ATOM   1858  ND1 HIS   267     -40.130  79.048  14.711  1.00  0.00           N  
ATOM   1859  CD2 HIS   267     -40.681  81.146  14.662  1.00  0.00           C  
ATOM   1860  CE1 HIS   267     -39.488  79.571  13.711  1.00  0.00           C  
ATOM   1861  NE2 HIS   267     -39.799  80.852  13.651  1.00  0.00           N  
ATOM   1862  N   HIS   268     -43.193  80.419  19.414  1.00 29.28           N  
ATOM   1863  CA  HIS   268     -44.247  80.072  20.354  1.00 29.31           C  
ATOM   1864  C   HIS   268     -44.906  81.330  20.887  1.00 32.41           C  
ATOM   1865  O   HIS   268     -45.973  81.278  21.507  1.00 33.66           O  
ATOM   1866  CB  HIS   268     -43.660  79.227  21.491  1.00 29.38           C  
ATOM   1867  CG  HIS   268     -42.974  77.973  21.022  1.00  0.00           C  
ATOM   1868  ND1 HIS   268     -41.743  77.576  21.495  1.00  0.00           N  
ATOM   1869  CD2 HIS   268     -43.333  77.048  20.095  1.00  0.00           C  
ATOM   1870  CE1 HIS   268     -41.378  76.454  20.897  1.00  0.00           C  
ATOM   1871  NE2 HIS   268     -42.327  76.111  20.045  1.00  0.00           N  
ATOM   1872  N   ARG   269     -44.257  82.466  20.641  1.00 33.60           N  
ATOM   1873  CA  ARG   269     -44.755  83.770  21.034  1.00 33.80           C  
ATOM   1874  C   ARG   269     -45.941  84.133  20.125  1.00 35.11           C  
ATOM   1875  O   ARG   269     -47.080  84.286  20.606  1.00 33.47           O  
ATOM   1876  CB  ARG   269     -43.609  84.784  20.924  1.00 35.66           C  
ATOM   1877  CG  ARG   269     -43.875  86.194  21.439  1.00  0.00           C  
ATOM   1878  CD  ARG   269     -42.572  86.986  21.512  1.00  0.00           C  
ATOM   1879  NE  ARG   269     -42.080  87.389  20.191  1.00  0.00           N  
ATOM   1880  CZ  ARG   269     -40.827  87.766  19.933  1.00  0.00           C  
ATOM   1881  NH1 ARG   269     -39.920  87.780  20.903  1.00  0.00           N  
ATOM   1882  NH2 ARG   269     -40.468  88.116  18.700  1.00  0.00           N  
ATOM   1883  N   ASP   270     -45.681  84.250  18.818  1.00 34.46           N  
ATOM   1884  CA  ASP   270     -46.764  84.409  17.836  1.00 34.52           C  
ATOM   1885  C   ASP   270     -47.797  83.294  17.981  1.00 36.60           C  
ATOM   1886  O   ASP   270     -48.982  83.590  18.183  1.00 39.34           O  
ATOM   1887  CB  ASP   270     -46.292  84.488  16.357  1.00 33.26           C  
ATOM   1888  CG  ASP   270     -45.658  85.854  16.138  1.00  0.00           C  
ATOM   1889  OD1 ASP   270     -45.790  86.720  17.044  1.00  0.00           O  
ATOM   1890  OD2 ASP   270     -45.033  86.051  15.062  1.00  0.00           O  
ATOM   1891  N   ALA   271     -47.349  82.032  17.906  1.00 34.92           N  
ATOM   1892  CA  ALA   271     -48.250  80.871  17.998  1.00 34.94           C  
ATOM   1893  C   ALA   271     -49.169  81.025  19.184  1.00 36.40           C  
ATOM   1894  O   ALA   271     -50.391  81.043  19.031  1.00 40.23           O  
ATOM   1895  CB  ALA   271     -47.509  79.510  18.145  1.00 33.58           C  
ATOM   1896  N   ASN   272     -48.572  81.144  20.366  1.00 37.01           N  
ATOM   1897  CA  ASN   272     -49.344  81.233  21.590  1.00 37.55           C  
ATOM   1898  C   ASN   272     -50.266  82.430  21.669  1.00 37.36           C  
ATOM   1899  O   ASN   272     -51.439  82.255  21.963  1.00 39.97           O  
ATOM   1900  CB  ASN   272     -48.455  81.097  22.827  1.00 38.52           C  
ATOM   1901  CG  ASN   272     -48.226  79.645  23.207  1.00  0.00           C  
ATOM   1902  OD1 ASN   272     -47.136  79.092  22.991  1.00  0.00           O  
ATOM   1903  ND2 ASN   272     -49.262  79.008  23.751  1.00  0.00           N  
ATOM   1904  N   HIS   273     -49.756  83.632  21.388  1.00 38.41           N  
ATOM   1905  CA  HIS   273     -50.599  84.834  21.408  1.00 38.29           C  
ATOM   1906  C   HIS   273     -51.712  84.729  20.377  1.00 37.47           C  
ATOM   1907  O   HIS   273     -52.835  85.172  20.633  1.00 37.68           O  
ATOM   1908  CB  HIS   273     -49.795  86.115  21.168  1.00 38.53           C  
ATOM   1909  CG  HIS   273     -49.292  86.762  22.420  1.00  0.00           C  
ATOM   1910  ND1 HIS   273     -47.983  87.174  22.572  1.00  0.00           N  
ATOM   1911  CD2 HIS   273     -49.922  87.074  23.577  1.00  0.00           C  
ATOM   1912  CE1 HIS   273     -47.828  87.696  23.774  1.00  0.00           C  
ATOM   1913  NE2 HIS   273     -48.990  87.652  24.402  1.00  0.00           N  
ATOM   1914  N   TYR   274     -51.394  84.152  19.216  1.00 36.00           N  
ATOM   1915  CA  TYR   274     -52.400  83.880  18.188  1.00 36.00           C  
ATOM   1916  C   TYR   274     -53.543  83.044  18.792  1.00 38.43           C  
ATOM   1917  O   TYR   274     -54.705  83.464  18.766  1.00 40.36           O  
ATOM   1918  CB  TYR   274     -51.794  83.181  16.951  1.00 34.01           C  
ATOM   1919  CG  TYR   274     -52.900  82.950  15.980  1.00  0.00           C  
ATOM   1920  CD1 TYR   274     -53.304  83.984  15.125  1.00  0.00           C  
ATOM   1921  CD2 TYR   274     -53.558  81.704  15.891  1.00  0.00           C  
ATOM   1922  CE1 TYR   274     -54.344  83.804  14.192  1.00  0.00           C  
ATOM   1923  CE2 TYR   274     -54.617  81.503  14.947  1.00  0.00           C  
ATOM   1924  CZ  TYR   274     -54.996  82.569  14.105  1.00  0.00           C  
ATOM   1925  OH  TYR   274     -56.012  82.424  13.186  1.00  0.00           O  
ATOM   1926  N   ALA   275     -53.204  81.888  19.361  1.00 36.92           N  
ATOM   1927  CA  ALA   275     -54.194  81.033  20.016  1.00 39.59           C  
ATOM   1928  C   ALA   275     -55.032  81.775  21.071  1.00 42.34           C  
ATOM   1929  O   ALA   275     -56.262  81.635  21.100  1.00 44.24           O  
ATOM   1930  CB  ALA   275     -53.533  79.782  20.627  1.00 37.71           C  
ATOM   1931  N   SER   276     -54.371  82.565  21.922  1.00 41.86           N  
ATOM   1932  CA  SER   276     -55.065  83.338  22.951  1.00 42.79           C  
ATOM   1933  C   SER   276     -55.998  84.392  22.347  1.00 43.39           C  
ATOM   1934  O   SER   276     -57.066  84.652  22.896  1.00 43.98           O  
ATOM   1935  CB  SER   276     -54.079  83.980  23.909  1.00 42.51           C  
ATOM   1936  OG  SER   276     -54.773  84.738  24.889  1.00  0.00           O  
ATOM   1937  N   ASP   277     -55.596  84.982  21.220  1.00 42.61           N  
ATOM   1938  CA  ASP   277     -56.486  85.844  20.449  1.00 43.85           C  
ATOM   1939  C   ASP   277     -57.697  85.051  19.951  1.00 44.20           C  
ATOM   1940  O   ASP   277     -58.835  85.521  20.042  1.00 43.50           O  
ATOM   1941  CB  ASP   277     -55.757  86.474  19.253  1.00 45.50           C  
ATOM   1942  CG  ASP   277     -54.975  87.740  19.614  1.00  0.00           C  
ATOM   1943  OD1 ASP   277     -54.838  88.089  20.815  1.00  0.00           O  
ATOM   1944  OD2 ASP   277     -54.483  88.394  18.667  1.00  0.00           O  
ATOM   1945  N   ILE   278     -57.450  83.843  19.446  1.00 44.01           N  
ATOM   1946  CA  ILE   278     -58.509  83.050  18.820  1.00 43.71           C  
ATOM   1947  C   ILE   278     -59.621  82.611  19.758  1.00 42.93           C  
ATOM   1948  O   ILE   278     -60.787  82.679  19.393  1.00 42.42           O  
ATOM   1949  CB  ILE   278     -57.936  81.887  18.010  1.00 45.88           C  
ATOM   1950  CG1 ILE   278     -57.061  82.336  16.827  1.00  0.00           C  
ATOM   1951  CG2 ILE   278     -59.014  80.980  17.392  1.00  0.00           C  
ATOM   1952  CD1 ILE   278     -57.809  83.193  15.807  1.00  0.00           C  
ATOM   1953  N   HIS   279     -59.273  82.180  20.966  1.00 44.04           N  
ATOM   1954  CA  HIS   279     -60.293  81.853  21.964  1.00 44.72           C  
ATOM   1955  C   HIS   279     -61.133  83.085  22.309  1.00 48.78           C  
ATOM   1956  O   HIS   279     -62.348  82.984  22.518  1.00 46.45           O  
ATOM   1957  CB  HIS   279     -59.654  81.281  23.222  1.00 43.20           C  
ATOM   1958  CG  HIS   279     -59.022  79.942  23.014  1.00  0.00           C  
ATOM   1959  ND1 HIS   279     -57.670  79.783  22.789  1.00  0.00           N  
ATOM   1960  CD2 HIS   279     -59.561  78.702  22.974  1.00  0.00           C  
ATOM   1961  CE1 HIS   279     -57.404  78.500  22.632  1.00  0.00           C  
ATOM   1962  NE2 HIS   279     -58.535  77.823  22.734  1.00  0.00           N  
ATOM   1963  N   TYR   280     -60.463  84.238  22.339  1.00 49.97           N  
ATOM   1964  CA  TYR   280     -61.067  85.519  22.691  1.00 52.22           C  
ATOM   1965  C   TYR   280     -62.254  85.839  21.787  1.00 52.90           C  
ATOM   1966  O   TYR   280     -63.321  86.216  22.271  1.00 51.88           O  
ATOM   1967  CB  TYR   280     -60.003  86.625  22.613  1.00 49.85           C  
ATOM   1968  CG  TYR   280     -60.673  87.915  22.939  1.00  0.00           C  
ATOM   1969  CD1 TYR   280     -60.925  88.252  24.275  1.00  0.00           C  
ATOM   1970  CD2 TYR   280     -61.062  88.822  21.928  1.00  0.00           C  
ATOM   1971  CE1 TYR   280     -61.554  89.464  24.623  1.00  0.00           C  
ATOM   1972  CE2 TYR   280     -61.703  90.059  22.264  1.00  0.00           C  
ATOM   1973  CZ  TYR   280     -61.940  90.361  23.620  1.00  0.00           C  
ATOM   1974  OH  TYR   280     -62.557  91.536  23.991  1.00  0.00           O  
ATOM   1975  N   GLN   281     -62.057  85.679  20.479  1.00 53.93           N  
ATOM   1976  CA  GLN   281     -63.103  85.951  19.494  1.00 53.72           C  
ATOM   1977  C   GLN   281     -63.873  84.679  19.119  1.00 54.69           C  
ATOM   1978  O   GLN   281     -64.458  84.596  18.036  1.00 53.08           O  
ATOM   1979  CB  GLN   281     -62.522  86.628  18.244  1.00 54.28           C  
ATOM   1980  CG  GLN   281     -61.975  88.032  18.509  1.00  0.00           C  
ATOM   1981  CD  GLN   281     -61.329  88.535  17.226  1.00  0.00           C  
ATOM   1982  OE1 GLN   281     -61.457  87.920  16.169  1.00  0.00           O  
ATOM   1983  NE2 GLN   281     -60.600  89.683  17.249  1.00  0.00           N  
ATOM   1984  N   GLY   282     -63.871  83.699  20.029  1.00 55.65           N  
ATOM   1985  CA  GLY   282     -64.559  82.419  19.831  1.00 52.69           C  
ATOM   1986  C   GLY   282     -64.160  81.772  18.497  1.00 52.44           C  
ATOM   1987  O   GLY   282     -65.016  81.359  17.703  1.00 53.85           O  
ATOM   1988  N   MET   283     -62.848  81.708  18.261  1.00 48.06           N  
ATOM   1989  CA  MET   283     -62.268  81.035  17.088  1.00 46.83           C  
ATOM   1990  C   MET   283     -61.488  79.763  17.461  1.00 46.26           C  
ATOM   1991  O   MET   283     -60.594  79.338  16.729  1.00 48.34           O  
ATOM   1992  CB  MET   283     -61.358  81.999  16.318  1.00 44.07           C  
ATOM   1993  CG  MET   283     -62.099  83.204  15.736  1.00  0.00           C  
ATOM   1994  SD  MET   283     -63.333  82.790  14.467  1.00  0.00           S  
ATOM   1995  CE  MET   283     -62.113  82.272  13.225  1.00  0.00           C  
ATOM   1996  N   THR   284     -61.842  79.158  18.593  1.00 44.59           N  
ATOM   1997  CA  THR   284     -61.175  77.953  19.093  1.00 45.78           C  
ATOM   1998  C   THR   284     -61.329  76.742  18.158  1.00 45.68           C  
ATOM   1999  O   THR   284     -60.514  75.818  18.201  1.00 45.47           O  
ATOM   2000  CB  THR   284     -61.696  77.577  20.490  1.00 45.72           C  
ATOM   2001  OG1 THR   284     -61.382  78.603  21.420  1.00  0.00           O  
ATOM   2002  CG2 THR   284     -61.039  76.262  20.942  1.00  0.00           C  
ATOM   2003  N   LEU   285     -62.385  76.752  17.343  1.00 44.26           N  
ATOM   2004  CA  LEU   285     -62.696  75.673  16.399  1.00 43.00           C  
ATOM   2005  C   LEU   285     -62.305  75.995  14.959  1.00 42.80           C  
ATOM   2006  O   LEU   285     -62.795  75.371  14.018  1.00 43.13           O  
ATOM   2007  CB  LEU   285     -64.195  75.357  16.440  1.00 41.90           C  
ATOM   2008  CG  LEU   285     -64.684  74.895  17.814  1.00  0.00           C  
ATOM   2009  CD1 LEU   285     -66.188  74.644  17.914  1.00  0.00           C  
ATOM   2010  CD2 LEU   285     -64.072  73.586  18.310  1.00  0.00           C  
ATOM   2011  N   ASN   286     -61.439  76.984  14.786  1.00 41.20           N  
ATOM   2012  CA  ASN   286     -61.036  77.396  13.459  1.00 38.37           C  
ATOM   2013  C   ASN   286     -59.792  76.643  13.048  1.00 36.49           C  
ATOM   2014  O   ASN   286     -59.170  75.967  13.861  1.00 34.62           O  
ATOM   2015  CB  ASN   286     -60.792  78.907  13.418  1.00 39.72           C  
ATOM   2016  CG  ASN   286     -60.719  79.332  11.958  1.00  0.00           C  
ATOM   2017  OD1 ASN   286     -61.417  78.789  11.104  1.00  0.00           O  
ATOM   2018  ND2 ASN   286     -59.867  80.328  11.593  1.00  0.00           N  
ATOM   2019  N   GLN   287     -59.443  76.769  11.773  1.00 36.48           N  
ATOM   2020  CA  GLN   287     -58.237  76.177  11.227  1.00 37.10           C  
ATOM   2021  C   GLN   287     -57.014  76.818  11.903  1.00 37.10           C  
ATOM   2022  O   GLN   287     -57.000  78.026  12.163  1.00 35.91           O  
ATOM   2023  CB  GLN   287     -58.199  76.354   9.698  1.00 36.61           C  
ATOM   2024  CG  GLN   287     -57.000  75.674   9.035  1.00  0.00           C  
ATOM   2025  CD  GLN   287     -57.137  75.843   7.528  1.00  0.00           C  
ATOM   2026  OE1 GLN   287     -58.088  76.455   7.044  1.00  0.00           O  
ATOM   2027  NE2 GLN   287     -56.195  75.309   6.706  1.00  0.00           N  
ATOM   2028  N   THR   288     -56.020  75.993  12.229  1.00 36.56           N  
ATOM   2029  CA  THR   288     -54.762  76.477  12.802  1.00 34.67           C  
ATOM   2030  C   THR   288     -53.949  77.229  11.748  1.00 33.89           C  
ATOM   2031  O   THR   288     -53.349  76.612  10.869  1.00 34.55           O  
ATOM   2032  CB  THR   288     -53.940  75.320  13.394  1.00 32.00           C  
ATOM   2033  OG1 THR   288     -54.692  74.650  14.395  1.00  0.00           O  
ATOM   2034  CG2 THR   288     -52.649  75.879  14.015  1.00  0.00           C  
ATOM   2035  N   PRO   289     -53.894  78.563  11.854  1.00 32.21           N  
ATOM   2036  CA  PRO   289     -53.288  79.339  10.767  1.00 32.23           C  
ATOM   2037  C   PRO   289     -51.903  78.826  10.339  1.00 33.37           C  
ATOM   2038  O   PRO   289     -51.545  78.937   9.166  1.00 35.64           O  
ATOM   2039  CB  PRO   289     -53.183  80.762  11.359  1.00 32.58           C  
ATOM   2040  CG  PRO   289     -53.342  80.601  12.839  1.00  0.00           C  
ATOM   2041  CD  PRO   289     -54.191  79.386  13.043  1.00  0.00           C  
ATOM   2042  N   ALA   290     -51.154  78.249  11.281  1.00 34.35           N  
ATOM   2043  CA  ALA   290     -49.733  77.889  11.094  1.00 34.70           C  
ATOM   2044  C   ALA   290     -49.470  76.595  10.339  1.00 37.73           C  
ATOM   2045  O   ALA   290     -48.370  76.417   9.797  1.00 37.68           O  
ATOM   2046  CB  ALA   290     -49.015  77.857  12.449  1.00 34.15           C  
TER
