# Supplementary material for: Genome-wide identification and analysis of the ALTERNATIVE OXIDASE gene family in diploid and hexaploid wheat
Source: PLoS One. 2018 Aug 3;13(8):e0201439. doi: 10.1371/journal.pone.0201439 (PMC6075773; doi:10.1371/journal.pone.0201439)
Supplement: S1 Appendix — (ZIP) [file pone.0201439.s026.zip › S1_Appendix/AetAOX1d-like.pdb]

REMARK  99  Chain ID : 1
REMARK  99  Residues : 182
REMARK  99  Atoms    : 1579
REMARK  99  File     : c3vvaD_.1.pdb.sc
ATOM      1  N   HIS   102     -46.175  43.738   6.840  1.00 42.91           N  
ATOM      2  CA  HIS   102     -46.757  42.509   7.426  1.00 42.20           C  
ATOM      3  C   HIS   102     -45.739  41.520   8.010  1.00 42.17           C  
ATOM      4  O   HIS   102     -46.037  40.800   8.964  1.00 39.98           O  
ATOM      5  CB  HIS   102     -47.671  41.794   6.413  1.00 42.12           C  
ATOM      6  CG  HIS   102     -46.977  40.731   5.612  1.00  0.00           C  
ATOM      7  ND1 HIS   102     -46.461  40.960   4.353  1.00  0.00           N  
ATOM      8  CD2 HIS   102     -46.701  39.436   5.899  1.00  0.00           C  
ATOM      9  CE1 HIS   102     -45.897  39.852   3.902  1.00  0.00           C  
ATOM     10  NE2 HIS   102     -46.025  38.915   4.823  1.00  0.00           N  
ATOM     11  N   GLU   103     -44.549  41.480   7.423  1.00 44.06           N  
ATOM     12  CA  GLU   103     -43.456  40.670   7.953  1.00 46.91           C  
ATOM     13  C   GLU   103     -43.249  40.981   9.437  1.00 46.38           C  
ATOM     14  O   GLU   103     -43.193  40.072  10.264  1.00 47.81           O  
ATOM     15  CB  GLU   103     -42.148  40.913   7.168  1.00 47.68           C  
ATOM     16  CG  GLU   103     -40.973  40.068   7.664  1.00  0.00           C  
ATOM     17  CD  GLU   103     -39.770  40.373   6.783  1.00  0.00           C  
ATOM     18  OE1 GLU   103     -39.924  41.184   5.831  1.00  0.00           O  
ATOM     19  OE2 GLU   103     -38.680  39.800   7.051  1.00  0.00           O  
ATOM     20  N   PRO   104     -43.167  42.269   9.761  1.00 45.98           N  
ATOM     21  CA  PRO   104     -42.946  42.718  11.131  1.00 42.54           C  
ATOM     22  C   PRO   104     -44.237  43.008  11.887  1.00 41.03           C  
ATOM     23  O   PRO   104     -44.232  43.043  13.119  1.00 38.66           O  
ATOM     24  CB  PRO   104     -42.045  43.952  11.161  1.00 42.19           C  
ATOM     25  CG  PRO   104     -42.216  44.862   9.943  1.00  0.00           C  
ATOM     26  CD  PRO   104     -42.453  44.101   8.638  1.00  0.00           C  
ATOM     27  N   ARG   105     -45.327  43.232  11.153  1.00 41.21           N  
ATOM     28  CA  ARG   105     -46.647  43.429  11.766  1.00 42.80           C  
ATOM     29  C   ARG   105     -47.235  42.105  12.255  1.00 43.63           C  
ATOM     30  O   ARG   105     -48.205  42.090  13.024  1.00 44.13           O  
ATOM     31  CB  ARG   105     -47.630  44.102  10.798  1.00 41.62           C  
ATOM     32  CG  ARG   105     -47.278  45.558  10.486  1.00  0.00           C  
ATOM     33  CD  ARG   105     -48.225  46.214   9.478  1.00  0.00           C  
ATOM     34  NE  ARG   105     -47.737  47.602   9.244  1.00  0.00           N  
ATOM     35  CZ  ARG   105     -48.267  48.350   8.232  1.00  0.00           C  
ATOM     36  NH1 ARG   105     -49.211  47.591   7.604  1.00  0.00           N  
ATOM     37  NH2 ARG   105     -47.645  49.566   8.244  1.00  0.00           N  
ATOM     38  N   ALA   106     -46.654  41.001  11.795  1.00 43.14           N  
ATOM     39  CA  ALA   106     -47.072  39.672  12.224  1.00 43.87           C  
ATOM     40  C   ALA   106     -46.097  39.063  13.234  1.00 44.83           C  
ATOM     41  O   ALA   106     -46.214  37.884  13.582  1.00 46.21           O  
ATOM     42  CB  ALA   106     -47.284  38.743  11.014  1.00 42.48           C  
ATOM     43  N   VAL   107     -45.129  39.862  13.694  1.00 44.46           N  
ATOM     44  CA  VAL   107     -44.264  39.461  14.818  1.00 42.85           C  
ATOM     45  C   VAL   107     -44.986  39.691  16.148  1.00 42.26           C  
ATOM     46  O   VAL   107     -45.826  40.586  16.267  1.00 40.25           O  
ATOM     47  CB  VAL   107     -42.929  40.214  14.819  1.00 41.98           C  
ATOM     48  CG1 VAL   107     -42.074  39.938  16.057  1.00  0.00           C  
ATOM     49  CG2 VAL   107     -42.032  39.868  13.629  1.00  0.00           C  
ATOM     50  N   ALA   108     -44.660  38.870  17.142  1.00 42.99           N  
ATOM     51  CA  ALA   108     -45.282  38.962  18.458  1.00 42.09           C  
ATOM     52  C   ALA   108     -44.688  40.120  19.258  1.00 44.34           C  
ATOM     53  O   ALA   108     -45.367  40.747  20.077  1.00 44.25           O  
ATOM     54  CB  ALA   108     -45.069  37.653  19.233  1.00 39.24           C  
ATOM     55  N   ASP   109     -43.409  40.390  19.010  1.00 45.31           N  
ATOM     56  CA  ASP   109     -42.567  41.120  19.949  1.00 47.22           C  
ATOM     57  C   ASP   109     -41.224  41.318  19.294  1.00 47.16           C  
ATOM     58  O   ASP   109     -40.746  40.420  18.593  1.00 46.72           O  
ATOM     59  CB  ASP   109     -42.373  40.295  21.232  1.00 47.22           C  
ATOM     60  CG  ASP   109     -41.778  41.209  22.294  1.00  0.00           C  
ATOM     61  OD1 ASP   109     -41.626  42.427  22.008  1.00  0.00           O  
ATOM     62  OD2 ASP   109     -41.467  40.702  23.404  1.00  0.00           O  
ATOM     63  N   LYS   110     -40.614  42.477  19.530  1.00 45.57           N  
ATOM     64  CA  LYS   110     -39.300  42.782  18.956  1.00 45.62           C  
ATOM     65  C   LYS   110     -38.168  42.817  19.976  1.00 45.74           C  
ATOM     66  O   LYS   110     -37.038  43.175  19.635  1.00 45.78           O  
ATOM     67  CB  LYS   110     -39.344  44.073  18.129  1.00 45.28           C  
ATOM     68  CG  LYS   110     -40.272  43.989  16.916  1.00  0.00           C  
ATOM     69  CD  LYS   110     -40.273  45.255  16.056  1.00  0.00           C  
ATOM     70  CE  LYS   110     -41.238  45.189  14.870  1.00  0.00           C  
ATOM     71  NZ  LYS   110     -41.182  46.453  14.102  1.00  0.00           N  
ATOM     72  N   PRO   111     -38.484  42.438  21.216  1.00 47.53           N  
ATOM     73  CA  PRO   111     -37.493  42.229  22.283  1.00 49.79           C  
ATOM     74  C   PRO   111     -36.123  41.790  21.734  1.00 51.55           C  
ATOM     75  O   PRO   111     -35.145  42.520  21.864  1.00 52.94           O  
ATOM     76  CB  PRO   111     -38.032  41.228  23.330  1.00 50.56           C  
ATOM     77  CG  PRO   111     -39.554  41.264  23.481  1.00  0.00           C  
ATOM     78  CD  PRO   111     -40.298  41.412  22.153  1.00  0.00           C  
ATOM     79  N   ARG   112     -36.060  40.628  21.087  1.00 53.24           N  
ATOM     80  CA  ARG   112     -34.785  40.085  20.593  1.00 57.84           C  
ATOM     81  C   ARG   112     -33.866  41.118  19.918  1.00 58.29           C  
ATOM     82  O   ARG   112     -32.644  40.994  19.996  1.00 57.60           O  
ATOM     83  CB  ARG   112     -35.006  38.896  19.641  1.00 59.87           C  
ATOM     84  CG  ARG   112     -35.597  37.664  20.330  1.00  0.00           C  
ATOM     85  CD  ARG   112     -35.845  36.491  19.380  1.00  0.00           C  
ATOM     86  NE  ARG   112     -34.515  35.951  18.979  1.00  0.00           N  
ATOM     87  CZ  ARG   112     -34.400  35.189  17.852  1.00  0.00           C  
ATOM     88  NH1 ARG   112     -35.641  35.081  17.294  1.00  0.00           N  
ATOM     89  NH2 ARG   112     -33.089  34.831  17.724  1.00  0.00           N  
ATOM     90  N   ARG   113     -34.454  42.130  19.276  1.00 57.46           N  
ATOM     91  CA  ARG   113     -33.687  43.097  18.468  1.00 58.21           C  
ATOM     92  C   ARG   113     -33.104  44.291  19.244  1.00 57.12           C  
ATOM     93  O   ARG   113     -32.305  45.046  18.693  1.00 54.90           O  
ATOM     94  CB  ARG   113     -34.501  43.628  17.255  1.00 58.22           C  
ATOM     95  CG  ARG   113     -34.827  42.550  16.220  1.00  0.00           C  
ATOM     96  CD  ARG   113     -35.655  43.063  15.040  1.00  0.00           C  
ATOM     97  NE  ARG   113     -35.927  41.903  14.145  1.00  0.00           N  
ATOM     98  CZ  ARG   113     -36.799  42.035  13.104  1.00  0.00           C  
ATOM     99  NH1 ARG   113     -37.271  43.316  13.115  1.00  0.00           N  
ATOM    100  NH2 ARG   113     -36.860  40.834  12.457  1.00  0.00           N  
ATOM    101  N   LYS   114     -33.491  44.452  20.512  1.00 57.65           N  
ATOM    102  CA  LYS   114     -33.101  45.637  21.304  1.00 57.95           C  
ATOM    103  C   LYS   114     -31.594  45.797  21.587  1.00 60.49           C  
ATOM    104  O   LYS   114     -31.055  46.877  21.358  1.00 61.55           O  
ATOM    105  CB  LYS   114     -33.958  45.836  22.595  1.00 57.29           C  
ATOM    106  CG  LYS   114     -33.580  47.086  23.392  1.00  0.00           C  
ATOM    107  CD  LYS   114     -34.463  47.322  24.618  1.00  0.00           C  
ATOM    108  CE  LYS   114     -34.055  48.545  25.442  1.00  0.00           C  
ATOM    109  NZ  LYS   114     -34.944  48.683  26.617  1.00  0.00           N  
ATOM    110  N   LEU   115     -30.900  44.728  22.048  1.00 61.80           N  
ATOM    111  CA  LEU   115     -29.508  44.979  22.439  1.00 60.14           C  
ATOM    112  C   LEU   115     -28.557  45.152  21.250  1.00 59.55           C  
ATOM    113  O   LEU   115     -27.348  45.307  21.449  1.00 63.80           O  
ATOM    114  CB  LEU   115     -29.136  43.735  23.266  1.00 59.70           C  
ATOM    115  CG  LEU   115     -29.966  43.580  24.542  1.00  0.00           C  
ATOM    116  CD1 LEU   115     -29.699  42.301  25.335  1.00  0.00           C  
ATOM    117  CD2 LEU   115     -29.772  44.687  25.577  1.00  0.00           C  
ATOM    118  N   VAL   116     -29.099  45.126  20.033  1.00 54.81           N  
ATOM    119  CA  VAL   116     -28.321  45.427  18.827  1.00 51.84           C  
ATOM    120  C   VAL   116     -28.796  46.709  18.126  1.00 52.23           C  
ATOM    121  O   VAL   116     -28.165  47.171  17.172  1.00 53.02           O  
ATOM    122  CB  VAL   116     -28.308  44.251  17.823  1.00 50.67           C  
ATOM    123  CG1 VAL   116     -27.313  43.185  18.255  1.00  0.00           C  
ATOM    124  CG2 VAL   116     -29.697  43.656  17.660  1.00  0.00           C  
ATOM    125  N   LYS   117     -29.906  47.281  18.589  1.00 50.24           N  
ATOM    126  CA  LYS   117     -30.423  48.512  17.981  1.00 52.90           C  
ATOM    127  C   LYS   117     -29.646  49.736  18.510  1.00 52.91           C  
ATOM    128  O   LYS   117     -29.599  49.969  19.726  1.00 55.88           O  
ATOM    129  CB  LYS   117     -31.972  48.623  18.101  1.00 52.00           C  
ATOM    130  CG  LYS   117     -32.552  49.849  17.394  1.00  0.00           C  
ATOM    131  CD  LYS   117     -34.078  49.932  17.465  1.00  0.00           C  
ATOM    132  CE  LYS   117     -34.658  51.162  16.764  1.00  0.00           C  
ATOM    133  NZ  LYS   117     -36.132  51.174  16.899  1.00  0.00           N  
ATOM    134  N   ASP   118     -28.998  50.494  17.599  1.00 50.47           N  
ATOM    135  CA  ASP   118     -28.032  51.534  18.012  1.00 50.45           C  
ATOM    136  C   ASP   118     -28.617  52.837  18.598  1.00 48.08           C  
ATOM    137  O   ASP   118     -29.734  53.241  18.267  1.00 44.38           O  
ATOM    138  CB  ASP   118     -27.240  51.821  16.727  1.00 49.81           C  
ATOM    139  CG  ASP   118     -26.326  50.633  16.462  1.00  0.00           C  
ATOM    140  OD1 ASP   118     -26.200  49.770  17.372  1.00  0.00           O  
ATOM    141  OD2 ASP   118     -25.742  50.572  15.348  1.00  0.00           O  
ATOM    142  N   ASP   119     -27.830  53.462  19.469  1.00 47.69           N  
ATOM    143  CA  ASP   119     -28.173  54.720  20.123  1.00 49.02           C  
ATOM    144  C   ASP   119     -27.718  55.890  19.258  1.00 49.13           C  
ATOM    145  O   ASP   119     -26.517  56.178  19.165  1.00 47.57           O  
ATOM    146  CB  ASP   119     -27.493  54.806  21.497  1.00 48.48           C  
ATOM    147  CG  ASP   119     -27.919  56.112  22.152  1.00  0.00           C  
ATOM    148  OD1 ASP   119     -28.608  56.918  21.471  1.00  0.00           O  
ATOM    149  OD2 ASP   119     -27.562  56.322  23.342  1.00  0.00           O  
ATOM    150  N   GLY   120     -28.689  56.554  18.632  1.00 47.86           N  
ATOM    151  CA  GLY   120     -28.425  57.677  17.746  1.00 45.57           C  
ATOM    152  C   GLY   120     -29.186  58.898  18.230  1.00 44.77           C  
ATOM    153  O   GLY   120     -30.402  58.850  18.468  1.00 44.03           O  
ATOM    154  N   THR   121     -28.470  60.006  18.360  1.00 44.63           N  
ATOM    155  CA  THR   121     -29.041  61.209  18.960  1.00 41.87           C  
ATOM    156  C   THR   121     -30.218  61.798  18.157  1.00 38.95           C  
ATOM    157  O   THR   121     -31.157  62.337  18.745  1.00 38.77           O  
ATOM    158  CB  THR   121     -27.939  62.239  19.294  1.00 43.43           C  
ATOM    159  OG1 THR   121     -27.031  61.693  20.239  1.00  0.00           O  
ATOM    160  CG2 THR   121     -28.586  63.504  19.882  1.00  0.00           C  
ATOM    161  N   GLU   122     -30.191  61.629  16.833  1.00 35.73           N  
ATOM    162  CA  GLU   122     -31.255  62.119  15.948  1.00 35.28           C  
ATOM    163  C   GLU   122     -32.639  61.459  16.107  1.00 37.95           C  
ATOM    164  O   GLU   122     -33.635  61.965  15.578  1.00 39.03           O  
ATOM    165  CB  GLU   122     -30.805  62.050  14.481  1.00 33.91           C  
ATOM    166  CG  GLU   122     -29.686  63.036  14.139  1.00  0.00           C  
ATOM    167  CD  GLU   122     -29.262  62.785  12.699  1.00  0.00           C  
ATOM    168  OE1 GLU   122     -29.835  61.859  12.066  1.00  0.00           O  
ATOM    169  OE2 GLU   122     -28.360  63.518  12.212  1.00  0.00           O  
ATOM    170  N   TRP   123     -32.701  60.328  16.808  1.00 38.82           N  
ATOM    171  CA  TRP   123     -33.980  59.670  17.102  1.00 37.73           C  
ATOM    172  C   TRP   123     -34.658  60.225  18.362  1.00 36.68           C  
ATOM    173  O   TRP   123     -35.754  59.783  18.715  1.00 34.52           O  
ATOM    174  CB  TRP   123     -33.793  58.152  17.277  1.00 39.01           C  
ATOM    175  CG  TRP   123     -33.304  57.446  16.035  1.00  0.00           C  
ATOM    176  CD1 TRP   123     -32.053  56.991  15.732  1.00  0.00           C  
ATOM    177  CD2 TRP   123     -34.079  57.098  14.879  1.00  0.00           C  
ATOM    178  NE1 TRP   123     -31.964  56.413  14.550  1.00  0.00           N  
ATOM    179  CE2 TRP   123     -33.204  56.449  13.968  1.00  0.00           C  
ATOM    180  CE3 TRP   123     -35.433  57.267  14.519  1.00  0.00           C  
ATOM    181  CZ2 TRP   123     -33.641  55.965  12.705  1.00  0.00           C  
ATOM    182  CZ3 TRP   123     -35.879  56.783  13.253  1.00  0.00           C  
ATOM    183  CH2 TRP   123     -34.977  56.142  12.367  1.00  0.00           C  
ATOM    184  N   PRO   124     -34.010  61.167  19.053  1.00 37.28           N  
ATOM    185  CA  PRO   124     -34.511  61.635  20.356  1.00 39.07           C  
ATOM    186  C   PRO   124     -35.770  62.481  20.179  1.00 41.34           C  
ATOM    187  O   PRO   124     -36.558  62.662  21.118  1.00 40.65           O  
ATOM    188  CB  PRO   124     -33.421  62.401  21.130  1.00 38.68           C  
ATOM    189  CG  PRO   124     -32.354  63.023  20.227  1.00  0.00           C  
ATOM    190  CD  PRO   124     -32.037  62.185  18.986  1.00  0.00           C  
ATOM    191  N   TRP   125     -35.948  62.978  18.958  1.00 43.39           N  
ATOM    192  CA  TRP   125     -37.108  63.771  18.578  1.00 47.89           C  
ATOM    193  C   TRP   125     -37.783  63.155  17.361  1.00 48.04           C  
ATOM    194  O   TRP   125     -37.241  62.237  16.750  1.00 48.00           O  
ATOM    195  CB  TRP   125     -36.670  65.201  18.238  1.00 48.66           C  
ATOM    196  CG  TRP   125     -35.757  65.295  17.039  1.00  0.00           C  
ATOM    197  CD1 TRP   125     -36.069  65.503  15.727  1.00  0.00           C  
ATOM    198  CD2 TRP   125     -34.327  65.180  17.032  1.00  0.00           C  
ATOM    199  NE1 TRP   125     -35.023  65.532  14.924  1.00  0.00           N  
ATOM    200  CE2 TRP   125     -33.901  65.335  15.687  1.00  0.00           C  
ATOM    201  CE3 TRP   125     -33.357  64.962  18.033  1.00  0.00           C  
ATOM    202  CZ2 TRP   125     -32.532  65.277  15.309  1.00  0.00           C  
ATOM    203  CZ3 TRP   125     -31.980  64.902  17.661  1.00  0.00           C  
ATOM    204  CH2 TRP   125     -31.591  65.060  16.307  1.00  0.00           C  
ATOM    205  N   PHE   126     -38.959  63.674  17.006  1.00 49.60           N  
ATOM    206  CA  PHE   126     -39.636  63.306  15.759  1.00 48.67           C  
ATOM    207  C   PHE   126     -38.887  63.902  14.565  1.00 49.25           C  
ATOM    208  O   PHE   126     -37.857  64.559  14.732  1.00 49.62           O  
ATOM    209  CB  PHE   126     -41.080  63.812  15.774  1.00 47.79           C  
ATOM    210  CG  PHE   126     -41.811  63.049  16.825  1.00  0.00           C  
ATOM    211  CD1 PHE   126     -41.304  61.848  17.368  1.00  0.00           C  
ATOM    212  CD2 PHE   126     -43.045  63.524  17.305  1.00  0.00           C  
ATOM    213  CE1 PHE   126     -42.008  61.127  18.375  1.00  0.00           C  
ATOM    214  CE2 PHE   126     -43.772  62.822  18.314  1.00  0.00           C  
ATOM    215  CZ  PHE   126     -43.250  61.616  18.849  1.00  0.00           C  
ATOM    216  N   SER   127     -39.409  63.681  13.364  1.00 49.44           N  
ATOM    217  CA  SER   127     -38.806  64.262  12.163  1.00 51.62           C  
ATOM    218  C   SER   127     -39.150  65.752  11.961  1.00 50.23           C  
ATOM    219  O   SER   127     -38.668  66.378  11.013  1.00 49.71           O  
ATOM    220  CB  SER   127     -39.159  63.435  10.915  1.00 52.57           C  
ATOM    221  OG  SER   127     -40.552  63.518  10.653  1.00  0.00           O  
ATOM    222  N   PHE   128     -39.964  66.312  12.860  1.00 48.52           N  
ATOM    223  CA  PHE   128     -40.384  67.719  12.790  1.00 47.80           C  
ATOM    224  C   PHE   128     -39.367  68.717  13.398  1.00 46.20           C  
ATOM    225  O   PHE   128     -39.696  69.520  14.277  1.00 42.63           O  
ATOM    226  CB  PHE   128     -41.779  67.893  13.401  1.00 47.80           C  
ATOM    227  CG  PHE   128     -42.734  67.110  12.568  1.00  0.00           C  
ATOM    228  CD1 PHE   128     -43.207  65.839  12.966  1.00  0.00           C  
ATOM    229  CD2 PHE   128     -43.191  67.634  11.345  1.00  0.00           C  
ATOM    230  CE1 PHE   128     -44.124  65.099  12.164  1.00  0.00           C  
ATOM    231  CE2 PHE   128     -44.109  66.913  10.522  1.00  0.00           C  
ATOM    232  CZ  PHE   128     -44.575  65.638  10.935  1.00  0.00           C  
ATOM    233  N   ARG   129     -38.134  68.650  12.903  1.00 44.23           N  
ATOM    234  CA  ARG   129     -37.043  69.513  13.343  1.00 42.81           C  
ATOM    235  C   ARG   129     -37.195  70.925  12.790  1.00 44.37           C  
ATOM    236  O   ARG   129     -37.855  71.124  11.771  1.00 42.57           O  
ATOM    237  CB  ARG   129     -35.706  68.918  12.907  1.00 40.80           C  
ATOM    238  CG  ARG   129     -35.383  67.603  13.592  1.00  0.00           C  
ATOM    239  CD  ARG   129     -34.060  67.021  13.131  1.00  0.00           C  
ATOM    240  NE  ARG   129     -33.893  65.652  13.627  1.00  0.00           N  
ATOM    241  CZ  ARG   129     -34.075  64.552  12.898  1.00  0.00           C  
ATOM    242  NH1 ARG   129     -34.421  64.631  11.616  1.00  0.00           N  
ATOM    243  NH2 ARG   129     -33.891  63.362  13.453  1.00  0.00           N  
ATOM    244  N   PRO   130     -36.594  71.924  13.465  1.00 47.10           N  
ATOM    245  CA  PRO   130     -36.721  73.280  12.937  1.00 45.98           C  
ATOM    246  C   PRO   130     -35.725  73.545  11.815  1.00 46.48           C  
ATOM    247  O   PRO   130     -34.615  72.997  11.817  1.00 47.94           O  
ATOM    248  CB  PRO   130     -36.438  74.173  14.154  1.00 45.28           C  
ATOM    249  CG  PRO   130     -36.399  73.260  15.344  1.00  0.00           C  
ATOM    250  CD  PRO   130     -35.980  71.924  14.801  1.00  0.00           C  
ATOM    251  N   TRP   131     -36.149  74.372  10.860  1.00 45.11           N  
ATOM    252  CA  TRP   131     -35.357  74.721   9.693  1.00 43.11           C  
ATOM    253  C   TRP   131     -35.177  76.235   9.677  1.00 42.58           C  
ATOM    254  O   TRP   131     -36.070  76.967   9.227  1.00 41.90           O  
ATOM    255  CB  TRP   131     -36.055  74.287   8.382  1.00 44.54           C  
ATOM    256  CG  TRP   131     -35.214  74.484   7.144  1.00  0.00           C  
ATOM    257  CD1 TRP   131     -33.911  74.879   7.035  1.00  0.00           C  
ATOM    258  CD2 TRP   131     -35.623  74.293   5.782  1.00  0.00           C  
ATOM    259  NE1 TRP   131     -33.475  74.951   5.793  1.00  0.00           N  
ATOM    260  CE2 TRP   131     -34.505  74.594   4.962  1.00  0.00           C  
ATOM    261  CE3 TRP   131     -36.829  73.892   5.169  1.00  0.00           C  
ATOM    262  CZ2 TRP   131     -34.554  74.509   3.544  1.00  0.00           C  
ATOM    263  CZ3 TRP   131     -36.887  73.804   3.746  1.00  0.00           C  
ATOM    264  CH2 TRP   131     -35.750  74.114   2.958  1.00  0.00           C  
ATOM    265  N   ASP   132     -34.030  76.696  10.183  1.00 39.91           N  
ATOM    266  CA  ASP   132     -33.730  78.124  10.265  1.00 36.42           C  
ATOM    267  C   ASP   132     -32.500  78.471   9.432  1.00 38.60           C  
ATOM    268  O   ASP   132     -31.499  77.740   9.437  1.00 37.80           O  
ATOM    269  CB  ASP   132     -33.464  78.572  11.711  1.00 32.04           C  
ATOM    270  CG  ASP   132     -34.743  78.368  12.510  1.00  0.00           C  
ATOM    271  OD1 ASP   132     -35.811  78.858  12.053  1.00  0.00           O  
ATOM    272  OD2 ASP   132     -34.671  77.719  13.587  1.00  0.00           O  
ATOM    273  N   THR   133     -32.579  79.604   8.736  1.00 39.46           N  
ATOM    274  CA  THR   133     -31.412  80.232   8.125  1.00 41.20           C  
ATOM    275  C   THR   133     -30.709  81.124   9.177  1.00 41.14           C  
ATOM    276  O   THR   133     -31.334  81.995   9.778  1.00 38.42           O  
ATOM    277  CB  THR   133     -31.847  81.046   6.908  1.00 41.66           C  
ATOM    278  OG1 THR   133     -32.456  80.198   5.946  1.00  0.00           O  
ATOM    279  CG2 THR   133     -30.616  81.724   6.283  1.00  0.00           C  
ATOM    280  N   TYR   134     -29.419  80.883   9.405  1.00 43.18           N  
ATOM    281  CA  TYR   134     -28.672  81.537  10.496  1.00 44.17           C  
ATOM    282  C   TYR   134     -28.595  83.060  10.437  1.00 45.82           C  
ATOM    283  O   TYR   134     -28.830  83.719  11.454  1.00 47.34           O  
ATOM    284  CB  TYR   134     -27.265  80.954  10.635  1.00 44.05           C  
ATOM    285  CG  TYR   134     -26.577  81.700  11.726  1.00  0.00           C  
ATOM    286  CD1 TYR   134     -26.841  81.379  13.064  1.00  0.00           C  
ATOM    287  CD2 TYR   134     -25.650  82.729  11.448  1.00  0.00           C  
ATOM    288  CE1 TYR   134     -26.209  82.060  14.123  1.00  0.00           C  
ATOM    289  CE2 TYR   134     -24.998  83.431  12.513  1.00  0.00           C  
ATOM    290  CZ  TYR   134     -25.292  83.080  13.846  1.00  0.00           C  
ATOM    291  OH  TYR   134     -24.692  83.730  14.903  1.00  0.00           O  
ATOM    292  N   ARG   135     -28.252  83.631   9.260  1.00 46.30           N  
ATOM    293  CA  ARG   135     -28.296  85.090   9.156  1.00 42.88           C  
ATOM    294  C   ARG   135     -29.706  85.663   9.295  1.00 43.61           C  
ATOM    295  O   ARG   135     -29.855  86.797   9.755  1.00 47.18           O  
ATOM    296  CB  ARG   135     -27.759  85.365   7.747  1.00 41.60           C  
ATOM    297  CG  ARG   135     -26.260  85.093   7.601  1.00  0.00           C  
ATOM    298  CD  ARG   135     -25.739  85.285   6.176  1.00  0.00           C  
ATOM    299  NE  ARG   135     -24.284  84.964   6.184  1.00  0.00           N  
ATOM    300  CZ  ARG   135     -23.584  84.939   5.013  1.00  0.00           C  
ATOM    301  NH1 ARG   135     -24.451  85.242   4.003  1.00  0.00           N  
ATOM    302  NH2 ARG   135     -22.289  84.621   5.308  1.00  0.00           N  
ATOM    303  N   PRO   136     -30.724  84.907   8.888  1.00 43.12           N  
ATOM    304  CA  PRO   136     -32.108  85.394   8.935  1.00 42.84           C  
ATOM    305  C   PRO   136     -32.624  85.536  10.361  1.00 43.66           C  
ATOM    306  O   PRO   136     -33.067  86.617  10.758  1.00 47.88           O  
ATOM    307  CB  PRO   136     -33.063  84.486   8.157  1.00 43.08           C  
ATOM    308  CG  PRO   136     -32.374  83.674   7.059  1.00  0.00           C  
ATOM    309  CD  PRO   136     -30.942  83.262   7.409  1.00  0.00           C  
ATOM    310  N   ASP   137     -32.585  84.443  11.123  1.00 39.43           N  
ATOM    311  CA  ASP   137     -33.128  84.445  12.477  1.00 36.46           C  
ATOM    312  C   ASP   137     -32.315  85.361  13.377  1.00 35.60           C  
ATOM    313  O   ASP   137     -32.669  85.571  14.536  1.00 36.76           O  
ATOM    314  CB  ASP   137     -33.236  83.022  13.090  1.00 34.72           C  
ATOM    315  CG  ASP   137     -31.826  82.476  13.264  1.00  0.00           C  
ATOM    316  OD1 ASP   137     -30.860  83.218  12.940  1.00  0.00           O  
ATOM    317  OD2 ASP   137     -31.695  81.310  13.723  1.00  0.00           O  
ATOM    318  N   THR   138     -31.228  85.901  12.831  1.00 34.19           N  
ATOM    319  CA  THR   138     -30.406  86.901  13.525  1.00 33.50           C  
ATOM    320  C   THR   138     -31.207  88.180  13.704  1.00 32.35           C  
ATOM    321  O   THR   138     -30.901  88.994  14.570  1.00 32.34           O  
ATOM    322  CB  THR   138     -29.138  87.199  12.724  1.00 32.05           C  
ATOM    323  OG1 THR   138     -28.365  86.017  12.577  1.00  0.00           O  
ATOM    324  CG2 THR   138     -28.308  88.263  13.462  1.00  0.00           C  
ATOM    325  N   SER   139     -32.242  88.330  12.873  1.00 32.44           N  
ATOM    326  CA  SER   139     -33.153  89.470  12.898  1.00 31.26           C  
ATOM    327  C   SER   139     -34.408  89.197  13.738  1.00 31.40           C  
ATOM    328  O   SER   139     -35.454  89.834  13.554  1.00 32.47           O  
ATOM    329  CB  SER   139     -33.531  89.850  11.463  1.00 32.67           C  
ATOM    330  OG  SER   139     -32.367  90.200  10.728  1.00  0.00           O  
ATOM    331  N   ILE   140     -34.310  88.232  14.647  1.00 31.24           N  
ATOM    332  CA  ILE   140     -35.365  87.993  15.631  1.00 32.31           C  
ATOM    333  C   ILE   140     -35.330  89.169  16.591  1.00 31.79           C  
ATOM    334  O   ILE   140     -34.289  89.457  17.175  1.00 34.08           O  
ATOM    335  CB  ILE   140     -35.175  86.642  16.391  1.00 32.40           C  
ATOM    336  CG1 ILE   140     -35.110  85.419  15.461  1.00  0.00           C  
ATOM    337  CG2 ILE   140     -36.308  86.332  17.384  1.00  0.00           C  
ATOM    338  CD1 ILE   140     -34.763  84.120  16.186  1.00  0.00           C  
ATOM    339  N   VAL   142     -36.452  89.857  16.744  1.00 32.58           N  
ATOM    340  CA  VAL   142     -36.486  91.023  17.625  1.00 32.65           C  
ATOM    341  C   VAL   142     -37.277  90.757  18.890  1.00 34.01           C  
ATOM    342  O   VAL   142     -37.980  89.756  19.017  1.00 35.18           O  
ATOM    343  CB  VAL   142     -37.053  92.227  16.898  1.00 33.06           C  
ATOM    344  CG1 VAL   142     -36.223  92.654  15.686  1.00  0.00           C  
ATOM    345  CG2 VAL   142     -38.466  92.003  16.356  1.00  0.00           C  
ATOM    346  N   ALA   143     -37.151  91.662  19.842  1.00 35.05           N  
ATOM    347  CA  ALA   143     -38.011  91.628  21.000  1.00 33.67           C  
ATOM    348  C   ALA   143     -39.255  92.434  20.643  1.00 35.35           C  
ATOM    349  O   ALA   143     -39.177  93.487  20.020  1.00 37.64           O  
ATOM    350  CB  ALA   143     -37.290  92.177  22.230  1.00 32.01           C  
ATOM    351  N   LYS   144     -40.407  91.886  20.987  1.00 35.69           N  
ATOM    352  CA  LYS   144     -41.680  92.484  20.676  1.00 34.29           C  
ATOM    353  C   LYS   144     -42.459  92.333  21.966  1.00 34.77           C  
ATOM    354  O   LYS   144     -42.035  91.594  22.857  1.00 34.26           O  
ATOM    355  CB  LYS   144     -42.403  91.715  19.538  1.00 35.77           C  
ATOM    356  CG  LYS   144     -41.629  91.709  18.218  1.00  0.00           C  
ATOM    357  CD  LYS   144     -42.338  90.948  17.096  1.00  0.00           C  
ATOM    358  CE  LYS   144     -41.590  90.987  15.762  1.00  0.00           C  
ATOM    359  NZ  LYS   144     -42.410  90.358  14.703  1.00  0.00           N  
ATOM    360  N   HIS   145     -43.587  93.026  22.081  1.00 35.72           N  
ATOM    361  CA  HIS   145     -44.486  92.823  23.208  1.00 36.31           C  
ATOM    362  C   HIS   145     -45.921  93.113  22.803  1.00 36.74           C  
ATOM    363  O   HIS   145     -46.227  94.206  22.346  1.00 34.54           O  
ATOM    364  CB  HIS   145     -44.066  93.676  24.409  1.00 37.35           C  
ATOM    365  CG  HIS   145     -45.169  93.928  25.392  1.00  0.00           C  
ATOM    366  ND1 HIS   145     -45.740  92.926  26.146  1.00  0.00           N  
ATOM    367  CD2 HIS   145     -45.803  95.073  25.744  1.00  0.00           C  
ATOM    368  CE1 HIS   145     -46.679  93.442  26.921  1.00  0.00           C  
ATOM    369  NE2 HIS   145     -46.735  94.742  26.696  1.00  0.00           N  
ATOM    370  N   HIS   146     -46.796  92.123  22.988  1.00 38.33           N  
ATOM    371  CA  HIS   146     -48.210  92.273  22.646  1.00 38.61           C  
ATOM    372  C   HIS   146     -49.011  92.934  23.775  1.00 39.01           C  
ATOM    373  O   HIS   146     -48.904  92.547  24.936  1.00 39.01           O  
ATOM    374  CB  HIS   146     -48.816  90.931  22.235  1.00 37.02           C  
ATOM    375  CG  HIS   146     -50.186  91.064  21.639  1.00  0.00           C  
ATOM    376  ND1 HIS   146     -51.329  91.295  22.377  1.00  0.00           N  
ATOM    377  CD2 HIS   146     -50.604  91.001  20.353  1.00  0.00           C  
ATOM    378  CE1 HIS   146     -52.368  91.369  21.602  1.00  0.00           C  
ATOM    379  NE2 HIS   146     -51.964  91.193  20.358  1.00  0.00           N  
ATOM    380  N   GLU   147     -49.816  93.928  23.415  1.00 40.42           N  
ATOM    381  CA  GLU   147     -50.525  94.746  24.396  1.00 42.60           C  
ATOM    382  C   GLU   147     -51.781  94.070  24.941  1.00 41.15           C  
ATOM    383  O   GLU   147     -52.637  93.644  24.158  1.00 40.78           O  
ATOM    384  CB  GLU   147     -50.877  96.130  23.813  1.00 45.41           C  
ATOM    385  CG  GLU   147     -51.569  97.056  24.815  1.00  0.00           C  
ATOM    386  CD  GLU   147     -51.855  98.377  24.115  1.00  0.00           C  
ATOM    387  OE1 GLU   147     -51.547  98.480  22.898  1.00  0.00           O  
ATOM    388  OE2 GLU   147     -52.385  99.301  24.789  1.00  0.00           O  
ATOM    389  N   PRO   148     -51.897  93.979  26.287  1.00 41.19           N  
ATOM    390  CA  PRO   148     -53.088  93.461  26.981  1.00 41.99           C  
ATOM    391  C   PRO   148     -54.378  94.135  26.512  1.00 45.66           C  
ATOM    392  O   PRO   148     -54.439  95.362  26.402  1.00 45.52           O  
ATOM    393  CB  PRO   148     -52.820  93.810  28.441  1.00 40.92           C  
ATOM    394  CG  PRO   148     -51.333  93.809  28.552  1.00  0.00           C  
ATOM    395  CD  PRO   148     -50.813  94.309  27.232  1.00  0.00           C  
ATOM    396  N   ARG   149     -55.397  93.333  26.235  1.00 49.80           N  
ATOM    397  CA  ARG   149     -56.643  93.852  25.679  1.00 53.33           C  
ATOM    398  C   ARG   149     -57.789  93.972  26.683  1.00 52.79           C  
ATOM    399  O   ARG   149     -58.709  94.764  26.477  1.00 54.89           O  
ATOM    400  CB  ARG   149     -57.072  93.023  24.461  1.00 58.79           C  
ATOM    401  CG  ARG   149     -56.087  93.101  23.293  1.00  0.00           C  
ATOM    402  CD  ARG   149     -56.460  92.196  22.116  1.00  0.00           C  
ATOM    403  NE  ARG   149     -55.390  92.335  21.088  1.00  0.00           N  
ATOM    404  CZ  ARG   149     -55.371  91.502  20.007  1.00  0.00           C  
ATOM    405  NH1 ARG   149     -56.432  90.651  20.118  1.00  0.00           N  
ATOM    406  NH2 ARG   149     -54.298  91.845  19.236  1.00  0.00           N  
ATOM    407  N   ALA   150     -57.730  93.195  27.761  1.00 50.24           N  
ATOM    408  CA  ALA   150     -58.751  93.244  28.802  1.00 52.19           C  
ATOM    409  C   ALA   150     -58.292  92.688  30.138  1.00 55.34           C  
ATOM    410  O   ALA   150     -57.090  92.536  30.380  1.00 60.15           O  
ATOM    411  CB  ALA   150     -59.989  92.485  28.336  1.00  0.00           O  
ATOM    412  N   VAL   151     -59.257  92.369  30.997  1.00 52.81           N  
ATOM    413  CA  VAL   151     -58.997  91.942  32.379  1.00 51.95           C  
ATOM    414  C   VAL   151     -58.151  90.676  32.514  1.00 52.33           C  
ATOM    415  O   VAL   151     -57.341  90.564  33.437  1.00 52.32           O  
ATOM    416  CB  VAL   151     -60.328  91.749  33.117  1.00 53.45           C  
ATOM    417  CG1 VAL   151     -60.172  91.117  34.502  1.00  0.00           C  
ATOM    418  CG2 VAL   151     -61.088  93.055  33.357  1.00  0.00           C  
ATOM    419  N   ALA   152     -58.348  89.732  31.593  1.00 53.23           N  
ATOM    420  CA  ALA   152     -57.707  88.413  31.651  1.00 52.97           C  
ATOM    421  C   ALA   152     -56.312  88.400  31.011  1.00 53.54           C  
ATOM    422  O   ALA   152     -55.449  87.613  31.412  1.00 54.41           O  
ATOM    423  CB  ALA   152     -58.612  87.327  31.010  1.00 56.18           C  
ATOM    424  N   ASP   153     -56.100  89.264  30.017  1.00 53.72           N  
ATOM    425  CA  ASP   153     -54.787  89.434  29.383  1.00 52.65           C  
ATOM    426  C   ASP   153     -53.803  90.158  30.308  1.00 51.21           C  
ATOM    427  O   ASP   153     -52.627  89.799  30.381  1.00 47.77           O  
ATOM    428  CB  ASP   153     -54.914  90.211  28.070  1.00 56.91           C  
ATOM    429  CG  ASP   153     -55.380  89.348  26.904  1.00  0.00           C  
ATOM    430  OD1 ASP   153     -55.643  88.137  27.090  1.00  0.00           O  
ATOM    431  OD2 ASP   153     -55.468  89.890  25.779  1.00  0.00           O  
ATOM    432  N   LYS   154     -54.296  91.180  31.007  1.00 50.63           N  
ATOM    433  CA  LYS   154     -53.471  91.985  31.909  1.00 50.63           C  
ATOM    434  C   LYS   154     -53.027  91.152  33.105  1.00 49.96           C  
ATOM    435  O   LYS   154     -51.896  91.271  33.565  1.00 51.15           O  
ATOM    436  CB  LYS   154     -54.228  93.240  32.386  1.00 52.48           C  
ATOM    437  CG  LYS   154     -53.390  94.153  33.283  1.00  0.00           C  
ATOM    438  CD  LYS   154     -54.108  95.444  33.683  1.00  0.00           C  
ATOM    439  CE  LYS   154     -53.279  96.347  34.600  1.00  0.00           C  
ATOM    440  NZ  LYS   154     -54.054  97.557  34.953  1.00  0.00           N  
ATOM    441  N   VAL   155     -53.921  90.293  33.584  1.00 47.37           N  
ATOM    442  CA  VAL   155     -53.625  89.389  34.687  1.00 47.52           C  
ATOM    443  C   VAL   155     -52.631  88.324  34.237  1.00 48.65           C  
ATOM    444  O   VAL   155     -51.889  87.749  35.041  1.00 46.64           O  
ATOM    445  CB  VAL   155     -54.924  88.733  35.160  1.00 48.86           C  
ATOM    446  CG1 VAL   155     -54.708  87.629  36.197  1.00  0.00           C  
ATOM    447  CG2 VAL   155     -55.899  89.713  35.816  1.00  0.00           C  
ATOM    448  N   ALA   156     -52.645  88.053  32.937  1.00 49.64           N  
ATOM    449  CA  ALA   156     -51.683  87.150  32.333  1.00 48.56           C  
ATOM    450  C   ALA   156     -50.325  87.830  32.211  1.00 46.62           C  
ATOM    451  O   ALA   156     -49.291  87.170  32.353  1.00 44.58           O  
ATOM    452  CB  ALA   156     -52.178  86.687  30.972  1.00 49.85           C  
ATOM    453  N   TYR   157     -50.343  89.144  31.949  1.00 45.55           N  
ATOM    454  CA  TYR   157     -49.125  89.953  31.864  1.00 44.48           C  
ATOM    455  C   TYR   157     -48.434  90.082  33.209  1.00 44.61           C  
ATOM    456  O   TYR   157     -47.213  89.984  33.289  1.00 43.82           O  
ATOM    457  CB  TYR   157     -49.418  91.355  31.321  1.00 45.72           C  
ATOM    458  CG  TYR   157     -48.186  92.249  31.283  1.00  0.00           C  
ATOM    459  CD1 TYR   157     -47.168  92.010  30.363  1.00  0.00           C  
ATOM    460  CD2 TYR   157     -48.031  93.321  32.175  1.00  0.00           C  
ATOM    461  CE1 TYR   157     -46.038  92.802  30.318  1.00  0.00           C  
ATOM    462  CE2 TYR   157     -46.895  94.126  32.137  1.00  0.00           C  
ATOM    463  CZ  TYR   157     -45.902  93.858  31.200  1.00  0.00           C  
ATOM    464  OH  TYR   157     -44.756  94.624  31.116  1.00  0.00           O  
ATOM    465  N   LEU   158     -49.235  90.294  34.255  1.00 46.27           N  
ATOM    466  CA  LEU   158     -48.749  90.648  35.583  1.00 44.79           C  
ATOM    467  C   LEU   158     -48.330  89.448  36.421  1.00 44.33           C  
ATOM    468  O   LEU   158     -47.668  89.604  37.452  1.00 44.95           O  
ATOM    469  CB  LEU   158     -49.800  91.469  36.329  1.00 47.80           C  
ATOM    470  CG  LEU   158     -50.097  92.819  35.674  1.00  0.00           C  
ATOM    471  CD1 LEU   158     -51.218  93.623  36.331  1.00  0.00           C  
ATOM    472  CD2 LEU   158     -48.925  93.799  35.652  1.00  0.00           C  
ATOM    473  N   ILE   159     -48.712  88.253  35.987  1.00 42.41           N  
ATOM    474  CA  ILE   159     -48.275  87.033  36.663  1.00 43.12           C  
ATOM    475  C   ILE   159     -46.929  86.588  36.106  1.00 46.62           C  
ATOM    476  O   ILE   159     -46.222  85.801  36.737  1.00 51.15           O  
ATOM    477  CB  ILE   159     -49.295  85.910  36.504  1.00 39.36           C  
ATOM    478  CG1 ILE   159     -49.164  84.808  37.568  1.00  0.00           C  
ATOM    479  CG2 ILE   159     -49.197  85.179  35.154  1.00  0.00           C  
ATOM    480  CD1 ILE   159     -49.584  85.258  38.967  1.00  0.00           C  
ATOM    481  N   VAL   160     -46.589  87.081  34.917  1.00 46.54           N  
ATOM    482  CA  VAL   160     -45.290  86.803  34.311  1.00 46.52           C  
ATOM    483  C   VAL   160     -44.252  87.804  34.817  1.00 48.15           C  
ATOM    484  O   VAL   160     -43.100  87.438  35.069  1.00 48.15           O  
ATOM    485  CB  VAL   160     -45.367  86.791  32.763  1.00 46.98           C  
ATOM    486  CG1 VAL   160     -43.979  86.877  32.138  1.00  0.00           C  
ATOM    487  CG2 VAL   160     -46.094  85.542  32.272  1.00  0.00           C  
ATOM    488  N   ARG   161     -44.662  89.063  34.974  1.00 50.02           N  
ATOM    489  CA  ARG   161     -43.797  90.082  35.573  1.00 51.63           C  
ATOM    490  C   ARG   161     -43.382  89.682  36.988  1.00 50.73           C  
ATOM    491  O   ARG   161     -42.194  89.535  37.261  1.00 51.36           O  
ATOM    492  CB  ARG   161     -44.471  91.460  35.575  1.00 53.94           C  
ATOM    493  CG  ARG   161     -44.923  91.953  34.207  1.00  0.00           C  
ATOM    494  CD  ARG   161     -43.848  91.777  33.146  1.00  0.00           C  
ATOM    495  NE  ARG   161     -42.925  92.908  33.097  1.00  0.00           N  
ATOM    496  CZ  ARG   161     -41.630  92.808  32.818  1.00  0.00           C  
ATOM    497  NH1 ARG   161     -40.879  93.901  32.791  1.00  0.00           N  
ATOM    498  NH2 ARG   161     -41.086  91.620  32.582  1.00  0.00           N  
ATOM    499  N   THR   162     -44.373  89.483  37.860  1.00 52.75           N  
ATOM    500  CA  THR   162     -44.177  89.054  39.253  1.00 53.50           C  
ATOM    501  C   THR   162     -43.273  87.819  39.355  1.00 57.13           C  
ATOM    502  O   THR   162     -42.280  87.819  40.095  1.00 56.29           O  
ATOM    503  CB  THR   162     -45.538  88.757  39.940  1.00 53.95           C  
ATOM    504  OG1 THR   162     -46.386  89.915  39.876  1.00  0.00           O  
ATOM    505  CG2 THR   162     -45.351  88.347  41.403  1.00  0.00           C  
ATOM    506  N   LEU   163     -43.620  86.772  38.606  1.00 59.60           N  
ATOM    507  CA  LEU   163     -42.859  85.523  38.623  1.00 59.79           C  
ATOM    508  C   LEU   163     -41.448  85.644  38.030  1.00 60.78           C  
ATOM    509  O   LEU   163     -40.599  84.784  38.284  1.00 59.03           O  
ATOM    510  CB  LEU   163     -43.643  84.391  37.950  1.00 61.65           C  
ATOM    511  CG  LEU   163     -44.909  83.990  38.710  1.00  0.00           C  
ATOM    512  CD1 LEU   163     -45.778  82.946  38.011  1.00  0.00           C  
ATOM    513  CD2 LEU   163     -44.667  83.382  40.091  1.00  0.00           C  
ATOM    514  N   ARG   164     -41.198  86.697  37.248  1.00 58.47           N  
ATOM    515  CA  ARG   164     -39.838  86.980  36.785  1.00 55.66           C  
ATOM    516  C   ARG   164     -39.112  87.905  37.760  1.00 54.55           C  
ATOM    517  O   ARG   164     -37.894  88.004  37.730  1.00 53.27           O  
ATOM    518  CB  ARG   164     -39.827  87.579  35.377  1.00 56.33           C  
ATOM    519  CG  ARG   164     -38.504  87.371  34.648  1.00  0.00           C  
ATOM    520  CD  ARG   164     -38.174  88.530  33.724  1.00  0.00           C  
ATOM    521  NE  ARG   164     -36.754  88.527  33.372  1.00  0.00           N  
ATOM    522  CZ  ARG   164     -36.246  88.035  32.244  1.00  0.00           C  
ATOM    523  NH1 ARG   164     -37.037  87.496  31.323  1.00  0.00           N  
ATOM    524  NH2 ARG   164     -34.937  88.081  32.035  1.00  0.00           N  
ATOM    525  N   ALA   165     -39.875  88.585  38.612  1.00 56.28           N  
ATOM    526  CA  ALA   165     -39.322  89.458  39.649  1.00 55.26           C  
ATOM    527  C   ALA   165     -38.822  88.600  40.805  1.00 54.88           C  
ATOM    528  O   ALA   165     -37.674  88.732  41.232  1.00 56.67           O  
ATOM    529  CB  ALA   165     -40.388  90.453  40.124  1.00 56.23           C  
ATOM    530  N   GLY   166     -39.696  87.720  41.291  1.00 53.53           N  
ATOM    531  CA  GLY   166     -39.361  86.726  42.305  1.00 55.51           C  
ATOM    532  C   GLY   166     -38.213  85.821  41.850  1.00 57.67           C  
ATOM    533  O   GLY   166     -37.284  85.550  42.622  1.00 58.47           O  
ATOM    534  N   SER   167     -38.282  85.363  40.600  1.00 56.66           N  
ATOM    535  CA  SER   167     -37.298  84.421  40.071  1.00 56.50           C  
ATOM    536  C   SER   167     -35.921  85.056  39.869  1.00 58.28           C  
ATOM    537  O   SER   167     -34.919  84.509  40.330  1.00 59.77           O  
ATOM    538  CB  SER   167     -37.787  83.771  38.768  1.00 54.03           C  
ATOM    539  OG  SER   167     -36.802  82.878  38.269  1.00  0.00           O  
ATOM    540  N   ASP   168     -35.875  86.200  39.187  1.00 59.71           N  
ATOM    541  CA  ASP   168     -34.605  86.869  38.866  1.00 63.10           C  
ATOM    542  C   ASP   168     -33.719  87.189  40.069  1.00 64.47           C  
ATOM    543  O   ASP   168     -32.505  86.974  40.028  1.00 63.20           O  
ATOM    544  CB  ASP   168     -34.850  88.144  38.058  1.00 61.12           C  
ATOM    545  CG  ASP   168     -34.990  87.873  36.574  1.00  0.00           C  
ATOM    546  OD1 ASP   168     -34.470  86.838  36.107  1.00  0.00           O  
ATOM    547  OD2 ASP   168     -35.611  88.702  35.874  1.00  0.00           O  
ATOM    548  N   LEU   169     -34.336  87.704  41.128  1.00 69.90           N  
ATOM    549  CA  LEU   169     -33.615  88.142  42.323  1.00 71.12           C  
ATOM    550  C   LEU   169     -33.098  86.971  43.168  1.00 72.47           C  
ATOM    551  O   LEU   169     -31.970  87.013  43.668  1.00 73.56           O  
ATOM    552  CB  LEU   169     -34.468  89.105  43.180  1.00 71.26           C  
ATOM    553  CG  LEU   169     -34.700  90.466  42.520  1.00  0.00           C  
ATOM    554  CD1 LEU   169     -35.680  91.380  43.254  1.00  0.00           C  
ATOM    555  CD2 LEU   169     -33.450  91.332  42.371  1.00  0.00           C  
ATOM    556  N   PHE   170     -33.919  85.931  43.309  1.00 69.73           N  
ATOM    557  CA  PHE   170     -33.545  84.734  44.068  1.00 70.62           C  
ATOM    558  C   PHE   170     -32.534  83.854  43.340  1.00 74.58           C  
ATOM    559  O   PHE   170     -31.638  83.292  43.968  1.00 78.15           O  
ATOM    560  CB  PHE   170     -34.785  83.918  44.444  1.00 67.63           C  
ATOM    561  CG  PHE   170     -35.428  84.354  45.728  1.00  0.00           C  
ATOM    562  CD1 PHE   170     -35.966  85.635  45.858  1.00  0.00           C  
ATOM    563  CD2 PHE   170     -35.496  83.485  46.814  1.00  0.00           C  
ATOM    564  CE1 PHE   170     -36.552  86.040  47.047  1.00  0.00           C  
ATOM    565  CE2 PHE   170     -36.086  83.882  48.005  1.00  0.00           C  
ATOM    566  CZ  PHE   170     -36.616  85.160  48.120  1.00  0.00           C  
ATOM    567  N   PHE   171     -21.927  84.385  34.961  1.00 91.08           N  
ATOM    568  CA  PHE   171     -20.971  83.438  34.372  1.00 84.15           C  
ATOM    569  C   PHE   171     -21.618  82.401  33.442  1.00 79.86           C  
ATOM    570  O   PHE   171     -22.813  82.470  33.152  1.00 75.24           O  
ATOM    571  CB  PHE   171     -20.167  82.694  35.463  1.00 85.09           C  
ATOM    572  CG  PHE   171     -19.396  83.715  36.227  1.00  0.00           C  
ATOM    573  CD1 PHE   171     -19.814  84.173  37.497  1.00  0.00           C  
ATOM    574  CD2 PHE   171     -18.214  84.252  35.684  1.00  0.00           C  
ATOM    575  CE1 PHE   171     -19.068  85.147  38.221  1.00  0.00           C  
ATOM    576  CE2 PHE   171     -17.448  85.229  36.389  1.00  0.00           C  
ATOM    577  CZ  PHE   171     -17.880  85.680  37.663  1.00  0.00           C  
ATOM    578  N   GLN   172     -20.805  81.454  32.975  1.00 74.73           N  
ATOM    579  CA  GLN   172     -21.268  80.329  32.174  1.00 72.92           C  
ATOM    580  C   GLN   172     -22.277  79.492  32.960  1.00 70.33           C  
ATOM    581  O   GLN   172     -23.321  79.106  32.428  1.00 69.97           O  
ATOM    582  CB  GLN   172     -20.074  79.463  31.765  1.00 76.17           C  
ATOM    583  CG  GLN   172     -20.446  78.318  30.821  1.00  0.00           C  
ATOM    584  CD  GLN   172     -20.963  78.925  29.525  1.00  0.00           C  
ATOM    585  OE1 GLN   172     -20.367  79.851  28.978  1.00  0.00           O  
ATOM    586  NE2 GLN   172     -22.101  78.436  28.964  1.00  0.00           N  
ATOM    587  N   ARG   173     -21.952  79.236  34.228  1.00 68.02           N  
ATOM    588  CA  ARG   173     -22.778  78.433  35.133  1.00 64.78           C  
ATOM    589  C   ARG   173     -24.200  78.969  35.278  1.00 64.22           C  
ATOM    590  O   ARG   173     -25.167  78.284  34.933  1.00 67.51           O  
ATOM    591  CB  ARG   173     -22.126  78.336  36.521  1.00 62.61           C  
ATOM    592  CG  ARG   173     -22.903  77.453  37.500  1.00  0.00           C  
ATOM    593  CD  ARG   173     -22.329  77.459  38.918  1.00  0.00           C  
ATOM    594  NE  ARG   173     -22.540  78.822  39.481  1.00  0.00           N  
ATOM    595  CZ  ARG   173     -23.768  79.181  39.958  1.00  0.00           C  
ATOM    596  NH1 ARG   173     -24.605  78.115  39.797  1.00  0.00           N  
ATOM    597  NH2 ARG   173     -23.680  80.466  40.408  1.00  0.00           N  
ATOM    598  N   ARG   174     -24.310  80.196  35.779  1.00 58.36           N  
ATOM    599  CA  ARG   174     -25.594  80.829  36.078  1.00 57.55           C  
ATOM    600  C   ARG   174     -26.597  80.748  34.924  1.00 55.69           C  
ATOM    601  O   ARG   174     -27.796  80.551  35.144  1.00 53.35           O  
ATOM    602  CB  ARG   174     -25.367  82.295  36.466  1.00 57.36           C  
ATOM    603  CG  ARG   174     -24.701  82.468  37.833  1.00  0.00           C  
ATOM    604  CD  ARG   174     -24.428  83.928  38.200  1.00  0.00           C  
ATOM    605  NE  ARG   174     -23.733  83.936  39.518  1.00  0.00           N  
ATOM    606  CZ  ARG   174     -23.254  85.107  40.030  1.00  0.00           C  
ATOM    607  NH1 ARG   174     -23.545  86.100  39.140  1.00  0.00           N  
ATOM    608  NH2 ARG   174     -22.672  84.828  41.233  1.00  0.00           N  
ATOM    609  N   HIS   175     -26.087  80.910  33.704  1.00 54.48           N  
ATOM    610  CA  HIS   175     -26.897  80.924  32.493  1.00 55.62           C  
ATOM    611  C   HIS   175     -27.429  79.524  32.195  1.00 58.50           C  
ATOM    612  O   HIS   175     -28.636  79.353  31.979  1.00 58.78           O  
ATOM    613  CB  HIS   175     -26.111  81.537  31.302  1.00 55.11           C  
ATOM    614  CG  HIS   175     -26.896  81.544  30.024  1.00  0.00           C  
ATOM    615  ND1 HIS   175     -27.964  82.382  29.779  1.00  0.00           N  
ATOM    616  CD2 HIS   175     -26.763  80.804  28.898  1.00  0.00           C  
ATOM    617  CE1 HIS   175     -28.448  82.172  28.592  1.00  0.00           C  
ATOM    618  NE2 HIS   175     -27.741  81.214  28.025  1.00  0.00           N  
ATOM    619  N   ALA   176     -26.536  78.529  32.214  1.00 57.55           N  
ATOM    620  CA  ALA   176     -26.927  77.124  32.030  1.00 54.48           C  
ATOM    621  C   ALA   176     -27.893  76.685  33.133  1.00 55.30           C  
ATOM    622  O   ALA   176     -28.876  75.983  32.862  1.00 59.85           O  
ATOM    623  CB  ALA   176     -25.703  76.175  31.978  1.00 52.47           C  
ATOM    624  N   SER   177     -27.621  77.119  34.364  1.00 52.43           N  
ATOM    625  CA  SER   177     -28.414  76.726  35.529  1.00 50.83           C  
ATOM    626  C   SER   177     -29.848  77.191  35.392  1.00 48.88           C  
ATOM    627  O   SER   177     -30.778  76.391  35.514  1.00 51.04           O  
ATOM    628  CB  SER   177     -27.813  77.287  36.817  1.00 51.58           C  
ATOM    629  OG  SER   177     -28.713  77.127  37.900  1.00  0.00           O  
ATOM    630  N   HIS   178     -30.004  78.487  35.133  1.00 46.79           N  
ATOM    631  CA  HIS   178     -31.303  79.126  34.904  1.00 44.50           C  
ATOM    632  C   HIS   178     -32.106  78.471  33.776  1.00 44.61           C  
ATOM    633  O   HIS   178     -33.304  78.221  33.917  1.00 45.00           O  
ATOM    634  CB  HIS   178     -31.088  80.598  34.572  1.00 42.75           C  
ATOM    635  CG  HIS   178     -30.609  81.400  35.746  1.00  0.00           C  
ATOM    636  ND1 HIS   178     -30.110  82.683  35.652  1.00  0.00           N  
ATOM    637  CD2 HIS   178     -30.553  81.096  37.064  1.00  0.00           C  
ATOM    638  CE1 HIS   178     -29.776  83.131  36.824  1.00  0.00           C  
ATOM    639  NE2 HIS   178     -30.032  82.189  37.711  1.00  0.00           N  
ATOM    640  N   ALA   179     -31.431  78.202  32.660  1.00 45.29           N  
ATOM    641  CA  ALA   179     -32.068  77.669  31.460  1.00 44.47           C  
ATOM    642  C   ALA   179     -32.453  76.202  31.607  1.00 43.82           C  
ATOM    643  O   ALA   179     -33.545  75.793  31.194  1.00 40.27           O  
ATOM    644  CB  ALA   179     -31.166  77.882  30.247  1.00 44.80           C  
ATOM    645  N   LEU   180     -31.555  75.420  32.199  1.00 45.75           N  
ATOM    646  CA  LEU   180     -31.856  74.043  32.568  1.00 43.99           C  
ATOM    647  C   LEU   180     -33.205  74.031  33.268  1.00 42.98           C  
ATOM    648  O   LEU   180     -34.146  73.372  32.824  1.00 46.86           O  
ATOM    649  CB  LEU   180     -30.792  73.538  33.528  1.00 45.77           C  
ATOM    650  CG  LEU   180     -30.540  72.043  33.671  1.00  0.00           C  
ATOM    651  CD1 LEU   180     -29.399  71.647  32.754  1.00  0.00           C  
ATOM    652  CD2 LEU   180     -30.177  71.740  35.115  1.00  0.00           C  
ATOM    653  N   LEU   181     -33.299  74.814  34.338  1.00 40.50           N  
ATOM    654  CA  LEU   181     -34.453  74.807  35.226  1.00 37.71           C  
ATOM    655  C   LEU   181     -35.781  75.171  34.557  1.00 37.00           C  
ATOM    656  O   LEU   181     -36.795  74.522  34.794  1.00 37.81           O  
ATOM    657  CB  LEU   181     -34.194  75.727  36.427  1.00 36.16           C  
ATOM    658  CG  LEU   181     -35.366  75.794  37.408  1.00  0.00           C  
ATOM    659  CD1 LEU   181     -35.735  74.465  38.065  1.00  0.00           C  
ATOM    660  CD2 LEU   181     -35.161  76.732  38.596  1.00  0.00           C  
ATOM    661  N   LEU   182     -35.783  76.216  33.740  1.00 35.98           N  
ATOM    662  CA  LEU   182     -37.033  76.741  33.204  1.00 34.89           C  
ATOM    663  C   LEU   182     -37.565  75.938  32.012  1.00 35.02           C  
ATOM    664  O   LEU   182     -38.784  75.766  31.856  1.00 35.33           O  
ATOM    665  CB  LEU   182     -36.889  78.233  32.884  1.00 34.70           C  
ATOM    666  CG  LEU   182     -36.730  79.130  34.130  1.00  0.00           C  
ATOM    667  CD1 LEU   182     -35.990  80.428  33.824  1.00  0.00           C  
ATOM    668  CD2 LEU   182     -38.076  79.414  34.792  1.00  0.00           C  
ATOM    669  N   GLU   183     -36.654  75.434  31.186  1.00 34.63           N  
ATOM    670  CA  GLU   183     -37.031  74.590  30.059  1.00 35.22           C  
ATOM    671  C   GLU   183     -37.868  73.381  30.490  1.00 37.74           C  
ATOM    672  O   GLU   183     -38.630  72.824  29.683  1.00 38.70           O  
ATOM    673  CB  GLU   183     -35.794  74.129  29.275  1.00 33.94           C  
ATOM    674  CG  GLU   183     -35.112  75.212  28.442  1.00  0.00           C  
ATOM    675  CD  GLU   183     -36.027  75.856  27.405  1.00  0.00           C  
ATOM    676  OE1 GLU   183     -35.605  76.844  26.756  1.00  0.00           O  
ATOM    677  OE2 GLU   183     -37.171  75.383  27.229  1.00  0.00           O  
ATOM    678  N   THR   184     -37.722  72.988  31.757  1.00 39.16           N  
ATOM    679  CA  THR   184     -38.448  71.845  32.327  1.00 40.43           C  
ATOM    680  C   THR   184     -39.895  72.211  32.664  1.00 43.59           C  
ATOM    681  O   THR   184     -40.768  71.339  32.695  1.00 47.99           O  
ATOM    682  CB  THR   184     -37.774  71.306  33.611  1.00 37.75           C  
ATOM    683  OG1 THR   184     -37.871  72.285  34.648  1.00  0.00           O  
ATOM    684  CG2 THR   184     -36.313  70.955  33.378  1.00  0.00           C  
ATOM    685  N   VAL   185     -40.121  73.489  32.959  1.00 44.13           N  
ATOM    686  CA  VAL   185     -41.450  74.053  33.210  1.00 46.02           C  
ATOM    687  C   VAL   185     -42.115  74.335  31.861  1.00 46.09           C  
ATOM    688  O   VAL   185     -43.340  74.252  31.711  1.00 45.60           O  
ATOM    689  CB  VAL   185     -41.336  75.391  33.987  1.00 48.22           C  
ATOM    690  CG1 VAL   185     -42.713  75.976  34.295  1.00  0.00           C  
ATOM    691  CG2 VAL   185     -40.516  75.210  35.264  1.00  0.00           C  
ATOM    692  N   ALA   186     -41.274  74.659  30.885  1.00 44.02           N  
ATOM    693  CA  ALA   186     -41.699  75.102  29.566  1.00 40.54           C  
ATOM    694  C   ALA   186     -42.317  73.993  28.717  1.00 41.08           C  
ATOM    695  O   ALA   186     -43.120  74.262  27.813  1.00 41.23           O  
ATOM    696  CB  ALA   186     -40.509  75.707  28.852  1.00 39.51           C  
ATOM    697  N   ALA   187     -41.927  72.750  28.998  1.00 38.90           N  
ATOM    698  CA  ALA   187     -42.421  71.604  28.256  1.00 36.28           C  
ATOM    699  C   ALA   187     -43.848  71.235  28.617  1.00 38.04           C  
ATOM    700  O   ALA   187     -44.512  70.519  27.864  1.00 41.33           O  
ATOM    701  CB  ALA   187     -41.507  70.406  28.491  1.00  0.00           O  
ATOM    702  N   VAL   188     -44.324  71.723  29.763  1.00 36.55           N  
ATOM    703  CA  VAL   188     -45.626  71.321  30.318  1.00 35.41           C  
ATOM    704  C   VAL   188     -46.826  71.864  29.521  1.00 36.55           C  
ATOM    705  O   VAL   188     -47.657  71.061  29.083  1.00 38.89           O  
ATOM    706  CB  VAL   188     -45.729  71.609  31.849  1.00 36.71           C  
ATOM    707  CG1 VAL   188     -47.164  71.517  32.358  1.00  0.00           C  
ATOM    708  CG2 VAL   188     -44.814  70.676  32.643  1.00  0.00           C  
ATOM    709  N   PRO   189     -46.910  73.207  29.306  1.00 37.28           N  
ATOM    710  CA  PRO   189     -48.037  73.831  28.591  1.00 36.38           C  
ATOM    711  C   PRO   189     -48.479  73.169  27.274  1.00 39.55           C  
ATOM    712  O   PRO   189     -49.681  72.991  27.059  1.00 41.68           O  
ATOM    713  CB  PRO   189     -47.523  75.245  28.317  1.00 36.43           C  
ATOM    714  CG  PRO   189     -46.649  75.542  29.489  1.00  0.00           C  
ATOM    715  CD  PRO   189     -45.973  74.239  29.815  1.00  0.00           C  
ATOM    716  N   PRO   190     -47.531  72.830  26.399  1.00 40.14           N  
ATOM    717  CA  PRO   190     -47.849  72.231  25.099  1.00 40.00           C  
ATOM    718  C   PRO   190     -48.325  70.790  25.220  1.00 43.96           C  
ATOM    719  O   PRO   190     -48.946  70.241  24.304  1.00 41.76           O  
ATOM    720  CB  PRO   190     -46.527  72.319  24.332  1.00  0.00           O  
ATOM    721  CG  PRO   190     -45.572  73.380  24.883  1.00  0.00           C  
ATOM    722  CD  PRO   190     -45.681  73.576  26.396  1.00  0.00           C  
ATOM    723  N   MET   191     -48.031  70.181  26.362  1.00 44.60           N  
ATOM    724  CA  MET   191     -48.465  68.828  26.636  1.00 46.29           C  
ATOM    725  C   MET   191     -49.797  68.844  27.394  1.00 46.42           C  
ATOM    726  O   MET   191     -50.439  67.809  27.547  1.00 48.85           O  
ATOM    727  CB  MET   191     -47.376  68.072  27.411  1.00 46.57           C  
ATOM    728  CG  MET   191     -47.593  66.570  27.562  1.00  0.00           C  
ATOM    729  SD  MET   191     -47.802  65.630  26.030  1.00  0.00           S  
ATOM    730  CE  MET   191     -46.169  65.753  25.292  1.00  0.00           C  
ATOM    731  N   VAL   192     -50.227  70.008  27.868  1.00 43.56           N  
ATOM    732  CA  VAL   192     -51.556  70.064  28.479  1.00 41.64           C  
ATOM    733  C   VAL   192     -52.612  70.375  27.422  1.00 39.36           C  
ATOM    734  O   VAL   192     -53.636  69.703  27.361  1.00 37.42           O  
ATOM    735  CB  VAL   192     -51.649  70.998  29.720  1.00 40.50           C  
ATOM    736  CG1 VAL   192     -50.616  70.595  30.776  1.00  0.00           C  
ATOM    737  CG2 VAL   192     -51.517  72.465  29.337  1.00  0.00           C  
ATOM    738  N   GLY   193     -52.336  71.371  26.582  1.00 37.60           N  
ATOM    739  CA  GLY   193     -53.228  71.744  25.494  1.00 38.67           C  
ATOM    740  C   GLY   193     -53.350  70.614  24.486  1.00 40.53           C  
ATOM    741  O   GLY   193     -54.457  70.161  24.184  1.00 39.71           O  
ATOM    742  N   GLY   194     -52.209  70.152  23.971  1.00 41.82           N  
ATOM    743  CA  GLY   194     -52.171  68.959  23.132  1.00 41.59           C  
ATOM    744  C   GLY   194     -53.085  67.876  23.688  1.00 44.23           C  
ATOM    745  O   GLY   194     -53.947  67.352  22.974  1.00 42.28           O  
ATOM    746  N   VAL   195     -52.916  67.565  24.971  1.00 43.88           N  
ATOM    747  CA  VAL   195     -53.722  66.538  25.631  1.00 48.61           C  
ATOM    748  C   VAL   195     -55.223  66.905  25.716  1.00 47.79           C  
ATOM    749  O   VAL   195     -56.085  66.142  25.256  1.00 49.46           O  
ATOM    750  CB  VAL   195     -53.125  66.200  27.004  1.00 50.78           C  
ATOM    751  CG1 VAL   195     -54.003  65.264  27.837  1.00  0.00           C  
ATOM    752  CG2 VAL   195     -51.764  65.505  26.923  1.00  0.00           C  
ATOM    753  N   LEU   196     -55.534  68.063  26.289  1.00 44.75           N  
ATOM    754  CA  LEU   196     -56.921  68.521  26.367  1.00 42.84           C  
ATOM    755  C   LEU   196     -57.628  68.530  25.006  1.00 42.35           C  
ATOM    756  O   LEU   196     -58.765  68.063  24.903  1.00 45.23           O  
ATOM    757  CB  LEU   196     -57.037  69.895  27.052  1.00 40.34           C  
ATOM    758  CG  LEU   196     -57.174  69.998  28.585  1.00  0.00           C  
ATOM    759  CD1 LEU   196     -57.684  68.704  29.223  1.00  0.00           C  
ATOM    760  CD2 LEU   196     -55.877  70.446  29.256  1.00  0.00           C  
ATOM    761  N   LEU   197     -56.957  69.027  23.968  1.00 38.40           N  
ATOM    762  CA  LEU   197     -57.566  69.095  22.632  1.00 38.09           C  
ATOM    763  C   LEU   197     -57.642  67.747  21.909  1.00 40.16           C  
ATOM    764  O   LEU   197     -58.452  67.575  21.000  1.00 45.52           O  
ATOM    765  CB  LEU   197     -56.892  70.156  21.755  1.00 36.97           C  
ATOM    766  CG  LEU   197     -57.070  71.583  22.278  1.00  0.00           C  
ATOM    767  CD1 LEU   197     -56.332  72.659  21.483  1.00  0.00           C  
ATOM    768  CD2 LEU   197     -58.513  72.086  22.302  1.00  0.00           C  
ATOM    769  N   HIS   198     -56.800  66.799  22.313  1.00 39.87           N  
ATOM    770  CA  HIS   198     -56.871  65.430  21.828  1.00 35.42           C  
ATOM    771  C   HIS   198     -58.126  64.807  22.409  1.00 37.00           C  
ATOM    772  O   HIS   198     -58.943  64.242  21.678  1.00 37.46           O  
ATOM    773  CB  HIS   198     -55.639  64.648  22.281  1.00 33.14           C  
ATOM    774  CG  HIS   198     -55.508  63.292  21.657  1.00  0.00           C  
ATOM    775  ND1 HIS   198     -54.952  63.095  20.410  1.00  0.00           N  
ATOM    776  CD2 HIS   198     -55.835  62.060  22.121  1.00  0.00           C  
ATOM    777  CE1 HIS   198     -54.951  61.802  20.129  1.00  0.00           C  
ATOM    778  NE2 HIS   198     -55.488  61.152  21.145  1.00  0.00           N  
ATOM    779  N   LEU   199     -58.275  64.935  23.729  1.00 35.86           N  
ATOM    780  CA  LEU   199     -59.399  64.356  24.452  1.00 34.50           C  
ATOM    781  C   LEU   199     -60.745  64.996  24.079  1.00 35.25           C  
ATOM    782  O   LEU   199     -61.778  64.324  24.047  1.00 38.31           O  
ATOM    783  CB  LEU   199     -59.178  64.458  25.957  1.00 32.52           C  
ATOM    784  CG  LEU   199     -58.159  63.578  26.690  1.00  0.00           C  
ATOM    785  CD1 LEU   199     -58.373  63.758  28.185  1.00  0.00           C  
ATOM    786  CD2 LEU   199     -58.225  62.089  26.324  1.00  0.00           C  
ATOM    787  N   ARG   200     -60.738  66.289  23.801  1.00 32.75           N  
ATOM    788  CA  ARG   200     -61.978  66.958  23.456  1.00 33.79           C  
ATOM    789  C   ARG   200     -62.516  66.369  22.163  1.00 32.44           C  
ATOM    790  O   ARG   200     -63.616  65.822  22.138  1.00 31.21           O  
ATOM    791  CB  ARG   200     -61.757  68.458  23.317  1.00 32.21           C  
ATOM    792  CG  ARG   200     -63.039  69.239  23.020  1.00  0.00           C  
ATOM    793  CD  ARG   200     -62.802  70.726  22.750  1.00  0.00           C  
ATOM    794  NE  ARG   200     -62.057  70.835  21.465  1.00  0.00           N  
ATOM    795  CZ  ARG   200     -62.720  70.708  20.279  1.00  0.00           C  
ATOM    796  NH1 ARG   200     -64.038  70.489  20.560  1.00  0.00           N  
ATOM    797  NH2 ARG   200     -61.807  70.849  19.274  1.00  0.00           N  
ATOM    798  N   SER   201     -61.714  66.490  21.108  1.00 31.44           N  
ATOM    799  CA  SER   201     -61.984  65.899  19.812  1.00 32.51           C  
ATOM    800  C   SER   201     -62.432  64.419  19.933  1.00 33.01           C  
ATOM    801  O   SER   201     -63.293  63.962  19.188  1.00 31.86           O  
ATOM    802  CB  SER   201     -60.718  66.026  18.958  1.00 32.07           C  
ATOM    803  OG  SER   201     -60.880  65.449  17.675  1.00  0.00           O  
ATOM    804  N   LEU   202     -61.858  63.694  20.889  1.00 33.41           N  
ATOM    805  CA  LEU   202     -62.185  62.283  21.089  1.00 36.22           C  
ATOM    806  C   LEU   202     -63.605  62.013  21.591  1.00 37.33           C  
ATOM    807  O   LEU   202     -64.222  61.039  21.168  1.00 37.45           O  
ATOM    808  CB  LEU   202     -61.163  61.592  22.004  1.00 35.26           C  
ATOM    809  CG  LEU   202     -59.755  61.308  21.471  1.00  0.00           C  
ATOM    810  CD1 LEU   202     -59.021  60.370  22.413  1.00  0.00           C  
ATOM    811  CD2 LEU   202     -59.781  60.722  20.067  1.00  0.00           C  
ATOM    812  N   ARG   203     -64.120  62.864  22.477  1.00 39.41           N  
ATOM    813  CA  ARG   203     -65.432  62.617  23.095  1.00 41.49           C  
ATOM    814  C   ARG   203     -66.553  63.464  22.523  1.00 44.05           C  
ATOM    815  O   ARG   203     -67.718  63.065  22.582  1.00 48.94           O  
ATOM    816  CB  ARG   203     -65.377  62.767  24.619  1.00 40.20           C  
ATOM    817  CG  ARG   203     -65.295  64.192  25.112  1.00  0.00           C  
ATOM    818  CD  ARG   203     -65.238  64.281  26.629  1.00  0.00           C  
ATOM    819  NE  ARG   203     -65.263  65.690  27.023  1.00  0.00           N  
ATOM    820  CZ  ARG   203     -64.184  66.448  27.207  1.00  0.00           C  
ATOM    821  NH1 ARG   203     -62.963  65.936  27.069  1.00  0.00           N  
ATOM    822  NH2 ARG   203     -64.329  67.724  27.545  1.00  0.00           N  
ATOM    823  N   ARG   204     -66.202  64.629  21.992  1.00 45.27           N  
ATOM    824  CA  ARG   204     -67.141  65.454  21.249  1.00 47.52           C  
ATOM    825  C   ARG   204     -67.120  65.035  19.788  1.00 47.11           C  
ATOM    826  O   ARG   204     -67.967  65.464  19.001  1.00 49.54           O  
ATOM    827  CB  ARG   204     -66.781  66.941  21.357  1.00 53.94           C  
ATOM    828  CG  ARG   204     -66.913  67.499  22.775  1.00  0.00           C  
ATOM    829  CD  ARG   204     -66.524  68.974  22.892  1.00  0.00           C  
ATOM    830  NE  ARG   204     -66.661  69.362  24.324  1.00  0.00           N  
ATOM    831  CZ  ARG   204     -66.207  70.577  24.748  1.00  0.00           C  
ATOM    832  NH1 ARG   204     -65.680  71.225  23.668  1.00  0.00           N  
ATOM    833  NH2 ARG   204     -66.456  70.670  26.087  1.00  0.00           N  
ATOM    834  N   PHE   205     -66.127  64.218  19.436  1.00 45.74           N  
ATOM    835  CA  PHE   205     -65.993  63.627  18.099  1.00 44.18           C  
ATOM    836  C   PHE   205     -66.031  64.658  16.979  1.00 45.24           C  
ATOM    837  O   PHE   205     -66.833  64.556  16.036  1.00 45.72           O  
ATOM    838  CB  PHE   205     -67.059  62.556  17.885  1.00 46.05           C  
ATOM    839  CG  PHE   205     -66.880  61.527  18.948  1.00  0.00           C  
ATOM    840  CD1 PHE   205     -67.712  61.476  20.089  1.00  0.00           C  
ATOM    841  CD2 PHE   205     -65.858  60.568  18.830  1.00  0.00           C  
ATOM    842  CE1 PHE   205     -67.536  60.486  21.098  1.00  0.00           C  
ATOM    843  CE2 PHE   205     -65.659  59.565  19.826  1.00  0.00           C  
ATOM    844  CZ  PHE   205     -66.503  59.526  20.967  1.00  0.00           C  
ATOM    845  N   GLU   206     -65.164  65.659  17.096  1.00 44.04           N  
ATOM    846  CA  GLU   206     -65.104  66.743  16.126  1.00 43.89           C  
ATOM    847  C   GLU   206     -63.693  66.859  15.551  1.00 41.05           C  
ATOM    848  O   GLU   206     -62.735  66.370  16.146  1.00 39.57           O  
ATOM    849  CB  GLU   206     -65.572  68.087  16.744  1.00 46.73           C  
ATOM    850  CG  GLU   206     -67.040  68.082  17.174  1.00  0.00           C  
ATOM    851  CD  GLU   206     -67.380  69.469  17.702  1.00  0.00           C  
ATOM    852  OE1 GLU   206     -66.463  70.332  17.730  1.00  0.00           O  
ATOM    853  OE2 GLU   206     -68.561  69.683  18.086  1.00  0.00           O  
ATOM    854  N   HIS   207     -63.578  67.482  14.381  1.00 40.17           N  
ATOM    855  CA  HIS   207     -62.284  67.729  13.759  1.00 38.26           C  
ATOM    856  C   HIS   207     -61.561  68.758  14.609  1.00 35.79           C  
ATOM    857  O   HIS   207     -62.195  69.607  15.205  1.00 36.31           O  
ATOM    858  CB  HIS   207     -62.464  68.263  12.333  1.00 41.48           C  
ATOM    859  CG  HIS   207     -63.063  67.253  11.400  1.00  0.00           C  
ATOM    860  ND1 HIS   207     -62.373  66.176  10.882  1.00  0.00           N  
ATOM    861  CD2 HIS   207     -64.311  67.152  10.884  1.00  0.00           C  
ATOM    862  CE1 HIS   207     -63.140  65.468  10.110  1.00  0.00           C  
ATOM    863  NE2 HIS   207     -64.331  66.035  10.086  1.00  0.00           N  
ATOM    864  N   SER   208     -60.239  68.676  14.673  1.00 35.44           N  
ATOM    865  CA  SER   208     -59.447  69.564  15.522  1.00 34.42           C  
ATOM    866  C   SER   208     -58.847  70.704  14.709  1.00 38.07           C  
ATOM    867  O   SER   208     -58.778  71.862  15.172  1.00 38.79           O  
ATOM    868  CB  SER   208     -58.336  68.774  16.181  1.00 32.02           C  
ATOM    869  OG  SER   208     -58.882  67.718  16.957  1.00  0.00           O  
ATOM    870  N   GLY   209     -58.416  70.358  13.492  1.00 37.51           N  
ATOM    871  CA  GLY   209     -57.939  71.322  12.507  1.00 36.90           C  
ATOM    872  C   GLY   209     -56.492  71.767  12.793  1.00 37.74           C  
ATOM    873  O   GLY   209     -56.074  72.878  12.429  1.00 37.19           O  
ATOM    874  N   GLY   210     -55.739  70.884  13.452  1.00 37.34           N  
ATOM    875  CA  GLY   210     -54.287  70.997  13.541  1.00 37.18           C  
ATOM    876  C   GLY   210     -53.782  71.838  14.692  1.00 39.90           C  
ATOM    877  O   GLY   210     -52.729  72.480  14.591  1.00 40.41           O  
ATOM    878  N   TRP   211     -54.529  71.843  15.791  1.00 40.07           N  
ATOM    879  CA  TRP   211     -54.100  72.563  16.976  1.00 42.10           C  
ATOM    880  C   TRP   211     -53.179  71.678  17.805  1.00 42.47           C  
ATOM    881  O   TRP   211     -52.162  72.146  18.315  1.00 44.41           O  
ATOM    882  CB  TRP   211     -55.302  73.005  17.800  1.00 40.76           C  
ATOM    883  CG  TRP   211     -56.008  74.259  17.298  1.00  0.00           C  
ATOM    884  CD1 TRP   211     -56.554  74.461  16.059  1.00  0.00           C  
ATOM    885  CD2 TRP   211     -56.273  75.457  18.050  1.00  0.00           C  
ATOM    886  NE1 TRP   211     -57.132  75.711  15.990  1.00  0.00           N  
ATOM    887  CE2 TRP   211     -56.977  76.340  17.198  1.00  0.00           C  
ATOM    888  CE3 TRP   211     -55.979  75.870  19.356  1.00  0.00           C  
ATOM    889  CZ2 TRP   211     -57.390  77.617  17.610  1.00  0.00           C  
ATOM    890  CZ3 TRP   211     -56.395  77.148  19.769  1.00  0.00           C  
ATOM    891  CH2 TRP   211     -57.090  78.001  18.896  1.00  0.00           C  
ATOM    892  N   ILE   212     -53.545  70.398  17.901  1.00 41.80           N  
ATOM    893  CA  ILE   212     -52.883  69.394  18.747  1.00 39.51           C  
ATOM    894  C   ILE   212     -51.408  69.214  18.367  1.00 41.25           C  
ATOM    895  O   ILE   212     -50.533  69.078  19.235  1.00 41.02           O  
ATOM    896  CB  ILE   212     -53.637  68.048  18.642  1.00 38.65           C  
ATOM    897  CG1 ILE   212     -55.057  68.182  19.205  1.00  0.00           C  
ATOM    898  CG2 ILE   212     -52.899  66.925  19.349  1.00  0.00           C  
ATOM    899  CD1 ILE   212     -56.035  67.123  18.727  1.00  0.00           C  
ATOM    900  N   ARG   213     -51.136  69.238  17.066  1.00 41.64           N  
ATOM    901  CA  ARG   213     -49.788  69.001  16.568  1.00 40.07           C  
ATOM    902  C   ARG   213     -48.820  70.170  16.824  1.00 39.73           C  
ATOM    903  O   ARG   213     -47.723  69.958  17.344  1.00 40.54           O  
ATOM    904  CB  ARG   213     -49.818  68.589  15.092  1.00 39.20           C  
ATOM    905  CG  ARG   213     -50.384  67.186  14.861  1.00  0.00           C  
ATOM    906  CD  ARG   213     -50.460  66.792  13.385  1.00  0.00           C  
ATOM    907  NE  ARG   213     -51.051  65.425  13.317  1.00  0.00           N  
ATOM    908  CZ  ARG   213     -51.256  64.830  12.105  1.00  0.00           C  
ATOM    909  NH1 ARG   213     -50.836  65.698  11.139  1.00  0.00           N  
ATOM    910  NH2 ARG   213     -51.800  63.600  12.333  1.00  0.00           N  
ATOM    911  N   ALA   214     -49.221  71.394  16.484  1.00 39.13           N  
ATOM    912  CA  ALA   214     -48.376  72.562  16.757  1.00 38.14           C  
ATOM    913  C   ALA   214     -47.971  72.635  18.250  1.00 40.02           C  
ATOM    914  O   ALA   214     -46.823  72.950  18.580  1.00 40.60           O  
ATOM    915  CB  ALA   214     -49.030  73.871  16.248  1.00 38.52           C  
ATOM    916  N   LEU   215     -48.909  72.305  19.135  1.00 39.56           N  
ATOM    917  CA  LEU   215     -48.669  72.322  20.572  1.00 39.30           C  
ATOM    918  C   LEU   215     -47.747  71.187  21.021  1.00 41.40           C  
ATOM    919  O   LEU   215     -46.910  71.374  21.903  1.00 43.91           O  
ATOM    920  CB  LEU   215     -50.000  72.284  21.332  1.00 37.61           C  
ATOM    921  CG  LEU   215     -50.902  73.530  21.238  1.00  0.00           C  
ATOM    922  CD1 LEU   215     -52.189  73.327  22.018  1.00  0.00           C  
ATOM    923  CD2 LEU   215     -50.196  74.788  21.729  1.00  0.00           C  
ATOM    924  N   MET   216     -47.896  70.019  20.403  1.00 41.01           N  
ATOM    925  CA  MET   216     -47.053  68.864  20.712  1.00 38.82           C  
ATOM    926  C   MET   216     -45.618  69.013  20.200  1.00 38.21           C  
ATOM    927  O   MET   216     -44.683  68.504  20.826  1.00 36.71           O  
ATOM    928  CB  MET   216     -47.698  67.568  20.194  1.00 39.98           C  
ATOM    929  CG  MET   216     -48.958  67.164  20.963  1.00  0.00           C  
ATOM    930  SD  MET   216     -49.758  65.648  20.356  1.00  0.00           S  
ATOM    931  CE  MET   216     -48.433  64.537  20.911  1.00  0.00           C  
ATOM    932  N   GLU   217     -45.438  69.709  19.073  1.00 37.54           N  
ATOM    933  CA  GLU   217     -44.085  70.041  18.616  1.00 37.61           C  
ATOM    934  C   GLU   217     -43.526  71.233  19.381  1.00 36.79           C  
ATOM    935  O   GLU   217     -42.321  71.440  19.399  1.00 38.66           O  
ATOM    936  CB  GLU   217     -43.942  70.229  17.078  1.00 38.74           C  
ATOM    937  CG  GLU   217     -44.160  68.940  16.283  1.00  0.00           C  
ATOM    938  CD  GLU   217     -43.108  67.932  16.723  1.00  0.00           C  
ATOM    939  OE1 GLU   217     -41.895  68.261  16.624  1.00  0.00           O  
ATOM    940  OE2 GLU   217     -43.502  66.820  17.165  1.00  0.00           O  
ATOM    941  N   GLU   218     -44.398  72.011  20.016  1.00 37.22           N  
ATOM    942  CA  GLU   218     -43.949  73.024  20.974  1.00 37.55           C  
ATOM    943  C   GLU   218     -43.333  72.258  22.157  1.00 34.71           C  
ATOM    944  O   GLU   218     -42.150  72.424  22.462  1.00 31.46           O  
ATOM    945  CB  GLU   218     -45.116  73.943  21.409  1.00 40.44           C  
ATOM    946  CG  GLU   218     -44.805  74.935  22.536  1.00  0.00           C  
ATOM    947  CD  GLU   218     -46.035  75.666  23.096  1.00  0.00           C  
ATOM    948  OE1 GLU   218     -46.973  76.002  22.327  1.00  0.00           O  
ATOM    949  OE2 GLU   218     -46.060  75.924  24.325  1.00  0.00           O  
ATOM    950  N   ALA   219     -44.127  71.390  22.782  1.00 33.41           N  
ATOM    951  CA  ALA   219     -43.656  70.608  23.935  1.00 35.79           C  
ATOM    952  C   ALA   219     -42.357  69.833  23.652  1.00 36.52           C  
ATOM    953  O   ALA   219     -41.440  69.859  24.471  1.00 40.51           O  
ATOM    954  CB  ALA   219     -44.751  69.680  24.454  1.00 34.73           C  
ATOM    955  N   GLU   220     -42.263  69.170  22.497  1.00 34.10           N  
ATOM    956  CA  GLU   220     -41.029  68.476  22.138  1.00 33.31           C  
ATOM    957  C   GLU   220     -39.893  69.472  21.960  1.00 33.48           C  
ATOM    958  O   GLU   220     -38.829  69.323  22.548  1.00 32.32           O  
ATOM    959  CB  GLU   220     -41.191  67.635  20.864  1.00 32.60           C  
ATOM    960  CG  GLU   220     -39.912  66.923  20.440  1.00  0.00           C  
ATOM    961  CD  GLU   220     -40.099  65.984  19.250  1.00  0.00           C  
ATOM    962  OE1 GLU   220     -40.233  66.501  18.124  1.00  0.00           O  
ATOM    963  OE2 GLU   220     -40.084  64.729  19.440  1.00  0.00           O  
ATOM    964  N   ASN   221     -40.127  70.488  21.139  1.00 34.06           N  
ATOM    965  CA  ASN   221     -39.109  71.497  20.895  1.00 34.37           C  
ATOM    966  C   ASN   221     -38.495  72.016  22.193  1.00 33.63           C  
ATOM    967  O   ASN   221     -37.263  72.073  22.323  1.00 32.92           O  
ATOM    968  CB  ASN   221     -39.653  72.662  20.072  1.00 32.54           C  
ATOM    969  CG  ASN   221     -38.551  73.582  19.587  1.00  0.00           C  
ATOM    970  OD1 ASN   221     -38.307  74.634  20.168  1.00  0.00           O  
ATOM    971  ND2 ASN   221     -37.863  73.176  18.530  1.00  0.00           N  
ATOM    972  N   GLU   222     -39.353  72.382  23.147  1.00 31.89           N  
ATOM    973  CA  GLU   222     -38.881  72.829  24.454  1.00 30.74           C  
ATOM    974  C   GLU   222     -38.035  71.699  25.037  1.00 33.07           C  
ATOM    975  O   GLU   222     -36.872  71.900  25.344  1.00 34.89           O  
ATOM    976  CB  GLU   222     -40.038  73.250  25.374  1.00 29.66           C  
ATOM    977  CG  GLU   222     -40.957  74.370  24.822  1.00  0.00           C  
ATOM    978  CD  GLU   222     -40.646  75.776  25.328  1.00  0.00           C  
ATOM    979  OE1 GLU   222     -39.525  76.023  25.822  1.00  0.00           O  
ATOM    980  OE2 GLU   222     -41.534  76.660  25.229  1.00  0.00           O  
ATOM    981  N   ARG   223     -38.587  70.490  25.110  1.00 36.50           N  
ATOM    982  CA  ARG   223     -37.837  69.326  25.590  1.00 34.57           C  
ATOM    983  C   ARG   223     -36.481  69.126  24.908  1.00 34.62           C  
ATOM    984  O   ARG   223     -35.534  68.657  25.542  1.00 35.58           O  
ATOM    985  CB  ARG   223     -38.673  68.057  25.467  1.00 35.46           C  
ATOM    986  CG  ARG   223     -38.185  66.937  26.381  1.00  0.00           C  
ATOM    987  CD  ARG   223     -39.118  65.747  26.346  1.00  0.00           C  
ATOM    988  NE  ARG   223     -39.023  65.038  25.072  1.00  0.00           N  
ATOM    989  CZ  ARG   223     -37.986  64.291  24.699  1.00  0.00           C  
ATOM    990  NH1 ARG   223     -38.001  63.685  23.518  1.00  0.00           N  
ATOM    991  NH2 ARG   223     -36.927  64.157  25.496  1.00  0.00           N  
ATOM    992  N   MET   224     -36.383  69.473  23.626  1.00 35.64           N  
ATOM    993  CA  MET   224     -35.100  69.393  22.909  1.00 35.67           C  
ATOM    994  C   MET   224     -34.162  70.544  23.270  1.00 36.00           C  
ATOM    995  O   MET   224     -32.934  70.404  23.205  1.00 36.54           O  
ATOM    996  CB  MET   224     -35.299  69.278  21.400  1.00 35.77           C  
ATOM    997  CG  MET   224     -35.697  67.879  20.970  1.00  0.00           C  
ATOM    998  SD  MET   224     -34.530  66.633  21.584  1.00  0.00           S  
ATOM    999  CE  MET   224     -33.271  66.711  20.309  1.00  0.00           C  
ATOM   1000  N   HIS   225     -34.742  71.670  23.670  1.00 36.54           N  
ATOM   1001  CA  HIS   225     -33.974  72.723  24.337  1.00 37.23           C  
ATOM   1002  C   HIS   225     -33.337  72.161  25.596  1.00 36.43           C  
ATOM   1003  O   HIS   225     -32.151  72.392  25.829  1.00 37.57           O  
ATOM   1004  CB  HIS   225     -34.843  73.939  24.687  1.00 35.55           C  
ATOM   1005  CG  HIS   225     -35.361  74.681  23.494  1.00  0.00           C  
ATOM   1006  ND1 HIS   225     -36.483  75.482  23.543  1.00  0.00           N  
ATOM   1007  CD2 HIS   225     -34.915  74.736  22.214  1.00  0.00           C  
ATOM   1008  CE1 HIS   225     -36.700  76.006  22.349  1.00  0.00           C  
ATOM   1009  NE2 HIS   225     -35.763  75.568  21.525  1.00  0.00           N  
ATOM   1010  N   LEU   226     -34.123  71.409  26.378  1.00 35.81           N  
ATOM   1011  CA  LEU   226     -33.697  70.897  27.687  1.00 35.87           C  
ATOM   1012  C   LEU   226     -32.565  69.912  27.547  1.00 35.92           C  
ATOM   1013  O   LEU   226     -31.545  70.045  28.213  1.00 36.31           O  
ATOM   1014  CB  LEU   226     -34.849  70.215  28.436  1.00 36.00           C  
ATOM   1015  CG  LEU   226     -34.793  69.994  29.967  1.00  0.00           C  
ATOM   1016  CD1 LEU   226     -35.528  68.713  30.325  1.00  0.00           C  
ATOM   1017  CD2 LEU   226     -33.393  69.981  30.583  1.00  0.00           C  
ATOM   1018  N   MET   227     -32.759  68.924  26.679  1.00 39.52           N  
ATOM   1019  CA  MET   227     -31.753  67.898  26.419  1.00 41.64           C  
ATOM   1020  C   MET   227     -30.465  68.526  25.901  1.00 43.43           C  
ATOM   1021  O   MET   227     -29.394  67.936  26.012  1.00 47.68           O  
ATOM   1022  CB  MET   227     -32.273  66.852  25.418  1.00 42.76           C  
ATOM   1023  CG  MET   227     -33.626  66.222  25.747  1.00  0.00           C  
ATOM   1024  SD  MET   227     -33.772  65.366  27.331  1.00  0.00           S  
ATOM   1025  CE  MET   227     -32.522  64.112  27.121  1.00  0.00           C  
ATOM   1026  N   THR   228     -30.575  69.734  25.354  1.00 43.81           N  
ATOM   1027  CA  THR   228     -29.408  70.484  24.893  1.00 43.32           C  
ATOM   1028  C   THR   228     -28.560  71.030  26.058  1.00 42.49           C  
ATOM   1029  O   THR   228     -27.347  70.822  26.100  1.00 39.52           O  
ATOM   1030  CB  THR   228     -29.834  71.602  23.918  1.00 42.32           C  
ATOM   1031  OG1 THR   228     -30.259  71.005  22.685  1.00  0.00           O  
ATOM   1032  CG2 THR   228     -28.690  72.581  23.649  1.00  0.00           C  
ATOM   1033  N   PHE   229     -29.205  71.716  26.997  1.00 42.70           N  
ATOM   1034  CA  PHE   229     -28.495  72.334  28.117  1.00 44.60           C  
ATOM   1035  C   PHE   229     -27.903  71.314  29.091  1.00 45.95           C  
ATOM   1036  O   PHE   229     -26.808  71.520  29.620  1.00 47.96           O  
ATOM   1037  CB  PHE   229     -29.409  73.306  28.877  1.00 45.55           C  
ATOM   1038  CG  PHE   229     -29.910  74.456  28.049  1.00  0.00           C  
ATOM   1039  CD1 PHE   229     -29.031  75.245  27.314  1.00  0.00           C  
ATOM   1040  CD2 PHE   229     -31.263  74.769  28.026  1.00  0.00           C  
ATOM   1041  CE1 PHE   229     -29.499  76.305  26.554  1.00  0.00           C  
ATOM   1042  CE2 PHE   229     -31.735  75.835  27.274  1.00  0.00           C  
ATOM   1043  CZ  PHE   229     -30.850  76.603  26.541  1.00  0.00           C  
ATOM   1044  N   MET   230     -28.624  70.215  29.319  1.00 44.22           N  
ATOM   1045  CA  MET   230     -28.219  69.200  30.293  1.00 44.76           C  
ATOM   1046  C   MET   230     -26.914  68.473  29.913  1.00 43.95           C  
ATOM   1047  O   MET   230     -26.368  67.717  30.707  1.00 43.88           O  
ATOM   1048  CB  MET   230     -29.388  68.210  30.580  1.00 46.08           C  
ATOM   1049  CG  MET   230     -30.569  68.855  31.308  1.00  0.00           C  
ATOM   1050  SD  MET   230     -31.973  67.739  31.604  1.00  0.00           S  
ATOM   1051  CE  MET   230     -31.118  66.735  32.852  1.00  0.00           C  
ATOM   1052  N   GLU   231     -42.588  70.724  38.662  1.00 49.52           N  
ATOM   1053  CA  GLU   231     -43.411  69.988  37.707  1.00 48.23           C  
ATOM   1054  C   GLU   231     -44.762  69.728  38.362  1.00 47.95           C  
ATOM   1055  O   GLU   231     -45.791  70.181  37.856  1.00 47.74           O  
ATOM   1056  CB  GLU   231     -42.755  68.681  37.245  1.00 47.47           C  
ATOM   1057  CG  GLU   231     -43.573  67.925  36.196  1.00  0.00           C  
ATOM   1058  CD  GLU   231     -42.782  66.694  35.780  1.00  0.00           C  
ATOM   1059  OE1 GLU   231     -41.658  66.503  36.317  1.00  0.00           O  
ATOM   1060  OE2 GLU   231     -43.290  65.927  34.919  1.00  0.00           O  
ATOM   1061  N   GLY   232     -44.743  69.046  39.509  1.00 47.20           N  
ATOM   1062  CA  GLY   232     -45.948  68.826  40.315  1.00 45.04           C  
ATOM   1063  C   GLY   232     -46.741  70.116  40.490  1.00 45.26           C  
ATOM   1064  O   GLY   232     -47.915  70.174  40.138  1.00 44.05           O  
ATOM   1065  N   VAL   233     -46.083  71.161  40.996  1.00 48.64           N  
ATOM   1066  CA  VAL   233     -46.733  72.463  41.197  1.00 47.41           C  
ATOM   1067  C   VAL   233     -47.359  73.069  39.918  1.00 47.87           C  
ATOM   1068  O   VAL   233     -48.559  73.365  39.901  1.00 47.26           O  
ATOM   1069  CB  VAL   233     -45.807  73.444  41.962  1.00 48.33           C  
ATOM   1070  CG1 VAL   233     -46.361  74.868  42.044  1.00  0.00           C  
ATOM   1071  CG2 VAL   233     -45.546  73.032  43.412  1.00  0.00           C  
ATOM   1072  N   PHE   234     -46.572  73.223  38.851  1.00 48.05           N  
ATOM   1073  CA  PHE   234     -47.071  73.872  37.629  1.00 48.76           C  
ATOM   1074  C   PHE   234     -48.086  73.022  36.875  1.00 48.37           C  
ATOM   1075  O   PHE   234     -49.110  73.542  36.430  1.00 51.59           O  
ATOM   1076  CB  PHE   234     -45.932  74.323  36.693  1.00 51.14           C  
ATOM   1077  CG  PHE   234     -45.345  75.566  37.268  1.00  0.00           C  
ATOM   1078  CD1 PHE   234     -44.138  75.555  38.002  1.00  0.00           C  
ATOM   1079  CD2 PHE   234     -45.998  76.799  37.085  1.00  0.00           C  
ATOM   1080  CE1 PHE   234     -43.582  76.749  38.544  1.00  0.00           C  
ATOM   1081  CE2 PHE   234     -45.463  78.011  37.618  1.00  0.00           C  
ATOM   1082  CZ  PHE   234     -44.249  77.983  38.353  1.00  0.00           C  
ATOM   1083  N   PHE   235     -47.811  71.724  36.740  1.00 45.93           N  
ATOM   1084  CA  PHE   235     -48.724  70.816  36.045  1.00 44.76           C  
ATOM   1085  C   PHE   235     -50.182  71.060  36.438  1.00 45.89           C  
ATOM   1086  O   PHE   235     -50.985  71.519  35.618  1.00 45.96           O  
ATOM   1087  CB  PHE   235     -48.350  69.336  36.260  1.00 44.63           C  
ATOM   1088  CG  PHE   235     -49.282  68.514  35.438  1.00  0.00           C  
ATOM   1089  CD1 PHE   235     -49.098  68.337  34.048  1.00  0.00           C  
ATOM   1090  CD2 PHE   235     -50.385  67.887  36.045  1.00  0.00           C  
ATOM   1091  CE1 PHE   235     -49.993  67.546  33.271  1.00  0.00           C  
ATOM   1092  CE2 PHE   235     -51.297  67.089  35.290  1.00  0.00           C  
ATOM   1093  CZ  PHE   235     -51.099  66.920  33.895  1.00  0.00           C  
ATOM   1094  N   ASN   236     -50.510  70.754  37.693  1.00 48.55           N  
ATOM   1095  CA  ASN   236     -51.861  70.939  38.225  1.00 51.38           C  
ATOM   1096  C   ASN   236     -52.400  72.364  38.035  1.00 53.17           C  
ATOM   1097  O   ASN   236     -53.583  72.537  37.727  1.00 58.07           O  
ATOM   1098  CB  ASN   236     -51.924  70.503  39.696  1.00 54.56           C  
ATOM   1099  CG  ASN   236     -51.867  68.983  39.739  1.00  0.00           C  
ATOM   1100  OD1 ASN   236     -52.073  68.312  38.728  1.00  0.00           O  
ATOM   1101  ND2 ASN   236     -51.583  68.356  40.912  1.00  0.00           N  
ATOM   1102  N   ALA   237     -51.548  73.379  38.200  1.00 52.40           N  
ATOM   1103  CA  ALA   237     -51.972  74.755  37.929  1.00 50.64           C  
ATOM   1104  C   ALA   237     -52.417  74.918  36.478  1.00 51.23           C  
ATOM   1105  O   ALA   237     -53.519  75.409  36.213  1.00 50.84           O  
ATOM   1106  CB  ALA   237     -50.884  75.785  38.272  1.00 49.62           C  
ATOM   1107  N   TYR   238     -51.561  74.497  35.548  1.00 51.55           N  
ATOM   1108  CA  TYR   238     -51.861  74.597  34.118  1.00 52.29           C  
ATOM   1109  C   TYR   238     -53.007  73.670  33.702  1.00 52.14           C  
ATOM   1110  O   TYR   238     -53.718  73.952  32.736  1.00 52.77           O  
ATOM   1111  CB  TYR   238     -50.603  74.336  33.283  1.00 53.69           C  
ATOM   1112  CG  TYR   238     -49.674  75.480  33.503  1.00  0.00           C  
ATOM   1113  CD1 TYR   238     -50.148  76.660  34.091  1.00  0.00           C  
ATOM   1114  CD2 TYR   238     -48.311  75.406  33.138  1.00  0.00           C  
ATOM   1115  CE1 TYR   238     -49.299  77.761  34.318  1.00  0.00           C  
ATOM   1116  CE2 TYR   238     -47.435  76.517  33.362  1.00  0.00           C  
ATOM   1117  CZ  TYR   238     -47.950  77.688  33.955  1.00  0.00           C  
ATOM   1118  OH  TYR   238     -47.146  78.783  34.185  1.00  0.00           O  
ATOM   1119  N   PHE   239     -53.187  72.582  34.450  1.00 49.98           N  
ATOM   1120  CA  PHE   239     -54.298  71.650  34.241  1.00 50.14           C  
ATOM   1121  C   PHE   239     -55.655  72.285  34.564  1.00 49.62           C  
ATOM   1122  O   PHE   239     -56.544  72.283  33.719  1.00 49.17           O  
ATOM   1123  CB  PHE   239     -54.083  70.363  35.058  1.00 51.68           C  
ATOM   1124  CG  PHE   239     -55.258  69.479  34.819  1.00  0.00           C  
ATOM   1125  CD1 PHE   239     -55.391  68.713  33.639  1.00  0.00           C  
ATOM   1126  CD2 PHE   239     -56.277  69.389  35.785  1.00  0.00           C  
ATOM   1127  CE1 PHE   239     -56.517  67.867  33.420  1.00  0.00           C  
ATOM   1128  CE2 PHE   239     -57.415  68.549  35.591  1.00  0.00           C  
ATOM   1129  CZ  PHE   239     -57.535  67.786  34.401  1.00  0.00           C  
ATOM   1130  N   VAL   240     -55.809  72.845  35.767  1.00 48.68           N  
ATOM   1131  CA  VAL   240     -57.082  73.464  36.157  1.00 48.18           C  
ATOM   1132  C   VAL   240     -57.372  74.776  35.422  1.00 49.06           C  
ATOM   1133  O   VAL   240     -58.530  75.181  35.311  1.00 52.10           O  
ATOM   1134  CB  VAL   240     -57.216  73.686  37.689  1.00 48.70           C  
ATOM   1135  CG1 VAL   240     -57.034  72.378  38.443  1.00  0.00           C  
ATOM   1136  CG2 VAL   240     -56.257  74.761  38.200  1.00  0.00           C  
ATOM   1137  N   GLY   241     -56.325  75.433  34.929  1.00 48.79           N  
ATOM   1138  CA  GLY   241     -56.467  76.723  34.256  1.00 47.61           C  
ATOM   1139  C   GLY   241     -56.917  76.562  32.811  1.00 48.99           C  
ATOM   1140  O   GLY   241     -57.757  77.336  32.332  1.00 48.72           O  
ATOM   1141  N   TYR   242     -56.362  75.562  32.118  1.00 47.78           N  
ATOM   1142  CA  TYR   242     -56.680  75.345  30.703  1.00 47.19           C  
ATOM   1143  C   TYR   242     -58.119  74.904  30.480  1.00 47.49           C  
ATOM   1144  O   TYR   242     -58.696  75.180  29.436  1.00 46.41           O  
ATOM   1145  CB  TYR   242     -55.730  74.334  30.062  1.00 49.36           C  
ATOM   1146  CG  TYR   242     -55.644  74.472  28.558  1.00  0.00           C  
ATOM   1147  CD1 TYR   242     -56.557  73.818  27.716  1.00  0.00           C  
ATOM   1148  CD2 TYR   242     -54.656  75.259  27.974  1.00  0.00           C  
ATOM   1149  CE1 TYR   242     -56.486  73.951  26.337  1.00  0.00           C  
ATOM   1150  CE2 TYR   242     -54.574  75.396  26.598  1.00  0.00           C  
ATOM   1151  CZ  TYR   242     -55.486  74.743  25.783  1.00  0.00           C  
ATOM   1152  OH  TYR   242     -55.390  74.882  24.412  1.00  0.00           O  
ATOM   1153  N   LEU   243     -58.689  74.202  31.456  1.00 47.66           N  
ATOM   1154  CA  LEU   243     -60.081  73.785  31.366  1.00 46.92           C  
ATOM   1155  C   LEU   243     -61.002  74.991  31.574  1.00 48.26           C  
ATOM   1156  O   LEU   243     -62.093  75.049  31.001  1.00 49.39           O  
ATOM   1157  CB  LEU   243     -60.423  72.651  32.365  1.00 45.95           C  
ATOM   1158  CG  LEU   243     -59.737  71.323  32.039  1.00  0.00           C  
ATOM   1159  CD1 LEU   243     -59.928  70.224  33.083  1.00  0.00           C  
ATOM   1160  CD2 LEU   243     -60.194  70.662  30.739  1.00  0.00           C  
ATOM   1161  N   ILE   244     -60.555  75.958  32.373  1.00 49.20           N  
ATOM   1162  CA  ILE   244     -61.379  77.137  32.689  1.00 50.44           C  
ATOM   1163  C   ILE   244     -61.209  78.279  31.684  1.00 52.18           C  
ATOM   1164  O   ILE   244     -62.195  78.844  31.200  1.00 53.29           O  
ATOM   1165  CB  ILE   244     -61.150  77.645  34.133  1.00 48.18           C  
ATOM   1166  CG1 ILE   244     -61.400  76.523  35.157  1.00  0.00           C  
ATOM   1167  CG2 ILE   244     -62.021  78.861  34.427  1.00  0.00           C  
ATOM   1168  CD1 ILE   244     -62.566  75.595  34.847  1.00  0.00           C  
ATOM   1169  N   SER   245     -59.961  78.619  31.380  1.00 52.02           N  
ATOM   1170  CA  SER   245     -59.671  79.652  30.397  1.00 50.86           C  
ATOM   1171  C   SER   245     -58.433  79.257  29.589  1.00 48.87           C  
ATOM   1172  O   SER   245     -57.313  79.606  29.963  1.00 51.92           O  
ATOM   1173  CB  SER   245     -59.486  81.018  31.082  1.00 51.99           C  
ATOM   1174  OG  SER   245     -59.847  82.090  30.220  1.00  0.00           O  
ATOM   1175  N   PRO   246     -58.624  78.502  28.489  1.00 44.66           N  
ATOM   1176  CA  PRO   246     -57.482  78.184  27.629  1.00 43.65           C  
ATOM   1177  C   PRO   246     -56.851  79.463  27.097  1.00 44.39           C  
ATOM   1178  O   PRO   246     -55.692  79.463  26.673  1.00 43.46           O  
ATOM   1179  CB  PRO   246     -58.104  77.389  26.470  1.00 42.71           C  
ATOM   1180  CG  PRO   246     -59.419  76.916  26.964  1.00  0.00           C  
ATOM   1181  CD  PRO   246     -59.877  77.884  28.019  1.00  0.00           C  
ATOM   1182  N   LYS   247     -57.636  80.537  27.113  1.00 46.66           N  
ATOM   1183  CA  LYS   247     -57.188  81.856  26.694  1.00 47.26           C  
ATOM   1184  C   LYS   247     -56.051  82.321  27.591  1.00 47.33           C  
ATOM   1185  O   LYS   247     -54.948  82.603  27.117  1.00 51.38           O  
ATOM   1186  CB  LYS   247     -58.344  82.858  26.766  1.00 45.84           C  
ATOM   1187  CG  LYS   247     -57.952  84.273  26.337  1.00  0.00           C  
ATOM   1188  CD  LYS   247     -59.114  85.268  26.373  1.00  0.00           C  
ATOM   1189  CE  LYS   247     -58.718  86.687  25.961  1.00  0.00           C  
ATOM   1190  NZ  LYS   247     -59.890  87.587  26.054  1.00  0.00           N  
ATOM   1191  N   LEU   248     -56.344  82.390  28.887  1.00 45.97           N  
ATOM   1192  CA  LEU   248     -55.385  82.783  29.900  1.00 45.39           C  
ATOM   1193  C   LEU   248     -54.061  82.077  29.656  1.00 45.17           C  
ATOM   1194  O   LEU   248     -53.042  82.743  29.459  1.00 46.66           O  
ATOM   1195  CB  LEU   248     -55.947  82.486  31.301  1.00 46.07           C  
ATOM   1196  CG  LEU   248     -55.018  82.921  32.436  1.00  0.00           C  
ATOM   1197  CD1 LEU   248     -54.746  84.423  32.509  1.00  0.00           C  
ATOM   1198  CD2 LEU   248     -55.512  82.581  33.841  1.00  0.00           C  
ATOM   1199  N   LYS   249     -54.094  80.740  29.623  1.00 43.49           N  
ATOM   1200  CA  LYS   249     -52.884  79.914  29.462  1.00 42.07           C  
ATOM   1201  C   LYS   249     -52.081  80.273  28.211  1.00 41.08           C  
ATOM   1202  O   LYS   249     -50.843  80.282  28.240  1.00 41.99           O  
ATOM   1203  CB  LYS   249     -53.198  78.392  29.463  1.00 42.88           C  
ATOM   1204  CG  LYS   249     -51.950  77.511  29.378  1.00  0.00           C  
ATOM   1205  CD  LYS   249     -51.062  77.584  30.622  1.00  0.00           C  
ATOM   1206  CE  LYS   249     -49.795  76.734  30.521  1.00  0.00           C  
ATOM   1207  NZ  LYS   249     -50.153  75.306  30.371  1.00  0.00           N  
ATOM   1208  N   ASP   250     -52.779  80.564  27.117  1.00 36.97           N  
ATOM   1209  CA  ASP   250     -52.105  80.874  25.871  1.00 35.75           C  
ATOM   1210  C   ASP   250     -51.569  82.295  25.913  1.00 37.28           C  
ATOM   1211  O   ASP   250     -50.606  82.624  25.211  1.00 37.01           O  
ATOM   1212  CB  ASP   250     -53.045  80.710  24.684  1.00 34.72           C  
ATOM   1213  CG  ASP   250     -53.282  79.221  24.474  1.00  0.00           C  
ATOM   1214  OD1 ASP   250     -52.517  78.412  25.063  1.00  0.00           O  
ATOM   1215  OD2 ASP   250     -54.232  78.874  23.722  1.00  0.00           O  
ATOM   1216  N   VAL   251     -52.214  83.144  26.712  1.00 37.63           N  
ATOM   1217  CA  VAL   251     -51.728  84.502  26.917  1.00 38.84           C  
ATOM   1218  C   VAL   251     -50.530  84.486  27.875  1.00 39.23           C  
ATOM   1219  O   VAL   251     -49.544  85.193  27.657  1.00 39.64           O  
ATOM   1220  CB  VAL   251     -52.845  85.417  27.432  1.00 39.28           C  
ATOM   1221  CG1 VAL   251     -52.364  86.824  27.793  1.00  0.00           C  
ATOM   1222  CG2 VAL   251     -53.975  85.628  26.422  1.00  0.00           C  
ATOM   1223  N   VAL   252     -50.630  83.666  28.921  1.00 37.17           N  
ATOM   1224  CA  VAL   252     -49.538  83.419  29.851  1.00 38.09           C  
ATOM   1225  C   VAL   252     -48.283  82.994  29.081  1.00 38.59           C  
ATOM   1226  O   VAL   252     -47.326  83.765  28.996  1.00 43.00           O  
ATOM   1227  CB  VAL   252     -49.968  82.351  30.860  1.00 39.66           C  
ATOM   1228  CG1 VAL   252     -48.828  81.865  31.757  1.00  0.00           C  
ATOM   1229  CG2 VAL   252     -51.060  82.825  31.822  1.00  0.00           C  
ATOM   1230  N   ILE   253     -48.300  81.794  28.497  1.00 36.33           N  
ATOM   1231  CA  ILE   253     -47.205  81.309  27.646  1.00 34.97           C  
ATOM   1232  C   ILE   253     -46.744  82.380  26.635  1.00 35.16           C  
ATOM   1233  O   ILE   253     -45.542  82.572  26.431  1.00 35.33           O  
ATOM   1234  CB  ILE   253     -47.576  79.971  26.944  1.00 35.85           C  
ATOM   1235  CG1 ILE   253     -46.399  79.325  26.194  1.00  0.00           C  
ATOM   1236  CG2 ILE   253     -48.690  80.118  25.894  1.00  0.00           C  
ATOM   1237  CD1 ILE   253     -45.253  78.899  27.111  1.00  0.00           C  
ATOM   1238  N   ALA   254     -47.695  83.093  26.032  1.00 34.25           N  
ATOM   1239  CA  ALA   254     -47.384  84.246  25.193  1.00 33.13           C  
ATOM   1240  C   ALA   254     -46.344  85.190  25.791  1.00 34.60           C  
ATOM   1241  O   ALA   254     -45.395  85.606  25.104  1.00 33.90           O  
ATOM   1242  CB  ALA   254     -48.664  85.023  24.905  1.00  0.00           O  
ATOM   1243  N   VAL   255     -46.510  85.529  27.070  1.00 34.28           N  
ATOM   1244  CA  VAL   255     -45.600  86.481  27.728  1.00 34.90           C  
ATOM   1245  C   VAL   255     -44.331  85.823  28.268  1.00 35.53           C  
ATOM   1246  O   VAL   255     -43.296  86.488  28.386  1.00 34.25           O  
ATOM   1247  CB  VAL   255     -46.302  87.278  28.833  1.00 34.49           C  
ATOM   1248  CG1 VAL   255     -45.358  88.185  29.625  1.00  0.00           C  
ATOM   1249  CG2 VAL   255     -47.403  88.204  28.312  1.00  0.00           C  
ATOM   1250  N   ARG   256     -44.408  84.525  28.594  1.00 35.48           N  
ATOM   1251  CA  ARG   256     -43.211  83.763  28.948  1.00 34.23           C  
ATOM   1252  C   ARG   256     -42.232  83.844  27.792  1.00 33.69           C  
ATOM   1253  O   ARG   256     -41.053  84.161  27.978  1.00 33.98           O  
ATOM   1254  CB  ARG   256     -43.537  82.291  29.226  1.00 36.29           C  
ATOM   1255  CG  ARG   256     -42.334  81.481  29.713  1.00  0.00           C  
ATOM   1256  CD  ARG   256     -42.653  80.008  29.978  1.00  0.00           C  
ATOM   1257  NE  ARG   256     -43.645  79.957  31.088  1.00  0.00           N  
ATOM   1258  CZ  ARG   256     -43.226  80.053  32.383  1.00  0.00           C  
ATOM   1259  NH1 ARG   256     -41.867  80.185  32.372  1.00  0.00           N  
ATOM   1260  NH2 ARG   256     -44.328  79.978  33.185  1.00  0.00           N  
ATOM   1261  N   ALA   257     -42.747  83.581  26.593  1.00 32.94           N  
ATOM   1262  CA  ALA   257     -41.955  83.577  25.366  1.00 32.08           C  
ATOM   1263  C   ALA   257     -41.391  84.955  24.987  1.00 32.61           C  
ATOM   1264  O   ALA   257     -40.338  85.040  24.359  1.00 32.76           O  
ATOM   1265  CB  ALA   257     -42.764  82.982  24.206  1.00 31.49           C  
ATOM   1266  N   ASP   258     -42.095  86.025  25.348  1.00 32.85           N  
ATOM   1267  CA  ASP   258     -41.535  87.364  25.212  1.00 34.47           C  
ATOM   1268  C   ASP   258     -40.260  87.390  26.023  1.00 35.20           C  
ATOM   1269  O   ASP   258     -39.186  87.699  25.508  1.00 38.06           O  
ATOM   1270  CB  ASP   258     -42.516  88.443  25.707  1.00 33.75           C  
ATOM   1271  CG  ASP   258     -43.642  88.557  24.690  1.00  0.00           C  
ATOM   1272  OD1 ASP   258     -43.489  87.997  23.572  1.00  0.00           O  
ATOM   1273  OD2 ASP   258     -44.672  89.205  25.017  1.00  0.00           O  
ATOM   1274  N   GLU   259     -40.396  86.991  27.284  1.00 36.19           N  
ATOM   1275  CA  GLU   259     -39.318  87.001  28.262  1.00 35.10           C  
ATOM   1276  C   GLU   259     -38.146  86.072  27.958  1.00 33.92           C  
ATOM   1277  O   GLU   259     -36.991  86.427  28.222  1.00 34.24           O  
ATOM   1278  CB  GLU   259     -39.890  86.710  29.656  1.00 35.96           C  
ATOM   1279  CG  GLU   259     -40.770  87.827  30.200  1.00  0.00           C  
ATOM   1280  CD  GLU   259     -40.052  89.171  30.258  1.00  0.00           C  
ATOM   1281  OE1 GLU   259     -38.816  89.194  30.473  1.00  0.00           O  
ATOM   1282  OE2 GLU   259     -40.721  90.212  30.090  1.00  0.00           O  
ATOM   1283  N   ALA   260     -38.434  84.890  27.417  1.00 33.65           N  
ATOM   1284  CA  ALA   260     -37.382  83.911  27.121  1.00 33.87           C  
ATOM   1285  C   ALA   260     -36.470  84.444  26.027  1.00 36.06           C  
ATOM   1286  O   ALA   260     -35.241  84.246  26.072  1.00 36.65           O  
ATOM   1287  CB  ALA   260     -37.986  82.577  26.708  1.00 34.00           C  
ATOM   1288  N   HIS   261     -37.088  85.121  25.055  1.00 33.94           N  
ATOM   1289  CA  HIS   261     -36.386  85.746  23.946  1.00 34.43           C  
ATOM   1290  C   HIS   261     -35.428  86.846  24.440  1.00 35.39           C  
ATOM   1291  O   HIS   261     -34.254  86.886  24.027  1.00 32.46           O  
ATOM   1292  CB  HIS   261     -37.391  86.306  22.903  1.00 35.21           C  
ATOM   1293  CG  HIS   261     -38.117  85.230  22.151  1.00  0.00           C  
ATOM   1294  ND1 HIS   261     -39.223  85.454  21.358  1.00  0.00           N  
ATOM   1295  CD2 HIS   261     -37.889  83.898  22.069  1.00  0.00           C  
ATOM   1296  CE1 HIS   261     -39.639  84.344  20.828  1.00  0.00           C  
ATOM   1297  NE2 HIS   261     -38.849  83.372  21.241  1.00  0.00           N  
ATOM   1298  N   HIS   262     -35.939  87.722  25.313  1.00 34.97           N  
ATOM   1299  CA  HIS   262     -35.146  88.807  25.904  1.00 34.04           C  
ATOM   1300  C   HIS   262     -33.955  88.203  26.626  1.00 36.24           C  
ATOM   1301  O   HIS   262     -32.810  88.603  26.390  1.00 38.86           O  
ATOM   1302  CB  HIS   262     -35.953  89.697  26.881  1.00 33.22           C  
ATOM   1303  CG  HIS   262     -35.145  90.827  27.448  1.00  0.00           C  
ATOM   1304  ND1 HIS   262     -34.745  91.930  26.722  1.00  0.00           N  
ATOM   1305  CD2 HIS   262     -34.656  91.029  28.694  1.00  0.00           C  
ATOM   1306  CE1 HIS   262     -34.064  92.746  27.468  1.00  0.00           C  
ATOM   1307  NE2 HIS   262     -33.988  92.229  28.679  1.00  0.00           N  
ATOM   1308  N   ASP   264     -34.227  87.215  27.475  1.00 34.54           N  
ATOM   1309  CA  ASP   264     -33.185  86.540  28.232  1.00 34.97           C  
ATOM   1310  C   ASP   264     -32.113  85.988  27.293  1.00 34.56           C  
ATOM   1311  O   ASP   264     -30.917  86.199  27.504  1.00 35.67           O  
ATOM   1312  CB  ASP   264     -33.792  85.408  29.091  1.00 37.13           C  
ATOM   1313  CG  ASP   264     -32.671  84.788  29.912  1.00  0.00           C  
ATOM   1314  OD1 ASP   264     -32.059  85.525  30.731  1.00  0.00           O  
ATOM   1315  OD2 ASP   264     -32.410  83.568  29.732  1.00  0.00           O  
ATOM   1316  N   ALA   265     -32.549  85.299  26.247  1.00 34.15           N  
ATOM   1317  CA  ALA   265     -31.632  84.671  25.307  1.00 33.78           C  
ATOM   1318  C   ALA   265     -30.809  85.651  24.478  1.00 34.82           C  
ATOM   1319  O   ALA   265     -29.642  85.382  24.181  1.00 36.31           O  
ATOM   1320  CB  ALA   265     -32.380  83.688  24.406  1.00 35.78           C  
ATOM   1321  N   ASN   266     -31.394  86.785  24.101  1.00 35.94           N  
ATOM   1322  CA  ASN   266     -30.633  87.775  23.336  1.00 34.88           C  
ATOM   1323  C   ASN   266     -29.577  88.410  24.234  1.00 36.08           C  
ATOM   1324  O   ASN   266     -28.425  88.564  23.817  1.00 36.77           O  
ATOM   1325  CB  ASN   266     -31.512  88.823  22.602  1.00 34.97           C  
ATOM   1326  CG  ASN   266     -32.183  88.132  21.424  1.00  0.00           C  
ATOM   1327  OD1 ASN   266     -31.724  87.091  20.954  1.00  0.00           O  
ATOM   1328  ND2 ASN   266     -33.307  88.672  20.881  1.00  0.00           N  
ATOM   1329  N   HIS   267     -29.967  88.736  25.471  1.00 34.90           N  
ATOM   1330  CA  HIS   267     -29.040  89.206  26.498  1.00 32.25           C  
ATOM   1331  C   HIS   267     -27.801  88.327  26.590  1.00 35.84           C  
ATOM   1332  O   HIS   267     -26.683  88.835  26.804  1.00 36.17           O  
ATOM   1333  CB  HIS   267     -29.743  89.254  27.860  1.00  0.00           O  
ATOM   1334  CG  HIS   267     -28.836  89.691  28.972  1.00  0.00           C  
ATOM   1335  ND1 HIS   267     -28.437  90.996  29.175  1.00  0.00           N  
ATOM   1336  CD2 HIS   267     -28.242  88.983  29.962  1.00  0.00           C  
ATOM   1337  CE1 HIS   267     -27.659  91.081  30.211  1.00  0.00           C  
ATOM   1338  NE2 HIS   267     -27.517  89.871  30.717  1.00  0.00           N  
ATOM   1339  N   TYR   268     -27.996  87.014  26.421  1.00 33.35           N  
ATOM   1340  CA  TYR   268     -26.893  86.063  26.406  1.00 33.83           C  
ATOM   1341  C   TYR   268     -26.049  86.221  25.130  1.00 34.82           C  
ATOM   1342  O   TYR   268     -24.820  86.155  25.193  1.00 35.44           O  
ATOM   1343  CB  TYR   268     -27.393  84.594  26.577  1.00 33.75           C  
ATOM   1344  CG  TYR   268     -27.917  84.458  27.965  1.00  0.00           C  
ATOM   1345  CD1 TYR   268     -27.598  85.424  28.929  1.00  0.00           C  
ATOM   1346  CD2 TYR   268     -28.739  83.373  28.342  1.00  0.00           C  
ATOM   1347  CE1 TYR   268     -28.076  85.331  30.250  1.00  0.00           C  
ATOM   1348  CE2 TYR   268     -29.234  83.264  29.682  1.00  0.00           C  
ATOM   1349  CZ  TYR   268     -28.890  84.256  30.623  1.00  0.00           C  
ATOM   1350  OH  TYR   268     -29.339  84.190  31.924  1.00  0.00           O  
ATOM   1351  N   ALA   269     -26.700  86.426  23.982  1.00 35.19           N  
ATOM   1352  CA  ALA   269     -25.979  86.552  22.696  1.00 35.88           C  
ATOM   1353  C   ALA   269     -25.150  87.832  22.711  1.00 37.57           C  
ATOM   1354  O   ALA   269     -23.956  87.826  22.391  1.00 36.89           O  
ATOM   1355  CB  ALA   269     -26.951  86.565  21.510  1.00 35.23           C  
ATOM   1356  N   SER   270     -25.826  88.921  23.074  1.00 37.62           N  
ATOM   1357  CA  SER   270     -25.228  90.184  23.452  1.00 38.81           C  
ATOM   1358  C   SER   270     -23.999  89.948  24.332  1.00 38.07           C  
ATOM   1359  O   SER   270     -22.892  90.376  23.990  1.00 38.47           O  
ATOM   1360  CB  SER   270     -26.284  91.018  24.193  1.00 42.09           C  
ATOM   1361  OG  SER   270     -27.346  91.355  23.312  1.00  0.00           O  
ATOM   1362  N   ASP   271     -24.184  89.229  25.439  1.00 37.95           N  
ATOM   1363  CA  ASP   271     -23.068  88.883  26.348  1.00 36.50           C  
ATOM   1364  C   ASP   271     -21.919  88.125  25.668  1.00 36.10           C  
ATOM   1365  O   ASP   271     -20.747  88.363  25.965  1.00 36.40           O  
ATOM   1366  CB  ASP   271     -23.573  88.124  27.563  1.00 34.77           C  
ATOM   1367  CG  ASP   271     -24.309  89.109  28.460  1.00  0.00           C  
ATOM   1368  OD1 ASP   271     -24.180  90.339  28.219  1.00  0.00           O  
ATOM   1369  OD2 ASP   271     -25.010  88.644  29.399  1.00  0.00           O  
ATOM   1370  N   ILE   272     -22.246  87.222  24.751  1.00 35.96           N  
ATOM   1371  CA  ILE   272     -21.208  86.573  23.954  1.00 35.89           C  
ATOM   1372  C   ILE   272     -20.431  87.623  23.145  1.00 38.75           C  
ATOM   1373  O   ILE   272     -19.206  87.694  23.235  1.00 39.63           O  
ATOM   1374  CB  ILE   272     -21.774  85.452  23.053  1.00 32.18           C  
ATOM   1375  CG1 ILE   272     -22.309  84.308  23.922  1.00  0.00           C  
ATOM   1376  CG2 ILE   272     -20.711  84.942  22.083  1.00  0.00           C  
ATOM   1377  CD1 ILE   272     -23.217  83.324  23.196  1.00  0.00           C  
ATOM   1378  N   HIS   273     -21.152  88.452  22.394  1.00 40.59           N  
ATOM   1379  CA  HIS   273     -20.535  89.458  21.524  1.00 45.09           C  
ATOM   1380  C   HIS   273     -19.631  90.457  22.252  1.00 46.67           C  
ATOM   1381  O   HIS   273     -18.624  90.894  21.694  1.00 46.97           O  
ATOM   1382  CB  HIS   273     -21.603  90.180  20.695  1.00 44.02           C  
ATOM   1383  CG  HIS   273     -22.212  89.309  19.637  1.00  0.00           C  
ATOM   1384  ND1 HIS   273     -21.506  88.771  18.580  1.00  0.00           N  
ATOM   1385  CD2 HIS   273     -23.482  88.871  19.470  1.00  0.00           C  
ATOM   1386  CE1 HIS   273     -22.284  88.057  17.825  1.00  0.00           C  
ATOM   1387  NE2 HIS   273     -23.499  88.096  18.337  1.00  0.00           N  
ATOM   1388  N   TYR   274     -19.992  90.799  23.490  1.00 48.06           N  
ATOM   1389  CA  TYR   274     -19.193  91.693  24.334  1.00 48.96           C  
ATOM   1390  C   TYR   274     -17.859  91.068  24.719  1.00 48.91           C  
ATOM   1391  O   TYR   274     -16.861  91.779  24.904  1.00 49.43           O  
ATOM   1392  CB  TYR   274     -19.929  92.017  25.627  1.00 49.76           C  
ATOM   1393  CG  TYR   274     -19.088  92.980  26.392  1.00  0.00           C  
ATOM   1394  CD1 TYR   274     -19.022  94.321  25.989  1.00  0.00           C  
ATOM   1395  CD2 TYR   274     -18.351  92.578  27.528  1.00  0.00           C  
ATOM   1396  CE1 TYR   274     -18.241  95.261  26.688  1.00  0.00           C  
ATOM   1397  CE2 TYR   274     -17.551  93.522  28.250  1.00  0.00           C  
ATOM   1398  CZ  TYR   274     -17.510  94.862  27.813  1.00  0.00           C  
ATOM   1399  OH  TYR   274     -16.751  95.804  28.473  1.00  0.00           O  
ATOM   1400  N   GLN   275     -17.865  89.744  24.861  1.00 47.11           N  
ATOM   1401  CA  GLN   275     -16.708  88.996  25.331  1.00 46.74           C  
ATOM   1402  C   GLN   275     -16.816  88.704  26.813  1.00 48.44           C  
ATOM   1403  O   GLN   275     -15.811  88.426  27.465  1.00 49.64           O  
ATOM   1404  CB  GLN   275     -15.417  89.769  25.042  1.00  0.00           O  
ATOM   1405  CG  GLN   275     -15.102  89.895  23.550  1.00  0.00           C  
ATOM   1406  CD  GLN   275     -13.847  90.744  23.404  1.00  0.00           C  
ATOM   1407  OE1 GLN   275     -13.255  91.174  24.392  1.00  0.00           O  
ATOM   1408  NE2 GLN   275     -13.374  91.031  22.162  1.00  0.00           N  
ATOM   1409  N   GLY   276     -18.035  88.781  27.346  1.00 50.00           N  
ATOM   1410  CA  GLY   276     -18.284  88.486  28.754  1.00 54.23           C  
ATOM   1411  C   GLY   276     -18.599  87.002  28.978  1.00 56.80           C  
ATOM   1412  O   GLY   276     -18.177  86.401  29.977  1.00 56.55           O  
ATOM   1413  N   MET   277     -19.349  86.419  28.049  1.00 56.17           N  
ATOM   1414  CA  MET   277     -19.571  84.981  28.029  1.00 54.90           C  
ATOM   1415  C   MET   277     -18.790  84.415  26.860  1.00 56.55           C  
ATOM   1416  O   MET   277     -18.909  84.897  25.737  1.00 53.11           O  
ATOM   1417  CB  MET   277     -21.065  84.658  27.923  1.00 53.74           C  
ATOM   1418  CG  MET   277     -21.369  83.159  27.954  1.00  0.00           C  
ATOM   1419  SD  MET   277     -23.137  82.746  27.873  1.00  0.00           S  
ATOM   1420  CE  MET   277     -23.485  83.202  29.596  1.00  0.00           C  
ATOM   1421  N   THR   278     -17.964  83.412  27.143  1.00 61.21           N  
ATOM   1422  CA  THR   278     -17.073  82.837  26.143  1.00 68.79           C  
ATOM   1423  C   THR   278     -17.052  81.321  26.293  1.00 76.70           C  
ATOM   1424  O   THR   278     -16.560  80.813  27.301  1.00 80.22           O  
ATOM   1425  CB  THR   278     -15.660  83.434  26.248  1.00 69.07           C  
ATOM   1426  OG1 THR   278     -15.713  84.844  26.088  1.00  0.00           O  
ATOM   1427  CG2 THR   278     -14.769  82.830  25.150  1.00  0.00           C  
ATOM   1428  N   LEU   279     -17.609  80.595  25.301  1.00 81.34           N  
ATOM   1429  CA  LEU   279     -17.734  79.145  25.377  1.00 86.38           C  
ATOM   1430  C   LEU   279     -16.554  78.472  26.089  1.00 91.84           C  
ATOM   1431  O   LEU   279     -15.494  78.268  25.487  1.00 97.22           O  
ATOM   1432  CB  LEU   279     -17.804  78.716  23.900  1.00 84.23           C  
ATOM   1433  CG  LEU   279     -19.055  79.220  23.177  1.00  0.00           C  
ATOM   1434  CD1 LEU   279     -19.090  78.939  21.675  1.00  0.00           C  
ATOM   1435  CD2 LEU   279     -20.372  78.630  23.679  1.00  0.00           C  
ATOM   1436  N   ASN   280     -16.738  78.164  27.374  1.00 94.85           N  
ATOM   1437  CA  ASN   280     -15.794  77.324  28.113  1.00 96.58           C  
ATOM   1438  C   ASN   280     -15.987  75.900  27.603  1.00 95.36           C  
ATOM   1439  O   ASN   280     -15.070  75.078  27.645  1.00 94.35           O  
ATOM   1440  CB  ASN   280     -16.026  77.361  29.641  1.00 96.43           C  
ATOM   1441  CG  ASN   280     -15.559  78.715  30.155  1.00  0.00           C  
ATOM   1442  OD1 ASN   280     -14.766  79.399  29.509  1.00  0.00           O  
ATOM   1443  ND2 ASN   280     -16.025  79.176  31.347  1.00  0.00           N  
ATOM   1444  N   GLN   281     -17.200  75.632  27.122  1.00 94.91           N  
ATOM   1445  CA  GLN   281     -17.518  74.399  26.421  1.00 93.81           C  
ATOM   1446  C   GLN   281     -17.686  74.708  24.931  1.00 88.47           C  
ATOM   1447  O   GLN   281     -18.785  75.041  24.474  1.00 87.60           O  
ATOM   1448  CB  GLN   281     -18.790  73.768  27.004  1.00 95.43           C  
ATOM   1449  CG  GLN   281     -18.645  73.342  28.466  1.00  0.00           C  
ATOM   1450  CD  GLN   281     -19.982  72.781  28.928  1.00  0.00           C  
ATOM   1451  OE1 GLN   281     -20.912  72.630  28.138  1.00  0.00           O  
ATOM   1452  NE2 GLN   281     -20.151  72.442  30.234  1.00  0.00           N  
ATOM   1453  N   THR   282     -16.580  74.613  24.189  1.00 81.67           N  
ATOM   1454  CA  THR   282     -16.583  74.785  22.730  1.00 78.73           C  
ATOM   1455  C   THR   282     -17.286  73.619  22.037  1.00 73.62           C  
ATOM   1456  O   THR   282     -17.431  73.585  20.808  1.00 71.47           O  
ATOM   1457  CB  THR   282     -15.158  74.960  22.203  1.00 77.70           C  
ATOM   1458  OG1 THR   282     -14.369  73.830  22.545  1.00  0.00           O  
ATOM   1459  CG2 THR   282     -14.537  76.222  22.825  1.00  0.00           C  
ATOM   1460  N   PRO   283     -17.703  72.659  22.856  1.00 68.90           N  
ATOM   1461  CA  PRO   283     -18.654  71.649  22.459  1.00 64.33           C  
ATOM   1462  C   PRO   283     -20.023  72.348  22.379  1.00 61.51           C  
ATOM   1463  O   PRO   283     -20.539  72.895  23.373  1.00 58.48           O  
ATOM   1464  CB  PRO   283     -18.684  70.497  23.489  1.00 67.95           C  
ATOM   1465  CG  PRO   283     -17.432  70.430  24.366  1.00  0.00           C  
ATOM   1466  CD  PRO   283     -16.846  71.803  24.702  1.00  0.00           C  
ATOM   1467  N   ALA   284     -20.553  72.403  21.162  1.00 52.94           N  
ATOM   1468  CA  ALA   284     -21.981  72.456  20.949  1.00 46.95           C  
ATOM   1469  C   ALA   284     -22.363  70.972  20.960  1.00 46.93           C  
ATOM   1470  O   ALA   284     -21.733  70.165  20.264  1.00 44.55           O  
ATOM   1471  CB  ALA   284     -22.326  73.139  19.607  1.00 44.85           C  
ATOM   1472  N   PRO   285     -23.354  70.594  21.789  1.00 47.93           N  
ATOM   1473  CA  PRO   285     -23.685  69.175  21.985  1.00 48.54           C  
ATOM   1474  C   PRO   285     -24.152  68.451  20.721  1.00 49.35           C  
ATOM   1475  O   PRO   285     -24.720  69.071  19.813  1.00 50.23           O  
ATOM   1476  CB  PRO   285     -24.806  69.217  23.030  1.00 49.50           C  
ATOM   1477  CG  PRO   285     -24.579  70.503  23.767  1.00  0.00           C  
ATOM   1478  CD  PRO   285     -24.111  71.463  22.709  1.00  0.00           C  
TER
