# Supplementary material for: Genome-wide identification and analysis of the ALTERNATIVE OXIDASE gene family in diploid and hexaploid wheat
Source: PLoS One. 2018 Aug 3;13(8):e0201439. doi: 10.1371/journal.pone.0201439 (PMC6075773; doi:10.1371/journal.pone.0201439)
Supplement: S1 Appendix — (ZIP) [file pone.0201439.s026.zip › S1_Appendix/put.regTaAOX-3B.pdb]

REMARK  99  Chain ID : 1
REMARK  99  Residues : 27
REMARK  99  Atoms    : 247
REMARK  99  File     : c3vvaD_.1.pdb.sc
ATOM      1  N   HIS    17     -43.587  93.026  22.081  1.00  0.00           N  
ATOM      2  CA  HIS    17     -44.486  92.823  23.208  1.00  0.00           C  
ATOM      3  C   HIS    17     -45.921  93.113  22.803  1.00  0.00           C  
ATOM      4  O   HIS    17     -46.227  94.206  22.346  1.00  0.00           O  
ATOM      5  CB  HIS    17     -44.066  93.676  24.409  1.00  0.00           C  
ATOM      6  CG  HIS    17     -45.169  93.928  25.392  1.00  0.00           C  
ATOM      7  ND1 HIS    17     -45.740  92.926  26.146  1.00  0.00           N  
ATOM      8  CD2 HIS    17     -45.803  95.073  25.744  1.00  0.00           C  
ATOM      9  CE1 HIS    17     -46.679  93.442  26.921  1.00  0.00           C  
ATOM     10  NE2 HIS    17     -46.735  94.742  26.696  1.00  0.00           N  
ATOM     11  N   HIS    18     -46.796  92.123  22.988  1.00  0.00           N  
ATOM     12  CA  HIS    18     -48.210  92.273  22.646  1.00  0.00           C  
ATOM     13  C   HIS    18     -49.011  92.934  23.775  1.00  0.00           C  
ATOM     14  O   HIS    18     -48.904  92.547  24.936  1.00  0.00           O  
ATOM     15  CB  HIS    18     -48.816  90.931  22.235  1.00  0.00           C  
ATOM     16  CG  HIS    18     -50.186  91.064  21.639  1.00  0.00           C  
ATOM     17  ND1 HIS    18     -51.329  91.295  22.377  1.00  0.00           N  
ATOM     18  CD2 HIS    18     -50.604  91.001  20.353  1.00  0.00           C  
ATOM     19  CE1 HIS    18     -52.368  91.369  21.602  1.00  0.00           C  
ATOM     20  NE2 HIS    18     -51.964  91.193  20.358  1.00  0.00           N  
ATOM     21  N   VAL    19     -49.816  93.928  23.415  1.00  0.00           N  
ATOM     22  CA  VAL    19     -50.525  94.746  24.396  1.00  0.00           C  
ATOM     23  C   VAL    19     -51.781  94.070  24.941  1.00  0.00           C  
ATOM     24  O   VAL    19     -52.637  93.644  24.158  1.00  0.00           O  
ATOM     25  CB  VAL    19     -50.877  96.130  23.813  1.00  0.00           C  
ATOM     26  CG1 VAL    19     -51.700  97.001  24.764  1.00  0.00           C  
ATOM     27  CG2 VAL    19     -49.650  96.973  23.459  1.00  0.00           C  
ATOM     28  N   PRO    20     -51.897  93.979  26.287  1.00  0.00           N  
ATOM     29  CA  PRO    20     -53.088  93.461  26.981  1.00  0.00           C  
ATOM     30  C   PRO    20     -54.378  94.135  26.512  1.00  0.00           C  
ATOM     31  O   PRO    20     -54.439  95.362  26.402  1.00  0.00           O  
ATOM     32  CB  PRO    20     -52.820  93.810  28.441  1.00  0.00           C  
ATOM     33  CG  PRO    20     -51.333  93.809  28.552  1.00  0.00           C  
ATOM     34  CD  PRO    20     -50.813  94.309  27.232  1.00  0.00           C  
ATOM     35  N   ASN    21     -55.397  93.333  26.235  1.00  0.00           N  
ATOM     36  CA  ASN    21     -56.643  93.852  25.679  1.00  0.00           C  
ATOM     37  C   ASN    21     -57.789  93.972  26.683  1.00  0.00           C  
ATOM     38  O   ASN    21     -58.709  94.764  26.477  1.00  0.00           O  
ATOM     39  CB  ASN    21     -57.072  93.023  24.461  1.00  0.00           C  
ATOM     40  CG  ASN    21     -56.389  93.469  23.175  1.00  0.00           C  
ATOM     41  OD1 ASN    21     -57.020  93.531  22.114  1.00  0.00           O  
ATOM     42  ND2 ASN    21     -55.095  93.793  23.262  1.00  0.00           N  
ATOM     43  N   THR    22     -57.730  93.195  27.761  1.00  0.00           N  
ATOM     44  CA  THR    22     -58.751  93.244  28.802  1.00  0.00           C  
ATOM     45  C   THR    22     -58.292  92.688  30.138  1.00  0.00           C  
ATOM     46  O   THR    22     -57.090  92.536  30.380  1.00  0.00           O  
ATOM     47  CB  THR    22     -60.008  92.475  28.351  1.00  0.00           C  
ATOM     48  OG1 THR    22     -61.059  92.666  29.287  1.00  0.00           O  
ATOM     49  CG2 THR    22     -59.680  90.976  28.252  1.00  0.00           C  
ATOM     50  N   MET    23     -59.257  92.369  30.997  1.00  0.00           N  
ATOM     51  CA  MET    23     -58.997  91.942  32.379  1.00  0.00           C  
ATOM     52  C   MET    23     -58.151  90.676  32.514  1.00  0.00           C  
ATOM     53  O   MET    23     -57.341  90.564  33.437  1.00  0.00           O  
ATOM     54  CB  MET    23     -60.328  91.749  33.117  1.00  0.00           C  
ATOM     55  CG  MET    23     -61.073  93.058  33.385  1.00  0.00           C  
ATOM     56  SD  MET    23     -60.170  94.239  34.432  1.00  0.00           S  
ATOM     57  CE  MET    23     -60.297  93.239  35.943  1.00  0.00           C  
ATOM     58  N   LEU    24     -58.348  89.732  31.593  1.00  0.00           N  
ATOM     59  CA  LEU    24     -57.707  88.413  31.651  1.00  0.00           C  
ATOM     60  C   LEU    24     -56.312  88.400  31.011  1.00  0.00           C  
ATOM     61  O   LEU    24     -55.449  87.613  31.412  1.00  0.00           O  
ATOM     62  CB  LEU    24     -58.612  87.327  31.010  1.00  0.00           C  
ATOM     63  CG  LEU    24     -59.947  87.140  31.734  1.00  0.00           C  
ATOM     64  CD1 LEU    24     -60.904  86.146  31.078  1.00  0.00           C  
ATOM     65  CD2 LEU    24     -59.837  86.631  33.170  1.00  0.00           C  
ATOM     66  N   ASP    25     -56.100  89.264  30.017  1.00  0.00           N  
ATOM     67  CA  ASP    25     -54.787  89.434  29.383  1.00  0.00           C  
ATOM     68  C   ASP    25     -53.803  90.158  30.308  1.00  0.00           C  
ATOM     69  O   ASP    25     -52.627  89.799  30.381  1.00  0.00           O  
ATOM     70  CB  ASP    25     -54.914  90.211  28.070  1.00  0.00           C  
ATOM     71  CG  ASP    25     -55.380  89.348  26.904  1.00  0.00           C  
ATOM     72  OD1 ASP    25     -55.643  88.137  27.090  1.00  0.00           O  
ATOM     73  OD2 ASP    25     -55.468  89.890  25.779  1.00  0.00           O  
ATOM     74  N   LYS    26     -54.296  91.180  31.007  1.00  0.00           N  
ATOM     75  CA  LYS    26     -53.471  91.985  31.909  1.00  0.00           C  
ATOM     76  C   LYS    26     -53.027  91.152  33.105  1.00  0.00           C  
ATOM     77  O   LYS    26     -51.896  91.271  33.565  1.00  0.00           O  
ATOM     78  CB  LYS    26     -54.228  93.240  32.386  1.00  0.00           C  
ATOM     79  CG  LYS    26     -53.390  94.153  33.283  1.00  0.00           C  
ATOM     80  CD  LYS    26     -54.108  95.444  33.683  1.00  0.00           C  
ATOM     81  CE  LYS    26     -53.279  96.347  34.600  1.00  0.00           C  
ATOM     82  NZ  LYS    26     -54.054  97.557  34.953  1.00  0.00           N  
ATOM     83  N   ILE    27     -53.921  90.293  33.584  1.00  0.00           N  
ATOM     84  CA  ILE    27     -53.625  89.389  34.687  1.00  0.00           C  
ATOM     85  C   ILE    27     -52.631  88.324  34.237  1.00  0.00           C  
ATOM     86  O   ILE    27     -51.889  87.749  35.041  1.00  0.00           O  
ATOM     87  CB  ILE    27     -54.924  88.733  35.160  1.00  0.00           C  
ATOM     88  CG1 ILE    27     -55.898  89.715  35.833  1.00  0.00           C  
ATOM     89  CG2 ILE    27     -54.705  87.614  36.192  1.00  0.00           C  
ATOM     90  CD1 ILE    27     -57.290  89.130  36.066  1.00  0.00           C  
ATOM     91  N   ALA    28     -52.645  88.053  32.937  1.00  0.00           N  
ATOM     92  CA  ALA    28     -51.683  87.150  32.333  1.00  0.00           C  
ATOM     93  C   ALA    28     -50.325  87.830  32.211  1.00  0.00           C  
ATOM     94  O   ALA    28     -49.291  87.170  32.353  1.00  0.00           O  
ATOM     95  CB  ALA    28     -52.178  86.687  30.972  1.00  0.00           C  
ATOM     96  N   TYR    29     -50.343  89.144  31.949  1.00  0.00           N  
ATOM     97  CA  TYR    29     -49.125  89.953  31.864  1.00  0.00           C  
ATOM     98  C   TYR    29     -48.434  90.082  33.209  1.00  0.00           C  
ATOM     99  O   TYR    29     -47.213  89.984  33.289  1.00  0.00           O  
ATOM    100  CB  TYR    29     -49.418  91.355  31.321  1.00  0.00           C  
ATOM    101  CG  TYR    29     -48.186  92.249  31.283  1.00  0.00           C  
ATOM    102  CD1 TYR    29     -47.168  92.010  30.363  1.00  0.00           C  
ATOM    103  CD2 TYR    29     -48.031  93.321  32.175  1.00  0.00           C  
ATOM    104  CE1 TYR    29     -46.038  92.802  30.318  1.00  0.00           C  
ATOM    105  CE2 TYR    29     -46.895  94.126  32.137  1.00  0.00           C  
ATOM    106  CZ  TYR    29     -45.902  93.858  31.200  1.00  0.00           C  
ATOM    107  OH  TYR    29     -44.756  94.624  31.116  1.00  0.00           O  
ATOM    108  N   TYR    30     -49.235  90.294  34.255  1.00  0.00           N  
ATOM    109  CA  TYR    30     -48.749  90.648  35.583  1.00  0.00           C  
ATOM    110  C   TYR    30     -48.330  89.448  36.421  1.00  0.00           C  
ATOM    111  O   TYR    30     -47.668  89.604  37.452  1.00  0.00           O  
ATOM    112  CB  TYR    30     -49.800  91.469  36.329  1.00  0.00           C  
ATOM    113  CG  TYR    30     -49.889  92.797  35.660  1.00  0.00           C  
ATOM    114  CD1 TYR    30     -50.922  93.052  34.749  1.00  0.00           C  
ATOM    115  CD2 TYR    30     -48.953  93.822  35.924  1.00  0.00           C  
ATOM    116  CE1 TYR    30     -51.041  94.296  34.099  1.00  0.00           C  
ATOM    117  CE2 TYR    30     -49.059  95.093  35.272  1.00  0.00           C  
ATOM    118  CZ  TYR    30     -50.113  95.310  34.361  1.00  0.00           C  
ATOM    119  OH  TYR    30     -50.252  96.515  33.706  1.00  0.00           O  
ATOM    120  N   THR    31     -48.712  88.253  35.987  1.00  0.00           N  
ATOM    121  CA  THR    31     -48.275  87.033  36.663  1.00  0.00           C  
ATOM    122  C   THR    31     -46.929  86.588  36.106  1.00  0.00           C  
ATOM    123  O   THR    31     -46.222  85.801  36.737  1.00  0.00           O  
ATOM    124  CB  THR    31     -49.295  85.910  36.504  1.00  0.00           C  
ATOM    125  OG1 THR    31     -49.448  85.581  35.131  1.00  0.00           O  
ATOM    126  CG2 THR    31     -50.649  86.368  37.072  1.00  0.00           C  
ATOM    127  N   VAL    32     -46.589  87.081  34.917  1.00  0.00           N  
ATOM    128  CA  VAL    32     -45.290  86.803  34.311  1.00  0.00           C  
ATOM    129  C   VAL    32     -44.252  87.804  34.817  1.00  0.00           C  
ATOM    130  O   VAL    32     -43.100  87.438  35.069  1.00  0.00           O  
ATOM    131  CB  VAL    32     -45.367  86.791  32.763  1.00  0.00           C  
ATOM    132  CG1 VAL    32     -43.979  86.877  32.138  1.00  0.00           C  
ATOM    133  CG2 VAL    32     -46.094  85.542  32.272  1.00  0.00           C  
ATOM    134  N   LYS    33     -44.662  89.063  34.974  1.00  0.00           N  
ATOM    135  CA  LYS    33     -43.797  90.082  35.573  1.00  0.00           C  
ATOM    136  C   LYS    33     -43.382  89.682  36.988  1.00  0.00           C  
ATOM    137  O   LYS    33     -42.194  89.535  37.261  1.00  0.00           O  
ATOM    138  CB  LYS    33     -44.471  91.460  35.575  1.00  0.00           C  
ATOM    139  CG  LYS    33     -43.605  92.562  36.189  1.00  0.00           C  
ATOM    140  CD  LYS    33     -44.261  93.944  36.160  1.00  0.00           C  
ATOM    141  CE  LYS    33     -43.402  95.043  36.789  1.00  0.00           C  
ATOM    142  NZ  LYS    33     -44.122  96.335  36.746  1.00  0.00           N  
ATOM    143  N   SER    34     -44.373  89.483  37.860  1.00  0.00           N  
ATOM    144  CA  SER    34     -44.177  89.054  39.253  1.00  0.00           C  
ATOM    145  C   SER    34     -43.273  87.819  39.355  1.00  0.00           C  
ATOM    146  O   SER    34     -42.280  87.819  40.095  1.00  0.00           O  
ATOM    147  CB  SER    34     -45.538  88.757  39.940  1.00  0.00           C  
ATOM    148  OG  SER    34     -46.286  89.956  40.079  1.00  0.00           O  
ATOM    149  N   LEU    35     -43.620  86.772  38.606  1.00  0.00           N  
ATOM    150  CA  LEU    35     -42.859  85.523  38.623  1.00  0.00           C  
ATOM    151  C   LEU    35     -41.448  85.644  38.030  1.00  0.00           C  
ATOM    152  O   LEU    35     -40.599  84.784  38.284  1.00  0.00           O  
ATOM    153  CB  LEU    35     -43.643  84.391  37.950  1.00  0.00           C  
ATOM    154  CG  LEU    35     -44.909  83.990  38.710  1.00  0.00           C  
ATOM    155  CD1 LEU    35     -45.778  82.946  38.011  1.00  0.00           C  
ATOM    156  CD2 LEU    35     -44.667  83.382  40.091  1.00  0.00           C  
ATOM    157  N   ARG    36     -41.198  86.697  37.248  1.00  0.00           N  
ATOM    158  CA  ARG    36     -39.838  86.980  36.785  1.00  0.00           C  
ATOM    159  C   ARG    36     -39.112  87.905  37.760  1.00  0.00           C  
ATOM    160  O   ARG    36     -37.894  88.004  37.730  1.00  0.00           O  
ATOM    161  CB  ARG    36     -39.827  87.579  35.377  1.00  0.00           C  
ATOM    162  CG  ARG    36     -38.504  87.371  34.648  1.00  0.00           C  
ATOM    163  CD  ARG    36     -38.174  88.530  33.724  1.00  0.00           C  
ATOM    164  NE  ARG    36     -36.754  88.527  33.372  1.00  0.00           N  
ATOM    165  CZ  ARG    36     -36.246  88.035  32.244  1.00  0.00           C  
ATOM    166  NH1 ARG    36     -37.037  87.496  31.323  1.00  0.00           N  
ATOM    167  NH2 ARG    36     -34.937  88.081  32.035  1.00  0.00           N  
ATOM    168  N   PHE    37     -39.875  88.585  38.612  1.00  0.00           N  
ATOM    169  CA  PHE    37     -39.322  89.458  39.649  1.00  0.00           C  
ATOM    170  C   PHE    37     -38.822  88.600  40.805  1.00  0.00           C  
ATOM    171  O   PHE    37     -37.674  88.732  41.232  1.00  0.00           O  
ATOM    172  CB  PHE    37     -40.388  90.453  40.124  1.00  0.00           C  
ATOM    173  CG  PHE    37     -39.765  91.312  41.170  1.00  0.00           C  
ATOM    174  CD1 PHE    37     -38.933  92.406  40.843  1.00  0.00           C  
ATOM    175  CD2 PHE    37     -40.000  91.042  42.531  1.00  0.00           C  
ATOM    176  CE1 PHE    37     -38.345  93.225  41.850  1.00  0.00           C  
ATOM    177  CE2 PHE    37     -39.423  91.846  43.560  1.00  0.00           C  
ATOM    178  CZ  PHE    37     -38.590  92.941  43.216  1.00  0.00           C  
ATOM    179  N   PRO    38     -39.696  87.720  41.291  1.00  0.00           N  
ATOM    180  CA  PRO    38     -39.361  86.726  42.305  1.00  0.00           C  
ATOM    181  C   PRO    38     -38.213  85.821  41.850  1.00  0.00           C  
ATOM    182  O   PRO    38     -37.284  85.550  42.622  1.00  0.00           O  
ATOM    183  CB  PRO    38     -40.595  85.865  42.632  1.00  0.00           C  
ATOM    184  CG  PRO    38     -41.923  86.591  42.407  1.00  0.00           C  
ATOM    185  CD  PRO    38     -41.922  87.503  41.179  1.00  0.00           C  
ATOM    186  N   THR    39     -38.282  85.363  40.600  1.00  0.00           N  
ATOM    187  CA  THR    39     -37.298  84.421  40.071  1.00  0.00           C  
ATOM    188  C   THR    39     -35.921  85.056  39.869  1.00  0.00           C  
ATOM    189  O   THR    39     -34.919  84.509  40.330  1.00  0.00           O  
ATOM    190  CB  THR    39     -37.787  83.771  38.768  1.00  0.00           C  
ATOM    191  OG1 THR    39     -38.974  83.029  39.008  1.00  0.00           O  
ATOM    192  CG2 THR    39     -36.698  82.828  38.229  1.00  0.00           C  
ATOM    193  N   ASP    40     -35.875  86.200  39.187  1.00  0.00           N  
ATOM    194  CA  ASP    40     -34.605  86.869  38.866  1.00  0.00           C  
ATOM    195  C   ASP    40     -33.719  87.189  40.069  1.00  0.00           C  
ATOM    196  O   ASP    40     -32.505  86.974  40.028  1.00  0.00           O  
ATOM    197  CB  ASP    40     -34.850  88.144  38.058  1.00  0.00           C  
ATOM    198  CG  ASP    40     -34.990  87.873  36.574  1.00  0.00           C  
ATOM    199  OD1 ASP    40     -34.470  86.838  36.107  1.00  0.00           O  
ATOM    200  OD2 ASP    40     -35.611  88.702  35.874  1.00  0.00           O  
ATOM    201  N   ILE    41     -34.336  87.704  41.128  1.00  0.00           N  
ATOM    202  CA  ILE    41     -33.615  88.142  42.323  1.00  0.00           C  
ATOM    203  C   ILE    41     -33.098  86.971  43.168  1.00  0.00           C  
ATOM    204  O   ILE    41     -31.970  87.013  43.668  1.00  0.00           O  
ATOM    205  CB  ILE    41     -34.468  89.105  43.180  1.00  0.00           C  
ATOM    206  CG1 ILE    41     -34.732  90.460  42.501  1.00  0.00           C  
ATOM    207  CG2 ILE    41     -33.827  89.452  44.534  1.00  0.00           C  
ATOM    208  CD1 ILE    41     -35.784  91.305  43.217  1.00  0.00           C  
ATOM    209  N   PHE    42     -33.919  85.931  43.309  1.00  0.00           N  
ATOM    210  CA  PHE    42     -33.545  84.734  44.068  1.00  0.00           C  
ATOM    211  C   PHE    42     -32.534  83.854  43.340  1.00  0.00           C  
ATOM    212  O   PHE    42     -31.638  83.292  43.968  1.00  0.00           O  
ATOM    213  CB  PHE    42     -34.785  83.918  44.444  1.00  0.00           C  
ATOM    214  CG  PHE    42     -35.428  84.354  45.728  1.00  0.00           C  
ATOM    215  CD1 PHE    42     -35.966  85.635  45.858  1.00  0.00           C  
ATOM    216  CD2 PHE    42     -35.496  83.485  46.814  1.00  0.00           C  
ATOM    217  CE1 PHE    42     -36.552  86.040  47.047  1.00  0.00           C  
ATOM    218  CE2 PHE    42     -36.086  83.882  48.005  1.00  0.00           C  
ATOM    219  CZ  PHE    42     -36.616  85.160  48.120  1.00  0.00           C  
ATOM    220  N   PHE    43     -32.671  83.740  42.020  1.00  0.00           N  
ATOM    221  CA  PHE    43     -31.734  82.947  41.216  1.00  0.00           C  
ATOM    222  C   PHE    43     -30.368  83.632  41.104  1.00  0.00           C  
ATOM    223  O   PHE    43     -29.553  83.280  40.244  1.00  0.00           O  
ATOM    224  CB  PHE    43     -32.313  82.645  39.828  1.00  0.00           C  
ATOM    225  CG  PHE    43     -31.411  81.658  39.171  1.00  0.00           C  
ATOM    226  CD1 PHE    43     -31.419  80.288  39.519  1.00  0.00           C  
ATOM    227  CD2 PHE    43     -30.516  82.082  38.172  1.00  0.00           C  
ATOM    228  CE1 PHE    43     -30.556  79.351  38.882  1.00  0.00           C  
ATOM    229  CE2 PHE    43     -29.640  81.164  37.518  1.00  0.00           C  
ATOM    230  CZ  PHE    43     -29.660  79.791  37.878  1.00  0.00           C  
TER
