# Supplementary material for: Genome-wide identification and analysis of the ALTERNATIVE OXIDASE gene family in diploid and hexaploid wheat
Source: PLoS One. 2018 Aug 3;13(8):e0201439. doi: 10.1371/journal.pone.0201439 (PMC6075773; doi:10.1371/journal.pone.0201439)
Supplement: S1 Appendix — (ZIP) [file pone.0201439.s026.zip › S1_Appendix/put.regTaAOX-6BL.pdb]

REMARK  99  Chain ID : 1
REMARK  99  Residues : 17
REMARK  99  Atoms    : 128
REMARK  99  File     : c3rylB_.1.pdb.sc
ATOM      1  N   VAL    17      55.986  22.494  55.930  1.00  0.00           N  
ATOM      2  CA  VAL    17      55.269  22.569  57.194  1.00  0.00           C  
ATOM      3  C   VAL    17      54.691  23.973  57.353  1.00  0.00           C  
ATOM      4  O   VAL    17      53.468  24.153  57.364  1.00  0.00           O  
ATOM      5  CB  VAL    17      56.180  22.227  58.397  1.00  0.00           C  
ATOM      6  CG1 VAL    17      55.365  22.170  59.680  1.00  0.00           C  
ATOM      7  CG2 VAL    17      56.897  20.903  58.166  1.00  0.00           C  
ATOM      8  N   LEU    18      55.570  24.970  57.420  1.00  0.00           N  
ATOM      9  CA  LEU    18      55.139  26.335  57.700  1.00  0.00           C  
ATOM     10  C   LEU    18      53.918  26.697  56.863  1.00  0.00           C  
ATOM     11  O   LEU    18      52.922  27.224  57.373  1.00  0.00           O  
ATOM     12  CB  LEU    18      56.272  27.306  57.416  1.00  0.00           C  
ATOM     13  CG  LEU    18      55.902  28.768  57.675  1.00  0.00           C  
ATOM     14  CD1 LEU    18      55.552  29.098  59.125  1.00  0.00           C  
ATOM     15  CD2 LEU    18      56.994  29.781  57.334  1.00  0.00           C  
ATOM     16  N   LEU    19      53.996  26.376  55.580  1.00  0.00           N  
ATOM     17  CA  LEU    19      52.976  26.760  54.617  1.00  0.00           C  
ATOM     18  C   LEU    19      51.572  26.405  55.103  1.00  0.00           C  
ATOM     19  O   LEU    19      50.670  27.254  55.130  1.00  0.00           O  
ATOM     20  CB  LEU    19      53.270  26.077  53.282  1.00  0.00           C  
ATOM     21  CG  LEU    19      54.771  25.871  53.052  1.00  0.00           C  
ATOM     22  CD1 LEU    19      55.050  25.319  51.671  1.00  0.00           C  
ATOM     23  CD2 LEU    19      55.525  27.168  53.265  1.00  0.00           C  
ATOM     24  N   ARG    20      51.403  25.155  55.518  1.00  0.00           N  
ATOM     25  CA  ARG    20      50.086  24.666  55.901  1.00  0.00           C  
ATOM     26  C   ARG    20      49.414  25.554  56.943  1.00  0.00           C  
ATOM     27  O   ARG    20      48.191  25.714  56.931  1.00  0.00           O  
ATOM     28  CB  ARG    20      50.171  23.231  56.421  1.00  0.00           C  
ATOM     29  CG  ARG    20      50.504  22.207  55.334  1.00  0.00           C  
ATOM     30  CD  ARG    20      50.595  20.770  55.853  1.00  0.00           C  
ATOM     31  NE  ARG    20      50.982  19.903  54.705  1.00  0.00           N  
ATOM     32  CZ  ARG    20      51.261  18.583  54.911  1.00  0.00           C  
ATOM     33  NH1 ARG    20      51.109  18.328  56.244  1.00  0.00           N  
ATOM     34  NH2 ARG    20      51.583  18.032  53.704  1.00  0.00           N  
ATOM     35  N   ARG    21      50.213  26.137  57.836  1.00  0.00           N  
ATOM     36  CA  ARG    21      49.670  26.890  58.967  1.00  0.00           C  
ATOM     37  C   ARG    21      48.888  28.120  58.536  1.00  0.00           C  
ATOM     38  O   ARG    21      48.156  28.709  59.337  1.00  0.00           O  
ATOM     39  CB  ARG    21      50.787  27.317  59.916  1.00  0.00           C  
ATOM     40  CG  ARG    21      51.649  26.177  60.410  1.00  0.00           C  
ATOM     41  CD  ARG    21      50.944  25.310  61.433  1.00  0.00           C  
ATOM     42  NE  ARG    21      51.893  24.452  62.138  1.00  0.00           N  
ATOM     43  CZ  ARG    21      52.464  23.375  61.609  1.00  0.00           C  
ATOM     44  NH1 ARG    21      52.188  23.018  60.363  1.00  0.00           N  
ATOM     45  NH2 ARG    21      53.316  22.654  62.324  1.00  0.00           N  
ATOM     46  N   ALA    22      49.040  28.532  57.278  1.00  0.00           N  
ATOM     47  CA  ALA    22      48.430  29.782  56.795  1.00  0.00           C  
ATOM     48  C   ALA    22      47.199  29.767  55.860  1.00  0.00           C  
ATOM     49  O   ALA    22      46.835  30.818  55.332  1.00  0.00           O  
ATOM     50  CB  ALA    22      49.513  30.676  56.176  1.00  0.00           C  
ATOM     51  N   GLY    23      46.688  28.577  55.565  1.00  0.00           N  
ATOM     52  CA  GLY    23      45.484  28.432  54.768  1.00  0.00           C  
ATOM     53  C   GLY    23      44.383  28.024  55.725  1.00  0.00           C  
ATOM     54  O   GLY    23      43.276  28.561  55.701  1.00  0.00           O  
ATOM     55  N   ALA    24      44.717  27.060  56.577  1.00  0.00           N  
ATOM     56  CA  ALA    24      43.805  26.574  57.597  1.00  0.00           C  
ATOM     57  C   ALA    24      43.993  27.329  58.907  1.00  0.00           C  
ATOM     58  O   ALA    24      43.238  27.121  59.856  1.00  0.00           O  
ATOM     59  CB  ALA    24      43.998  25.067  57.853  1.00  0.00           C  
ATOM     60  N   GLY    25      44.995  28.204  58.967  1.00  0.00           N  
ATOM     61  CA  GLY    25      45.217  28.949  60.193  1.00  0.00           C  
ATOM     62  C   GLY    25      44.026  29.798  60.606  1.00  0.00           C  
ATOM     63  O   GLY    25      44.044  30.434  61.658  1.00  0.00           O  
ATOM     64  N   ALA    26      43.002  29.827  59.753  1.00  0.00           N  
ATOM     65  CA  ALA    26      41.806  30.647  59.962  1.00  0.00           C  
ATOM     66  C   ALA    26      40.892  30.379  61.155  1.00  0.00           C  
ATOM     67  O   ALA    26      40.236  29.337  61.209  1.00  0.00           O  
ATOM     68  CB  ALA    26      40.973  30.543  58.676  1.00  0.00           C  
ATOM     69  N   SER    27      40.832  31.312  62.105  1.00  0.00           N  
ATOM     70  CA  SER    27      41.707  32.482  62.160  1.00  0.00           C  
ATOM     71  C   SER    27      42.567  32.395  63.423  1.00  0.00           C  
ATOM     72  O   SER    27      42.060  32.536  64.539  1.00  0.00           O  
ATOM     73  CB  SER    27      40.868  33.766  62.173  1.00  0.00           C  
ATOM     74  OG  SER    27      41.714  34.901  62.287  1.00  0.00           O  
ATOM     75  N   ARG    28      43.863  32.151  63.247  1.00  0.00           N  
ATOM     76  CA  ARG    28      44.774  31.948  64.374  1.00  0.00           C  
ATOM     77  C   ARG    28      45.255  33.248  65.019  1.00  0.00           C  
ATOM     78  O   ARG    28      45.375  33.327  66.242  1.00  0.00           O  
ATOM     79  CB  ARG    28      45.967  31.083  63.959  1.00  0.00           C  
ATOM     80  CG  ARG    28      45.612  29.631  63.674  1.00  0.00           C  
ATOM     81  CD  ARG    28      45.233  28.890  64.940  1.00  0.00           C  
ATOM     82  NE  ARG    28      46.391  28.670  65.803  1.00  0.00           N  
ATOM     83  CZ  ARG    28      46.765  29.483  66.789  1.00  0.00           C  
ATOM     84  NH1 ARG    28      46.072  30.583  67.052  1.00  0.00           N  
ATOM     85  NH2 ARG    28      47.836  29.193  67.517  1.00  0.00           N  
ATOM     86  N   LEU    29      45.531  34.259  64.199  1.00  0.00           N  
ATOM     87  CA  LEU    29      46.000  35.550  64.701  1.00  0.00           C  
ATOM     88  C   LEU    29      47.312  35.407  65.476  1.00  0.00           C  
ATOM     89  O   LEU    29      47.346  35.595  66.695  1.00  0.00           O  
ATOM     90  CB  LEU    29      44.921  36.198  65.573  1.00  0.00           C  
ATOM     91  CG  LEU    29      45.026  37.691  65.893  1.00  0.00           C  
ATOM     92  CD1 LEU    29      45.234  38.510  64.629  1.00  0.00           C  
ATOM     93  CD2 LEU    29      43.782  38.160  66.635  1.00  0.00           C  
ATOM     94  N   PHE    30      48.393  35.087  64.763  1.00  0.00           N  
ATOM     95  CA  PHE    30      49.647  34.690  65.413  1.00  0.00           C  
ATOM     96  C   PHE    30      50.934  35.461  65.062  1.00  0.00           C  
ATOM     97  O   PHE    30      51.176  35.825  63.910  1.00  0.00           O  
ATOM     98  CB  PHE    30      49.877  33.170  65.275  1.00  0.00           C  
ATOM     99  CG  PHE    30      49.553  32.607  63.908  1.00  0.00           C  
ATOM    100  CD1 PHE    30      49.469  31.235  63.720  1.00  0.00           C  
ATOM    101  CD2 PHE    30      49.343  33.435  62.816  1.00  0.00           C  
ATOM    102  CE1 PHE    30      49.171  30.703  62.475  1.00  0.00           C  
ATOM    103  CE2 PHE    30      49.043  32.904  61.571  1.00  0.00           C  
ATOM    104  CZ  PHE    30      48.959  31.541  61.401  1.00  0.00           C  
ATOM    105  N   SER    31      51.734  35.703  66.101  1.00  0.00           N  
ATOM    106  CA  SER    31      53.142  36.112  66.006  1.00  0.00           C  
ATOM    107  C   SER    31      53.492  37.448  65.337  1.00  0.00           C  
ATOM    108  O   SER    31      52.915  38.486  65.653  1.00  0.00           O  
ATOM    109  CB  SER    31      54.003  35.004  65.360  1.00  0.00           C  
ATOM    110  OG  SER    31      55.380  35.335  65.461  1.00  0.00           O  
ATOM    111  N   THR    32      54.459  37.390  64.422  1.00  0.00           N  
ATOM    112  CA  THR    32      55.176  38.562  63.894  1.00  0.00           C  
ATOM    113  C   THR    32      55.668  39.565  64.932  1.00  0.00           C  
ATOM    114  O   THR    32      55.107  40.650  65.089  1.00  0.00           O  
ATOM    115  CB  THR    32      54.464  39.303  62.746  1.00  0.00           C  
ATOM    116  OG1 THR    32      55.269  40.421  62.350  1.00  0.00           O  
ATOM    117  CG2 THR    32      53.134  39.817  63.182  1.00  0.00           C  
ATOM    118  N   THR    33      56.713  39.179  65.649  1.00  0.00           N  
ATOM    119  CA  THR    33      57.387  40.095  66.548  1.00  0.00           C  
ATOM    120  C   THR    33      58.358  40.989  65.786  1.00  0.00           C  
ATOM    121  O   THR    33      59.271  40.503  65.118  1.00  0.00           O  
ATOM    122  CB  THR    33      58.187  39.335  67.608  1.00  0.00           C  
ATOM    123  OG1 THR    33      57.495  38.130  67.953  1.00  0.00           O  
ATOM    124  CG2 THR    33      58.381  40.196  68.848  1.00  0.00           C  
TER
