# Supplementary material for: Genome-wide identification and analysis of the ALTERNATIVE OXIDASE gene family in diploid and hexaploid wheat
Source: PLoS One. 2018 Aug 3;13(8):e0201439. doi: 10.1371/journal.pone.0201439 (PMC6075773; doi:10.1371/journal.pone.0201439)
Supplement: S1 Appendix — (ZIP) [file pone.0201439.s026.zip › S1_Appendix/put.TaAOX1d-like-4AS.pdb]

REMARK  99  Chain ID : 1
REMARK  99  Residues : 161
REMARK  99  Atoms    : 1407
REMARK  99  File     : c3vvaD_.1.pdb.sc
ATOM      1  N   LYS    22     -28.689  56.554  18.632  1.00  0.00           N  
ATOM      2  CA  LYS    22     -28.425  57.677  17.746  1.00  0.00           C  
ATOM      3  C   LYS    22     -29.186  58.898  18.230  1.00  0.00           C  
ATOM      4  O   LYS    22     -30.402  58.850  18.468  1.00  0.00           O  
ATOM      5  CB  LYS    22     -28.840  57.346  16.314  1.00  0.00           C  
ATOM      6  CG  LYS    22     -28.516  58.456  15.313  1.00  0.00           C  
ATOM      7  CD  LYS    22     -28.850  58.093  13.865  1.00  0.00           C  
ATOM      8  CE  LYS    22     -28.542  59.209  12.866  1.00  0.00           C  
ATOM      9  NZ  LYS    22     -28.881  58.769  11.494  1.00  0.00           N  
ATOM     10  N   GLN    23     -28.470  60.006  18.360  1.00  0.00           N  
ATOM     11  CA  GLN    23     -29.041  61.209  18.960  1.00  0.00           C  
ATOM     12  C   GLN    23     -30.218  61.798  18.157  1.00  0.00           C  
ATOM     13  O   GLN    23     -31.157  62.337  18.745  1.00  0.00           O  
ATOM     14  CB  GLN    23     -27.939  62.239  19.294  1.00  0.00           C  
ATOM     15  CG  GLN    23     -27.043  61.818  20.461  1.00  0.00           C  
ATOM     16  CD  GLN    23     -25.962  62.875  20.629  1.00  0.00           C  
ATOM     17  OE1 GLN    23     -25.893  63.838  19.867  1.00  0.00           O  
ATOM     18  NE2 GLN    23     -25.058  62.753  21.638  1.00  0.00           N  
ATOM     19  N   GLU    24     -30.191  61.629  16.833  1.00  0.00           N  
ATOM     20  CA  GLU    24     -31.255  62.119  15.948  1.00  0.00           C  
ATOM     21  C   GLU    24     -32.639  61.459  16.107  1.00  0.00           C  
ATOM     22  O   GLU    24     -33.635  61.965  15.578  1.00  0.00           O  
ATOM     23  CB  GLU    24     -30.805  62.050  14.481  1.00  0.00           C  
ATOM     24  CG  GLU    24     -29.686  63.036  14.139  1.00  0.00           C  
ATOM     25  CD  GLU    24     -29.262  62.785  12.699  1.00  0.00           C  
ATOM     26  OE1 GLU    24     -29.835  61.859  12.066  1.00  0.00           O  
ATOM     27  OE2 GLU    24     -28.360  63.518  12.212  1.00  0.00           O  
ATOM     28  N   GLU    25     -32.701  60.328  16.808  1.00  0.00           N  
ATOM     29  CA  GLU    25     -33.980  59.670  17.102  1.00  0.00           C  
ATOM     30  C   GLU    25     -34.658  60.225  18.362  1.00  0.00           C  
ATOM     31  O   GLU    25     -35.754  59.783  18.715  1.00  0.00           O  
ATOM     32  CB  GLU    25     -33.793  58.152  17.277  1.00  0.00           C  
ATOM     33  CG  GLU    25     -33.377  57.436  15.990  1.00  0.00           C  
ATOM     34  CD  GLU    25     -33.180  55.962  16.315  1.00  0.00           C  
ATOM     35  OE1 GLU    25     -33.350  55.591  17.507  1.00  0.00           O  
ATOM     36  OE2 GLU    25     -32.857  55.188  15.375  1.00  0.00           O  
ATOM     37  N   ALA    26     -34.010  61.167  19.053  1.00  0.00           N  
ATOM     38  CA  ALA    26     -34.511  61.635  20.356  1.00  0.00           C  
ATOM     39  C   ALA    26     -35.770  62.481  20.179  1.00  0.00           C  
ATOM     40  O   ALA    26     -36.558  62.662  21.118  1.00  0.00           O  
ATOM     41  CB  ALA    26     -33.421  62.401  21.130  1.00  0.00           C  
ATOM     42  N   THR    27     -35.948  62.978  18.958  1.00  0.00           N  
ATOM     43  CA  THR    27     -37.108  63.771  18.578  1.00  0.00           C  
ATOM     44  C   THR    27     -37.783  63.155  17.361  1.00  0.00           C  
ATOM     45  O   THR    27     -37.241  62.237  16.750  1.00  0.00           O  
ATOM     46  CB  THR    27     -36.670  65.201  18.238  1.00  0.00           C  
ATOM     47  OG1 THR    27     -35.825  65.194  17.097  1.00  0.00           O  
ATOM     48  CG2 THR    27     -35.907  65.797  19.433  1.00  0.00           C  
ATOM     49  N   GLY    28     -38.959  63.674  17.006  1.00  0.00           N  
ATOM     50  CA  GLY    28     -39.636  63.306  15.759  1.00  0.00           C  
ATOM     51  C   GLY    28     -38.887  63.902  14.565  1.00  0.00           C  
ATOM     52  O   GLY    28     -37.857  64.559  14.732  1.00  0.00           O  
ATOM     53  N   LYS    29     -39.409  63.681  13.364  1.00  0.00           N  
ATOM     54  CA  LYS    29     -38.806  64.262  12.163  1.00  0.00           C  
ATOM     55  C   LYS    29     -39.150  65.752  11.961  1.00  0.00           C  
ATOM     56  O   LYS    29     -38.668  66.378  11.013  1.00  0.00           O  
ATOM     57  CB  LYS    29     -39.159  63.435  10.915  1.00  0.00           C  
ATOM     58  CG  LYS    29     -38.566  62.025  10.930  1.00  0.00           C  
ATOM     59  CD  LYS    29     -38.915  61.200   9.689  1.00  0.00           C  
ATOM     60  CE  LYS    29     -38.354  59.777   9.722  1.00  0.00           C  
ATOM     61  NZ  LYS    29     -38.759  59.046   8.500  1.00  0.00           N  
ATOM     62  N   PRO    30     -39.964  66.312  12.860  1.00  0.00           N  
ATOM     63  CA  PRO    30     -40.384  67.719  12.790  1.00  0.00           C  
ATOM     64  C   PRO    30     -39.367  68.717  13.398  1.00  0.00           C  
ATOM     65  O   PRO    30     -39.696  69.520  14.277  1.00  0.00           O  
ATOM     66  CB  PRO    30     -41.779  67.893  13.401  1.00  0.00           C  
ATOM     67  CG  PRO    30     -42.052  66.951  14.576  1.00  0.00           C  
ATOM     68  CD  PRO    30     -41.462  65.552  14.389  1.00  0.00           C  
ATOM     69  N   GLN    31     -38.134  68.650  12.903  1.00  0.00           N  
ATOM     70  CA  GLN    31     -37.043  69.513  13.343  1.00  0.00           C  
ATOM     71  C   GLN    31     -37.195  70.925  12.790  1.00  0.00           C  
ATOM     72  O   GLN    31     -37.855  71.124  11.771  1.00  0.00           O  
ATOM     73  CB  GLN    31     -35.706  68.918  12.907  1.00  0.00           C  
ATOM     74  CG  GLN    31     -35.370  67.597  13.603  1.00  0.00           C  
ATOM     75  CD  GLN    31     -34.012  67.132  13.098  1.00  0.00           C  
ATOM     76  OE1 GLN    31     -33.397  67.776  12.249  1.00  0.00           O  
ATOM     77  NE2 GLN    31     -33.469  65.988  13.594  1.00  0.00           N  
ATOM     78  N   GLY    32     -36.594  71.924  13.465  1.00  0.00           N  
ATOM     79  CA  GLY    32     -36.721  73.280  12.937  1.00  0.00           C  
ATOM     80  C   GLY    32     -35.725  73.545  11.815  1.00  0.00           C  
ATOM     81  O   GLY    32     -34.615  72.997  11.817  1.00  0.00           O  
ATOM     82  N   ALA    33     -36.149  74.372  10.860  1.00  0.00           N  
ATOM     83  CA  ALA    33     -35.357  74.721   9.693  1.00  0.00           C  
ATOM     84  C   ALA    33     -35.177  76.235   9.677  1.00  0.00           C  
ATOM     85  O   ALA    33     -36.070  76.967   9.227  1.00  0.00           O  
ATOM     86  CB  ALA    33     -36.055  74.287   8.382  1.00  0.00           C  
ATOM     87  N   THR    34     -34.030  76.696  10.183  1.00  0.00           N  
ATOM     88  CA  THR    34     -33.730  78.124  10.265  1.00  0.00           C  
ATOM     89  C   THR    34     -32.500  78.471   9.432  1.00  0.00           C  
ATOM     90  O   THR    34     -31.499  77.740   9.437  1.00  0.00           O  
ATOM     91  CB  THR    34     -33.464  78.572  11.711  1.00  0.00           C  
ATOM     92  OG1 THR    34     -32.334  77.889  12.234  1.00  0.00           O  
ATOM     93  CG2 THR    34     -34.695  78.256  12.577  1.00  0.00           C  
ATOM     94  N   THR    35     -32.579  79.604   8.736  1.00  0.00           N  
ATOM     95  CA  THR    35     -31.412  80.232   8.125  1.00  0.00           C  
ATOM     96  C   THR    35     -30.709  81.124   9.177  1.00  0.00           C  
ATOM     97  O   THR    35     -31.334  81.995   9.778  1.00  0.00           O  
ATOM     98  CB  THR    35     -31.847  81.046   6.908  1.00  0.00           C  
ATOM     99  OG1 THR    35     -32.456  80.198   5.946  1.00  0.00           O  
ATOM    100  CG2 THR    35     -30.616  81.724   6.283  1.00  0.00           C  
ATOM    101  N   PRO    36     -29.419  80.883   9.405  1.00  0.00           N  
ATOM    102  CA  PRO    36     -28.672  81.537  10.496  1.00  0.00           C  
ATOM    103  C   PRO    36     -28.595  83.060  10.437  1.00  0.00           C  
ATOM    104  O   PRO    36     -28.830  83.719  11.454  1.00  0.00           O  
ATOM    105  CB  PRO    36     -27.265  80.954  10.635  1.00  0.00           C  
ATOM    106  CG  PRO    36     -27.165  79.491  10.198  1.00  0.00           C  
ATOM    107  CD  PRO    36     -27.995  79.165   8.955  1.00  0.00           C  
ATOM    108  N   GLU    37     -28.252  83.631   9.260  1.00  0.00           N  
ATOM    109  CA  GLU    37     -28.296  85.090   9.156  1.00  0.00           C  
ATOM    110  C   GLU    37     -29.706  85.663   9.295  1.00  0.00           C  
ATOM    111  O   GLU    37     -29.855  86.797   9.755  1.00  0.00           O  
ATOM    112  CB  GLU    37     -27.759  85.365   7.747  1.00  0.00           C  
ATOM    113  CG  GLU    37     -26.260  85.093   7.601  1.00  0.00           C  
ATOM    114  CD  GLU    37     -25.883  85.310   6.143  1.00  0.00           C  
ATOM    115  OE1 GLU    37     -26.803  85.585   5.328  1.00  0.00           O  
ATOM    116  OE2 GLU    37     -24.668  85.205   5.825  1.00  0.00           O  
ATOM    117  N   GLN    38     -30.724  84.907   8.888  1.00  0.00           N  
ATOM    118  CA  GLN    38     -32.108  85.394   8.935  1.00  0.00           C  
ATOM    119  C   GLN    38     -32.624  85.536  10.361  1.00  0.00           C  
ATOM    120  O   GLN    38     -33.067  86.617  10.758  1.00  0.00           O  
ATOM    121  CB  GLN    38     -33.063  84.486   8.157  1.00  0.00           C  
ATOM    122  CG  GLN    38     -34.506  84.995   8.133  1.00  0.00           C  
ATOM    123  CD  GLN    38     -35.334  84.024   7.304  1.00  0.00           C  
ATOM    124  OE1 GLN    38     -34.814  83.048   6.765  1.00  0.00           O  
ATOM    125  NE2 GLN    38     -36.668  84.239   7.156  1.00  0.00           N  
ATOM    126  N   ASN    39     -32.585  84.443  11.123  1.00  0.00           N  
ATOM    127  CA  ASN    39     -33.128  84.445  12.477  1.00  0.00           C  
ATOM    128  C   ASN    39     -32.315  85.361  13.377  1.00  0.00           C  
ATOM    129  O   ASN    39     -32.669  85.571  14.536  1.00  0.00           O  
ATOM    130  CB  ASN    39     -33.236  83.022  13.090  1.00  0.00           C  
ATOM    131  CG  ASN    39     -31.825  82.483  13.280  1.00  0.00           C  
ATOM    132  OD1 ASN    39     -30.842  83.181  13.035  1.00  0.00           O  
ATOM    133  ND2 ASN    39     -31.649  81.211  13.728  1.00  0.00           N  
ATOM    134  N   LYS    40     -31.228  85.901  12.831  1.00  0.00           N  
ATOM    135  CA  LYS    40     -30.406  86.901  13.525  1.00  0.00           C  
ATOM    136  C   LYS    40     -31.207  88.180  13.704  1.00  0.00           C  
ATOM    137  O   LYS    40     -30.901  88.994  14.570  1.00  0.00           O  
ATOM    138  CB  LYS    40     -29.138  87.199  12.724  1.00  0.00           C  
ATOM    139  CG  LYS    40     -28.174  88.148  13.438  1.00  0.00           C  
ATOM    140  CD  LYS    40     -26.861  88.370  12.685  1.00  0.00           C  
ATOM    141  CE  LYS    40     -25.902  89.329  13.393  1.00  0.00           C  
ATOM    142  NZ  LYS    40     -24.690  89.534  12.569  1.00  0.00           N  
ATOM    143  N   LYS    41     -32.242  88.330  12.873  1.00  0.00           N  
ATOM    144  CA  LYS    41     -33.153  89.470  12.898  1.00  0.00           C  
ATOM    145  C   LYS    41     -34.408  89.197  13.738  1.00  0.00           C  
ATOM    146  O   LYS    41     -35.454  89.834  13.554  1.00  0.00           O  
ATOM    147  CB  LYS    41     -33.531  89.850  11.463  1.00  0.00           C  
ATOM    148  CG  LYS    41     -32.381  90.482  10.676  1.00  0.00           C  
ATOM    149  CD  LYS    41     -32.785  90.964   9.282  1.00  0.00           C  
ATOM    150  CE  LYS    41     -31.639  91.610   8.500  1.00  0.00           C  
ATOM    151  NZ  LYS    41     -32.097  91.980   7.143  1.00  0.00           N  
ATOM    152  N   ALA    42     -34.310  88.232  14.647  1.00  0.00           N  
ATOM    153  CA  ALA    42     -35.365  87.993  15.631  1.00  0.00           C  
ATOM    154  C   ALA    42     -35.330  89.169  16.591  1.00  0.00           C  
ATOM    155  O   ALA    42     -34.289  89.457  17.175  1.00  0.00           O  
ATOM    156  CB  ALA    42     -35.175  86.642  16.391  1.00  0.00           C  
ATOM    157  N   VAL    43     -36.452  89.857  16.744  1.00  0.00           N  
ATOM    158  CA  VAL    43     -36.486  91.023  17.625  1.00  0.00           C  
ATOM    159  C   VAL    43     -37.277  90.757  18.890  1.00  0.00           C  
ATOM    160  O   VAL    43     -37.980  89.756  19.017  1.00  0.00           O  
ATOM    161  CB  VAL    43     -37.053  92.227  16.898  1.00  0.00           C  
ATOM    162  CG1 VAL    43     -36.240  92.635  15.667  1.00  0.00           C  
ATOM    163  CG2 VAL    43     -38.478  92.014  16.384  1.00  0.00           C  
ATOM    164  N   PRO    44     -37.151  91.662  19.842  1.00  0.00           N  
ATOM    165  CA  PRO    44     -38.011  91.628  21.000  1.00  0.00           C  
ATOM    166  C   PRO    44     -39.255  92.434  20.643  1.00  0.00           C  
ATOM    167  O   PRO    44     -39.177  93.487  20.020  1.00  0.00           O  
ATOM    168  CB  PRO    44     -37.290  92.177  22.230  1.00  0.00           C  
ATOM    169  CG  PRO    44     -36.279  93.278  21.904  1.00  0.00           C  
ATOM    170  CD  PRO    44     -35.560  93.073  20.569  1.00  0.00           C  
ATOM    171  N   SER    45     -40.407  91.886  20.987  1.00  0.00           N  
ATOM    172  CA  SER    45     -41.680  92.484  20.676  1.00  0.00           C  
ATOM    173  C   SER    45     -42.459  92.333  21.966  1.00  0.00           C  
ATOM    174  O   SER    45     -42.035  91.594  22.857  1.00  0.00           O  
ATOM    175  CB  SER    45     -42.403  91.715  19.538  1.00  0.00           C  
ATOM    176  OG  SER    45     -43.634  92.350  19.225  1.00  0.00           O  
ATOM    177  N   TYR    46     -42.365  93.332  22.845  1.00  0.00           N  
ATOM    178  CA  TYR    46     -43.123  93.345  24.116  1.00  0.00           C  
ATOM    179  C   TYR    46     -44.518  93.778  23.698  1.00  0.00           C  
ATOM    180  O   TYR    46     -44.702  94.710  22.911  1.00  0.00           O  
ATOM    181  CB  TYR    46     -42.920  94.308  25.294  1.00  0.00           C  
ATOM    182  CG  TYR    46     -41.646  93.930  25.968  1.00  0.00           C  
ATOM    183  CD1 TYR    46     -40.463  94.613  25.657  1.00  0.00           C  
ATOM    184  CD2 TYR    46     -41.596  92.893  26.926  1.00  0.00           C  
ATOM    185  CE1 TYR    46     -39.240  94.287  26.274  1.00  0.00           C  
ATOM    186  CE2 TYR    46     -40.360  92.548  27.563  1.00  0.00           C  
ATOM    187  CZ  TYR    46     -39.192  93.259  27.223  1.00  0.00           C  
ATOM    188  OH  TYR    46     -37.979  92.959  27.807  1.00  0.00           O  
ATOM    189  N   TRP    47     -45.527  93.095  24.226  1.00  0.00           N  
ATOM    190  CA  TRP    47     -46.897  93.355  23.843  1.00  0.00           C  
ATOM    191  C   TRP    47     -47.745  93.897  24.927  1.00  0.00           C  
ATOM    192  O   TRP    47     -47.867  93.328  26.015  1.00  0.00           O  
ATOM    193  CB  TRP    47     -47.819  92.217  23.387  1.00  0.00           C  
ATOM    194  CG  TRP    47     -47.445  91.621  22.051  1.00  0.00           C  
ATOM    195  CD1 TRP    47     -46.615  90.575  21.771  1.00  0.00           C  
ATOM    196  CD2 TRP    47     -47.899  92.048  20.758  1.00  0.00           C  
ATOM    197  NE1 TRP    47     -46.504  90.307  20.484  1.00  0.00           N  
ATOM    198  CE2 TRP    47     -47.288  91.198  19.799  1.00  0.00           C  
ATOM    199  CE3 TRP    47     -48.767  93.066  20.311  1.00  0.00           C  
ATOM    200  CZ2 TRP    47     -47.517  91.337  18.402  1.00  0.00           C  
ATOM    201  CZ3 TRP    47     -49.001  93.212  18.911  1.00  0.00           C  
ATOM    202  CH2 TRP    47     -48.373  92.345  17.981  1.00  0.00           C  
ATOM    203  N   GLY    48     -48.367  95.042  24.648  1.00  0.00           N  
ATOM    204  CA  GLY    48     -49.237  95.648  25.641  1.00  0.00           C  
ATOM    205  C   GLY    48     -50.669  95.583  25.144  1.00  0.00           C  
ATOM    206  O   GLY    48     -51.020  96.141  24.101  1.00  0.00           O  
ATOM    207  N   ILE    49     -51.524  94.896  25.886  1.00  0.00           N  
ATOM    208  CA  ILE    49     -52.917  94.769  25.506  1.00  0.00           C  
ATOM    209  C   ILE    49     -53.727  95.850  26.200  1.00  0.00           C  
ATOM    210  O   ILE    49     -53.880  95.862  27.425  1.00  0.00           O  
ATOM    211  CB  ILE    49     -53.969  93.679  25.812  1.00  0.00           C  
ATOM    212  CG1 ILE    49     -53.530  92.267  25.389  1.00  0.00           C  
ATOM    213  CG2 ILE    49     -55.315  93.911  25.105  1.00  0.00           C  
ATOM    214  CD1 ILE    49     -53.224  92.146  23.897  1.00  0.00           C  
ATOM    215  N   LYS    50     -54.267  96.790  25.415  1.00  0.00           N  
ATOM    216  CA  LYS    50     -55.102  97.830  25.988  1.00  0.00           C  
ATOM    217  C   LYS    50     -56.580  97.466  25.811  1.00  0.00           C  
ATOM    218  O   LYS    50     -57.448  97.798  26.622  1.00  0.00           O  
ATOM    219  CB  LYS    50     -55.103  99.256  25.429  1.00  0.00           C  
ATOM    220  CG  LYS    50     -53.772  99.987  25.619  1.00  0.00           C  
ATOM    221  CD  LYS    50     -53.776 101.417  25.077  1.00  0.00           C  
ATOM    222  CE  LYS    50     -52.422 102.120  25.192  1.00  0.00           C  
ATOM    223  NZ  LYS    50     -52.480 103.442  24.530  1.00  0.00           N  
ATOM    224  N   PRO    51     -56.854  96.767  24.719  1.00  0.00           N  
ATOM    225  CA  PRO    51     -58.211  96.318  24.344  1.00  0.00           C  
ATOM    226  C   PRO    51     -59.027  95.668  25.446  1.00  0.00           C  
ATOM    227  O   PRO    51     -58.608  94.671  26.040  1.00  0.00           O  
ATOM    228  CB  PRO    51     -59.093  95.267  23.663  1.00  0.00           C  
ATOM    229  CG  PRO    51     -58.387  94.519  22.530  1.00  0.00           C  
ATOM    230  CD  PRO    51     -56.916  94.213  22.822  1.00  0.00           C  
ATOM    231  N   ARG    52     -60.204  96.200  25.756  1.00  0.00           N  
ATOM    232  CA  ARG    52     -61.036  95.570  26.787  1.00  0.00           C  
ATOM    233  C   ARG    52     -61.903  94.390  26.295  1.00  0.00           C  
ATOM    234  O   ARG    52     -62.101  94.215  25.089  1.00  0.00           O  
ATOM    235  CB  ARG    52     -62.136  96.356  27.505  1.00  0.00           C  
ATOM    236  CG  ARG    52     -61.601  97.482  28.392  1.00  0.00           C  
ATOM    237  CD  ARG    52     -62.691  98.208  29.183  1.00  0.00           C  
ATOM    238  NE  ARG    52     -62.022  99.240  30.024  1.00  0.00           N  
ATOM    239  CZ  ARG    52     -62.760 100.014  30.872  1.00  0.00           C  
ATOM    240  NH1 ARG    52     -64.066  99.636  30.750  1.00  0.00           N  
ATOM    241  NH2 ARG    52     -61.905 100.864  31.511  1.00  0.00           N  
ATOM    242  N   LYS    53     -62.434  93.559  27.201  1.00  0.00           N  
ATOM    243  CA  LYS    53     -62.066  93.644  28.633  1.00  0.00           C  
ATOM    244  C   LYS    53     -60.804  92.834  28.952  1.00  0.00           C  
ATOM    245  O   LYS    53     -60.854  91.797  29.619  1.00  0.00           O  
ATOM    246  CB  LYS    53     -62.998  93.103  29.722  1.00  0.00           C  
ATOM    247  CG  LYS    53     -64.346  93.824  29.785  1.00  0.00           C  
ATOM    248  CD  LYS    53     -65.288  93.270  30.856  1.00  0.00           C  
ATOM    249  CE  LYS    53     -66.598  94.050  30.983  1.00  0.00           C  
ATOM    250  NZ  LYS    53     -67.458  93.430  32.015  1.00  0.00           N  
ATOM    251  N   LEU    54     -59.671  93.294  28.486  1.00  0.00           N  
ATOM    252  CA  LEU    54     -58.396  92.578  28.660  1.00  0.00           C  
ATOM    253  C   LEU    54     -58.179  92.081  30.096  1.00  0.00           C  
ATOM    254  O   LEU    54     -57.169  91.450  30.419  1.00  0.00           O  
ATOM    255  CB  LEU    54     -57.056  93.291  28.450  1.00  0.00           C  
ATOM    256  CG  LEU    54     -56.821  93.735  27.005  1.00  0.00           C  
ATOM    257  CD1 LEU    54     -55.546  94.546  26.777  1.00  0.00           C  
ATOM    258  CD2 LEU    54     -56.703  92.597  25.991  1.00  0.00           C  
ATOM    259  N   VAL    55     -59.257  92.369  30.997  1.00  0.00           N  
ATOM    260  CA  VAL    55     -58.997  91.942  32.379  1.00  0.00           C  
ATOM    261  C   VAL    55     -58.151  90.676  32.514  1.00  0.00           C  
ATOM    262  O   VAL    55     -57.341  90.564  33.437  1.00  0.00           O  
ATOM    263  CB  VAL    55     -60.328  91.749  33.117  1.00  0.00           C  
ATOM    264  CG1 VAL    55     -60.169  91.148  34.515  1.00  0.00           C  
ATOM    265  CG2 VAL    55     -61.104  93.051  33.327  1.00  0.00           C  
ATOM    266  N   GLU    56     -58.348  89.732  31.593  1.00  0.00           N  
ATOM    267  CA  GLU    56     -57.707  88.413  31.651  1.00  0.00           C  
ATOM    268  C   GLU    56     -56.312  88.400  31.011  1.00  0.00           C  
ATOM    269  O   GLU    56     -55.449  87.613  31.412  1.00  0.00           O  
ATOM    270  CB  GLU    56     -58.612  87.327  31.010  1.00  0.00           C  
ATOM    271  CG  GLU    56     -59.923  87.101  31.766  1.00  0.00           C  
ATOM    272  CD  GLU    56     -60.731  86.060  31.005  1.00  0.00           C  
ATOM    273  OE1 GLU    56     -60.227  85.567  29.961  1.00  0.00           O  
ATOM    274  OE2 GLU    56     -61.864  85.744  31.458  1.00  0.00           O  
ATOM    275  N   ASP    57     -56.100  89.264  30.017  1.00  0.00           N  
ATOM    276  CA  ASP    57     -54.787  89.434  29.383  1.00  0.00           C  
ATOM    277  C   ASP    57     -53.803  90.158  30.308  1.00  0.00           C  
ATOM    278  O   ASP    57     -52.627  89.799  30.381  1.00  0.00           O  
ATOM    279  CB  ASP    57     -54.914  90.211  28.070  1.00  0.00           C  
ATOM    280  CG  ASP    57     -55.380  89.348  26.904  1.00  0.00           C  
ATOM    281  OD1 ASP    57     -55.643  88.137  27.090  1.00  0.00           O  
ATOM    282  OD2 ASP    57     -55.468  89.890  25.779  1.00  0.00           O  
ATOM    283  N   ASP    58     -54.296  91.180  31.007  1.00  0.00           N  
ATOM    284  CA  ASP    58     -53.471  91.985  31.909  1.00  0.00           C  
ATOM    285  C   ASP    58     -53.027  91.152  33.105  1.00  0.00           C  
ATOM    286  O   ASP    58     -51.896  91.271  33.565  1.00  0.00           O  
ATOM    287  CB  ASP    58     -54.228  93.240  32.386  1.00  0.00           C  
ATOM    288  CG  ASP    58     -54.308  94.213  31.219  1.00  0.00           C  
ATOM    289  OD1 ASP    58     -53.581  93.992  30.213  1.00  0.00           O  
ATOM    290  OD2 ASP    58     -55.096  95.191  31.316  1.00  0.00           O  
ATOM    291  N   GLY    59     -53.921  90.293  33.584  1.00  0.00           N  
ATOM    292  CA  GLY    59     -53.625  89.389  34.687  1.00  0.00           C  
ATOM    293  C   GLY    59     -52.631  88.324  34.237  1.00  0.00           C  
ATOM    294  O   GLY    59     -51.889  87.749  35.041  1.00  0.00           O  
ATOM    295  N   THR    60     -52.645  88.053  32.937  1.00  0.00           N  
ATOM    296  CA  THR    60     -51.683  87.150  32.333  1.00  0.00           C  
ATOM    297  C   THR    60     -50.325  87.830  32.211  1.00  0.00           C  
ATOM    298  O   THR    60     -49.291  87.170  32.353  1.00  0.00           O  
ATOM    299  CB  THR    60     -52.178  86.687  30.972  1.00  0.00           C  
ATOM    300  OG1 THR    60     -53.422  86.016  31.108  1.00  0.00           O  
ATOM    301  CG2 THR    60     -51.147  85.727  30.355  1.00  0.00           C  
ATOM    302  N   GLU    61     -50.343  89.144  31.949  1.00  0.00           N  
ATOM    303  CA  GLU    61     -49.125  89.953  31.864  1.00  0.00           C  
ATOM    304  C   GLU    61     -48.434  90.082  33.209  1.00  0.00           C  
ATOM    305  O   GLU    61     -47.213  89.984  33.289  1.00  0.00           O  
ATOM    306  CB  GLU    61     -49.418  91.355  31.321  1.00  0.00           C  
ATOM    307  CG  GLU    61     -48.166  92.218  31.152  1.00  0.00           C  
ATOM    308  CD  GLU    61     -48.591  93.551  30.554  1.00  0.00           C  
ATOM    309  OE1 GLU    61     -49.813  93.723  30.300  1.00  0.00           O  
ATOM    310  OE2 GLU    61     -47.699  94.416  30.343  1.00  0.00           O  
ATOM    311  N   TRP    62     -49.235  90.294  34.255  1.00  0.00           N  
ATOM    312  CA  TRP    62     -48.749  90.648  35.583  1.00  0.00           C  
ATOM    313  C   TRP    62     -48.330  89.448  36.421  1.00  0.00           C  
ATOM    314  O   TRP    62     -47.668  89.604  37.452  1.00  0.00           O  
ATOM    315  CB  TRP    62     -49.800  91.469  36.329  1.00  0.00           C  
ATOM    316  CG  TRP    62     -50.011  92.854  35.766  1.00  0.00           C  
ATOM    317  CD1 TRP    62     -49.287  93.526  34.824  1.00  0.00           C  
ATOM    318  CD2 TRP    62     -51.049  93.780  36.117  1.00  0.00           C  
ATOM    319  NE1 TRP    62     -49.745  94.733  34.554  1.00  0.00           N  
ATOM    320  CE2 TRP    62     -50.851  94.948  35.335  1.00  0.00           C  
ATOM    321  CE3 TRP    62     -52.135  93.739  37.017  1.00  0.00           C  
ATOM    322  CZ2 TRP    62     -51.705  96.081  35.427  1.00  0.00           C  
ATOM    323  CZ3 TRP    62     -52.997  94.872  37.115  1.00  0.00           C  
ATOM    324  CH2 TRP    62     -52.767  96.023  36.319  1.00  0.00           C  
ATOM    325  N   SER    63     -48.712  88.253  35.987  1.00  0.00           N  
ATOM    326  CA  SER    63     -48.275  87.033  36.663  1.00  0.00           C  
ATOM    327  C   SER    63     -46.929  86.588  36.106  1.00  0.00           C  
ATOM    328  O   SER    63     -46.222  85.801  36.737  1.00  0.00           O  
ATOM    329  CB  SER    63     -49.295  85.910  36.504  1.00  0.00           C  
ATOM    330  OG  SER    63     -50.602  86.362  36.777  1.00  0.00           O  
ATOM    331  N   TRP    64     -46.589  87.081  34.917  1.00  0.00           N  
ATOM    332  CA  TRP    64     -45.290  86.803  34.311  1.00  0.00           C  
ATOM    333  C   TRP    64     -44.252  87.804  34.817  1.00  0.00           C  
ATOM    334  O   TRP    64     -43.100  87.438  35.069  1.00  0.00           O  
ATOM    335  CB  TRP    64     -45.367  86.791  32.763  1.00  0.00           C  
ATOM    336  CG  TRP    64     -44.036  86.574  32.084  1.00  0.00           C  
ATOM    337  CD1 TRP    64     -43.396  85.406  31.785  1.00  0.00           C  
ATOM    338  CD2 TRP    64     -43.140  87.584  31.597  1.00  0.00           C  
ATOM    339  NE1 TRP    64     -42.235  85.569  31.182  1.00  0.00           N  
ATOM    340  CE2 TRP    64     -42.020  86.915  31.036  1.00  0.00           C  
ATOM    341  CE3 TRP    64     -43.173  88.994  31.575  1.00  0.00           C  
ATOM    342  CZ2 TRP    64     -40.928  87.614  30.455  1.00  0.00           C  
ATOM    343  CZ3 TRP    64     -42.079  89.703  30.994  1.00  0.00           C  
ATOM    344  CH2 TRP    64     -40.976  89.002  30.444  1.00  0.00           C  
ATOM    345  N   PHE    65     -44.662  89.063  34.974  1.00  0.00           N  
ATOM    346  CA  PHE    65     -43.797  90.082  35.573  1.00  0.00           C  
ATOM    347  C   PHE    65     -43.382  89.682  36.988  1.00  0.00           C  
ATOM    348  O   PHE    65     -42.194  89.535  37.261  1.00  0.00           O  
ATOM    349  CB  PHE    65     -44.471  91.460  35.575  1.00  0.00           C  
ATOM    350  CG  PHE    65     -44.396  91.998  34.187  1.00  0.00           C  
ATOM    351  CD1 PHE    65     -45.460  91.851  33.269  1.00  0.00           C  
ATOM    352  CD2 PHE    65     -43.240  92.675  33.760  1.00  0.00           C  
ATOM    353  CE1 PHE    65     -45.380  92.372  31.945  1.00  0.00           C  
ATOM    354  CE2 PHE    65     -43.134  93.207  32.439  1.00  0.00           C  
ATOM    355  CZ  PHE    65     -44.210  93.052  31.527  1.00  0.00           C  
ATOM    356  N   SER    66     -44.373  89.483  37.860  1.00  0.00           N  
ATOM    357  CA  SER    66     -44.177  89.054  39.253  1.00  0.00           C  
ATOM    358  C   SER    66     -43.273  87.819  39.355  1.00  0.00           C  
ATOM    359  O   SER    66     -42.280  87.819  40.095  1.00  0.00           O  
ATOM    360  CB  SER    66     -45.538  88.757  39.940  1.00  0.00           C  
ATOM    361  OG  SER    66     -46.298  89.951  40.054  1.00  0.00           O  
ATOM    362  N   PHE    67     -43.653  86.688  38.943  1.00  0.00           N  
ATOM    363  CA  PHE    67     -42.784  85.533  39.063  1.00  0.00           C  
ATOM    364  C   PHE    67     -41.534  85.613  38.190  1.00  0.00           C  
ATOM    365  O   PHE    67     -40.421  85.337  38.645  1.00  0.00           O  
ATOM    366  CB  PHE    67     -43.253  84.132  38.650  1.00  0.00           C  
ATOM    367  CG  PHE    67     -44.123  83.611  39.741  1.00  0.00           C  
ATOM    368  CD1 PHE    67     -45.533  83.673  39.669  1.00  0.00           C  
ATOM    369  CD2 PHE    67     -43.543  83.036  40.887  1.00  0.00           C  
ATOM    370  CE1 PHE    67     -46.357  83.168  40.716  1.00  0.00           C  
ATOM    371  CE2 PHE    67     -44.345  82.522  41.950  1.00  0.00           C  
ATOM    372  CZ  PHE    67     -45.760  82.592  41.864  1.00  0.00           C  
ATOM    373  N   ARG    68     -41.684  85.989  36.924  1.00  0.00           N  
ATOM    374  CA  ARG    68     -40.538  86.003  36.009  1.00  0.00           C  
ATOM    375  C   ARG    68     -39.603  87.188  36.093  1.00  0.00           C  
ATOM    376  O   ARG    68     -38.393  87.084  35.875  1.00  0.00           O  
ATOM    377  CB  ARG    68     -40.752  86.030  34.493  1.00  0.00           C  
ATOM    378  CG  ARG    68     -39.462  85.846  33.691  1.00  0.00           C  
ATOM    379  CD  ARG    68     -38.779  84.498  33.930  1.00  0.00           C  
ATOM    380  NE  ARG    68     -39.699  83.436  33.435  1.00  0.00           N  
ATOM    381  CZ  ARG    68     -39.711  83.106  32.111  1.00  0.00           C  
ATOM    382  NH1 ARG    68     -38.793  83.893  31.477  1.00  0.00           N  
ATOM    383  NH2 ARG    68     -40.635  82.116  31.937  1.00  0.00           N  
ATOM    384  N   PRO    69     -40.162  88.345  36.415  1.00  0.00           N  
ATOM    385  CA  PRO    69     -39.383  89.564  36.518  1.00  0.00           C  
ATOM    386  C   PRO    69     -38.908  89.857  37.944  1.00  0.00           C  
ATOM    387  O   PRO    69     -37.766  90.272  38.162  1.00  0.00           O  
ATOM    388  CB  PRO    69     -39.357  91.091  36.623  1.00  0.00           C  
ATOM    389  CG  PRO    69     -40.646  91.758  36.139  1.00  0.00           C  
ATOM    390  CD  PRO    69     -41.902  90.924  36.399  1.00  0.00           C  
ATOM    391  N   TRP    70     -39.760  89.650  38.935  1.00  0.00           N  
ATOM    392  CA  TRP    70     -39.355  89.966  40.296  1.00  0.00           C  
ATOM    393  C   TRP    70     -39.025  88.827  41.230  1.00  0.00           C  
ATOM    394  O   TRP    70     -38.049  88.894  41.981  1.00  0.00           O  
ATOM    395  CB  TRP    70     -40.318  90.706  41.233  1.00  0.00           C  
ATOM    396  CG  TRP    70     -40.561  92.147  40.851  1.00  0.00           C  
ATOM    397  CD1 TRP    70     -39.858  92.947  39.997  1.00  0.00           C  
ATOM    398  CD2 TRP    70     -41.614  92.999  41.323  1.00  0.00           C  
ATOM    399  NE1 TRP    70     -40.342  94.169  39.886  1.00  0.00           N  
ATOM    400  CE2 TRP    70     -41.445  94.261  40.695  1.00  0.00           C  
ATOM    401  CE3 TRP    70     -42.691  92.822  42.218  1.00  0.00           C  
ATOM    402  CZ2 TRP    70     -42.320  95.355  40.934  1.00  0.00           C  
ATOM    403  CZ3 TRP    70     -43.574  93.916  42.463  1.00  0.00           C  
ATOM    404  CH2 TRP    70     -43.374  95.163  41.819  1.00  0.00           C  
ATOM    405  N   ASP    71     -39.804  87.751  41.230  1.00  0.00           N  
ATOM    406  CA  ASP    71     -39.493  86.677  42.168  1.00  0.00           C  
ATOM    407  C   ASP    71     -38.361  85.751  41.782  1.00  0.00           C  
ATOM    408  O   ASP    71     -37.511  85.409  42.607  1.00  0.00           O  
ATOM    409  CB  ASP    71     -40.635  85.697  42.450  1.00  0.00           C  
ATOM    410  CG  ASP    71     -41.672  86.416  43.301  1.00  0.00           C  
ATOM    411  OD1 ASP    71     -41.340  87.501  43.847  1.00  0.00           O  
ATOM    412  OD2 ASP    71     -42.811  85.889  43.415  1.00  0.00           O  
ATOM    413  N   THR    72     -38.282  85.363  40.600  1.00  0.00           N  
ATOM    414  CA  THR    72     -37.298  84.421  40.071  1.00  0.00           C  
ATOM    415  C   THR    72     -35.921  85.056  39.869  1.00  0.00           C  
ATOM    416  O   THR    72     -34.919  84.509  40.330  1.00  0.00           O  
ATOM    417  CB  THR    72     -37.787  83.771  38.768  1.00  0.00           C  
ATOM    418  OG1 THR    72     -38.011  84.766  37.780  1.00  0.00           O  
ATOM    419  CG2 THR    72     -39.100  83.016  39.037  1.00  0.00           C  
ATOM    420  N   ASP    73     -35.875  86.200  39.187  1.00  0.00           N  
ATOM    421  CA  ASP    73     -34.605  86.869  38.866  1.00  0.00           C  
ATOM    422  C   ASP    73     -33.719  87.189  40.069  1.00  0.00           C  
ATOM    423  O   ASP    73     -32.505  86.974  40.028  1.00  0.00           O  
ATOM    424  CB  ASP    73     -34.850  88.144  38.058  1.00  0.00           C  
ATOM    425  CG  ASP    73     -34.990  87.873  36.574  1.00  0.00           C  
ATOM    426  OD1 ASP    73     -34.470  86.838  36.107  1.00  0.00           O  
ATOM    427  OD2 ASP    73     -35.611  88.702  35.874  1.00  0.00           O  
ATOM    428  N   LEU    74     -34.336  87.704  41.128  1.00  0.00           N  
ATOM    429  CA  LEU    74     -33.615  88.142  42.323  1.00  0.00           C  
ATOM    430  C   LEU    74     -33.098  86.971  43.168  1.00  0.00           C  
ATOM    431  O   LEU    74     -31.970  87.013  43.668  1.00  0.00           O  
ATOM    432  CB  LEU    74     -34.468  89.105  43.180  1.00  0.00           C  
ATOM    433  CG  LEU    74     -34.700  90.466  42.520  1.00  0.00           C  
ATOM    434  CD1 LEU    74     -35.680  91.380  43.254  1.00  0.00           C  
ATOM    435  CD2 LEU    74     -33.450  91.332  42.371  1.00  0.00           C  
ATOM    436  N   PHE    75     -33.919  85.931  43.309  1.00  0.00           N  
ATOM    437  CA  PHE    75     -33.545  84.734  44.068  1.00  0.00           C  
ATOM    438  C   PHE    75     -32.534  83.854  43.340  1.00  0.00           C  
ATOM    439  O   PHE    75     -31.638  83.292  43.968  1.00  0.00           O  
ATOM    440  CB  PHE    75     -34.785  83.918  44.444  1.00  0.00           C  
ATOM    441  CG  PHE    75     -35.428  84.354  45.728  1.00  0.00           C  
ATOM    442  CD1 PHE    75     -35.966  85.635  45.858  1.00  0.00           C  
ATOM    443  CD2 PHE    75     -35.496  83.485  46.814  1.00  0.00           C  
ATOM    444  CE1 PHE    75     -36.552  86.040  47.047  1.00  0.00           C  
ATOM    445  CE2 PHE    75     -36.086  83.882  48.005  1.00  0.00           C  
ATOM    446  CZ  PHE    75     -36.616  85.160  48.120  1.00  0.00           C  
ATOM    447  N   PHE    76     -32.671  83.740  42.020  1.00  0.00           N  
ATOM    448  CA  PHE    76     -31.734  82.947  41.216  1.00  0.00           C  
ATOM    449  C   PHE    76     -30.368  83.632  41.104  1.00  0.00           C  
ATOM    450  O   PHE    76     -29.553  83.280  40.244  1.00  0.00           O  
ATOM    451  CB  PHE    76     -32.313  82.645  39.828  1.00  0.00           C  
ATOM    452  CG  PHE    76     -33.463  81.716  40.015  1.00  0.00           C  
ATOM    453  CD1 PHE    76     -33.665  81.007  41.220  1.00  0.00           C  
ATOM    454  CD2 PHE    76     -34.387  81.526  38.971  1.00  0.00           C  
ATOM    455  CE1 PHE    76     -34.770  80.124  41.391  1.00  0.00           C  
ATOM    456  CE2 PHE    76     -35.503  80.647  39.116  1.00  0.00           C  
ATOM    457  CZ  PHE    76     -35.693  79.942  40.332  1.00  0.00           C  
ATOM    458  N   GLN    77     -30.136  84.609  41.982  1.00  0.00           N  
ATOM    459  CA  GLN    77     -28.882  85.368  42.043  1.00  0.00           C  
ATOM    460  C   GLN    77     -28.402  85.825  40.655  1.00  0.00           C  
ATOM    461  O   GLN    77     -27.202  85.986  40.419  1.00  0.00           O  
ATOM    462  CB  GLN    77     -27.802  84.564  42.784  1.00  0.00           C  
ATOM    463  CG  GLN    77     -28.119  84.336  44.263  1.00  0.00           C  
ATOM    464  CD  GLN    77     -26.997  83.498  44.861  1.00  0.00           C  
ATOM    465  OE1 GLN    77     -26.031  83.156  44.181  1.00  0.00           O  
ATOM    466  NE2 GLN    77     -27.065  83.120  46.165  1.00  0.00           N  
ATOM    467  N   ARG    78     -27.148  85.546  40.347  1.00  0.00           N  
ATOM    468  CA  ARG    78     -26.606  85.915  39.060  1.00  0.00           C  
ATOM    469  C   ARG    78     -27.238  85.111  37.920  1.00  0.00           C  
ATOM    470  O   ARG    78     -27.815  84.039  38.123  1.00  0.00           O  
ATOM    471  CB  ARG    78     -25.130  85.699  38.716  1.00  0.00           C  
ATOM    472  CG  ARG    78     -24.178  86.570  39.538  1.00  0.00           C  
ATOM    473  CD  ARG    78     -22.700  86.318  39.234  1.00  0.00           C  
ATOM    474  NE  ARG    78     -22.379  84.935  39.687  1.00  0.00           N  
ATOM    475  CZ  ARG    78     -21.153  84.397  39.422  1.00  0.00           C  
ATOM    476  NH1 ARG    78     -20.428  85.331  38.739  1.00  0.00           N  
ATOM    477  NH2 ARG    78     -21.130  83.136  39.943  1.00  0.00           N  
ATOM    478  N   ARG    79     -27.131  85.626  36.707  1.00  0.00           N  
ATOM    479  CA  ARG    79     -27.673  84.917  35.549  1.00  0.00           C  
ATOM    480  C   ARG    79     -26.617  83.925  35.070  1.00  0.00           C  
ATOM    481  O   ARG    79     -25.411  84.181  35.128  1.00  0.00           O  
ATOM    482  CB  ARG    79     -28.004  85.621  34.230  1.00  0.00           C  
ATOM    483  CG  ARG    79     -29.154  86.624  34.345  1.00  0.00           C  
ATOM    484  CD  ARG    79     -29.507  87.305  33.022  1.00  0.00           C  
ATOM    485  NE  ARG    79     -30.524  88.354  33.316  1.00  0.00           N  
ATOM    486  CZ  ARG    79     -30.976  89.166  32.316  1.00  0.00           C  
ATOM    487  NH1 ARG    79     -30.336  88.804  31.165  1.00  0.00           N  
ATOM    488  NH2 ARG    79     -31.890  90.023  32.857  1.00  0.00           N  
ATOM    489  N   HIS    80     -27.065  82.765  34.584  1.00  0.00           N  
ATOM    490  CA  HIS    80     -26.190  81.740  34.031  1.00  0.00           C  
ATOM    491  C   HIS    80     -27.036  80.510  33.640  1.00  0.00           C  
ATOM    492  O   HIS    80     -28.179  80.346  34.074  1.00  0.00           O  
ATOM    493  CB  HIS    80     -25.101  81.080  34.884  1.00  0.00           C  
ATOM    494  CG  HIS    80     -24.188  80.195  34.087  1.00  0.00           C  
ATOM    495  ND1 HIS    80     -24.447  78.868  33.813  1.00  0.00           N  
ATOM    496  CD2 HIS    80     -22.999  80.453  33.494  1.00  0.00           C  
ATOM    497  CE1 HIS    80     -23.490  78.352  33.103  1.00  0.00           C  
ATOM    498  NE2 HIS    80     -22.587  79.290  32.889  1.00  0.00           N  
ATOM    499  N   ALA    81     -26.468  79.631  32.809  1.00  0.00           N  
ATOM    500  CA  ALA    81     -27.137  78.410  32.350  1.00  0.00           C  
ATOM    501  C   ALA    81     -28.119  77.866  33.385  1.00  0.00           C  
ATOM    502  O   ALA    81     -29.337  78.026  33.269  1.00  0.00           O  
ATOM    503  CB  ALA    81     -26.140  77.303  32.024  1.00  0.00           C  
ATOM    504  N   SER    82     -27.621  77.119  34.364  1.00  0.00           N  
ATOM    505  CA  SER    82     -28.414  76.726  35.529  1.00  0.00           C  
ATOM    506  C   SER    82     -29.848  77.191  35.392  1.00  0.00           C  
ATOM    507  O   SER    82     -30.778  76.391  35.514  1.00  0.00           O  
ATOM    508  CB  SER    82     -27.813  77.287  36.817  1.00  0.00           C  
ATOM    509  OG  SER    82     -28.713  77.127  37.900  1.00  0.00           O  
ATOM    510  N   HIS    83     -30.004  78.487  35.133  1.00  0.00           N  
ATOM    511  CA  HIS    83     -31.303  79.126  34.904  1.00  0.00           C  
ATOM    512  C   HIS    83     -32.106  78.471  33.776  1.00  0.00           C  
ATOM    513  O   HIS    83     -33.304  78.221  33.917  1.00  0.00           O  
ATOM    514  CB  HIS    83     -31.088  80.598  34.572  1.00  0.00           C  
ATOM    515  CG  HIS    83     -32.365  81.322  34.265  1.00  0.00           C  
ATOM    516  ND1 HIS    83     -33.293  81.688  35.218  1.00  0.00           N  
ATOM    517  CD2 HIS    83     -32.877  81.758  33.090  1.00  0.00           C  
ATOM    518  CE1 HIS    83     -34.296  82.303  34.669  1.00  0.00           C  
ATOM    519  NE2 HIS    83     -34.077  82.364  33.370  1.00  0.00           N  
ATOM    520  N   MET    84     -31.431  78.202  32.660  1.00  0.00           N  
ATOM    521  CA  MET    84     -32.068  77.669  31.460  1.00  0.00           C  
ATOM    522  C   MET    84     -32.453  76.202  31.607  1.00  0.00           C  
ATOM    523  O   MET    84     -33.545  75.793  31.194  1.00  0.00           O  
ATOM    524  CB  MET    84     -31.166  77.882  30.247  1.00  0.00           C  
ATOM    525  CG  MET    84     -31.032  79.350  29.837  1.00  0.00           C  
ATOM    526  SD  MET    84     -32.596  80.148  29.367  1.00  0.00           S  
ATOM    527  CE  MET    84     -32.815  79.182  27.844  1.00  0.00           C  
ATOM    528  N   LEU    85     -31.555  75.420  32.199  1.00  0.00           N  
ATOM    529  CA  LEU    85     -31.856  74.043  32.568  1.00  0.00           C  
ATOM    530  C   LEU    85     -33.205  74.031  33.268  1.00  0.00           C  
ATOM    531  O   LEU    85     -34.146  73.372  32.824  1.00  0.00           O  
ATOM    532  CB  LEU    85     -30.792  73.538  33.528  1.00  0.00           C  
ATOM    533  CG  LEU    85     -30.540  72.043  33.671  1.00  0.00           C  
ATOM    534  CD1 LEU    85     -29.399  71.647  32.754  1.00  0.00           C  
ATOM    535  CD2 LEU    85     -30.177  71.740  35.115  1.00  0.00           C  
ATOM    536  N   LEU    86     -33.299  74.814  34.338  1.00  0.00           N  
ATOM    537  CA  LEU    86     -34.453  74.807  35.226  1.00  0.00           C  
ATOM    538  C   LEU    86     -35.781  75.171  34.557  1.00  0.00           C  
ATOM    539  O   LEU    86     -36.795  74.522  34.794  1.00  0.00           O  
ATOM    540  CB  LEU    86     -34.194  75.727  36.427  1.00  0.00           C  
ATOM    541  CG  LEU    86     -35.366  75.794  37.408  1.00  0.00           C  
ATOM    542  CD1 LEU    86     -35.735  74.465  38.065  1.00  0.00           C  
ATOM    543  CD2 LEU    86     -35.161  76.732  38.596  1.00  0.00           C  
ATOM    544  N   LEU    87     -35.783  76.216  33.740  1.00  0.00           N  
ATOM    545  CA  LEU    87     -37.033  76.741  33.204  1.00  0.00           C  
ATOM    546  C   LEU    87     -37.565  75.938  32.012  1.00  0.00           C  
ATOM    547  O   LEU    87     -38.784  75.766  31.856  1.00  0.00           O  
ATOM    548  CB  LEU    87     -36.889  78.233  32.884  1.00  0.00           C  
ATOM    549  CG  LEU    87     -36.730  79.130  34.130  1.00  0.00           C  
ATOM    550  CD1 LEU    87     -35.990  80.428  33.824  1.00  0.00           C  
ATOM    551  CD2 LEU    87     -38.076  79.414  34.792  1.00  0.00           C  
ATOM    552  N   GLU    88     -36.654  75.434  31.186  1.00  0.00           N  
ATOM    553  CA  GLU    88     -37.031  74.590  30.059  1.00  0.00           C  
ATOM    554  C   GLU    88     -37.868  73.381  30.490  1.00  0.00           C  
ATOM    555  O   GLU    88     -38.630  72.824  29.683  1.00  0.00           O  
ATOM    556  CB  GLU    88     -35.794  74.129  29.275  1.00  0.00           C  
ATOM    557  CG  GLU    88     -35.112  75.212  28.442  1.00  0.00           C  
ATOM    558  CD  GLU    88     -36.027  75.856  27.405  1.00  0.00           C  
ATOM    559  OE1 GLU    88     -35.605  76.844  26.756  1.00  0.00           O  
ATOM    560  OE2 GLU    88     -37.171  75.383  27.229  1.00  0.00           O  
ATOM    561  N   THR    89     -37.722  72.988  31.757  1.00  0.00           N  
ATOM    562  CA  THR    89     -38.448  71.845  32.327  1.00  0.00           C  
ATOM    563  C   THR    89     -39.895  72.211  32.664  1.00  0.00           C  
ATOM    564  O   THR    89     -40.768  71.339  32.695  1.00  0.00           O  
ATOM    565  CB  THR    89     -37.774  71.306  33.611  1.00  0.00           C  
ATOM    566  OG1 THR    89     -37.871  72.285  34.648  1.00  0.00           O  
ATOM    567  CG2 THR    89     -36.313  70.955  33.378  1.00  0.00           C  
ATOM    568  N   VAL    90     -40.121  73.489  32.959  1.00  0.00           N  
ATOM    569  CA  VAL    90     -41.450  74.053  33.210  1.00  0.00           C  
ATOM    570  C   VAL    90     -42.115  74.335  31.861  1.00  0.00           C  
ATOM    571  O   VAL    90     -43.340  74.252  31.711  1.00  0.00           O  
ATOM    572  CB  VAL    90     -41.336  75.391  33.987  1.00  0.00           C  
ATOM    573  CG1 VAL    90     -42.713  75.976  34.295  1.00  0.00           C  
ATOM    574  CG2 VAL    90     -40.516  75.210  35.264  1.00  0.00           C  
ATOM    575  N   ALA    91     -41.274  74.659  30.885  1.00  0.00           N  
ATOM    576  CA  ALA    91     -41.699  75.102  29.566  1.00  0.00           C  
ATOM    577  C   ALA    91     -42.317  73.993  28.717  1.00  0.00           C  
ATOM    578  O   ALA    91     -43.120  74.262  27.813  1.00  0.00           O  
ATOM    579  CB  ALA    91     -40.509  75.707  28.852  1.00  0.00           C  
ATOM    580  N   ALA    92     -41.927  72.750  28.998  1.00  0.00           N  
ATOM    581  CA  ALA    92     -42.421  71.604  28.256  1.00  0.00           C  
ATOM    582  C   ALA    92     -43.848  71.235  28.617  1.00  0.00           C  
ATOM    583  O   ALA    92     -44.512  70.519  27.864  1.00  0.00           O  
ATOM    584  CB  ALA    92     -41.507  70.406  28.491  1.00  0.00           C  
ATOM    585  N   VAL    93     -44.324  71.723  29.763  1.00  0.00           N  
ATOM    586  CA  VAL    93     -45.626  71.321  30.318  1.00  0.00           C  
ATOM    587  C   VAL    93     -46.826  71.864  29.521  1.00  0.00           C  
ATOM    588  O   VAL    93     -47.657  71.061  29.083  1.00  0.00           O  
ATOM    589  CB  VAL    93     -45.729  71.609  31.849  1.00  0.00           C  
ATOM    590  CG1 VAL    93     -47.164  71.517  32.358  1.00  0.00           C  
ATOM    591  CG2 VAL    93     -44.814  70.676  32.643  1.00  0.00           C  
ATOM    592  N   PRO    94     -46.910  73.207  29.306  1.00  0.00           N  
ATOM    593  CA  PRO    94     -48.037  73.831  28.591  1.00  0.00           C  
ATOM    594  C   PRO    94     -48.479  73.169  27.274  1.00  0.00           C  
ATOM    595  O   PRO    94     -49.681  72.991  27.059  1.00  0.00           O  
ATOM    596  CB  PRO    94     -47.523  75.245  28.317  1.00  0.00           C  
ATOM    597  CG  PRO    94     -46.649  75.542  29.489  1.00  0.00           C  
ATOM    598  CD  PRO    94     -45.973  74.239  29.815  1.00  0.00           C  
ATOM    599  N   PRO    95     -47.531  72.830  26.399  1.00  0.00           N  
ATOM    600  CA  PRO    95     -47.849  72.231  25.099  1.00  0.00           C  
ATOM    601  C   PRO    95     -48.325  70.790  25.220  1.00  0.00           C  
ATOM    602  O   PRO    95     -48.946  70.241  24.304  1.00  0.00           O  
ATOM    603  CB  PRO    95     -46.527  72.319  24.332  1.00  0.00           C  
ATOM    604  CG  PRO    95     -45.572  73.380  24.883  1.00  0.00           C  
ATOM    605  CD  PRO    95     -45.681  73.576  26.396  1.00  0.00           C  
ATOM    606  N   MET    96     -48.031  70.181  26.362  1.00  0.00           N  
ATOM    607  CA  MET    96     -48.465  68.828  26.636  1.00  0.00           C  
ATOM    608  C   MET    96     -49.797  68.844  27.394  1.00  0.00           C  
ATOM    609  O   MET    96     -50.439  67.809  27.547  1.00  0.00           O  
ATOM    610  CB  MET    96     -47.376  68.072  27.411  1.00  0.00           C  
ATOM    611  CG  MET    96     -47.593  66.570  27.562  1.00  0.00           C  
ATOM    612  SD  MET    96     -47.802  65.630  26.030  1.00  0.00           S  
ATOM    613  CE  MET    96     -46.169  65.753  25.292  1.00  0.00           C  
ATOM    614  N   VAL    97     -50.227  70.008  27.868  1.00  0.00           N  
ATOM    615  CA  VAL    97     -51.556  70.064  28.479  1.00  0.00           C  
ATOM    616  C   VAL    97     -52.612  70.375  27.422  1.00  0.00           C  
ATOM    617  O   VAL    97     -53.636  69.703  27.361  1.00  0.00           O  
ATOM    618  CB  VAL    97     -51.649  70.998  29.720  1.00  0.00           C  
ATOM    619  CG1 VAL    97     -50.616  70.595  30.776  1.00  0.00           C  
ATOM    620  CG2 VAL    97     -51.517  72.465  29.337  1.00  0.00           C  
ATOM    621  N   GLY    98     -52.336  71.371  26.582  1.00  0.00           N  
ATOM    622  CA  GLY    98     -53.228  71.744  25.494  1.00  0.00           C  
ATOM    623  C   GLY    98     -53.350  70.614  24.486  1.00  0.00           C  
ATOM    624  O   GLY    98     -54.457  70.161  24.184  1.00  0.00           O  
ATOM    625  N   GLY    99     -52.209  70.152  23.971  1.00  0.00           N  
ATOM    626  CA  GLY    99     -52.171  68.959  23.132  1.00  0.00           C  
ATOM    627  C   GLY    99     -53.085  67.876  23.688  1.00  0.00           C  
ATOM    628  O   GLY    99     -53.947  67.352  22.974  1.00  0.00           O  
ATOM    629  N   VAL   100     -52.916  67.565  24.971  1.00  0.00           N  
ATOM    630  CA  VAL   100     -53.722  66.538  25.631  1.00  0.00           C  
ATOM    631  C   VAL   100     -55.223  66.905  25.716  1.00  0.00           C  
ATOM    632  O   VAL   100     -56.085  66.142  25.256  1.00  0.00           O  
ATOM    633  CB  VAL   100     -53.125  66.200  27.004  1.00  0.00           C  
ATOM    634  CG1 VAL   100     -54.003  65.264  27.837  1.00  0.00           C  
ATOM    635  CG2 VAL   100     -51.764  65.505  26.923  1.00  0.00           C  
ATOM    636  N   LEU   101     -55.534  68.063  26.289  1.00  0.00           N  
ATOM    637  CA  LEU   101     -56.921  68.521  26.367  1.00  0.00           C  
ATOM    638  C   LEU   101     -57.628  68.530  25.006  1.00  0.00           C  
ATOM    639  O   LEU   101     -58.765  68.063  24.903  1.00  0.00           O  
ATOM    640  CB  LEU   101     -57.037  69.895  27.052  1.00  0.00           C  
ATOM    641  CG  LEU   101     -57.174  69.998  28.585  1.00  0.00           C  
ATOM    642  CD1 LEU   101     -57.684  68.704  29.223  1.00  0.00           C  
ATOM    643  CD2 LEU   101     -55.877  70.446  29.256  1.00  0.00           C  
ATOM    644  N   LEU   102     -56.957  69.027  23.968  1.00  0.00           N  
ATOM    645  CA  LEU   102     -57.566  69.095  22.632  1.00  0.00           C  
ATOM    646  C   LEU   102     -57.642  67.747  21.909  1.00  0.00           C  
ATOM    647  O   LEU   102     -58.452  67.575  21.000  1.00  0.00           O  
ATOM    648  CB  LEU   102     -56.892  70.156  21.755  1.00  0.00           C  
ATOM    649  CG  LEU   102     -57.070  71.583  22.278  1.00  0.00           C  
ATOM    650  CD1 LEU   102     -56.332  72.659  21.483  1.00  0.00           C  
ATOM    651  CD2 LEU   102     -58.513  72.086  22.302  1.00  0.00           C  
ATOM    652  N   HIS   103     -56.800  66.799  22.313  1.00  0.00           N  
ATOM    653  CA  HIS   103     -56.871  65.430  21.828  1.00  0.00           C  
ATOM    654  C   HIS   103     -58.126  64.807  22.409  1.00  0.00           C  
ATOM    655  O   HIS   103     -58.943  64.242  21.678  1.00  0.00           O  
ATOM    656  CB  HIS   103     -55.639  64.648  22.281  1.00  0.00           C  
ATOM    657  CG  HIS   103     -55.508  63.292  21.657  1.00  0.00           C  
ATOM    658  ND1 HIS   103     -54.952  63.095  20.410  1.00  0.00           N  
ATOM    659  CD2 HIS   103     -55.835  62.060  22.121  1.00  0.00           C  
ATOM    660  CE1 HIS   103     -54.951  61.802  20.129  1.00  0.00           C  
ATOM    661  NE2 HIS   103     -55.488  61.152  21.145  1.00  0.00           N  
ATOM    662  N   LEU   104     -58.275  64.935  23.729  1.00  0.00           N  
ATOM    663  CA  LEU   104     -59.399  64.356  24.452  1.00  0.00           C  
ATOM    664  C   LEU   104     -60.745  64.996  24.079  1.00  0.00           C  
ATOM    665  O   LEU   104     -61.778  64.324  24.047  1.00  0.00           O  
ATOM    666  CB  LEU   104     -59.178  64.458  25.957  1.00  0.00           C  
ATOM    667  CG  LEU   104     -58.159  63.578  26.690  1.00  0.00           C  
ATOM    668  CD1 LEU   104     -58.373  63.758  28.185  1.00  0.00           C  
ATOM    669  CD2 LEU   104     -58.225  62.089  26.324  1.00  0.00           C  
ATOM    670  N   ARG   105     -60.738  66.289  23.801  1.00  0.00           N  
ATOM    671  CA  ARG   105     -61.978  66.958  23.456  1.00  0.00           C  
ATOM    672  C   ARG   105     -62.516  66.369  22.163  1.00  0.00           C  
ATOM    673  O   ARG   105     -63.616  65.822  22.138  1.00  0.00           O  
ATOM    674  CB  ARG   105     -61.757  68.458  23.317  1.00  0.00           C  
ATOM    675  CG  ARG   105     -63.039  69.239  23.020  1.00  0.00           C  
ATOM    676  CD  ARG   105     -62.802  70.726  22.750  1.00  0.00           C  
ATOM    677  NE  ARG   105     -62.057  70.835  21.465  1.00  0.00           N  
ATOM    678  CZ  ARG   105     -62.720  70.708  20.279  1.00  0.00           C  
ATOM    679  NH1 ARG   105     -64.038  70.489  20.560  1.00  0.00           N  
ATOM    680  NH2 ARG   105     -61.807  70.849  19.274  1.00  0.00           N  
ATOM    681  N   SER   106     -61.714  66.490  21.108  1.00  0.00           N  
ATOM    682  CA  SER   106     -61.984  65.899  19.812  1.00  0.00           C  
ATOM    683  C   SER   106     -62.432  64.419  19.933  1.00  0.00           C  
ATOM    684  O   SER   106     -63.293  63.962  19.188  1.00  0.00           O  
ATOM    685  CB  SER   106     -60.718  66.026  18.958  1.00  0.00           C  
ATOM    686  OG  SER   106     -60.880  65.449  17.675  1.00  0.00           O  
ATOM    687  N   LEU   107     -61.858  63.694  20.889  1.00  0.00           N  
ATOM    688  CA  LEU   107     -62.185  62.283  21.089  1.00  0.00           C  
ATOM    689  C   LEU   107     -63.605  62.013  21.591  1.00  0.00           C  
ATOM    690  O   LEU   107     -64.222  61.039  21.168  1.00  0.00           O  
ATOM    691  CB  LEU   107     -61.163  61.592  22.004  1.00  0.00           C  
ATOM    692  CG  LEU   107     -59.755  61.308  21.471  1.00  0.00           C  
ATOM    693  CD1 LEU   107     -59.021  60.370  22.413  1.00  0.00           C  
ATOM    694  CD2 LEU   107     -59.781  60.722  20.067  1.00  0.00           C  
ATOM    695  N   ARG   108     -64.120  62.864  22.477  1.00  0.00           N  
ATOM    696  CA  ARG   108     -65.432  62.617  23.095  1.00  0.00           C  
ATOM    697  C   ARG   108     -66.553  63.464  22.523  1.00  0.00           C  
ATOM    698  O   ARG   108     -67.718  63.065  22.582  1.00  0.00           O  
ATOM    699  CB  ARG   108     -65.377  62.767  24.619  1.00  0.00           C  
ATOM    700  CG  ARG   108     -65.295  64.192  25.112  1.00  0.00           C  
ATOM    701  CD  ARG   108     -65.238  64.281  26.629  1.00  0.00           C  
ATOM    702  NE  ARG   108     -65.263  65.690  27.023  1.00  0.00           N  
ATOM    703  CZ  ARG   108     -64.184  66.448  27.207  1.00  0.00           C  
ATOM    704  NH1 ARG   108     -62.963  65.936  27.069  1.00  0.00           N  
ATOM    705  NH2 ARG   108     -64.329  67.724  27.545  1.00  0.00           N  
ATOM    706  N   ARG   109     -66.202  64.629  21.992  1.00  0.00           N  
ATOM    707  CA  ARG   109     -67.141  65.454  21.249  1.00  0.00           C  
ATOM    708  C   ARG   109     -67.120  65.035  19.788  1.00  0.00           C  
ATOM    709  O   ARG   109     -67.967  65.464  19.001  1.00  0.00           O  
ATOM    710  CB  ARG   109     -66.781  66.941  21.357  1.00  0.00           C  
ATOM    711  CG  ARG   109     -66.913  67.499  22.775  1.00  0.00           C  
ATOM    712  CD  ARG   109     -66.524  68.974  22.892  1.00  0.00           C  
ATOM    713  NE  ARG   109     -66.661  69.362  24.324  1.00  0.00           N  
ATOM    714  CZ  ARG   109     -66.207  70.577  24.748  1.00  0.00           C  
ATOM    715  NH1 ARG   109     -65.680  71.225  23.668  1.00  0.00           N  
ATOM    716  NH2 ARG   109     -66.456  70.670  26.087  1.00  0.00           N  
ATOM    717  N   PHE   110     -66.127  64.218  19.436  1.00  0.00           N  
ATOM    718  CA  PHE   110     -65.993  63.627  18.099  1.00  0.00           C  
ATOM    719  C   PHE   110     -66.031  64.658  16.979  1.00  0.00           C  
ATOM    720  O   PHE   110     -66.833  64.556  16.036  1.00  0.00           O  
ATOM    721  CB  PHE   110     -67.059  62.556  17.885  1.00  0.00           C  
ATOM    722  CG  PHE   110     -66.880  61.527  18.948  1.00  0.00           C  
ATOM    723  CD1 PHE   110     -67.712  61.476  20.089  1.00  0.00           C  
ATOM    724  CD2 PHE   110     -65.858  60.568  18.830  1.00  0.00           C  
ATOM    725  CE1 PHE   110     -67.536  60.486  21.098  1.00  0.00           C  
ATOM    726  CE2 PHE   110     -65.659  59.565  19.826  1.00  0.00           C  
ATOM    727  CZ  PHE   110     -66.503  59.526  20.967  1.00  0.00           C  
ATOM    728  N   GLU   111     -65.164  65.659  17.096  1.00  0.00           N  
ATOM    729  CA  GLU   111     -65.104  66.743  16.126  1.00  0.00           C  
ATOM    730  C   GLU   111     -63.693  66.859  15.551  1.00  0.00           C  
ATOM    731  O   GLU   111     -62.735  66.370  16.146  1.00  0.00           O  
ATOM    732  CB  GLU   111     -65.572  68.087  16.744  1.00  0.00           C  
ATOM    733  CG  GLU   111     -67.040  68.082  17.174  1.00  0.00           C  
ATOM    734  CD  GLU   111     -67.380  69.469  17.702  1.00  0.00           C  
ATOM    735  OE1 GLU   111     -66.463  70.332  17.730  1.00  0.00           O  
ATOM    736  OE2 GLU   111     -68.561  69.683  18.086  1.00  0.00           O  
ATOM    737  N   HIS   112     -63.578  67.482  14.381  1.00  0.00           N  
ATOM    738  CA  HIS   112     -62.284  67.729  13.759  1.00  0.00           C  
ATOM    739  C   HIS   112     -61.561  68.758  14.609  1.00  0.00           C  
ATOM    740  O   HIS   112     -62.195  69.607  15.205  1.00  0.00           O  
ATOM    741  CB  HIS   112     -62.464  68.263  12.333  1.00  0.00           C  
ATOM    742  CG  HIS   112     -63.063  67.253  11.400  1.00  0.00           C  
ATOM    743  ND1 HIS   112     -62.373  66.176  10.882  1.00  0.00           N  
ATOM    744  CD2 HIS   112     -64.311  67.152  10.884  1.00  0.00           C  
ATOM    745  CE1 HIS   112     -63.140  65.468  10.110  1.00  0.00           C  
ATOM    746  NE2 HIS   112     -64.331  66.035  10.086  1.00  0.00           N  
ATOM    747  N   ASN   113     -60.239  68.676  14.673  1.00  0.00           N  
ATOM    748  CA  ASN   113     -59.447  69.564  15.522  1.00  0.00           C  
ATOM    749  C   ASN   113     -58.847  70.704  14.709  1.00  0.00           C  
ATOM    750  O   ASN   113     -58.778  71.862  15.172  1.00  0.00           O  
ATOM    751  CB  ASN   113     -58.336  68.774  16.181  1.00  0.00           C  
ATOM    752  CG  ASN   113     -57.436  68.223  15.084  1.00  0.00           C  
ATOM    753  OD1 ASN   113     -57.737  68.344  13.898  1.00  0.00           O  
ATOM    754  ND2 ASN   113     -56.281  67.589  15.421  1.00  0.00           N  
ATOM    755  N   GLY   114     -58.416  70.358  13.492  1.00  0.00           N  
ATOM    756  CA  GLY   114     -57.939  71.322  12.507  1.00  0.00           C  
ATOM    757  C   GLY   114     -56.492  71.767  12.793  1.00  0.00           C  
ATOM    758  O   GLY   114     -56.074  72.878  12.429  1.00  0.00           O  
ATOM    759  N   GLY   115     -55.739  70.884  13.452  1.00  0.00           N  
ATOM    760  CA  GLY   115     -54.287  70.997  13.541  1.00  0.00           C  
ATOM    761  C   GLY   115     -53.782  71.838  14.692  1.00  0.00           C  
ATOM    762  O   GLY   115     -52.729  72.480  14.591  1.00  0.00           O  
ATOM    763  N   TRP   116     -54.529  71.843  15.791  1.00  0.00           N  
ATOM    764  CA  TRP   116     -54.100  72.563  16.976  1.00  0.00           C  
ATOM    765  C   TRP   116     -53.179  71.678  17.805  1.00  0.00           C  
ATOM    766  O   TRP   116     -52.162  72.146  18.315  1.00  0.00           O  
ATOM    767  CB  TRP   116     -55.302  73.005  17.800  1.00  0.00           C  
ATOM    768  CG  TRP   116     -56.008  74.259  17.298  1.00  0.00           C  
ATOM    769  CD1 TRP   116     -56.554  74.461  16.059  1.00  0.00           C  
ATOM    770  CD2 TRP   116     -56.273  75.457  18.050  1.00  0.00           C  
ATOM    771  NE1 TRP   116     -57.132  75.711  15.990  1.00  0.00           N  
ATOM    772  CE2 TRP   116     -56.977  76.340  17.198  1.00  0.00           C  
ATOM    773  CE3 TRP   116     -55.979  75.870  19.356  1.00  0.00           C  
ATOM    774  CZ2 TRP   116     -57.390  77.617  17.610  1.00  0.00           C  
ATOM    775  CZ3 TRP   116     -56.395  77.148  19.769  1.00  0.00           C  
ATOM    776  CH2 TRP   116     -57.090  78.001  18.896  1.00  0.00           C  
ATOM    777  N   ILE   117     -53.545  70.398  17.901  1.00  0.00           N  
ATOM    778  CA  ILE   117     -52.883  69.394  18.747  1.00  0.00           C  
ATOM    779  C   ILE   117     -51.408  69.214  18.367  1.00  0.00           C  
ATOM    780  O   ILE   117     -50.533  69.078  19.235  1.00  0.00           O  
ATOM    781  CB  ILE   117     -53.637  68.048  18.642  1.00  0.00           C  
ATOM    782  CG1 ILE   117     -55.057  68.182  19.205  1.00  0.00           C  
ATOM    783  CG2 ILE   117     -52.899  66.925  19.349  1.00  0.00           C  
ATOM    784  CD1 ILE   117     -56.035  67.123  18.727  1.00  0.00           C  
ATOM    785  N   ARG   118     -51.136  69.238  17.066  1.00  0.00           N  
ATOM    786  CA  ARG   118     -49.788  69.001  16.568  1.00  0.00           C  
ATOM    787  C   ARG   118     -48.820  70.170  16.824  1.00  0.00           C  
ATOM    788  O   ARG   118     -47.723  69.958  17.344  1.00  0.00           O  
ATOM    789  CB  ARG   118     -49.818  68.589  15.092  1.00  0.00           C  
ATOM    790  CG  ARG   118     -50.384  67.186  14.861  1.00  0.00           C  
ATOM    791  CD  ARG   118     -50.460  66.792  13.385  1.00  0.00           C  
ATOM    792  NE  ARG   118     -51.051  65.425  13.317  1.00  0.00           N  
ATOM    793  CZ  ARG   118     -51.256  64.830  12.105  1.00  0.00           C  
ATOM    794  NH1 ARG   118     -50.836  65.698  11.139  1.00  0.00           N  
ATOM    795  NH2 ARG   118     -51.800  63.600  12.333  1.00  0.00           N  
ATOM    796  N   ALA   119     -49.221  71.394  16.484  1.00  0.00           N  
ATOM    797  CA  ALA   119     -48.376  72.562  16.757  1.00  0.00           C  
ATOM    798  C   ALA   119     -47.971  72.635  18.250  1.00  0.00           C  
ATOM    799  O   ALA   119     -46.823  72.950  18.580  1.00  0.00           O  
ATOM    800  CB  ALA   119     -49.030  73.871  16.248  1.00  0.00           C  
ATOM    801  N   LEU   120     -48.909  72.305  19.135  1.00  0.00           N  
ATOM    802  CA  LEU   120     -48.669  72.322  20.572  1.00  0.00           C  
ATOM    803  C   LEU   120     -47.747  71.187  21.021  1.00  0.00           C  
ATOM    804  O   LEU   120     -46.910  71.374  21.903  1.00  0.00           O  
ATOM    805  CB  LEU   120     -50.000  72.284  21.332  1.00  0.00           C  
ATOM    806  CG  LEU   120     -50.902  73.530  21.238  1.00  0.00           C  
ATOM    807  CD1 LEU   120     -52.189  73.327  22.018  1.00  0.00           C  
ATOM    808  CD2 LEU   120     -50.196  74.788  21.729  1.00  0.00           C  
ATOM    809  N   MET   121     -47.896  70.019  20.403  1.00  0.00           N  
ATOM    810  CA  MET   121     -47.053  68.864  20.712  1.00  0.00           C  
ATOM    811  C   MET   121     -45.618  69.013  20.200  1.00  0.00           C  
ATOM    812  O   MET   121     -44.683  68.504  20.826  1.00  0.00           O  
ATOM    813  CB  MET   121     -47.698  67.568  20.194  1.00  0.00           C  
ATOM    814  CG  MET   121     -48.958  67.164  20.963  1.00  0.00           C  
ATOM    815  SD  MET   121     -49.758  65.648  20.356  1.00  0.00           S  
ATOM    816  CE  MET   121     -48.433  64.537  20.911  1.00  0.00           C  
ATOM    817  N   GLU   122     -45.438  69.709  19.073  1.00  0.00           N  
ATOM    818  CA  GLU   122     -44.085  70.041  18.616  1.00  0.00           C  
ATOM    819  C   GLU   122     -43.526  71.233  19.381  1.00  0.00           C  
ATOM    820  O   GLU   122     -42.321  71.440  19.399  1.00  0.00           O  
ATOM    821  CB  GLU   122     -43.942  70.229  17.078  1.00  0.00           C  
ATOM    822  CG  GLU   122     -44.693  71.449  16.540  1.00  0.00           C  
ATOM    823  CD  GLU   122     -44.549  71.459  15.025  1.00  0.00           C  
ATOM    824  OE1 GLU   122     -43.894  70.527  14.487  1.00  0.00           O  
ATOM    825  OE2 GLU   122     -45.092  72.399  14.386  1.00  0.00           O  
ATOM    826  N   GLU   123     -44.398  72.011  20.016  1.00  0.00           N  
ATOM    827  CA  GLU   123     -43.949  73.024  20.974  1.00  0.00           C  
ATOM    828  C   GLU   123     -43.333  72.258  22.157  1.00  0.00           C  
ATOM    829  O   GLU   123     -42.150  72.424  22.462  1.00  0.00           O  
ATOM    830  CB  GLU   123     -45.116  73.943  21.409  1.00  0.00           C  
ATOM    831  CG  GLU   123     -44.805  74.935  22.536  1.00  0.00           C  
ATOM    832  CD  GLU   123     -46.035  75.666  23.096  1.00  0.00           C  
ATOM    833  OE1 GLU   123     -46.973  76.002  22.327  1.00  0.00           O  
ATOM    834  OE2 GLU   123     -46.060  75.924  24.325  1.00  0.00           O  
ATOM    835  N   ALA   124     -44.127  71.390  22.782  1.00  0.00           N  
ATOM    836  CA  ALA   124     -43.656  70.608  23.935  1.00  0.00           C  
ATOM    837  C   ALA   124     -42.357  69.833  23.652  1.00  0.00           C  
ATOM    838  O   ALA   124     -41.440  69.859  24.471  1.00  0.00           O  
ATOM    839  CB  ALA   124     -44.751  69.680  24.454  1.00  0.00           C  
ATOM    840  N   GLN   125     -42.263  69.170  22.497  1.00  0.00           N  
ATOM    841  CA  GLN   125     -41.029  68.476  22.138  1.00  0.00           C  
ATOM    842  C   GLN   125     -39.893  69.472  21.960  1.00  0.00           C  
ATOM    843  O   GLN   125     -38.829  69.323  22.548  1.00  0.00           O  
ATOM    844  CB  GLN   125     -41.191  67.635  20.864  1.00  0.00           C  
ATOM    845  CG  GLN   125     -42.071  66.398  21.057  1.00  0.00           C  
ATOM    846  CD  GLN   125     -42.259  65.738  19.699  1.00  0.00           C  
ATOM    847  OE1 GLN   125     -41.808  66.252  18.677  1.00  0.00           O  
ATOM    848  NE2 GLN   125     -42.935  64.561  19.614  1.00  0.00           N  
ATOM    849  N   ASN   126     -40.127  70.488  21.139  1.00  0.00           N  
ATOM    850  CA  ASN   126     -39.109  71.497  20.895  1.00  0.00           C  
ATOM    851  C   ASN   126     -38.495  72.016  22.193  1.00  0.00           C  
ATOM    852  O   ASN   126     -37.263  72.073  22.323  1.00  0.00           O  
ATOM    853  CB  ASN   126     -39.653  72.662  20.072  1.00  0.00           C  
ATOM    854  CG  ASN   126     -38.551  73.582  19.587  1.00  0.00           C  
ATOM    855  OD1 ASN   126     -38.307  74.634  20.168  1.00  0.00           O  
ATOM    856  ND2 ASN   126     -37.863  73.176  18.530  1.00  0.00           N  
ATOM    857  N   GLU   127     -39.353  72.382  23.147  1.00  0.00           N  
ATOM    858  CA  GLU   127     -38.881  72.829  24.454  1.00  0.00           C  
ATOM    859  C   GLU   127     -38.035  71.699  25.037  1.00  0.00           C  
ATOM    860  O   GLU   127     -36.872  71.900  25.344  1.00  0.00           O  
ATOM    861  CB  GLU   127     -40.038  73.250  25.374  1.00  0.00           C  
ATOM    862  CG  GLU   127     -40.957  74.370  24.822  1.00  0.00           C  
ATOM    863  CD  GLU   127     -40.646  75.776  25.328  1.00  0.00           C  
ATOM    864  OE1 GLU   127     -39.525  76.023  25.822  1.00  0.00           O  
ATOM    865  OE2 GLU   127     -41.534  76.660  25.229  1.00  0.00           O  
ATOM    866  N   ARG   128     -38.587  70.490  25.110  1.00  0.00           N  
ATOM    867  CA  ARG   128     -37.837  69.326  25.590  1.00  0.00           C  
ATOM    868  C   ARG   128     -36.481  69.126  24.908  1.00  0.00           C  
ATOM    869  O   ARG   128     -35.534  68.657  25.542  1.00  0.00           O  
ATOM    870  CB  ARG   128     -38.673  68.057  25.467  1.00  0.00           C  
ATOM    871  CG  ARG   128     -38.185  66.937  26.381  1.00  0.00           C  
ATOM    872  CD  ARG   128     -39.118  65.747  26.346  1.00  0.00           C  
ATOM    873  NE  ARG   128     -39.023  65.038  25.072  1.00  0.00           N  
ATOM    874  CZ  ARG   128     -37.986  64.291  24.699  1.00  0.00           C  
ATOM    875  NH1 ARG   128     -38.001  63.685  23.518  1.00  0.00           N  
ATOM    876  NH2 ARG   128     -36.927  64.157  25.496  1.00  0.00           N  
ATOM    877  N   MET   129     -36.383  69.473  23.626  1.00  0.00           N  
ATOM    878  CA  MET   129     -35.100  69.393  22.909  1.00  0.00           C  
ATOM    879  C   MET   129     -34.162  70.544  23.270  1.00  0.00           C  
ATOM    880  O   MET   129     -32.934  70.404  23.205  1.00  0.00           O  
ATOM    881  CB  MET   129     -35.299  69.278  21.400  1.00  0.00           C  
ATOM    882  CG  MET   129     -35.697  67.879  20.970  1.00  0.00           C  
ATOM    883  SD  MET   129     -34.530  66.633  21.584  1.00  0.00           S  
ATOM    884  CE  MET   129     -33.271  66.711  20.309  1.00  0.00           C  
ATOM    885  N   HIS   130     -34.742  71.670  23.670  1.00  0.00           N  
ATOM    886  CA  HIS   130     -33.974  72.723  24.337  1.00  0.00           C  
ATOM    887  C   HIS   130     -33.337  72.161  25.596  1.00  0.00           C  
ATOM    888  O   HIS   130     -32.151  72.392  25.829  1.00  0.00           O  
ATOM    889  CB  HIS   130     -34.843  73.939  24.687  1.00  0.00           C  
ATOM    890  CG  HIS   130     -35.361  74.681  23.494  1.00  0.00           C  
ATOM    891  ND1 HIS   130     -36.483  75.482  23.543  1.00  0.00           N  
ATOM    892  CD2 HIS   130     -34.915  74.736  22.214  1.00  0.00           C  
ATOM    893  CE1 HIS   130     -36.700  76.006  22.349  1.00  0.00           C  
ATOM    894  NE2 HIS   130     -35.763  75.568  21.525  1.00  0.00           N  
ATOM    895  N   LEU   131     -34.123  71.409  26.378  1.00  0.00           N  
ATOM    896  CA  LEU   131     -33.697  70.897  27.687  1.00  0.00           C  
ATOM    897  C   LEU   131     -32.565  69.912  27.547  1.00  0.00           C  
ATOM    898  O   LEU   131     -31.545  70.045  28.213  1.00  0.00           O  
ATOM    899  CB  LEU   131     -34.849  70.215  28.436  1.00  0.00           C  
ATOM    900  CG  LEU   131     -34.793  69.994  29.967  1.00  0.00           C  
ATOM    901  CD1 LEU   131     -35.528  68.713  30.325  1.00  0.00           C  
ATOM    902  CD2 LEU   131     -33.393  69.981  30.583  1.00  0.00           C  
ATOM    903  N   MET   132     -32.759  68.924  26.679  1.00  0.00           N  
ATOM    904  CA  MET   132     -31.753  67.898  26.419  1.00  0.00           C  
ATOM    905  C   MET   132     -30.465  68.526  25.901  1.00  0.00           C  
ATOM    906  O   MET   132     -29.394  67.936  26.012  1.00  0.00           O  
ATOM    907  CB  MET   132     -32.273  66.852  25.418  1.00  0.00           C  
ATOM    908  CG  MET   132     -33.626  66.222  25.747  1.00  0.00           C  
ATOM    909  SD  MET   132     -33.772  65.366  27.331  1.00  0.00           S  
ATOM    910  CE  MET   132     -32.522  64.112  27.121  1.00  0.00           C  
ATOM    911  N   THR   133     -30.575  69.734  25.354  1.00  0.00           N  
ATOM    912  CA  THR   133     -29.408  70.484  24.893  1.00  0.00           C  
ATOM    913  C   THR   133     -28.560  71.030  26.058  1.00  0.00           C  
ATOM    914  O   THR   133     -27.347  70.822  26.100  1.00  0.00           O  
ATOM    915  CB  THR   133     -29.834  71.602  23.918  1.00  0.00           C  
ATOM    916  OG1 THR   133     -30.259  71.005  22.685  1.00  0.00           O  
ATOM    917  CG2 THR   133     -28.690  72.581  23.649  1.00  0.00           C  
ATOM    918  N   PHE   134     -29.205  71.716  26.997  1.00  0.00           N  
ATOM    919  CA  PHE   134     -28.495  72.334  28.117  1.00  0.00           C  
ATOM    920  C   PHE   134     -27.903  71.314  29.091  1.00  0.00           C  
ATOM    921  O   PHE   134     -26.808  71.520  29.620  1.00  0.00           O  
ATOM    922  CB  PHE   134     -29.409  73.306  28.877  1.00  0.00           C  
ATOM    923  CG  PHE   134     -29.910  74.456  28.049  1.00  0.00           C  
ATOM    924  CD1 PHE   134     -29.031  75.245  27.314  1.00  0.00           C  
ATOM    925  CD2 PHE   134     -31.263  74.769  28.026  1.00  0.00           C  
ATOM    926  CE1 PHE   134     -29.499  76.305  26.554  1.00  0.00           C  
ATOM    927  CE2 PHE   134     -31.735  75.835  27.274  1.00  0.00           C  
ATOM    928  CZ  PHE   134     -30.850  76.603  26.541  1.00  0.00           C  
ATOM    929  N   MET   135     -28.624  70.215  29.319  1.00  0.00           N  
ATOM    930  CA  MET   135     -28.219  69.200  30.293  1.00  0.00           C  
ATOM    931  C   MET   135     -26.914  68.473  29.913  1.00  0.00           C  
ATOM    932  O   MET   135     -26.368  67.717  30.707  1.00  0.00           O  
ATOM    933  CB  MET   135     -29.388  68.210  30.580  1.00  0.00           C  
ATOM    934  CG  MET   135     -29.227  67.440  31.892  1.00  0.00           C  
ATOM    935  SD  MET   135     -30.543  66.229  32.222  1.00  0.00           S  
ATOM    936  CE  MET   135     -31.813  67.473  32.591  1.00  0.00           C  
ATOM    937  N   GLU   136     -26.424  68.716  28.703  1.00  0.00           N  
ATOM    938  CA  GLU   136     -25.131  68.211  28.259  1.00  0.00           C  
ATOM    939  C   GLU   136     -23.996  69.104  28.755  1.00  0.00           C  
ATOM    940  O   GLU   136     -22.820  68.734  28.693  1.00  0.00           O  
ATOM    941  CB  GLU   136     -25.086  68.152  26.734  1.00  0.00           C  
ATOM    942  CG  GLU   136     -26.238  67.389  26.084  1.00  0.00           C  
ATOM    943  CD  GLU   136     -26.060  65.877  26.095  1.00  0.00           C  
ATOM    944  OE1 GLU   136     -25.244  65.360  26.891  1.00  0.00           O  
ATOM    945  OE2 GLU   136     -26.744  65.202  25.303  1.00  0.00           O  
ATOM    946  N   VAL   137     -24.353  70.284  29.247  1.00  0.00           N  
ATOM    947  CA  VAL   137     -23.364  71.250  29.698  1.00  0.00           C  
ATOM    948  C   VAL   137     -23.191  71.208  31.216  1.00  0.00           C  
ATOM    949  O   VAL   137     -22.116  71.525  31.728  1.00  0.00           O  
ATOM    950  CB  VAL   137     -23.750  72.664  29.240  1.00  0.00           C  
ATOM    951  CG1 VAL   137     -22.851  73.759  29.818  1.00  0.00           C  
ATOM    952  CG2 VAL   137     -23.686  72.853  27.723  1.00  0.00           C  
ATOM    953  N   THR   138     -24.244  70.795  31.924  1.00  0.00           N  
ATOM    954  CA  THR   138     -24.253  70.828  33.387  1.00  0.00           C  
ATOM    955  C   THR   138     -24.603  69.491  34.037  1.00  0.00           C  
ATOM    956  O   THR   138     -25.523  68.794  33.603  1.00  0.00           O  
ATOM    957  CB  THR   138     -25.215  71.909  33.888  1.00  0.00           C  
ATOM    958  OG1 THR   138     -24.819  73.181  33.396  1.00  0.00           O  
ATOM    959  CG2 THR   138     -25.200  71.931  35.426  1.00  0.00           C  
ATOM    960  N   GLN   139     -23.859  69.147  35.085  1.00  0.00           N  
ATOM    961  CA  GLN   139     -24.168  67.993  35.917  1.00  0.00           C  
ATOM    962  C   GLN   139     -24.716  68.527  37.249  1.00  0.00           C  
ATOM    963  O   GLN   139     -23.941  68.856  38.148  1.00  0.00           O  
ATOM    964  CB  GLN   139     -22.921  67.109  36.102  1.00  0.00           C  
ATOM    965  CG  GLN   139     -22.257  66.693  34.788  1.00  0.00           C  
ATOM    966  CD  GLN   139     -21.142  65.668  34.949  1.00  0.00           C  
ATOM    967  OE1 GLN   139     -21.282  64.679  35.667  1.00  0.00           O  
ATOM    968  NE2 GLN   139     -20.033  65.892  34.253  1.00  0.00           N  
ATOM    969  N   PRO   140     -26.058  68.636  37.366  1.00  0.00           N  
ATOM    970  CA  PRO   140     -26.724  69.360  38.460  1.00  0.00           C  
ATOM    971  C   PRO   140     -27.098  68.525  39.697  1.00  0.00           C  
ATOM    972  O   PRO   140     -27.832  67.534  39.589  1.00  0.00           O  
ATOM    973  CB  PRO   140     -27.990  69.904  37.789  1.00  0.00           C  
ATOM    974  CG  PRO   140     -28.206  69.053  36.571  1.00  0.00           C  
ATOM    975  CD  PRO   140     -27.043  68.116  36.402  1.00  0.00           C  
ATOM    976  N   LEU   141     -26.617  68.959  40.863  1.00  0.00           N  
ATOM    977  CA  LEU   141     -26.851  68.261  42.129  1.00  0.00           C  
ATOM    978  C   LEU   141     -28.269  68.334  42.666  1.00  0.00           C  
ATOM    979  O   LEU   141     -29.200  68.715  41.957  1.00  0.00           O  
ATOM    980  CB  LEU   141     -25.896  68.816  43.190  1.00  0.00           C  
ATOM    981  CG  LEU   141     -24.419  68.600  42.854  1.00  0.00           C  
ATOM    982  CD1 LEU   141     -23.434  69.239  43.833  1.00  0.00           C  
ATOM    983  CD2 LEU   141     -23.974  67.139  42.807  1.00  0.00           C  
ATOM    984  N   TRP   142     -28.414  67.994  43.943  1.00  0.00           N  
ATOM    985  CA  TRP   142     -29.719  67.825  44.597  1.00  0.00           C  
ATOM    986  C   TRP   142     -30.641  69.048  44.758  1.00  0.00           C  
ATOM    987  O   TRP   142     -31.861  68.891  44.668  1.00  0.00           O  
ATOM    988  CB  TRP   142     -29.550  67.129  45.953  1.00  0.00           C  
ATOM    989  CG  TRP   142     -30.846  66.907  46.695  1.00  0.00           C  
ATOM    990  CD1 TRP   142     -31.743  65.884  46.585  1.00  0.00           C  
ATOM    991  CD2 TRP   142     -31.421  67.754  47.700  1.00  0.00           C  
ATOM    992  NE1 TRP   142     -32.783  65.994  47.388  1.00  0.00           N  
ATOM    993  CE2 TRP   142     -32.637  67.148  48.113  1.00  0.00           C  
ATOM    994  CE3 TRP   142     -31.029  68.969  48.299  1.00  0.00           C  
ATOM    995  CZ2 TRP   142     -33.476  67.721  49.107  1.00  0.00           C  
ATOM    996  CZ3 TRP   142     -31.866  69.552  49.298  1.00  0.00           C  
ATOM    997  CH2 TRP   142     -33.074  68.919  49.685  1.00  0.00           C  
ATOM    998  N   CYS   143     -30.087  70.254  45.021  1.00  0.00           N  
ATOM    999  CA  CYS   143     -31.015  71.384  45.198  1.00  0.00           C  
ATOM   1000  C   CYS   143     -31.902  71.608  43.967  1.00  0.00           C  
ATOM   1001  O   CYS   143     -33.131  71.658  44.087  1.00  0.00           O  
ATOM   1002  CB  CYS   143     -30.081  72.583  45.421  1.00  0.00           C  
ATOM   1003  SG  CYS   143     -29.403  72.519  46.667  1.00  0.00           S  
ATOM   1004  N   GLU   144     -31.271  71.714  42.800  1.00  0.00           N  
ATOM   1005  CA  GLU   144     -31.973  71.915  41.542  1.00  0.00           C  
ATOM   1006  C   GLU   144     -32.812  70.685  41.167  1.00  0.00           C  
ATOM   1007  O   GLU   144     -33.976  70.826  40.799  1.00  0.00           O  
ATOM   1008  CB  GLU   144     -30.975  72.273  40.431  1.00  0.00           C  
ATOM   1009  CG  GLU   144     -30.358  73.664  40.590  1.00  0.00           C  
ATOM   1010  CD  GLU   144     -29.290  73.830  39.518  1.00  0.00           C  
ATOM   1011  OE1 GLU   144     -29.043  72.846  38.772  1.00  0.00           O  
ATOM   1012  OE2 GLU   144     -28.707  74.944  39.432  1.00  0.00           O  
ATOM   1013  N   ARG   145     -32.229  69.490  41.286  1.00  0.00           N  
ATOM   1014  CA  ARG   145     -32.937  68.228  40.998  1.00  0.00           C  
ATOM   1015  C   ARG   145     -34.327  68.153  41.644  1.00  0.00           C  
ATOM   1016  O   ARG   145     -35.327  67.944  40.953  1.00  0.00           O  
ATOM   1017  CB  ARG   145     -32.105  67.016  41.434  1.00  0.00           C  
ATOM   1018  CG  ARG   145     -31.069  66.550  40.425  1.00  0.00           C  
ATOM   1019  CD  ARG   145     -30.258  65.372  40.962  1.00  0.00           C  
ATOM   1020  NE  ARG   145     -30.912  64.080  40.741  1.00  0.00           N  
ATOM   1021  CZ  ARG   145     -30.542  62.931  41.308  1.00  0.00           C  
ATOM   1022  NH1 ARG   145     -31.202  61.812  41.034  1.00  0.00           N  
ATOM   1023  NH2 ARG   145     -29.519  62.894  42.152  1.00  0.00           N  
ATOM   1024  N   ALA   146     -34.372  68.344  42.963  1.00  0.00           N  
ATOM   1025  CA  ALA   146     -35.601  68.240  43.757  1.00  0.00           C  
ATOM   1026  C   ALA   146     -36.660  69.300  43.420  1.00  0.00           C  
ATOM   1027  O   ALA   146     -37.858  68.991  43.357  1.00  0.00           O  
ATOM   1028  CB  ALA   146     -35.277  68.248  45.275  1.00  0.00           C  
ATOM   1029  N   LEU   147     -36.232  70.543  43.210  1.00  0.00           N  
ATOM   1030  CA  LEU   147     -37.192  71.621  42.965  1.00  0.00           C  
ATOM   1031  C   LEU   147     -37.705  71.580  41.527  1.00  0.00           C  
ATOM   1032  O   LEU   147     -38.771  72.111  41.223  1.00  0.00           O  
ATOM   1033  CB  LEU   147     -36.624  73.000  43.347  1.00  0.00           C  
ATOM   1034  CG  LEU   147     -36.336  73.148  44.842  1.00  0.00           C  
ATOM   1035  CD1 LEU   147     -35.682  74.469  45.246  1.00  0.00           C  
ATOM   1036  CD2 LEU   147     -37.564  73.069  45.748  1.00  0.00           C  
ATOM   1037  N   VAL   148     -36.943  70.936  40.652  1.00  0.00           N  
ATOM   1038  CA  VAL   148     -37.416  70.622  39.306  1.00  0.00           C  
ATOM   1039  C   VAL   148     -38.615  69.670  39.386  1.00  0.00           C  
ATOM   1040  O   VAL   148     -39.624  69.884  38.714  1.00  0.00           O  
ATOM   1041  CB  VAL   148     -36.292  70.027  38.431  1.00  0.00           C  
ATOM   1042  CG1 VAL   148     -36.783  69.502  37.081  1.00  0.00           C  
ATOM   1043  CG2 VAL   148     -35.187  71.030  38.092  1.00  0.00           C  
ATOM   1044  N   LEU   149     -38.506  68.646  40.234  1.00  0.00           N  
ATOM   1045  CA  LEU   149     -39.575  67.662  40.421  1.00  0.00           C  
ATOM   1046  C   LEU   149     -40.838  68.263  41.048  1.00  0.00           C  
ATOM   1047  O   LEU   149     -41.935  68.110  40.500  1.00  0.00           O  
ATOM   1048  CB  LEU   149     -39.097  66.429  41.226  1.00  0.00           C  
ATOM   1049  CG  LEU   149     -38.109  65.546  40.461  1.00  0.00           C  
ATOM   1050  CD1 LEU   149     -37.474  64.425  41.282  1.00  0.00           C  
ATOM   1051  CD2 LEU   149     -38.697  64.814  39.256  1.00  0.00           C  
ATOM   1052  N   PRO   150     -40.699  68.955  42.176  1.00  0.00           N  
ATOM   1053  CA  PRO   150     -41.891  69.465  42.866  1.00  0.00           C  
ATOM   1054  C   PRO   150     -42.499  70.677  42.147  1.00  0.00           C  
ATOM   1055  O   PRO   150     -43.672  71.007  42.362  1.00  0.00           O  
ATOM   1056  CB  PRO   150     -41.689  69.668  44.404  1.00  0.00           C  
ATOM   1057  CG  PRO   150     -40.533  68.848  44.981  1.00  0.00           C  
ATOM   1058  CD  PRO   150     -39.377  68.645  44.000  1.00  0.00           C  
ATOM   1059  N   THR   151     -41.714  71.312  41.274  1.00  0.00           N  
ATOM   1060  CA  THR   151     -42.236  72.383  40.414  1.00  0.00           C  
ATOM   1061  C   THR   151     -43.085  71.786  39.302  1.00  0.00           C  
ATOM   1062  O   THR   151     -44.182  72.280  39.035  1.00  0.00           O  
ATOM   1063  CB  THR   151     -41.132  73.302  39.837  1.00  0.00           C  
ATOM   1064  OG1 THR   151     -40.594  74.114  40.888  1.00  0.00           O  
ATOM   1065  CG2 THR   151     -41.683  74.225  38.744  1.00  0.00           C  
ATOM   1066  N   GLN   152     -42.588  70.724  38.662  1.00  0.00           N  
ATOM   1067  CA  GLN   152     -43.411  69.988  37.707  1.00  0.00           C  
ATOM   1068  C   GLN   152     -44.762  69.728  38.362  1.00  0.00           C  
ATOM   1069  O   GLN   152     -45.791  70.181  37.856  1.00  0.00           O  
ATOM   1070  CB  GLN   152     -42.755  68.681  37.245  1.00  0.00           C  
ATOM   1071  CG  GLN   152     -43.563  67.970  36.166  1.00  0.00           C  
ATOM   1072  CD  GLN   152     -42.812  66.841  35.483  1.00  0.00           C  
ATOM   1073  OE1 GLN   152     -41.992  67.072  34.597  1.00  0.00           O  
ATOM   1074  NE2 GLN   152     -43.109  65.608  35.879  1.00  0.00           N  
ATOM   1075  N   GLY   153     -44.743  69.046  39.509  1.00  0.00           N  
ATOM   1076  CA  GLY   153     -45.948  68.826  40.315  1.00  0.00           C  
ATOM   1077  C   GLY   153     -46.741  70.116  40.490  1.00  0.00           C  
ATOM   1078  O   GLY   153     -47.915  70.174  40.138  1.00  0.00           O  
ATOM   1079  N   VAL   154     -46.083  71.161  40.996  1.00  0.00           N  
ATOM   1080  CA  VAL   154     -46.733  72.463  41.197  1.00  0.00           C  
ATOM   1081  C   VAL   154     -47.359  73.069  39.918  1.00  0.00           C  
ATOM   1082  O   VAL   154     -48.559  73.365  39.901  1.00  0.00           O  
ATOM   1083  CB  VAL   154     -45.807  73.444  41.962  1.00  0.00           C  
ATOM   1084  CG1 VAL   154     -46.361  74.868  42.044  1.00  0.00           C  
ATOM   1085  CG2 VAL   154     -45.546  73.032  43.412  1.00  0.00           C  
ATOM   1086  N   PHE   155     -46.572  73.223  38.851  1.00  0.00           N  
ATOM   1087  CA  PHE   155     -47.071  73.872  37.629  1.00  0.00           C  
ATOM   1088  C   PHE   155     -48.086  73.022  36.875  1.00  0.00           C  
ATOM   1089  O   PHE   155     -49.110  73.542  36.430  1.00  0.00           O  
ATOM   1090  CB  PHE   155     -45.932  74.323  36.693  1.00  0.00           C  
ATOM   1091  CG  PHE   155     -45.345  75.566  37.268  1.00  0.00           C  
ATOM   1092  CD1 PHE   155     -44.138  75.555  38.002  1.00  0.00           C  
ATOM   1093  CD2 PHE   155     -45.998  76.799  37.085  1.00  0.00           C  
ATOM   1094  CE1 PHE   155     -43.582  76.749  38.544  1.00  0.00           C  
ATOM   1095  CE2 PHE   155     -45.463  78.011  37.618  1.00  0.00           C  
ATOM   1096  CZ  PHE   155     -44.249  77.983  38.353  1.00  0.00           C  
ATOM   1097  N   PHE   156     -47.811  71.724  36.740  1.00  0.00           N  
ATOM   1098  CA  PHE   156     -48.724  70.816  36.045  1.00  0.00           C  
ATOM   1099  C   PHE   156     -50.182  71.060  36.438  1.00  0.00           C  
ATOM   1100  O   PHE   156     -50.985  71.519  35.618  1.00  0.00           O  
ATOM   1101  CB  PHE   156     -48.350  69.336  36.260  1.00  0.00           C  
ATOM   1102  CG  PHE   156     -49.282  68.514  35.438  1.00  0.00           C  
ATOM   1103  CD1 PHE   156     -49.098  68.337  34.048  1.00  0.00           C  
ATOM   1104  CD2 PHE   156     -50.385  67.887  36.045  1.00  0.00           C  
ATOM   1105  CE1 PHE   156     -49.993  67.546  33.271  1.00  0.00           C  
ATOM   1106  CE2 PHE   156     -51.297  67.089  35.290  1.00  0.00           C  
ATOM   1107  CZ  PHE   156     -51.099  66.920  33.895  1.00  0.00           C  
ATOM   1108  N   ASN   157     -50.510  70.754  37.693  1.00  0.00           N  
ATOM   1109  CA  ASN   157     -51.861  70.939  38.225  1.00  0.00           C  
ATOM   1110  C   ASN   157     -52.400  72.364  38.035  1.00  0.00           C  
ATOM   1111  O   ASN   157     -53.583  72.537  37.727  1.00  0.00           O  
ATOM   1112  CB  ASN   157     -51.924  70.503  39.696  1.00  0.00           C  
ATOM   1113  CG  ASN   157     -51.867  68.983  39.739  1.00  0.00           C  
ATOM   1114  OD1 ASN   157     -52.073  68.312  38.728  1.00  0.00           O  
ATOM   1115  ND2 ASN   157     -51.583  68.356  40.912  1.00  0.00           N  
ATOM   1116  N   ALA   158     -51.548  73.379  38.200  1.00  0.00           N  
ATOM   1117  CA  ALA   158     -51.972  74.755  37.929  1.00  0.00           C  
ATOM   1118  C   ALA   158     -52.417  74.918  36.478  1.00  0.00           C  
ATOM   1119  O   ALA   158     -53.519  75.409  36.213  1.00  0.00           O  
ATOM   1120  CB  ALA   158     -50.884  75.785  38.272  1.00  0.00           C  
ATOM   1121  N   TYR   159     -51.561  74.497  35.548  1.00  0.00           N  
ATOM   1122  CA  TYR   159     -51.861  74.597  34.118  1.00  0.00           C  
ATOM   1123  C   TYR   159     -53.007  73.670  33.702  1.00  0.00           C  
ATOM   1124  O   TYR   159     -53.718  73.952  32.736  1.00  0.00           O  
ATOM   1125  CB  TYR   159     -50.603  74.336  33.283  1.00  0.00           C  
ATOM   1126  CG  TYR   159     -49.674  75.480  33.503  1.00  0.00           C  
ATOM   1127  CD1 TYR   159     -50.148  76.660  34.091  1.00  0.00           C  
ATOM   1128  CD2 TYR   159     -48.311  75.406  33.138  1.00  0.00           C  
ATOM   1129  CE1 TYR   159     -49.299  77.761  34.318  1.00  0.00           C  
ATOM   1130  CE2 TYR   159     -47.435  76.517  33.362  1.00  0.00           C  
ATOM   1131  CZ  TYR   159     -47.950  77.688  33.955  1.00  0.00           C  
ATOM   1132  OH  TYR   159     -47.146  78.783  34.185  1.00  0.00           O  
ATOM   1133  N   PHE   160     -53.187  72.582  34.450  1.00  0.00           N  
ATOM   1134  CA  PHE   160     -54.298  71.650  34.241  1.00  0.00           C  
ATOM   1135  C   PHE   160     -55.655  72.285  34.564  1.00  0.00           C  
ATOM   1136  O   PHE   160     -56.544  72.283  33.719  1.00  0.00           O  
ATOM   1137  CB  PHE   160     -54.083  70.363  35.058  1.00  0.00           C  
ATOM   1138  CG  PHE   160     -55.258  69.479  34.819  1.00  0.00           C  
ATOM   1139  CD1 PHE   160     -55.391  68.713  33.639  1.00  0.00           C  
ATOM   1140  CD2 PHE   160     -56.277  69.389  35.785  1.00  0.00           C  
ATOM   1141  CE1 PHE   160     -56.517  67.867  33.420  1.00  0.00           C  
ATOM   1142  CE2 PHE   160     -57.415  68.549  35.591  1.00  0.00           C  
ATOM   1143  CZ  PHE   160     -57.535  67.786  34.401  1.00  0.00           C  
ATOM   1144  N   ILE   161     -55.809  72.845  35.767  1.00  0.00           N  
ATOM   1145  CA  ILE   161     -57.082  73.464  36.157  1.00  0.00           C  
ATOM   1146  C   ILE   161     -57.372  74.776  35.422  1.00  0.00           C  
ATOM   1147  O   ILE   161     -58.530  75.181  35.311  1.00  0.00           O  
ATOM   1148  CB  ILE   161     -57.216  73.686  37.689  1.00  0.00           C  
ATOM   1149  CG1 ILE   161     -56.169  74.656  38.262  1.00  0.00           C  
ATOM   1150  CG2 ILE   161     -57.061  72.396  38.512  1.00  0.00           C  
ATOM   1151  CD1 ILE   161     -56.419  75.030  39.722  1.00  0.00           C  
ATOM   1152  N   GLY   162     -56.325  75.433  34.929  1.00  0.00           N  
ATOM   1153  CA  GLY   162     -56.467  76.723  34.256  1.00  0.00           C  
ATOM   1154  C   GLY   162     -56.917  76.562  32.811  1.00  0.00           C  
ATOM   1155  O   GLY   162     -57.757  77.336  32.332  1.00  0.00           O  
ATOM   1156  N   TYR   163     -56.362  75.562  32.118  1.00  0.00           N  
ATOM   1157  CA  TYR   163     -56.680  75.345  30.703  1.00  0.00           C  
ATOM   1158  C   TYR   163     -58.119  74.904  30.480  1.00  0.00           C  
ATOM   1159  O   TYR   163     -58.696  75.180  29.436  1.00  0.00           O  
ATOM   1160  CB  TYR   163     -55.730  74.334  30.062  1.00  0.00           C  
ATOM   1161  CG  TYR   163     -55.644  74.472  28.558  1.00  0.00           C  
ATOM   1162  CD1 TYR   163     -56.557  73.818  27.716  1.00  0.00           C  
ATOM   1163  CD2 TYR   163     -54.656  75.259  27.974  1.00  0.00           C  
ATOM   1164  CE1 TYR   163     -56.486  73.951  26.337  1.00  0.00           C  
ATOM   1165  CE2 TYR   163     -54.574  75.396  26.598  1.00  0.00           C  
ATOM   1166  CZ  TYR   163     -55.486  74.743  25.783  1.00  0.00           C  
ATOM   1167  OH  TYR   163     -55.390  74.882  24.412  1.00  0.00           O  
ATOM   1168  N   LEU   164     -58.689  74.202  31.456  1.00  0.00           N  
ATOM   1169  CA  LEU   164     -60.081  73.785  31.366  1.00  0.00           C  
ATOM   1170  C   LEU   164     -61.002  74.991  31.574  1.00  0.00           C  
ATOM   1171  O   LEU   164     -62.093  75.049  31.001  1.00  0.00           O  
ATOM   1172  CB  LEU   164     -60.423  72.651  32.365  1.00  0.00           C  
ATOM   1173  CG  LEU   164     -59.737  71.323  32.039  1.00  0.00           C  
ATOM   1174  CD1 LEU   164     -59.928  70.224  33.083  1.00  0.00           C  
ATOM   1175  CD2 LEU   164     -60.194  70.662  30.739  1.00  0.00           C  
ATOM   1176  N   VAL   165     -60.555  75.958  32.373  1.00  0.00           N  
ATOM   1177  CA  VAL   165     -61.379  77.137  32.689  1.00  0.00           C  
ATOM   1178  C   VAL   165     -61.209  78.279  31.684  1.00  0.00           C  
ATOM   1179  O   VAL   165     -62.195  78.844  31.200  1.00  0.00           O  
ATOM   1180  CB  VAL   165     -61.150  77.645  34.133  1.00  0.00           C  
ATOM   1181  CG1 VAL   165     -61.922  78.925  34.459  1.00  0.00           C  
ATOM   1182  CG2 VAL   165     -61.570  76.640  35.207  1.00  0.00           C  
ATOM   1183  N   SER   166     -59.961  78.619  31.380  1.00  0.00           N  
ATOM   1184  CA  SER   166     -59.671  79.652  30.397  1.00  0.00           C  
ATOM   1185  C   SER   166     -58.433  79.257  29.589  1.00  0.00           C  
ATOM   1186  O   SER   166     -57.313  79.606  29.963  1.00  0.00           O  
ATOM   1187  CB  SER   166     -59.486  81.018  31.082  1.00  0.00           C  
ATOM   1188  OG  SER   166     -59.847  82.090  30.220  1.00  0.00           O  
ATOM   1189  N   PRO   167     -58.624  78.502  28.489  1.00  0.00           N  
ATOM   1190  CA  PRO   167     -57.482  78.184  27.629  1.00  0.00           C  
ATOM   1191  C   PRO   167     -56.851  79.463  27.097  1.00  0.00           C  
ATOM   1192  O   PRO   167     -55.692  79.463  26.673  1.00  0.00           O  
ATOM   1193  CB  PRO   167     -58.104  77.389  26.470  1.00  0.00           C  
ATOM   1194  CG  PRO   167     -59.419  76.916  26.964  1.00  0.00           C  
ATOM   1195  CD  PRO   167     -59.877  77.884  28.019  1.00  0.00           C  
ATOM   1196  N   LYS   168     -57.636  80.537  27.113  1.00  0.00           N  
ATOM   1197  CA  LYS   168     -57.188  81.856  26.694  1.00  0.00           C  
ATOM   1198  C   LYS   168     -56.051  82.321  27.591  1.00  0.00           C  
ATOM   1199  O   LYS   168     -54.948  82.603  27.117  1.00  0.00           O  
ATOM   1200  CB  LYS   168     -58.344  82.858  26.766  1.00  0.00           C  
ATOM   1201  CG  LYS   168     -57.952  84.273  26.337  1.00  0.00           C  
ATOM   1202  CD  LYS   168     -59.114  85.268  26.373  1.00  0.00           C  
ATOM   1203  CE  LYS   168     -58.718  86.687  25.961  1.00  0.00           C  
ATOM   1204  NZ  LYS   168     -59.890  87.587  26.054  1.00  0.00           N  
ATOM   1205  N   PHE   169     -56.344  82.390  28.887  1.00  0.00           N  
ATOM   1206  CA  PHE   169     -55.385  82.783  29.900  1.00  0.00           C  
ATOM   1207  C   PHE   169     -54.061  82.077  29.656  1.00  0.00           C  
ATOM   1208  O   PHE   169     -53.042  82.743  29.459  1.00  0.00           O  
ATOM   1209  CB  PHE   169     -55.947  82.486  31.301  1.00  0.00           C  
ATOM   1210  CG  PHE   169     -54.958  82.676  32.416  1.00  0.00           C  
ATOM   1211  CD1 PHE   169     -54.714  83.944  32.941  1.00  0.00           C  
ATOM   1212  CD2 PHE   169     -54.279  81.582  32.957  1.00  0.00           C  
ATOM   1213  CE1 PHE   169     -53.798  84.124  33.975  1.00  0.00           C  
ATOM   1214  CE2 PHE   169     -53.365  81.752  33.990  1.00  0.00           C  
ATOM   1215  CZ  PHE   169     -53.122  83.029  34.500  1.00  0.00           C  
ATOM   1216  N   ALA   170     -54.094  80.740  29.623  1.00  0.00           N  
ATOM   1217  CA  ALA   170     -52.884  79.914  29.462  1.00  0.00           C  
ATOM   1218  C   ALA   170     -52.081  80.273  28.211  1.00  0.00           C  
ATOM   1219  O   ALA   170     -50.843  80.282  28.240  1.00  0.00           O  
ATOM   1220  CB  ALA   170     -53.198  78.392  29.463  1.00  0.00           C  
ATOM   1221  N   HIS   171     -52.779  80.564  27.117  1.00  0.00           N  
ATOM   1222  CA  HIS   171     -52.105  80.874  25.871  1.00  0.00           C  
ATOM   1223  C   HIS   171     -51.569  82.295  25.913  1.00  0.00           C  
ATOM   1224  O   HIS   171     -50.606  82.624  25.211  1.00  0.00           O  
ATOM   1225  CB  HIS   171     -53.045  80.710  24.684  1.00  0.00           C  
ATOM   1226  CG  HIS   171     -53.300  79.291  24.295  1.00  0.00           C  
ATOM   1227  ND1 HIS   171     -52.321  78.475  23.772  1.00  0.00           N  
ATOM   1228  CD2 HIS   171     -54.434  78.553  24.313  1.00  0.00           C  
ATOM   1229  CE1 HIS   171     -52.836  77.289  23.501  1.00  0.00           C  
ATOM   1230  NE2 HIS   171     -54.119  77.313  23.812  1.00  0.00           N  
ATOM   1231  N   ARG   172     -52.214  83.144  26.712  1.00  0.00           N  
ATOM   1232  CA  ARG   172     -51.728  84.502  26.917  1.00  0.00           C  
ATOM   1233  C   ARG   172     -50.530  84.486  27.875  1.00  0.00           C  
ATOM   1234  O   ARG   172     -49.544  85.193  27.657  1.00  0.00           O  
ATOM   1235  CB  ARG   172     -52.845  85.417  27.432  1.00  0.00           C  
ATOM   1236  CG  ARG   172     -52.501  86.901  27.387  1.00  0.00           C  
ATOM   1237  CD  ARG   172     -52.331  87.400  25.960  1.00  0.00           C  
ATOM   1238  NE  ARG   172     -53.628  87.635  25.343  1.00  0.00           N  
ATOM   1239  CZ  ARG   172     -53.877  87.563  24.042  1.00  0.00           C  
ATOM   1240  NH1 ARG   172     -52.913  87.241  23.191  1.00  0.00           N  
ATOM   1241  NH2 ARG   172     -55.099  87.806  23.597  1.00  0.00           N  
ATOM   1242  N   PHE   173     -50.630  83.666  28.921  1.00  0.00           N  
ATOM   1243  CA  PHE   173     -49.538  83.419  29.851  1.00  0.00           C  
ATOM   1244  C   PHE   173     -48.283  82.994  29.081  1.00  0.00           C  
ATOM   1245  O   PHE   173     -47.326  83.765  28.996  1.00  0.00           O  
ATOM   1246  CB  PHE   173     -49.968  82.351  30.860  1.00  0.00           C  
ATOM   1247  CG  PHE   173     -49.120  82.283  32.102  1.00  0.00           C  
ATOM   1248  CD1 PHE   173     -49.448  83.030  33.225  1.00  0.00           C  
ATOM   1249  CD2 PHE   173     -48.024  81.430  32.168  1.00  0.00           C  
ATOM   1250  CE1 PHE   173     -48.684  82.946  34.385  1.00  0.00           C  
ATOM   1251  CE2 PHE   173     -47.251  81.344  33.321  1.00  0.00           C  
ATOM   1252  CZ  PHE   173     -47.581  82.102  34.431  1.00  0.00           C  
ATOM   1253  N   VAL   174     -48.300  81.794  28.497  1.00  0.00           N  
ATOM   1254  CA  VAL   174     -47.205  81.309  27.646  1.00  0.00           C  
ATOM   1255  C   VAL   174     -46.744  82.380  26.635  1.00  0.00           C  
ATOM   1256  O   VAL   174     -45.542  82.572  26.431  1.00  0.00           O  
ATOM   1257  CB  VAL   174     -47.576  79.971  26.944  1.00  0.00           C  
ATOM   1258  CG1 VAL   174     -46.419  79.430  26.111  1.00  0.00           C  
ATOM   1259  CG2 VAL   174     -47.948  78.924  27.975  1.00  0.00           C  
ATOM   1260  N   GLY   175     -47.695  83.093  26.032  1.00  0.00           N  
ATOM   1261  CA  GLY   175     -47.384  84.246  25.193  1.00  0.00           C  
ATOM   1262  C   GLY   175     -46.344  85.190  25.791  1.00  0.00           C  
ATOM   1263  O   GLY   175     -45.395  85.606  25.104  1.00  0.00           O  
ATOM   1264  N   TYR   176     -46.510  85.529  27.070  1.00  0.00           N  
ATOM   1265  CA  TYR   176     -45.600  86.481  27.728  1.00  0.00           C  
ATOM   1266  C   TYR   176     -44.331  85.823  28.268  1.00  0.00           C  
ATOM   1267  O   TYR   176     -43.296  86.488  28.386  1.00  0.00           O  
ATOM   1268  CB  TYR   176     -46.302  87.278  28.833  1.00  0.00           C  
ATOM   1269  CG  TYR   176     -47.449  88.157  28.365  1.00  0.00           C  
ATOM   1270  CD1 TYR   176     -47.227  89.245  27.509  1.00  0.00           C  
ATOM   1271  CD2 TYR   176     -48.750  87.923  28.808  1.00  0.00           C  
ATOM   1272  CE1 TYR   176     -48.275  90.050  27.090  1.00  0.00           C  
ATOM   1273  CE2 TYR   176     -49.802  88.730  28.398  1.00  0.00           C  
ATOM   1274  CZ  TYR   176     -49.566  89.790  27.534  1.00  0.00           C  
ATOM   1275  OH  TYR   176     -50.623  90.593  27.122  1.00  0.00           O  
ATOM   1276  N   LEU   177     -44.408  84.525  28.594  1.00  0.00           N  
ATOM   1277  CA  LEU   177     -43.211  83.763  28.948  1.00  0.00           C  
ATOM   1278  C   LEU   177     -42.232  83.844  27.792  1.00  0.00           C  
ATOM   1279  O   LEU   177     -41.053  84.161  27.978  1.00  0.00           O  
ATOM   1280  CB  LEU   177     -43.537  82.291  29.226  1.00  0.00           C  
ATOM   1281  CG  LEU   177     -44.173  81.811  30.539  1.00  0.00           C  
ATOM   1282  CD1 LEU   177     -44.107  80.299  30.556  1.00  0.00           C  
ATOM   1283  CD2 LEU   177     -43.494  82.377  31.779  1.00  0.00           C  
ATOM   1284  N   GLU   178     -42.747  83.581  26.593  1.00  0.00           N  
ATOM   1285  CA  GLU   178     -41.955  83.577  25.366  1.00  0.00           C  
ATOM   1286  C   GLU   178     -41.391  84.955  24.987  1.00  0.00           C  
ATOM   1287  O   GLU   178     -40.338  85.040  24.359  1.00  0.00           O  
ATOM   1288  CB  GLU   178     -42.764  82.982  24.206  1.00  0.00           C  
ATOM   1289  CG  GLU   178     -43.219  81.535  24.410  1.00  0.00           C  
ATOM   1290  CD  GLU   178     -42.078  80.545  24.648  1.00  0.00           C  
ATOM   1291  OE1 GLU   178     -40.905  80.843  24.327  1.00  0.00           O  
ATOM   1292  OE2 GLU   178     -42.350  79.444  25.153  1.00  0.00           O  
ATOM   1293  N   GLU   179     -42.095  86.025  25.348  1.00  0.00           N  
ATOM   1294  CA  GLU   179     -41.535  87.364  25.212  1.00  0.00           C  
ATOM   1295  C   GLU   179     -40.260  87.390  26.023  1.00  0.00           C  
ATOM   1296  O   GLU   179     -39.186  87.699  25.508  1.00  0.00           O  
ATOM   1297  CB  GLU   179     -42.516  88.443  25.707  1.00  0.00           C  
ATOM   1298  CG  GLU   179     -43.449  88.967  24.627  1.00  0.00           C  
ATOM   1299  CD  GLU   179     -44.525  89.906  25.153  1.00  0.00           C  
ATOM   1300  OE1 GLU   179     -45.696  89.775  24.716  1.00  0.00           O  
ATOM   1301  OE2 GLU   179     -44.206  90.787  25.984  1.00  0.00           O  
ATOM   1302  N   GLU   180     -40.396  86.991  27.284  1.00  0.00           N  
ATOM   1303  CA  GLU   180     -39.318  87.001  28.262  1.00  0.00           C  
ATOM   1304  C   GLU   180     -38.146  86.072  27.958  1.00  0.00           C  
ATOM   1305  O   GLU   180     -36.991  86.427  28.222  1.00  0.00           O  
ATOM   1306  CB  GLU   180     -39.890  86.710  29.656  1.00  0.00           C  
ATOM   1307  CG  GLU   180     -40.770  87.827  30.200  1.00  0.00           C  
ATOM   1308  CD  GLU   180     -40.052  89.171  30.258  1.00  0.00           C  
ATOM   1309  OE1 GLU   180     -38.816  89.194  30.473  1.00  0.00           O  
ATOM   1310  OE2 GLU   180     -40.721  90.212  30.090  1.00  0.00           O  
ATOM   1311  N   ALA   181     -38.434  84.890  27.417  1.00  0.00           N  
ATOM   1312  CA  ALA   181     -37.382  83.911  27.121  1.00  0.00           C  
ATOM   1313  C   ALA   181     -36.470  84.444  26.027  1.00  0.00           C  
ATOM   1314  O   ALA   181     -35.241  84.246  26.072  1.00  0.00           O  
ATOM   1315  CB  ALA   181     -37.986  82.577  26.708  1.00  0.00           C  
ATOM   1316  N   VAL   182     -37.088  85.121  25.055  1.00  0.00           N  
ATOM   1317  CA  VAL   182     -36.386  85.746  23.946  1.00  0.00           C  
ATOM   1318  C   VAL   182     -35.428  86.846  24.440  1.00  0.00           C  
ATOM   1319  O   VAL   182     -34.254  86.886  24.027  1.00  0.00           O  
ATOM   1320  CB  VAL   182     -37.391  86.306  22.903  1.00  0.00           C  
ATOM   1321  CG1 VAL   182     -36.722  87.275  21.930  1.00  0.00           C  
ATOM   1322  CG2 VAL   182     -38.062  85.162  22.145  1.00  0.00           C  
TER
