# Supplementary material for: Genome-wide identification and analysis of the ALTERNATIVE OXIDASE gene family in diploid and hexaploid wheat
Source: PLoS One. 2018 Aug 3;13(8):e0201439. doi: 10.1371/journal.pone.0201439 (PMC6075773; doi:10.1371/journal.pone.0201439)
Supplement: S1 Appendix — (ZIP) [file pone.0201439.s026.zip › S1_Appendix/put.TaAOX1e-3DS.pdb]

REMARK  99  Chain ID : 1
REMARK  99  Residues : 238
REMARK  99  Atoms    : 2054
REMARK  99  File     : c3vvaD_.1.pdb.sc
ATOM      1  N   PRO    20     -36.060  40.628  21.087  1.00  0.00           N  
ATOM      2  CA  PRO    20     -34.785  40.085  20.593  1.00  0.00           C  
ATOM      3  C   PRO    20     -33.866  41.118  19.918  1.00  0.00           C  
ATOM      4  O   PRO    20     -32.644  40.994  19.996  1.00  0.00           O  
ATOM      5  CB  PRO    20     -35.006  38.896  19.641  1.00  0.00           C  
ATOM      6  CG  PRO    20     -36.318  38.150  19.891  1.00  0.00           C  
ATOM      7  CD  PRO    20     -37.476  39.065  20.293  1.00  0.00           C  
ATOM      8  N   ALA    21     -34.454  42.130  19.276  1.00  0.00           N  
ATOM      9  CA  ALA    21     -33.687  43.097  18.468  1.00  0.00           C  
ATOM     10  C   ALA    21     -33.104  44.291  19.244  1.00  0.00           C  
ATOM     11  O   ALA    21     -32.305  45.046  18.693  1.00  0.00           O  
ATOM     12  CB  ALA    21     -34.501  43.628  17.255  1.00  0.00           C  
ATOM     13  N   ARG    22     -33.491  44.452  20.512  1.00  0.00           N  
ATOM     14  CA  ARG    22     -33.101  45.637  21.304  1.00  0.00           C  
ATOM     15  C   ARG    22     -31.594  45.797  21.587  1.00  0.00           C  
ATOM     16  O   ARG    22     -31.055  46.877  21.358  1.00  0.00           O  
ATOM     17  CB  ARG    22     -33.958  45.836  22.595  1.00  0.00           C  
ATOM     18  CG  ARG    22     -35.397  46.271  22.311  1.00  0.00           C  
ATOM     19  CD  ARG    22     -36.251  46.422  23.571  1.00  0.00           C  
ATOM     20  NE  ARG    22     -37.627  46.796  23.138  1.00  0.00           N  
ATOM     21  CZ  ARG    22     -38.619  46.939  24.064  1.00  0.00           C  
ATOM     22  NH1 ARG    22     -38.082  46.683  25.292  1.00  0.00           N  
ATOM     23  NH2 ARG    22     -39.762  47.281  23.400  1.00  0.00           N  
ATOM     24  N   LEU    23     -30.900  44.728  22.048  1.00  0.00           N  
ATOM     25  CA  LEU    23     -29.508  44.979  22.439  1.00  0.00           C  
ATOM     26  C   LEU    23     -28.557  45.152  21.250  1.00  0.00           C  
ATOM     27  O   LEU    23     -27.348  45.307  21.449  1.00  0.00           O  
ATOM     28  CB  LEU    23     -29.136  43.735  23.266  1.00  0.00           C  
ATOM     29  CG  LEU    23     -29.966  43.580  24.542  1.00  0.00           C  
ATOM     30  CD1 LEU    23     -29.699  42.301  25.335  1.00  0.00           C  
ATOM     31  CD2 LEU    23     -29.772  44.687  25.577  1.00  0.00           C  
ATOM     32  N   VAL    24     -29.099  45.126  20.033  1.00  0.00           N  
ATOM     33  CA  VAL    24     -28.321  45.427  18.827  1.00  0.00           C  
ATOM     34  C   VAL    24     -28.796  46.709  18.126  1.00  0.00           C  
ATOM     35  O   VAL    24     -28.165  47.171  17.172  1.00  0.00           O  
ATOM     36  CB  VAL    24     -28.308  44.251  17.823  1.00  0.00           C  
ATOM     37  CG1 VAL    24     -27.313  43.185  18.255  1.00  0.00           C  
ATOM     38  CG2 VAL    24     -29.697  43.656  17.660  1.00  0.00           C  
ATOM     39  N   LYS    25     -29.906  47.281  18.589  1.00  0.00           N  
ATOM     40  CA  LYS    25     -30.423  48.512  17.981  1.00  0.00           C  
ATOM     41  C   LYS    25     -29.646  49.736  18.510  1.00  0.00           C  
ATOM     42  O   LYS    25     -29.599  49.969  19.726  1.00  0.00           O  
ATOM     43  CB  LYS    25     -31.972  48.623  18.101  1.00  0.00           C  
ATOM     44  CG  LYS    25     -32.552  49.849  17.394  1.00  0.00           C  
ATOM     45  CD  LYS    25     -34.078  49.932  17.465  1.00  0.00           C  
ATOM     46  CE  LYS    25     -34.658  51.162  16.764  1.00  0.00           C  
ATOM     47  NZ  LYS    25     -36.132  51.174  16.899  1.00  0.00           N  
ATOM     48  N   GLU    26     -28.998  50.494  17.599  1.00  0.00           N  
ATOM     49  CA  GLU    26     -28.032  51.534  18.012  1.00  0.00           C  
ATOM     50  C   GLU    26     -28.617  52.837  18.598  1.00  0.00           C  
ATOM     51  O   GLU    26     -29.734  53.241  18.267  1.00  0.00           O  
ATOM     52  CB  GLU    26     -27.240  51.821  16.727  1.00  0.00           C  
ATOM     53  CG  GLU    26     -26.349  50.658  16.287  1.00  0.00           C  
ATOM     54  CD  GLU    26     -25.626  51.074  15.014  1.00  0.00           C  
ATOM     55  OE1 GLU    26     -25.885  52.209  14.531  1.00  0.00           O  
ATOM     56  OE2 GLU    26     -24.805  50.264  14.508  1.00  0.00           O  
ATOM     57  N   ASP    27     -27.830  53.462  19.469  1.00  0.00           N  
ATOM     58  CA  ASP    27     -28.173  54.720  20.123  1.00  0.00           C  
ATOM     59  C   ASP    27     -27.718  55.890  19.258  1.00  0.00           C  
ATOM     60  O   ASP    27     -26.517  56.178  19.165  1.00  0.00           O  
ATOM     61  CB  ASP    27     -27.493  54.806  21.497  1.00  0.00           C  
ATOM     62  CG  ASP    27     -27.919  56.112  22.152  1.00  0.00           C  
ATOM     63  OD1 ASP    27     -28.608  56.918  21.471  1.00  0.00           O  
ATOM     64  OD2 ASP    27     -27.562  56.322  23.342  1.00  0.00           O  
ATOM     65  N   GLY    28     -28.689  56.554  18.632  1.00  0.00           N  
ATOM     66  CA  GLY    28     -28.425  57.677  17.746  1.00  0.00           C  
ATOM     67  C   GLY    28     -29.186  58.898  18.230  1.00  0.00           C  
ATOM     68  O   GLY    28     -30.402  58.850  18.468  1.00  0.00           O  
ATOM     69  N   THR    29     -28.470  60.006  18.360  1.00  0.00           N  
ATOM     70  CA  THR    29     -29.041  61.209  18.960  1.00  0.00           C  
ATOM     71  C   THR    29     -30.218  61.798  18.157  1.00  0.00           C  
ATOM     72  O   THR    29     -31.157  62.337  18.745  1.00  0.00           O  
ATOM     73  CB  THR    29     -27.939  62.239  19.294  1.00  0.00           C  
ATOM     74  OG1 THR    29     -27.238  62.604  18.114  1.00  0.00           O  
ATOM     75  CG2 THR    29     -26.954  61.622  20.301  1.00  0.00           C  
ATOM     76  N   GLU    30     -30.191  61.629  16.833  1.00  0.00           N  
ATOM     77  CA  GLU    30     -31.255  62.119  15.948  1.00  0.00           C  
ATOM     78  C   GLU    30     -32.639  61.459  16.107  1.00  0.00           C  
ATOM     79  O   GLU    30     -33.635  61.965  15.578  1.00  0.00           O  
ATOM     80  CB  GLU    30     -30.805  62.050  14.481  1.00  0.00           C  
ATOM     81  CG  GLU    30     -30.645  60.621  13.959  1.00  0.00           C  
ATOM     82  CD  GLU    30     -29.270  60.119  14.375  1.00  0.00           C  
ATOM     83  OE1 GLU    30     -28.593  60.833  15.162  1.00  0.00           O  
ATOM     84  OE2 GLU    30     -28.877  59.015  13.911  1.00  0.00           O  
ATOM     85  N   TRP    31     -32.701  60.328  16.808  1.00  0.00           N  
ATOM     86  CA  TRP    31     -33.980  59.670  17.102  1.00  0.00           C  
ATOM     87  C   TRP    31     -34.658  60.225  18.362  1.00  0.00           C  
ATOM     88  O   TRP    31     -35.754  59.783  18.715  1.00  0.00           O  
ATOM     89  CB  TRP    31     -33.793  58.152  17.277  1.00  0.00           C  
ATOM     90  CG  TRP    31     -33.304  57.446  16.035  1.00  0.00           C  
ATOM     91  CD1 TRP    31     -32.053  56.991  15.732  1.00  0.00           C  
ATOM     92  CD2 TRP    31     -34.079  57.098  14.879  1.00  0.00           C  
ATOM     93  NE1 TRP    31     -31.964  56.413  14.550  1.00  0.00           N  
ATOM     94  CE2 TRP    31     -33.204  56.449  13.968  1.00  0.00           C  
ATOM     95  CE3 TRP    31     -35.433  57.267  14.519  1.00  0.00           C  
ATOM     96  CZ2 TRP    31     -33.641  55.965  12.705  1.00  0.00           C  
ATOM     97  CZ3 TRP    31     -35.879  56.783  13.253  1.00  0.00           C  
ATOM     98  CH2 TRP    31     -34.977  56.142  12.367  1.00  0.00           C  
ATOM     99  N   LYS    32     -34.010  61.167  19.053  1.00  0.00           N  
ATOM    100  CA  LYS    32     -34.511  61.635  20.356  1.00  0.00           C  
ATOM    101  C   LYS    32     -35.770  62.481  20.179  1.00  0.00           C  
ATOM    102  O   LYS    32     -36.558  62.662  21.118  1.00  0.00           O  
ATOM    103  CB  LYS    32     -33.421  62.401  21.130  1.00  0.00           C  
ATOM    104  CG  LYS    32     -32.267  61.513  21.598  1.00  0.00           C  
ATOM    105  CD  LYS    32     -31.168  62.276  22.340  1.00  0.00           C  
ATOM    106  CE  LYS    32     -30.030  61.383  22.838  1.00  0.00           C  
ATOM    107  NZ  LYS    32     -29.008  62.201  23.528  1.00  0.00           N  
ATOM    108  N   TRP    33     -35.948  62.978  18.958  1.00  0.00           N  
ATOM    109  CA  TRP    33     -37.108  63.771  18.578  1.00  0.00           C  
ATOM    110  C   TRP    33     -37.783  63.155  17.361  1.00  0.00           C  
ATOM    111  O   TRP    33     -37.241  62.237  16.750  1.00  0.00           O  
ATOM    112  CB  TRP    33     -36.670  65.201  18.238  1.00  0.00           C  
ATOM    113  CG  TRP    33     -35.757  65.295  17.039  1.00  0.00           C  
ATOM    114  CD1 TRP    33     -36.069  65.503  15.727  1.00  0.00           C  
ATOM    115  CD2 TRP    33     -34.327  65.180  17.032  1.00  0.00           C  
ATOM    116  NE1 TRP    33     -35.023  65.532  14.924  1.00  0.00           N  
ATOM    117  CE2 TRP    33     -33.901  65.335  15.687  1.00  0.00           C  
ATOM    118  CE3 TRP    33     -33.357  64.962  18.033  1.00  0.00           C  
ATOM    119  CZ2 TRP    33     -32.532  65.277  15.309  1.00  0.00           C  
ATOM    120  CZ3 TRP    33     -31.980  64.902  17.661  1.00  0.00           C  
ATOM    121  CH2 TRP    33     -31.591  65.060  16.307  1.00  0.00           C  
ATOM    122  N   SER    34     -38.959  63.674  17.006  1.00  0.00           N  
ATOM    123  CA  SER    34     -39.636  63.306  15.759  1.00  0.00           C  
ATOM    124  C   SER    34     -38.887  63.902  14.565  1.00  0.00           C  
ATOM    125  O   SER    34     -37.857  64.559  14.732  1.00  0.00           O  
ATOM    126  CB  SER    34     -41.080  63.812  15.774  1.00  0.00           C  
ATOM    127  OG  SER    34     -41.121  65.223  15.896  1.00  0.00           O  
ATOM    128  N   CYS    35     -39.409  63.681  13.364  1.00  0.00           N  
ATOM    129  CA  CYS    35     -38.806  64.262  12.163  1.00  0.00           C  
ATOM    130  C   CYS    35     -39.150  65.752  11.961  1.00  0.00           C  
ATOM    131  O   CYS    35     -38.668  66.378  11.013  1.00  0.00           O  
ATOM    132  CB  CYS    35     -39.159  63.435  10.915  1.00  0.00           C  
ATOM    133  SG  CYS    35     -38.596  62.132  10.950  1.00  0.00           S  
ATOM    134  N   PHE    36     -39.964  66.312  12.860  1.00  0.00           N  
ATOM    135  CA  PHE    36     -40.384  67.719  12.790  1.00  0.00           C  
ATOM    136  C   PHE    36     -39.367  68.717  13.398  1.00  0.00           C  
ATOM    137  O   PHE    36     -39.696  69.520  14.277  1.00  0.00           O  
ATOM    138  CB  PHE    36     -41.779  67.893  13.401  1.00  0.00           C  
ATOM    139  CG  PHE    36     -42.734  67.110  12.568  1.00  0.00           C  
ATOM    140  CD1 PHE    36     -43.207  65.839  12.966  1.00  0.00           C  
ATOM    141  CD2 PHE    36     -43.191  67.634  11.345  1.00  0.00           C  
ATOM    142  CE1 PHE    36     -44.124  65.099  12.164  1.00  0.00           C  
ATOM    143  CE2 PHE    36     -44.109  66.913  10.522  1.00  0.00           C  
ATOM    144  CZ  PHE    36     -44.575  65.638  10.935  1.00  0.00           C  
ATOM    145  N   ARG    37     -38.134  68.650  12.903  1.00  0.00           N  
ATOM    146  CA  ARG    37     -37.043  69.513  13.343  1.00  0.00           C  
ATOM    147  C   ARG    37     -37.195  70.925  12.790  1.00  0.00           C  
ATOM    148  O   ARG    37     -37.855  71.124  11.771  1.00  0.00           O  
ATOM    149  CB  ARG    37     -35.706  68.918  12.907  1.00  0.00           C  
ATOM    150  CG  ARG    37     -35.383  67.603  13.592  1.00  0.00           C  
ATOM    151  CD  ARG    37     -34.060  67.021  13.131  1.00  0.00           C  
ATOM    152  NE  ARG    37     -33.893  65.652  13.627  1.00  0.00           N  
ATOM    153  CZ  ARG    37     -34.075  64.552  12.898  1.00  0.00           C  
ATOM    154  NH1 ARG    37     -34.421  64.631  11.616  1.00  0.00           N  
ATOM    155  NH2 ARG    37     -33.891  63.362  13.453  1.00  0.00           N  
ATOM    156  N   PRO    38     -36.594  71.924  13.465  1.00  0.00           N  
ATOM    157  CA  PRO    38     -36.721  73.280  12.937  1.00  0.00           C  
ATOM    158  C   PRO    38     -35.725  73.545  11.815  1.00  0.00           C  
ATOM    159  O   PRO    38     -34.615  72.997  11.817  1.00  0.00           O  
ATOM    160  CB  PRO    38     -36.438  74.173  14.154  1.00  0.00           C  
ATOM    161  CG  PRO    38     -36.399  73.260  15.344  1.00  0.00           C  
ATOM    162  CD  PRO    38     -35.980  71.924  14.801  1.00  0.00           C  
ATOM    163  N   TRP    39     -36.149  74.372  10.860  1.00  0.00           N  
ATOM    164  CA  TRP    39     -35.357  74.721   9.693  1.00  0.00           C  
ATOM    165  C   TRP    39     -35.177  76.235   9.677  1.00  0.00           C  
ATOM    166  O   TRP    39     -36.070  76.967   9.227  1.00  0.00           O  
ATOM    167  CB  TRP    39     -36.055  74.287   8.382  1.00  0.00           C  
ATOM    168  CG  TRP    39     -35.214  74.484   7.144  1.00  0.00           C  
ATOM    169  CD1 TRP    39     -33.911  74.879   7.035  1.00  0.00           C  
ATOM    170  CD2 TRP    39     -35.623  74.293   5.782  1.00  0.00           C  
ATOM    171  NE1 TRP    39     -33.475  74.951   5.793  1.00  0.00           N  
ATOM    172  CE2 TRP    39     -34.505  74.594   4.962  1.00  0.00           C  
ATOM    173  CE3 TRP    39     -36.829  73.892   5.169  1.00  0.00           C  
ATOM    174  CZ2 TRP    39     -34.554  74.509   3.544  1.00  0.00           C  
ATOM    175  CZ3 TRP    39     -36.887  73.804   3.746  1.00  0.00           C  
ATOM    176  CH2 TRP    39     -35.750  74.114   2.958  1.00  0.00           C  
ATOM    177  N   ASP    40     -34.030  76.696  10.183  1.00  0.00           N  
ATOM    178  CA  ASP    40     -33.730  78.124  10.265  1.00  0.00           C  
ATOM    179  C   ASP    40     -32.500  78.471   9.432  1.00  0.00           C  
ATOM    180  O   ASP    40     -31.499  77.740   9.437  1.00  0.00           O  
ATOM    181  CB  ASP    40     -33.464  78.572  11.711  1.00  0.00           C  
ATOM    182  CG  ASP    40     -34.743  78.368  12.510  1.00  0.00           C  
ATOM    183  OD1 ASP    40     -35.811  78.858  12.053  1.00  0.00           O  
ATOM    184  OD2 ASP    40     -34.671  77.719  13.587  1.00  0.00           O  
ATOM    185  N   ALA    41     -32.579  79.604   8.736  1.00  0.00           N  
ATOM    186  CA  ALA    41     -31.412  80.232   8.125  1.00  0.00           C  
ATOM    187  C   ALA    41     -30.709  81.124   9.177  1.00  0.00           C  
ATOM    188  O   ALA    41     -31.334  81.995   9.778  1.00  0.00           O  
ATOM    189  CB  ALA    41     -31.847  81.046   6.908  1.00  0.00           C  
ATOM    190  N   TYR    42     -30.439  80.597  10.362  1.00  0.00           N  
ATOM    191  CA  TYR    42     -29.919  81.428  11.448  1.00  0.00           C  
ATOM    192  C   TYR    42     -28.762  82.418  11.530  1.00  0.00           C  
ATOM    193  O   TYR    42     -28.905  83.459  12.176  1.00  0.00           O  
ATOM    194  CB  TYR    42     -29.427  80.777  12.748  1.00  0.00           C  
ATOM    195  CG  TYR    42     -28.900  81.863  13.622  1.00  0.00           C  
ATOM    196  CD1 TYR    42     -29.789  82.662  14.353  1.00  0.00           C  
ATOM    197  CD2 TYR    42     -27.515  82.111  13.739  1.00  0.00           C  
ATOM    198  CE1 TYR    42     -29.329  83.696  15.192  1.00  0.00           C  
ATOM    199  CE2 TYR    42     -27.030  83.159  14.587  1.00  0.00           C  
ATOM    200  CZ  TYR    42     -27.956  83.941  15.307  1.00  0.00           C  
ATOM    201  OH  TYR    42     -27.537  84.963  16.131  1.00  0.00           O  
ATOM    202  N   GLU    43     -27.571  82.182  10.905  1.00  0.00           N  
ATOM    203  CA  GLU    43     -27.413  83.496  11.535  1.00  0.00           C  
ATOM    204  C   GLU    43     -28.003  84.595  10.647  1.00  0.00           C  
ATOM    205  O   GLU    43     -28.503  85.624  11.108  1.00  0.00           O  
ATOM    206  CB  GLU    43     -26.000  84.021  11.807  1.00  0.00           C  
ATOM    207  CG  GLU    43     -25.979  85.377  12.515  1.00  0.00           C  
ATOM    208  CD  GLU    43     -24.527  85.740  12.793  1.00  0.00           C  
ATOM    209  OE1 GLU    43     -23.633  84.946  12.397  1.00  0.00           O  
ATOM    210  OE2 GLU    43     -24.293  86.816  13.405  1.00  0.00           O  
ATOM    211  N   ALA    44     -27.937  84.358   9.350  1.00  0.00           N  
ATOM    212  CA  ALA    44     -28.353  85.332   8.361  1.00  0.00           C  
ATOM    213  C   ALA    44     -29.807  85.753   8.355  1.00  0.00           C  
ATOM    214  O   ALA    44     -30.159  86.800   7.804  1.00  0.00           O  
ATOM    215  CB  ALA    44     -28.047  84.828   6.955  1.00  0.00           C  
ATOM    216  N   ASP    45     -30.724  84.907   8.888  1.00  0.00           N  
ATOM    217  CA  ASP    45     -32.108  85.394   8.935  1.00  0.00           C  
ATOM    218  C   ASP    45     -32.624  85.536  10.361  1.00  0.00           C  
ATOM    219  O   ASP    45     -33.067  86.617  10.758  1.00  0.00           O  
ATOM    220  CB  ASP    45     -33.063  84.486   8.157  1.00  0.00           C  
ATOM    221  CG  ASP    45     -34.520  84.870   8.371  1.00  0.00           C  
ATOM    222  OD1 ASP    45     -34.960  85.889   7.789  1.00  0.00           O  
ATOM    223  OD2 ASP    45     -35.221  84.171   9.137  1.00  0.00           O  
ATOM    224  N   VAL    46     -32.585  84.443  11.123  1.00  0.00           N  
ATOM    225  CA  VAL    46     -33.128  84.445  12.477  1.00  0.00           C  
ATOM    226  C   VAL    46     -32.315  85.361  13.377  1.00  0.00           C  
ATOM    227  O   VAL    46     -32.669  85.571  14.536  1.00  0.00           O  
ATOM    228  CB  VAL    46     -33.236  83.022  13.090  1.00  0.00           C  
ATOM    229  CG1 VAL    46     -34.152  82.085  12.300  1.00  0.00           C  
ATOM    230  CG2 VAL    46     -31.895  82.291  13.176  1.00  0.00           C  
ATOM    231  N   SER    47     -31.228  85.901  12.831  1.00  0.00           N  
ATOM    232  CA  SER    47     -30.406  86.901  13.525  1.00  0.00           C  
ATOM    233  C   SER    47     -31.207  88.180  13.704  1.00  0.00           C  
ATOM    234  O   SER    47     -30.901  88.994  14.570  1.00  0.00           O  
ATOM    235  CB  SER    47     -29.138  87.199  12.724  1.00  0.00           C  
ATOM    236  OG  SER    47     -29.472  87.838  11.501  1.00  0.00           O  
ATOM    237  N   ILE    48     -32.242  88.330  12.873  1.00  0.00           N  
ATOM    238  CA  ILE    48     -33.153  89.470  12.898  1.00  0.00           C  
ATOM    239  C   ILE    48     -34.408  89.197  13.738  1.00  0.00           C  
ATOM    240  O   ILE    48     -35.454  89.834  13.554  1.00  0.00           O  
ATOM    241  CB  ILE    48     -33.531  89.850  11.463  1.00  0.00           C  
ATOM    242  CG1 ILE    48     -34.290  88.741  10.715  1.00  0.00           C  
ATOM    243  CG2 ILE    48     -32.318  90.176  10.575  1.00  0.00           C  
ATOM    244  CD1 ILE    48     -34.877  89.199   9.380  1.00  0.00           C  
ATOM    245  N   VAL    49     -34.310  88.232  14.647  1.00  0.00           N  
ATOM    246  CA  VAL    49     -35.365  87.993  15.631  1.00  0.00           C  
ATOM    247  C   VAL    49     -35.330  89.169  16.591  1.00  0.00           C  
ATOM    248  O   VAL    49     -34.289  89.457  17.175  1.00  0.00           O  
ATOM    249  CB  VAL    49     -35.175  86.642  16.391  1.00  0.00           C  
ATOM    250  CG1 VAL    49     -35.952  86.621  17.709  1.00  0.00           C  
ATOM    251  CG2 VAL    49     -35.608  85.475  15.521  1.00  0.00           C  
ATOM    252  N   LEU    50     -36.452  89.857  16.744  1.00  0.00           N  
ATOM    253  CA  LEU    50     -36.486  91.023  17.625  1.00  0.00           C  
ATOM    254  C   LEU    50     -37.277  90.757  18.890  1.00  0.00           C  
ATOM    255  O   LEU    50     -37.980  89.756  19.017  1.00  0.00           O  
ATOM    256  CB  LEU    50     -37.053  92.227  16.898  1.00  0.00           C  
ATOM    257  CG  LEU    50     -36.289  92.585  15.622  1.00  0.00           C  
ATOM    258  CD1 LEU    50     -36.901  93.717  14.799  1.00  0.00           C  
ATOM    259  CD2 LEU    50     -34.847  93.043  15.839  1.00  0.00           C  
ATOM    260  N   THR    51     -37.151  91.662  19.842  1.00  0.00           N  
ATOM    261  CA  THR    51     -38.011  91.628  21.000  1.00  0.00           C  
ATOM    262  C   THR    51     -39.255  92.434  20.643  1.00  0.00           C  
ATOM    263  O   THR    51     -39.177  93.487  20.020  1.00  0.00           O  
ATOM    264  CB  THR    51     -37.290  92.177  22.230  1.00  0.00           C  
ATOM    265  OG1 THR    51     -36.154  91.379  22.526  1.00  0.00           O  
ATOM    266  CG2 THR    51     -38.250  92.162  23.432  1.00  0.00           C  
ATOM    267  N   LYS    52     -40.407  91.886  20.987  1.00  0.00           N  
ATOM    268  CA  LYS    52     -41.680  92.484  20.676  1.00  0.00           C  
ATOM    269  C   LYS    52     -42.459  92.333  21.966  1.00  0.00           C  
ATOM    270  O   LYS    52     -42.035  91.594  22.857  1.00  0.00           O  
ATOM    271  CB  LYS    52     -42.403  91.715  19.538  1.00  0.00           C  
ATOM    272  CG  LYS    52     -41.629  91.709  18.218  1.00  0.00           C  
ATOM    273  CD  LYS    52     -42.338  90.948  17.096  1.00  0.00           C  
ATOM    274  CE  LYS    52     -41.590  90.987  15.762  1.00  0.00           C  
ATOM    275  NZ  LYS    52     -42.410  90.358  14.703  1.00  0.00           N  
ATOM    276  N   HIS    53     -43.587  93.026  22.081  1.00  0.00           N  
ATOM    277  CA  HIS    53     -44.486  92.823  23.208  1.00  0.00           C  
ATOM    278  C   HIS    53     -45.921  93.113  22.803  1.00  0.00           C  
ATOM    279  O   HIS    53     -46.227  94.206  22.346  1.00  0.00           O  
ATOM    280  CB  HIS    53     -44.066  93.676  24.409  1.00  0.00           C  
ATOM    281  CG  HIS    53     -45.169  93.928  25.392  1.00  0.00           C  
ATOM    282  ND1 HIS    53     -45.740  92.926  26.146  1.00  0.00           N  
ATOM    283  CD2 HIS    53     -45.803  95.073  25.744  1.00  0.00           C  
ATOM    284  CE1 HIS    53     -46.679  93.442  26.921  1.00  0.00           C  
ATOM    285  NE2 HIS    53     -46.735  94.742  26.696  1.00  0.00           N  
ATOM    286  N   HIS    54     -46.796  92.123  22.988  1.00  0.00           N  
ATOM    287  CA  HIS    54     -48.210  92.273  22.646  1.00  0.00           C  
ATOM    288  C   HIS    54     -49.011  92.934  23.775  1.00  0.00           C  
ATOM    289  O   HIS    54     -48.904  92.547  24.936  1.00  0.00           O  
ATOM    290  CB  HIS    54     -48.816  90.931  22.235  1.00  0.00           C  
ATOM    291  CG  HIS    54     -50.186  91.064  21.639  1.00  0.00           C  
ATOM    292  ND1 HIS    54     -51.329  91.295  22.377  1.00  0.00           N  
ATOM    293  CD2 HIS    54     -50.604  91.001  20.353  1.00  0.00           C  
ATOM    294  CE1 HIS    54     -52.368  91.369  21.602  1.00  0.00           C  
ATOM    295  NE2 HIS    54     -51.964  91.193  20.358  1.00  0.00           N  
ATOM    296  N   ARG    55     -49.816  93.928  23.415  1.00  0.00           N  
ATOM    297  CA  ARG    55     -50.525  94.746  24.396  1.00  0.00           C  
ATOM    298  C   ARG    55     -51.781  94.070  24.941  1.00  0.00           C  
ATOM    299  O   ARG    55     -52.637  93.644  24.158  1.00  0.00           O  
ATOM    300  CB  ARG    55     -50.877  96.130  23.813  1.00  0.00           C  
ATOM    301  CG  ARG    55     -49.652  96.996  23.516  1.00  0.00           C  
ATOM    302  CD  ARG    55     -49.992  98.330  22.848  1.00  0.00           C  
ATOM    303  NE  ARG    55     -50.459  98.033  21.465  1.00  0.00           N  
ATOM    304  CZ  ARG    55     -51.060  99.008  20.723  1.00  0.00           C  
ATOM    305  NH1 ARG    55     -51.102 100.142  21.482  1.00  0.00           N  
ATOM    306  NH2 ARG    55     -51.384  98.469  19.511  1.00  0.00           N  
ATOM    307  N   PRO    56     -51.897  93.979  26.287  1.00  0.00           N  
ATOM    308  CA  PRO    56     -53.088  93.461  26.981  1.00  0.00           C  
ATOM    309  C   PRO    56     -54.378  94.135  26.512  1.00  0.00           C  
ATOM    310  O   PRO    56     -54.439  95.362  26.402  1.00  0.00           O  
ATOM    311  CB  PRO    56     -52.820  93.810  28.441  1.00  0.00           C  
ATOM    312  CG  PRO    56     -51.333  93.809  28.552  1.00  0.00           C  
ATOM    313  CD  PRO    56     -50.813  94.309  27.232  1.00  0.00           C  
ATOM    314  N   ALA    57     -55.397  93.333  26.235  1.00  0.00           N  
ATOM    315  CA  ALA    57     -56.643  93.852  25.679  1.00  0.00           C  
ATOM    316  C   ALA    57     -57.789  93.972  26.683  1.00  0.00           C  
ATOM    317  O   ALA    57     -58.709  94.764  26.477  1.00  0.00           O  
ATOM    318  CB  ALA    57     -57.072  93.023  24.461  1.00  0.00           C  
ATOM    319  N   THR    58     -57.730  93.195  27.761  1.00  0.00           N  
ATOM    320  CA  THR    58     -58.751  93.244  28.802  1.00  0.00           C  
ATOM    321  C   THR    58     -58.292  92.688  30.138  1.00  0.00           C  
ATOM    322  O   THR    58     -57.090  92.536  30.380  1.00  0.00           O  
ATOM    323  CB  THR    58     -60.008  92.475  28.351  1.00  0.00           C  
ATOM    324  OG1 THR    58     -61.059  92.666  29.287  1.00  0.00           O  
ATOM    325  CG2 THR    58     -59.680  90.976  28.252  1.00  0.00           C  
ATOM    326  N   PHE    59     -59.257  92.369  30.997  1.00  0.00           N  
ATOM    327  CA  PHE    59     -58.997  91.942  32.379  1.00  0.00           C  
ATOM    328  C   PHE    59     -58.151  90.676  32.514  1.00  0.00           C  
ATOM    329  O   PHE    59     -57.341  90.564  33.437  1.00  0.00           O  
ATOM    330  CB  PHE    59     -60.328  91.749  33.117  1.00  0.00           C  
ATOM    331  CG  PHE    59     -60.011  91.311  34.505  1.00  0.00           C  
ATOM    332  CD1 PHE    59     -59.597  92.223  35.502  1.00  0.00           C  
ATOM    333  CD2 PHE    59     -60.123  89.953  34.855  1.00  0.00           C  
ATOM    334  CE1 PHE    59     -59.299  91.795  36.829  1.00  0.00           C  
ATOM    335  CE2 PHE    59     -59.831  89.497  36.176  1.00  0.00           C  
ATOM    336  CZ  PHE    59     -59.415  90.425  37.166  1.00  0.00           C  
ATOM    337  N   GLY    60     -58.348  89.732  31.593  1.00  0.00           N  
ATOM    338  CA  GLY    60     -57.707  88.413  31.651  1.00  0.00           C  
ATOM    339  C   GLY    60     -56.312  88.400  31.011  1.00  0.00           C  
ATOM    340  O   GLY    60     -55.449  87.613  31.412  1.00  0.00           O  
ATOM    341  N   ASP    61     -56.100  89.264  30.017  1.00  0.00           N  
ATOM    342  CA  ASP    61     -54.787  89.434  29.383  1.00  0.00           C  
ATOM    343  C   ASP    61     -53.803  90.158  30.308  1.00  0.00           C  
ATOM    344  O   ASP    61     -52.627  89.799  30.381  1.00  0.00           O  
ATOM    345  CB  ASP    61     -54.914  90.211  28.070  1.00  0.00           C  
ATOM    346  CG  ASP    61     -55.380  89.348  26.904  1.00  0.00           C  
ATOM    347  OD1 ASP    61     -55.643  88.137  27.090  1.00  0.00           O  
ATOM    348  OD2 ASP    61     -55.468  89.890  25.779  1.00  0.00           O  
ATOM    349  N   LYS    62     -54.296  91.180  31.007  1.00  0.00           N  
ATOM    350  CA  LYS    62     -53.471  91.985  31.909  1.00  0.00           C  
ATOM    351  C   LYS    62     -53.027  91.152  33.105  1.00  0.00           C  
ATOM    352  O   LYS    62     -51.896  91.271  33.565  1.00  0.00           O  
ATOM    353  CB  LYS    62     -54.228  93.240  32.386  1.00  0.00           C  
ATOM    354  CG  LYS    62     -54.436  94.282  31.285  1.00  0.00           C  
ATOM    355  CD  LYS    62     -55.183  95.531  31.758  1.00  0.00           C  
ATOM    356  CE  LYS    62     -55.421  96.558  30.649  1.00  0.00           C  
ATOM    357  NZ  LYS    62     -56.167  97.718  31.185  1.00  0.00           N  
ATOM    358  N   VAL    63     -53.921  90.293  33.584  1.00  0.00           N  
ATOM    359  CA  VAL    63     -53.625  89.389  34.687  1.00  0.00           C  
ATOM    360  C   VAL    63     -52.631  88.324  34.237  1.00  0.00           C  
ATOM    361  O   VAL    63     -51.889  87.749  35.041  1.00  0.00           O  
ATOM    362  CB  VAL    63     -54.924  88.733  35.160  1.00  0.00           C  
ATOM    363  CG1 VAL    63     -54.708  87.629  36.197  1.00  0.00           C  
ATOM    364  CG2 VAL    63     -55.899  89.713  35.816  1.00  0.00           C  
ATOM    365  N   ALA    64     -52.645  88.053  32.937  1.00  0.00           N  
ATOM    366  CA  ALA    64     -51.683  87.150  32.333  1.00  0.00           C  
ATOM    367  C   ALA    64     -50.325  87.830  32.211  1.00  0.00           C  
ATOM    368  O   ALA    64     -49.291  87.170  32.353  1.00  0.00           O  
ATOM    369  CB  ALA    64     -52.178  86.687  30.972  1.00  0.00           C  
ATOM    370  N   LEU    65     -50.343  89.144  31.949  1.00  0.00           N  
ATOM    371  CA  LEU    65     -49.125  89.953  31.864  1.00  0.00           C  
ATOM    372  C   LEU    65     -48.434  90.082  33.209  1.00  0.00           C  
ATOM    373  O   LEU    65     -47.213  89.984  33.289  1.00  0.00           O  
ATOM    374  CB  LEU    65     -49.418  91.355  31.321  1.00  0.00           C  
ATOM    375  CG  LEU    65     -48.170  92.230  31.186  1.00  0.00           C  
ATOM    376  CD1 LEU    65     -47.100  91.687  30.240  1.00  0.00           C  
ATOM    377  CD2 LEU    65     -48.425  93.642  30.660  1.00  0.00           C  
ATOM    378  N   TRP    66     -49.235  90.294  34.255  1.00  0.00           N  
ATOM    379  CA  TRP    66     -48.749  90.648  35.583  1.00  0.00           C  
ATOM    380  C   TRP    66     -48.330  89.448  36.421  1.00  0.00           C  
ATOM    381  O   TRP    66     -47.668  89.604  37.452  1.00  0.00           O  
ATOM    382  CB  TRP    66     -49.800  91.469  36.329  1.00  0.00           C  
ATOM    383  CG  TRP    66     -50.011  92.854  35.766  1.00  0.00           C  
ATOM    384  CD1 TRP    66     -49.287  93.526  34.824  1.00  0.00           C  
ATOM    385  CD2 TRP    66     -51.049  93.780  36.117  1.00  0.00           C  
ATOM    386  NE1 TRP    66     -49.745  94.733  34.554  1.00  0.00           N  
ATOM    387  CE2 TRP    66     -50.851  94.948  35.335  1.00  0.00           C  
ATOM    388  CE3 TRP    66     -52.135  93.739  37.017  1.00  0.00           C  
ATOM    389  CZ2 TRP    66     -51.705  96.081  35.427  1.00  0.00           C  
ATOM    390  CZ3 TRP    66     -52.997  94.872  37.115  1.00  0.00           C  
ATOM    391  CH2 TRP    66     -52.767  96.023  36.319  1.00  0.00           C  
ATOM    392  N   THR    67     -48.712  88.253  35.987  1.00  0.00           N  
ATOM    393  CA  THR    67     -48.275  87.033  36.663  1.00  0.00           C  
ATOM    394  C   THR    67     -46.929  86.588  36.106  1.00  0.00           C  
ATOM    395  O   THR    67     -46.222  85.801  36.737  1.00  0.00           O  
ATOM    396  CB  THR    67     -49.295  85.910  36.504  1.00  0.00           C  
ATOM    397  OG1 THR    67     -49.448  85.581  35.131  1.00  0.00           O  
ATOM    398  CG2 THR    67     -50.649  86.368  37.072  1.00  0.00           C  
ATOM    399  N   VAL    68     -46.589  87.081  34.917  1.00  0.00           N  
ATOM    400  CA  VAL    68     -45.290  86.803  34.311  1.00  0.00           C  
ATOM    401  C   VAL    68     -44.252  87.804  34.817  1.00  0.00           C  
ATOM    402  O   VAL    68     -43.100  87.438  35.069  1.00  0.00           O  
ATOM    403  CB  VAL    68     -45.367  86.791  32.763  1.00  0.00           C  
ATOM    404  CG1 VAL    68     -43.979  86.877  32.138  1.00  0.00           C  
ATOM    405  CG2 VAL    68     -46.094  85.542  32.272  1.00  0.00           C  
ATOM    406  N   LYS    69     -44.662  89.063  34.974  1.00  0.00           N  
ATOM    407  CA  LYS    69     -43.797  90.082  35.573  1.00  0.00           C  
ATOM    408  C   LYS    69     -43.382  89.682  36.988  1.00  0.00           C  
ATOM    409  O   LYS    69     -42.194  89.535  37.261  1.00  0.00           O  
ATOM    410  CB  LYS    69     -44.471  91.460  35.575  1.00  0.00           C  
ATOM    411  CG  LYS    69     -43.605  92.562  36.189  1.00  0.00           C  
ATOM    412  CD  LYS    69     -44.261  93.944  36.160  1.00  0.00           C  
ATOM    413  CE  LYS    69     -43.402  95.043  36.789  1.00  0.00           C  
ATOM    414  NZ  LYS    69     -44.122  96.335  36.746  1.00  0.00           N  
ATOM    415  N   ALA    70     -44.373  89.483  37.860  1.00  0.00           N  
ATOM    416  CA  ALA    70     -44.177  89.054  39.253  1.00  0.00           C  
ATOM    417  C   ALA    70     -43.273  87.819  39.355  1.00  0.00           C  
ATOM    418  O   ALA    70     -42.280  87.819  40.095  1.00  0.00           O  
ATOM    419  CB  ALA    70     -45.538  88.757  39.940  1.00  0.00           C  
ATOM    420  N   ILE    71     -43.620  86.772  38.606  1.00  0.00           N  
ATOM    421  CA  ILE    71     -42.859  85.523  38.623  1.00  0.00           C  
ATOM    422  C   ILE    71     -41.448  85.644  38.030  1.00  0.00           C  
ATOM    423  O   ILE    71     -40.599  84.784  38.284  1.00  0.00           O  
ATOM    424  CB  ILE    71     -43.643  84.391  37.950  1.00  0.00           C  
ATOM    425  CG1 ILE    71     -43.108  82.989  38.288  1.00  0.00           C  
ATOM    426  CG2 ILE    71     -43.631  84.466  36.414  1.00  0.00           C  
ATOM    427  CD1 ILE    71     -44.048  81.861  37.867  1.00  0.00           C  
ATOM    428  N   ARG    72     -41.198  86.697  37.248  1.00  0.00           N  
ATOM    429  CA  ARG    72     -39.838  86.980  36.785  1.00  0.00           C  
ATOM    430  C   ARG    72     -39.112  87.905  37.760  1.00  0.00           C  
ATOM    431  O   ARG    72     -37.894  88.004  37.730  1.00  0.00           O  
ATOM    432  CB  ARG    72     -39.827  87.579  35.377  1.00  0.00           C  
ATOM    433  CG  ARG    72     -38.504  87.371  34.648  1.00  0.00           C  
ATOM    434  CD  ARG    72     -38.174  88.530  33.724  1.00  0.00           C  
ATOM    435  NE  ARG    72     -36.754  88.527  33.372  1.00  0.00           N  
ATOM    436  CZ  ARG    72     -36.246  88.035  32.244  1.00  0.00           C  
ATOM    437  NH1 ARG    72     -37.037  87.496  31.323  1.00  0.00           N  
ATOM    438  NH2 ARG    72     -34.937  88.081  32.035  1.00  0.00           N  
ATOM    439  N   TRP    73     -39.875  88.585  38.612  1.00  0.00           N  
ATOM    440  CA  TRP    73     -39.322  89.458  39.649  1.00  0.00           C  
ATOM    441  C   TRP    73     -38.822  88.600  40.805  1.00  0.00           C  
ATOM    442  O   TRP    73     -37.674  88.732  41.232  1.00  0.00           O  
ATOM    443  CB  TRP    73     -40.388  90.453  40.124  1.00  0.00           C  
ATOM    444  CG  TRP    73     -39.900  91.532  41.067  1.00  0.00           C  
ATOM    445  CD1 TRP    73     -38.785  92.316  40.920  1.00  0.00           C  
ATOM    446  CD2 TRP    73     -40.543  91.974  42.274  1.00  0.00           C  
ATOM    447  NE1 TRP    73     -38.689  93.202  41.964  1.00  0.00           N  
ATOM    448  CE2 TRP    73     -39.753  93.019  42.809  1.00  0.00           C  
ATOM    449  CE3 TRP    73     -41.709  91.590  42.957  1.00  0.00           C  
ATOM    450  CZ2 TRP    73     -40.088  93.682  44.005  1.00  0.00           C  
ATOM    451  CZ3 TRP    73     -42.042  92.252  44.145  1.00  0.00           C  
ATOM    452  CH2 TRP    73     -41.232  93.284  44.654  1.00  0.00           C  
ATOM    453  N   PRO    74     -39.696  87.720  41.291  1.00  0.00           N  
ATOM    454  CA  PRO    74     -39.361  86.726  42.305  1.00  0.00           C  
ATOM    455  C   PRO    74     -38.213  85.821  41.850  1.00  0.00           C  
ATOM    456  O   PRO    74     -37.284  85.550  42.622  1.00  0.00           O  
ATOM    457  CB  PRO    74     -40.595  85.865  42.632  1.00  0.00           C  
ATOM    458  CG  PRO    74     -41.923  86.591  42.407  1.00  0.00           C  
ATOM    459  CD  PRO    74     -41.922  87.503  41.179  1.00  0.00           C  
ATOM    460  N   THR    75     -38.282  85.363  40.600  1.00  0.00           N  
ATOM    461  CA  THR    75     -37.298  84.421  40.071  1.00  0.00           C  
ATOM    462  C   THR    75     -35.921  85.056  39.869  1.00  0.00           C  
ATOM    463  O   THR    75     -34.919  84.509  40.330  1.00  0.00           O  
ATOM    464  CB  THR    75     -37.787  83.771  38.768  1.00  0.00           C  
ATOM    465  OG1 THR    75     -38.974  83.029  39.008  1.00  0.00           O  
ATOM    466  CG2 THR    75     -36.698  82.828  38.229  1.00  0.00           C  
ATOM    467  N   ASP    76     -35.875  86.200  39.187  1.00  0.00           N  
ATOM    468  CA  ASP    76     -34.605  86.869  38.866  1.00  0.00           C  
ATOM    469  C   ASP    76     -33.719  87.189  40.069  1.00  0.00           C  
ATOM    470  O   ASP    76     -32.505  86.974  40.028  1.00  0.00           O  
ATOM    471  CB  ASP    76     -34.850  88.144  38.058  1.00  0.00           C  
ATOM    472  CG  ASP    76     -34.990  87.873  36.574  1.00  0.00           C  
ATOM    473  OD1 ASP    76     -34.470  86.838  36.107  1.00  0.00           O  
ATOM    474  OD2 ASP    76     -35.611  88.702  35.874  1.00  0.00           O  
ATOM    475  N   LEU    77     -34.336  87.704  41.128  1.00  0.00           N  
ATOM    476  CA  LEU    77     -33.615  88.142  42.323  1.00  0.00           C  
ATOM    477  C   LEU    77     -33.098  86.971  43.168  1.00  0.00           C  
ATOM    478  O   LEU    77     -31.970  87.013  43.668  1.00  0.00           O  
ATOM    479  CB  LEU    77     -34.468  89.105  43.180  1.00  0.00           C  
ATOM    480  CG  LEU    77     -34.700  90.466  42.520  1.00  0.00           C  
ATOM    481  CD1 LEU    77     -35.680  91.380  43.254  1.00  0.00           C  
ATOM    482  CD2 LEU    77     -33.450  91.332  42.371  1.00  0.00           C  
ATOM    483  N   PHE    78     -33.919  85.931  43.309  1.00  0.00           N  
ATOM    484  CA  PHE    78     -33.545  84.734  44.068  1.00  0.00           C  
ATOM    485  C   PHE    78     -32.534  83.854  43.340  1.00  0.00           C  
ATOM    486  O   PHE    78     -31.638  83.292  43.968  1.00  0.00           O  
ATOM    487  CB  PHE    78     -34.785  83.918  44.444  1.00  0.00           C  
ATOM    488  CG  PHE    78     -35.428  84.354  45.728  1.00  0.00           C  
ATOM    489  CD1 PHE    78     -35.966  85.635  45.858  1.00  0.00           C  
ATOM    490  CD2 PHE    78     -35.496  83.485  46.814  1.00  0.00           C  
ATOM    491  CE1 PHE    78     -36.552  86.040  47.047  1.00  0.00           C  
ATOM    492  CE2 PHE    78     -36.086  83.882  48.005  1.00  0.00           C  
ATOM    493  CZ  PHE    78     -36.616  85.160  48.120  1.00  0.00           C  
ATOM    494  N   PHE    79     -32.671  83.740  42.020  1.00  0.00           N  
ATOM    495  CA  PHE    79     -31.734  82.947  41.216  1.00  0.00           C  
ATOM    496  C   PHE    79     -30.368  83.632  41.104  1.00  0.00           C  
ATOM    497  O   PHE    79     -29.553  83.280  40.244  1.00  0.00           O  
ATOM    498  CB  PHE    79     -32.313  82.645  39.828  1.00  0.00           C  
ATOM    499  CG  PHE    79     -33.463  81.716  40.015  1.00  0.00           C  
ATOM    500  CD1 PHE    79     -33.665  81.007  41.220  1.00  0.00           C  
ATOM    501  CD2 PHE    79     -34.387  81.526  38.971  1.00  0.00           C  
ATOM    502  CE1 PHE    79     -34.770  80.124  41.391  1.00  0.00           C  
ATOM    503  CE2 PHE    79     -35.503  80.647  39.116  1.00  0.00           C  
ATOM    504  CZ  PHE    79     -35.693  79.942  40.332  1.00  0.00           C  
ATOM    505  N   GLN    80     -30.136  84.609  41.982  1.00  0.00           N  
ATOM    506  CA  GLN    80     -28.882  85.368  42.043  1.00  0.00           C  
ATOM    507  C   GLN    80     -28.402  85.825  40.655  1.00  0.00           C  
ATOM    508  O   GLN    80     -27.202  85.986  40.419  1.00  0.00           O  
ATOM    509  CB  GLN    80     -27.802  84.564  42.784  1.00  0.00           C  
ATOM    510  CG  GLN    80     -28.119  84.336  44.263  1.00  0.00           C  
ATOM    511  CD  GLN    80     -26.997  83.498  44.861  1.00  0.00           C  
ATOM    512  OE1 GLN    80     -26.031  83.156  44.181  1.00  0.00           O  
ATOM    513  NE2 GLN    80     -27.065  83.120  46.165  1.00  0.00           N  
ATOM    514  N   ARG    81     -27.127  85.582  40.334  1.00  0.00           N  
ATOM    515  CA  ARG    81     -26.564  85.974  39.049  1.00  0.00           C  
ATOM    516  C   ARG    81     -25.754  84.870  38.366  1.00  0.00           C  
ATOM    517  O   ARG    81     -24.549  85.009  38.142  1.00  0.00           O  
ATOM    518  CB  ARG    81     -25.537  87.104  38.940  1.00  0.00           C  
ATOM    519  CG  ARG    81     -26.106  88.481  39.285  1.00  0.00           C  
ATOM    520  CD  ARG    81     -25.075  89.608  39.205  1.00  0.00           C  
ATOM    521  NE  ARG    81     -25.731  90.853  39.696  1.00  0.00           N  
ATOM    522  CZ  ARG    81     -25.022  92.016  39.768  1.00  0.00           C  
ATOM    523  NH1 ARG    81     -23.753  91.757  39.335  1.00  0.00           N  
ATOM    524  NH2 ARG    81     -25.857  92.985  40.245  1.00  0.00           N  
ATOM    525  N   ARG    82     -26.394  83.751  38.020  1.00  0.00           N  
ATOM    526  CA  ARG    82     -25.703  82.636  37.371  1.00  0.00           C  
ATOM    527  C   ARG    82     -26.053  82.511  35.895  1.00  0.00           C  
ATOM    528  O   ARG    82     -27.188  82.748  35.473  1.00  0.00           O  
ATOM    529  CB  ARG    82     -25.948  81.184  37.792  1.00  0.00           C  
ATOM    530  CG  ARG    82     -25.457  80.868  39.206  1.00  0.00           C  
ATOM    531  CD  ARG    82     -25.652  79.405  39.609  1.00  0.00           C  
ATOM    532  NE  ARG    82     -25.110  79.244  40.988  1.00  0.00           N  
ATOM    533  CZ  ARG    82     -25.131  78.019  41.591  1.00  0.00           C  
ATOM    534  NH1 ARG    82     -25.696  77.135  40.718  1.00  0.00           N  
ATOM    535  NH2 ARG    82     -24.579  78.157  42.832  1.00  0.00           N  
ATOM    536  N   TYR    83     -25.071  82.134  35.087  1.00  0.00           N  
ATOM    537  CA  TYR    83     -25.290  81.986  33.652  1.00  0.00           C  
ATOM    538  C   TYR    83     -25.941  80.654  33.296  1.00  0.00           C  
ATOM    539  O   TYR    83     -27.019  80.582  32.699  1.00  0.00           O  
ATOM    540  CB  TYR    83     -24.176  81.906  32.598  1.00  0.00           C  
ATOM    541  CG  TYR    83     -24.826  81.687  31.275  1.00  0.00           C  
ATOM    542  CD1 TYR    83     -25.477  82.749  30.634  1.00  0.00           C  
ATOM    543  CD2 TYR    83     -24.799  80.427  30.638  1.00  0.00           C  
ATOM    544  CE1 TYR    83     -26.101  82.582  29.382  1.00  0.00           C  
ATOM    545  CE2 TYR    83     -25.428  80.240  29.364  1.00  0.00           C  
ATOM    546  CZ  TYR    83     -26.075  81.333  28.752  1.00  0.00           C  
ATOM    547  OH  TYR    83     -26.697  81.199  27.530  1.00  0.00           O  
ATOM    548  N   GLY    84     -25.267  79.581  33.674  1.00  0.00           N  
ATOM    549  CA  GLY    84     -25.749  78.249  33.409  1.00  0.00           C  
ATOM    550  C   GLY    84     -26.475  77.743  34.636  1.00  0.00           C  
ATOM    551  O   GLY    84     -25.995  77.840  35.769  1.00  0.00           O  
ATOM    552  N   CYS    85     -27.621  77.119  34.364  1.00  0.00           N  
ATOM    553  CA  CYS    85     -28.414  76.726  35.529  1.00  0.00           C  
ATOM    554  C   CYS    85     -29.848  77.191  35.392  1.00  0.00           C  
ATOM    555  O   CYS    85     -30.778  76.391  35.514  1.00  0.00           O  
ATOM    556  CB  CYS    85     -27.813  77.287  36.817  1.00  0.00           C  
ATOM    557  SG  CYS    85     -26.548  76.717  37.120  1.00  0.00           S  
ATOM    558  N   ARG    86     -30.004  78.487  35.133  1.00  0.00           N  
ATOM    559  CA  ARG    86     -31.303  79.126  34.904  1.00  0.00           C  
ATOM    560  C   ARG    86     -32.106  78.471  33.776  1.00  0.00           C  
ATOM    561  O   ARG    86     -33.304  78.221  33.917  1.00  0.00           O  
ATOM    562  CB  ARG    86     -31.088  80.598  34.572  1.00  0.00           C  
ATOM    563  CG  ARG    86     -32.365  81.413  34.491  1.00  0.00           C  
ATOM    564  CD  ARG    86     -32.154  82.674  33.672  1.00  0.00           C  
ATOM    565  NE  ARG    86     -33.405  83.404  33.531  1.00  0.00           N  
ATOM    566  CZ  ARG    86     -33.824  84.347  34.367  1.00  0.00           C  
ATOM    567  NH1 ARG    86     -33.081  84.699  35.410  1.00  0.00           N  
ATOM    568  NH2 ARG    86     -34.986  84.947  34.157  1.00  0.00           N  
ATOM    569  N   ALA    87     -31.431  78.202  32.660  1.00  0.00           N  
ATOM    570  CA  ALA    87     -32.068  77.669  31.460  1.00  0.00           C  
ATOM    571  C   ALA    87     -32.453  76.202  31.607  1.00  0.00           C  
ATOM    572  O   ALA    87     -33.545  75.793  31.194  1.00  0.00           O  
ATOM    573  CB  ALA    87     -31.166  77.882  30.247  1.00  0.00           C  
ATOM    574  N   MET    88     -31.555  75.420  32.199  1.00  0.00           N  
ATOM    575  CA  MET    88     -31.856  74.043  32.568  1.00  0.00           C  
ATOM    576  C   MET    88     -33.205  74.031  33.268  1.00  0.00           C  
ATOM    577  O   MET    88     -34.146  73.372  32.824  1.00  0.00           O  
ATOM    578  CB  MET    88     -30.792  73.538  33.528  1.00  0.00           C  
ATOM    579  CG  MET    88     -31.009  72.090  33.973  1.00  0.00           C  
ATOM    580  SD  MET    88     -32.238  71.885  35.297  1.00  0.00           S  
ATOM    581  CE  MET    88     -31.181  72.578  36.602  1.00  0.00           C  
ATOM    582  N   MET    89     -33.299  74.814  34.338  1.00  0.00           N  
ATOM    583  CA  MET    89     -34.453  74.807  35.226  1.00  0.00           C  
ATOM    584  C   MET    89     -35.781  75.171  34.557  1.00  0.00           C  
ATOM    585  O   MET    89     -36.795  74.522  34.794  1.00  0.00           O  
ATOM    586  CB  MET    89     -34.194  75.727  36.427  1.00  0.00           C  
ATOM    587  CG  MET    89     -33.127  75.194  37.385  1.00  0.00           C  
ATOM    588  SD  MET    89     -32.704  76.322  38.746  1.00  0.00           S  
ATOM    589  CE  MET    89     -34.307  76.166  39.585  1.00  0.00           C  
ATOM    590  N   LEU    90     -35.783  76.216  33.740  1.00  0.00           N  
ATOM    591  CA  LEU    90     -37.033  76.741  33.204  1.00  0.00           C  
ATOM    592  C   LEU    90     -37.565  75.938  32.012  1.00  0.00           C  
ATOM    593  O   LEU    90     -38.784  75.766  31.856  1.00  0.00           O  
ATOM    594  CB  LEU    90     -36.889  78.233  32.884  1.00  0.00           C  
ATOM    595  CG  LEU    90     -36.730  79.130  34.130  1.00  0.00           C  
ATOM    596  CD1 LEU    90     -35.990  80.428  33.824  1.00  0.00           C  
ATOM    597  CD2 LEU    90     -38.076  79.414  34.792  1.00  0.00           C  
ATOM    598  N   GLU    91     -36.654  75.434  31.186  1.00  0.00           N  
ATOM    599  CA  GLU    91     -37.031  74.590  30.059  1.00  0.00           C  
ATOM    600  C   GLU    91     -37.868  73.381  30.490  1.00  0.00           C  
ATOM    601  O   GLU    91     -38.630  72.824  29.683  1.00  0.00           O  
ATOM    602  CB  GLU    91     -35.794  74.129  29.275  1.00  0.00           C  
ATOM    603  CG  GLU    91     -35.112  75.212  28.442  1.00  0.00           C  
ATOM    604  CD  GLU    91     -36.027  75.856  27.405  1.00  0.00           C  
ATOM    605  OE1 GLU    91     -35.605  76.844  26.756  1.00  0.00           O  
ATOM    606  OE2 GLU    91     -37.171  75.383  27.229  1.00  0.00           O  
ATOM    607  N   THR    92     -37.722  72.988  31.757  1.00  0.00           N  
ATOM    608  CA  THR    92     -38.448  71.845  32.327  1.00  0.00           C  
ATOM    609  C   THR    92     -39.895  72.211  32.664  1.00  0.00           C  
ATOM    610  O   THR    92     -40.768  71.339  32.695  1.00  0.00           O  
ATOM    611  CB  THR    92     -37.774  71.306  33.611  1.00  0.00           C  
ATOM    612  OG1 THR    92     -37.871  72.285  34.648  1.00  0.00           O  
ATOM    613  CG2 THR    92     -36.313  70.955  33.378  1.00  0.00           C  
ATOM    614  N   VAL    93     -40.121  73.489  32.959  1.00  0.00           N  
ATOM    615  CA  VAL    93     -41.450  74.053  33.210  1.00  0.00           C  
ATOM    616  C   VAL    93     -42.115  74.335  31.861  1.00  0.00           C  
ATOM    617  O   VAL    93     -43.340  74.252  31.711  1.00  0.00           O  
ATOM    618  CB  VAL    93     -41.336  75.391  33.987  1.00  0.00           C  
ATOM    619  CG1 VAL    93     -42.713  75.976  34.295  1.00  0.00           C  
ATOM    620  CG2 VAL    93     -40.516  75.210  35.264  1.00  0.00           C  
ATOM    621  N   ALA    94     -41.274  74.659  30.885  1.00  0.00           N  
ATOM    622  CA  ALA    94     -41.699  75.102  29.566  1.00  0.00           C  
ATOM    623  C   ALA    94     -42.317  73.993  28.717  1.00  0.00           C  
ATOM    624  O   ALA    94     -43.120  74.262  27.813  1.00  0.00           O  
ATOM    625  CB  ALA    94     -40.509  75.707  28.852  1.00  0.00           C  
ATOM    626  N   ALA    95     -41.927  72.750  28.998  1.00  0.00           N  
ATOM    627  CA  ALA    95     -42.421  71.604  28.256  1.00  0.00           C  
ATOM    628  C   ALA    95     -43.848  71.235  28.617  1.00  0.00           C  
ATOM    629  O   ALA    95     -44.512  70.519  27.864  1.00  0.00           O  
ATOM    630  CB  ALA    95     -41.507  70.406  28.491  1.00  0.00           C  
ATOM    631  N   VAL    96     -44.324  71.723  29.763  1.00  0.00           N  
ATOM    632  CA  VAL    96     -45.626  71.321  30.318  1.00  0.00           C  
ATOM    633  C   VAL    96     -46.826  71.864  29.521  1.00  0.00           C  
ATOM    634  O   VAL    96     -47.657  71.061  29.083  1.00  0.00           O  
ATOM    635  CB  VAL    96     -45.729  71.609  31.849  1.00  0.00           C  
ATOM    636  CG1 VAL    96     -47.164  71.517  32.358  1.00  0.00           C  
ATOM    637  CG2 VAL    96     -44.814  70.676  32.643  1.00  0.00           C  
ATOM    638  N   PRO    97     -46.910  73.207  29.306  1.00  0.00           N  
ATOM    639  CA  PRO    97     -48.037  73.831  28.591  1.00  0.00           C  
ATOM    640  C   PRO    97     -48.479  73.169  27.274  1.00  0.00           C  
ATOM    641  O   PRO    97     -49.681  72.991  27.059  1.00  0.00           O  
ATOM    642  CB  PRO    97     -47.523  75.245  28.317  1.00  0.00           C  
ATOM    643  CG  PRO    97     -46.649  75.542  29.489  1.00  0.00           C  
ATOM    644  CD  PRO    97     -45.973  74.239  29.815  1.00  0.00           C  
ATOM    645  N   GLY    98     -47.531  72.830  26.399  1.00  0.00           N  
ATOM    646  CA  GLY    98     -47.849  72.231  25.099  1.00  0.00           C  
ATOM    647  C   GLY    98     -48.325  70.790  25.220  1.00  0.00           C  
ATOM    648  O   GLY    98     -48.946  70.241  24.304  1.00  0.00           O  
ATOM    649  N   MET    99     -48.031  70.181  26.362  1.00  0.00           N  
ATOM    650  CA  MET    99     -48.465  68.828  26.636  1.00  0.00           C  
ATOM    651  C   MET    99     -49.797  68.844  27.394  1.00  0.00           C  
ATOM    652  O   MET    99     -50.439  67.809  27.547  1.00  0.00           O  
ATOM    653  CB  MET    99     -47.376  68.072  27.411  1.00  0.00           C  
ATOM    654  CG  MET    99     -47.593  66.570  27.562  1.00  0.00           C  
ATOM    655  SD  MET    99     -47.802  65.630  26.030  1.00  0.00           S  
ATOM    656  CE  MET    99     -46.169  65.753  25.292  1.00  0.00           C  
ATOM    657  N   VAL   100     -50.227  70.008  27.868  1.00  0.00           N  
ATOM    658  CA  VAL   100     -51.556  70.064  28.479  1.00  0.00           C  
ATOM    659  C   VAL   100     -52.612  70.375  27.422  1.00  0.00           C  
ATOM    660  O   VAL   100     -53.636  69.703  27.361  1.00  0.00           O  
ATOM    661  CB  VAL   100     -51.649  70.998  29.720  1.00  0.00           C  
ATOM    662  CG1 VAL   100     -50.616  70.595  30.776  1.00  0.00           C  
ATOM    663  CG2 VAL   100     -51.517  72.465  29.337  1.00  0.00           C  
ATOM    664  N   ALA   101     -52.336  71.371  26.582  1.00  0.00           N  
ATOM    665  CA  ALA   101     -53.228  71.744  25.494  1.00  0.00           C  
ATOM    666  C   ALA   101     -53.350  70.614  24.486  1.00  0.00           C  
ATOM    667  O   ALA   101     -54.457  70.161  24.184  1.00  0.00           O  
ATOM    668  CB  ALA   101     -52.726  73.010  24.808  1.00  0.00           C  
ATOM    669  N   ARG   102     -52.209  70.152  23.971  1.00  0.00           N  
ATOM    670  CA  ARG   102     -52.171  68.959  23.132  1.00  0.00           C  
ATOM    671  C   ARG   102     -53.085  67.876  23.688  1.00  0.00           C  
ATOM    672  O   ARG   102     -53.947  67.352  22.974  1.00  0.00           O  
ATOM    673  CB  ARG   102     -50.739  68.430  23.019  1.00  0.00           C  
ATOM    674  CG  ARG   102     -50.574  67.338  21.961  1.00  0.00           C  
ATOM    675  CD  ARG   102     -50.755  65.921  22.509  1.00  0.00           C  
ATOM    676  NE  ARG   102     -49.682  65.691  23.518  1.00  0.00           N  
ATOM    677  CZ  ARG   102     -49.728  64.590  24.324  1.00  0.00           C  
ATOM    678  NH1 ARG   102     -50.847  63.881  23.996  1.00  0.00           N  
ATOM    679  NH2 ARG   102     -48.636  64.628  25.142  1.00  0.00           N  
ATOM    680  N   ALA   103     -52.916  67.565  24.971  1.00  0.00           N  
ATOM    681  CA  ALA   103     -53.722  66.538  25.631  1.00  0.00           C  
ATOM    682  C   ALA   103     -55.223  66.905  25.716  1.00  0.00           C  
ATOM    683  O   ALA   103     -56.085  66.142  25.256  1.00  0.00           O  
ATOM    684  CB  ALA   103     -53.125  66.200  27.004  1.00  0.00           C  
ATOM    685  N   VAL   104     -55.534  68.063  26.289  1.00  0.00           N  
ATOM    686  CA  VAL   104     -56.921  68.521  26.367  1.00  0.00           C  
ATOM    687  C   VAL   104     -57.628  68.530  25.006  1.00  0.00           C  
ATOM    688  O   VAL   104     -58.765  68.063  24.903  1.00  0.00           O  
ATOM    689  CB  VAL   104     -57.037  69.895  27.052  1.00  0.00           C  
ATOM    690  CG1 VAL   104     -58.439  70.502  26.968  1.00  0.00           C  
ATOM    691  CG2 VAL   104     -56.704  69.862  28.545  1.00  0.00           C  
ATOM    692  N   LEU   105     -56.957  69.027  23.968  1.00  0.00           N  
ATOM    693  CA  LEU   105     -57.566  69.095  22.632  1.00  0.00           C  
ATOM    694  C   LEU   105     -57.642  67.747  21.909  1.00  0.00           C  
ATOM    695  O   LEU   105     -58.452  67.575  21.000  1.00  0.00           O  
ATOM    696  CB  LEU   105     -56.892  70.156  21.755  1.00  0.00           C  
ATOM    697  CG  LEU   105     -57.070  71.583  22.278  1.00  0.00           C  
ATOM    698  CD1 LEU   105     -56.332  72.659  21.483  1.00  0.00           C  
ATOM    699  CD2 LEU   105     -58.513  72.086  22.302  1.00  0.00           C  
ATOM    700  N   HIS   106     -56.800  66.799  22.313  1.00  0.00           N  
ATOM    701  CA  HIS   106     -56.871  65.430  21.828  1.00  0.00           C  
ATOM    702  C   HIS   106     -58.126  64.807  22.409  1.00  0.00           C  
ATOM    703  O   HIS   106     -58.943  64.242  21.678  1.00  0.00           O  
ATOM    704  CB  HIS   106     -55.639  64.648  22.281  1.00  0.00           C  
ATOM    705  CG  HIS   106     -55.508  63.292  21.657  1.00  0.00           C  
ATOM    706  ND1 HIS   106     -54.952  63.095  20.410  1.00  0.00           N  
ATOM    707  CD2 HIS   106     -55.835  62.060  22.121  1.00  0.00           C  
ATOM    708  CE1 HIS   106     -54.951  61.802  20.129  1.00  0.00           C  
ATOM    709  NE2 HIS   106     -55.488  61.152  21.145  1.00  0.00           N  
ATOM    710  N   LEU   107     -58.275  64.935  23.729  1.00  0.00           N  
ATOM    711  CA  LEU   107     -59.399  64.356  24.452  1.00  0.00           C  
ATOM    712  C   LEU   107     -60.745  64.996  24.079  1.00  0.00           C  
ATOM    713  O   LEU   107     -61.778  64.324  24.047  1.00  0.00           O  
ATOM    714  CB  LEU   107     -59.178  64.458  25.957  1.00  0.00           C  
ATOM    715  CG  LEU   107     -58.159  63.578  26.690  1.00  0.00           C  
ATOM    716  CD1 LEU   107     -58.373  63.758  28.185  1.00  0.00           C  
ATOM    717  CD2 LEU   107     -58.225  62.089  26.324  1.00  0.00           C  
ATOM    718  N   ARG   108     -60.738  66.289  23.801  1.00  0.00           N  
ATOM    719  CA  ARG   108     -61.978  66.958  23.456  1.00  0.00           C  
ATOM    720  C   ARG   108     -62.516  66.369  22.163  1.00  0.00           C  
ATOM    721  O   ARG   108     -63.616  65.822  22.138  1.00  0.00           O  
ATOM    722  CB  ARG   108     -61.757  68.458  23.317  1.00  0.00           C  
ATOM    723  CG  ARG   108     -63.039  69.239  23.020  1.00  0.00           C  
ATOM    724  CD  ARG   108     -62.802  70.726  22.750  1.00  0.00           C  
ATOM    725  NE  ARG   108     -62.057  70.835  21.465  1.00  0.00           N  
ATOM    726  CZ  ARG   108     -62.720  70.708  20.279  1.00  0.00           C  
ATOM    727  NH1 ARG   108     -64.038  70.489  20.560  1.00  0.00           N  
ATOM    728  NH2 ARG   108     -61.807  70.849  19.274  1.00  0.00           N  
ATOM    729  N   SER   109     -61.714  66.490  21.108  1.00  0.00           N  
ATOM    730  CA  SER   109     -61.984  65.899  19.812  1.00  0.00           C  
ATOM    731  C   SER   109     -62.432  64.419  19.933  1.00  0.00           C  
ATOM    732  O   SER   109     -63.293  63.962  19.188  1.00  0.00           O  
ATOM    733  CB  SER   109     -60.718  66.026  18.958  1.00  0.00           C  
ATOM    734  OG  SER   109     -60.880  65.449  17.675  1.00  0.00           O  
ATOM    735  N   LEU   110     -61.858  63.694  20.889  1.00  0.00           N  
ATOM    736  CA  LEU   110     -62.185  62.283  21.089  1.00  0.00           C  
ATOM    737  C   LEU   110     -63.605  62.013  21.591  1.00  0.00           C  
ATOM    738  O   LEU   110     -64.222  61.039  21.168  1.00  0.00           O  
ATOM    739  CB  LEU   110     -61.163  61.592  22.004  1.00  0.00           C  
ATOM    740  CG  LEU   110     -59.755  61.308  21.471  1.00  0.00           C  
ATOM    741  CD1 LEU   110     -59.021  60.370  22.413  1.00  0.00           C  
ATOM    742  CD2 LEU   110     -59.781  60.722  20.067  1.00  0.00           C  
ATOM    743  N   ARG   111     -64.120  62.864  22.477  1.00  0.00           N  
ATOM    744  CA  ARG   111     -65.432  62.617  23.095  1.00  0.00           C  
ATOM    745  C   ARG   111     -66.553  63.464  22.523  1.00  0.00           C  
ATOM    746  O   ARG   111     -67.718  63.065  22.582  1.00  0.00           O  
ATOM    747  CB  ARG   111     -65.377  62.767  24.619  1.00  0.00           C  
ATOM    748  CG  ARG   111     -65.295  64.192  25.112  1.00  0.00           C  
ATOM    749  CD  ARG   111     -65.238  64.281  26.629  1.00  0.00           C  
ATOM    750  NE  ARG   111     -65.263  65.690  27.023  1.00  0.00           N  
ATOM    751  CZ  ARG   111     -64.184  66.448  27.207  1.00  0.00           C  
ATOM    752  NH1 ARG   111     -62.963  65.936  27.069  1.00  0.00           N  
ATOM    753  NH2 ARG   111     -64.329  67.724  27.545  1.00  0.00           N  
ATOM    754  N   ARG   112     -66.202  64.629  21.992  1.00  0.00           N  
ATOM    755  CA  ARG   112     -67.141  65.454  21.249  1.00  0.00           C  
ATOM    756  C   ARG   112     -67.120  65.035  19.788  1.00  0.00           C  
ATOM    757  O   ARG   112     -67.967  65.464  19.001  1.00  0.00           O  
ATOM    758  CB  ARG   112     -66.781  66.941  21.357  1.00  0.00           C  
ATOM    759  CG  ARG   112     -66.913  67.499  22.775  1.00  0.00           C  
ATOM    760  CD  ARG   112     -66.524  68.974  22.892  1.00  0.00           C  
ATOM    761  NE  ARG   112     -66.661  69.362  24.324  1.00  0.00           N  
ATOM    762  CZ  ARG   112     -66.207  70.577  24.748  1.00  0.00           C  
ATOM    763  NH1 ARG   112     -65.680  71.225  23.668  1.00  0.00           N  
ATOM    764  NH2 ARG   112     -66.456  70.670  26.087  1.00  0.00           N  
ATOM    765  N   PHE   113     -66.127  64.218  19.436  1.00  0.00           N  
ATOM    766  CA  PHE   113     -65.993  63.627  18.099  1.00  0.00           C  
ATOM    767  C   PHE   113     -66.031  64.658  16.979  1.00  0.00           C  
ATOM    768  O   PHE   113     -66.833  64.556  16.036  1.00  0.00           O  
ATOM    769  CB  PHE   113     -67.059  62.556  17.885  1.00  0.00           C  
ATOM    770  CG  PHE   113     -66.880  61.527  18.948  1.00  0.00           C  
ATOM    771  CD1 PHE   113     -67.712  61.476  20.089  1.00  0.00           C  
ATOM    772  CD2 PHE   113     -65.858  60.568  18.830  1.00  0.00           C  
ATOM    773  CE1 PHE   113     -67.536  60.486  21.098  1.00  0.00           C  
ATOM    774  CE2 PHE   113     -65.659  59.565  19.826  1.00  0.00           C  
ATOM    775  CZ  PHE   113     -66.503  59.526  20.967  1.00  0.00           C  
ATOM    776  N   GLU   114     -65.164  65.659  17.096  1.00  0.00           N  
ATOM    777  CA  GLU   114     -65.104  66.743  16.126  1.00  0.00           C  
ATOM    778  C   GLU   114     -63.693  66.859  15.551  1.00  0.00           C  
ATOM    779  O   GLU   114     -62.735  66.370  16.146  1.00  0.00           O  
ATOM    780  CB  GLU   114     -65.572  68.087  16.744  1.00  0.00           C  
ATOM    781  CG  GLU   114     -67.040  68.082  17.174  1.00  0.00           C  
ATOM    782  CD  GLU   114     -67.380  69.469  17.702  1.00  0.00           C  
ATOM    783  OE1 GLU   114     -66.463  70.332  17.730  1.00  0.00           O  
ATOM    784  OE2 GLU   114     -68.561  69.683  18.086  1.00  0.00           O  
ATOM    785  N   GLN   115     -63.578  67.482  14.381  1.00  0.00           N  
ATOM    786  CA  GLN   115     -62.284  67.729  13.759  1.00  0.00           C  
ATOM    787  C   GLN   115     -61.561  68.758  14.609  1.00  0.00           C  
ATOM    788  O   GLN   115     -62.195  69.607  15.205  1.00  0.00           O  
ATOM    789  CB  GLN   115     -62.464  68.263  12.333  1.00  0.00           C  
ATOM    790  CG  GLN   115     -63.130  67.262  11.386  1.00  0.00           C  
ATOM    791  CD  GLN   115     -62.228  66.041  11.283  1.00  0.00           C  
ATOM    792  OE1 GLN   115     -61.047  66.150  10.959  1.00  0.00           O  
ATOM    793  NE2 GLN   115     -62.736  64.809  11.555  1.00  0.00           N  
ATOM    794  N   SER   116     -60.239  68.676  14.673  1.00  0.00           N  
ATOM    795  CA  SER   116     -59.447  69.564  15.522  1.00  0.00           C  
ATOM    796  C   SER   116     -58.847  70.704  14.709  1.00  0.00           C  
ATOM    797  O   SER   116     -58.778  71.862  15.172  1.00  0.00           O  
ATOM    798  CB  SER   116     -58.336  68.774  16.181  1.00  0.00           C  
ATOM    799  OG  SER   116     -58.882  67.718  16.957  1.00  0.00           O  
ATOM    800  N   GLY   117     -58.416  70.358  13.492  1.00  0.00           N  
ATOM    801  CA  GLY   117     -57.939  71.322  12.507  1.00  0.00           C  
ATOM    802  C   GLY   117     -56.492  71.767  12.793  1.00  0.00           C  
ATOM    803  O   GLY   117     -56.074  72.878  12.429  1.00  0.00           O  
ATOM    804  N   GLU   118     -55.739  70.884  13.452  1.00  0.00           N  
ATOM    805  CA  GLU   118     -54.287  70.997  13.541  1.00  0.00           C  
ATOM    806  C   GLU   118     -53.782  71.838  14.692  1.00  0.00           C  
ATOM    807  O   GLU   118     -52.729  72.480  14.591  1.00  0.00           O  
ATOM    808  CB  GLU   118     -53.741  71.568  12.228  1.00  0.00           C  
ATOM    809  CG  GLU   118     -53.916  70.627  11.034  1.00  0.00           C  
ATOM    810  CD  GLU   118     -53.358  71.323   9.801  1.00  0.00           C  
ATOM    811  OE1 GLU   118     -52.894  72.487   9.938  1.00  0.00           O  
ATOM    812  OE2 GLU   118     -53.388  70.701   8.706  1.00  0.00           O  
ATOM    813  N   TRP   119     -54.529  71.843  15.791  1.00  0.00           N  
ATOM    814  CA  TRP   119     -54.100  72.563  16.976  1.00  0.00           C  
ATOM    815  C   TRP   119     -53.179  71.678  17.805  1.00  0.00           C  
ATOM    816  O   TRP   119     -52.162  72.146  18.315  1.00  0.00           O  
ATOM    817  CB  TRP   119     -55.302  73.005  17.800  1.00  0.00           C  
ATOM    818  CG  TRP   119     -56.008  74.259  17.298  1.00  0.00           C  
ATOM    819  CD1 TRP   119     -56.554  74.461  16.059  1.00  0.00           C  
ATOM    820  CD2 TRP   119     -56.273  75.457  18.050  1.00  0.00           C  
ATOM    821  NE1 TRP   119     -57.132  75.711  15.990  1.00  0.00           N  
ATOM    822  CE2 TRP   119     -56.977  76.340  17.198  1.00  0.00           C  
ATOM    823  CE3 TRP   119     -55.979  75.870  19.356  1.00  0.00           C  
ATOM    824  CZ2 TRP   119     -57.390  77.617  17.610  1.00  0.00           C  
ATOM    825  CZ3 TRP   119     -56.395  77.148  19.769  1.00  0.00           C  
ATOM    826  CH2 TRP   119     -57.090  78.001  18.896  1.00  0.00           C  
ATOM    827  N   ILE   120     -53.545  70.398  17.901  1.00  0.00           N  
ATOM    828  CA  ILE   120     -52.883  69.394  18.747  1.00  0.00           C  
ATOM    829  C   ILE   120     -51.408  69.214  18.367  1.00  0.00           C  
ATOM    830  O   ILE   120     -50.533  69.078  19.235  1.00  0.00           O  
ATOM    831  CB  ILE   120     -53.637  68.048  18.642  1.00  0.00           C  
ATOM    832  CG1 ILE   120     -55.057  68.182  19.205  1.00  0.00           C  
ATOM    833  CG2 ILE   120     -52.899  66.925  19.349  1.00  0.00           C  
ATOM    834  CD1 ILE   120     -56.035  67.123  18.727  1.00  0.00           C  
ATOM    835  N   ARG   121     -51.136  69.238  17.066  1.00  0.00           N  
ATOM    836  CA  ARG   121     -49.788  69.001  16.568  1.00  0.00           C  
ATOM    837  C   ARG   121     -48.820  70.170  16.824  1.00  0.00           C  
ATOM    838  O   ARG   121     -47.723  69.958  17.344  1.00  0.00           O  
ATOM    839  CB  ARG   121     -49.818  68.589  15.092  1.00  0.00           C  
ATOM    840  CG  ARG   121     -50.384  67.186  14.861  1.00  0.00           C  
ATOM    841  CD  ARG   121     -50.460  66.792  13.385  1.00  0.00           C  
ATOM    842  NE  ARG   121     -51.051  65.425  13.317  1.00  0.00           N  
ATOM    843  CZ  ARG   121     -51.256  64.830  12.105  1.00  0.00           C  
ATOM    844  NH1 ARG   121     -50.836  65.698  11.139  1.00  0.00           N  
ATOM    845  NH2 ARG   121     -51.800  63.600  12.333  1.00  0.00           N  
ATOM    846  N   ALA   122     -49.221  71.394  16.484  1.00  0.00           N  
ATOM    847  CA  ALA   122     -48.376  72.562  16.757  1.00  0.00           C  
ATOM    848  C   ALA   122     -47.971  72.635  18.250  1.00  0.00           C  
ATOM    849  O   ALA   122     -46.823  72.950  18.580  1.00  0.00           O  
ATOM    850  CB  ALA   122     -49.030  73.871  16.248  1.00  0.00           C  
ATOM    851  N   LEU   123     -48.909  72.305  19.135  1.00  0.00           N  
ATOM    852  CA  LEU   123     -48.669  72.322  20.572  1.00  0.00           C  
ATOM    853  C   LEU   123     -47.747  71.187  21.021  1.00  0.00           C  
ATOM    854  O   LEU   123     -46.910  71.374  21.903  1.00  0.00           O  
ATOM    855  CB  LEU   123     -50.000  72.284  21.332  1.00  0.00           C  
ATOM    856  CG  LEU   123     -50.902  73.530  21.238  1.00  0.00           C  
ATOM    857  CD1 LEU   123     -52.189  73.327  22.018  1.00  0.00           C  
ATOM    858  CD2 LEU   123     -50.196  74.788  21.729  1.00  0.00           C  
ATOM    859  N   LEU   124     -47.896  70.019  20.403  1.00  0.00           N  
ATOM    860  CA  LEU   124     -47.053  68.864  20.712  1.00  0.00           C  
ATOM    861  C   LEU   124     -45.618  69.013  20.200  1.00  0.00           C  
ATOM    862  O   LEU   124     -44.683  68.504  20.826  1.00  0.00           O  
ATOM    863  CB  LEU   124     -47.698  67.568  20.194  1.00  0.00           C  
ATOM    864  CG  LEU   124     -48.527  66.743  21.199  1.00  0.00           C  
ATOM    865  CD1 LEU   124     -49.058  67.575  22.364  1.00  0.00           C  
ATOM    866  CD2 LEU   124     -49.660  65.984  20.518  1.00  0.00           C  
ATOM    867  N   GLU   125     -45.438  69.709  19.073  1.00  0.00           N  
ATOM    868  CA  GLU   125     -44.085  70.041  18.616  1.00  0.00           C  
ATOM    869  C   GLU   125     -43.526  71.233  19.381  1.00  0.00           C  
ATOM    870  O   GLU   125     -42.321  71.440  19.399  1.00  0.00           O  
ATOM    871  CB  GLU   125     -43.942  70.229  17.078  1.00  0.00           C  
ATOM    872  CG  GLU   125     -44.160  68.940  16.283  1.00  0.00           C  
ATOM    873  CD  GLU   125     -43.108  67.932  16.723  1.00  0.00           C  
ATOM    874  OE1 GLU   125     -41.895  68.261  16.624  1.00  0.00           O  
ATOM    875  OE2 GLU   125     -43.502  66.820  17.165  1.00  0.00           O  
ATOM    876  N   GLU   126     -44.398  72.011  20.016  1.00  0.00           N  
ATOM    877  CA  GLU   126     -43.949  73.024  20.974  1.00  0.00           C  
ATOM    878  C   GLU   126     -43.333  72.258  22.157  1.00  0.00           C  
ATOM    879  O   GLU   126     -42.150  72.424  22.462  1.00  0.00           O  
ATOM    880  CB  GLU   126     -45.116  73.943  21.409  1.00  0.00           C  
ATOM    881  CG  GLU   126     -44.805  74.935  22.536  1.00  0.00           C  
ATOM    882  CD  GLU   126     -46.035  75.666  23.096  1.00  0.00           C  
ATOM    883  OE1 GLU   126     -46.973  76.002  22.327  1.00  0.00           O  
ATOM    884  OE2 GLU   126     -46.060  75.924  24.325  1.00  0.00           O  
ATOM    885  N   ALA   127     -44.127  71.390  22.782  1.00  0.00           N  
ATOM    886  CA  ALA   127     -43.656  70.608  23.935  1.00  0.00           C  
ATOM    887  C   ALA   127     -42.357  69.833  23.652  1.00  0.00           C  
ATOM    888  O   ALA   127     -41.440  69.859  24.471  1.00  0.00           O  
ATOM    889  CB  ALA   127     -44.751  69.680  24.454  1.00  0.00           C  
ATOM    890  N   GLN   128     -42.263  69.170  22.497  1.00  0.00           N  
ATOM    891  CA  GLN   128     -41.029  68.476  22.138  1.00  0.00           C  
ATOM    892  C   GLN   128     -39.893  69.472  21.960  1.00  0.00           C  
ATOM    893  O   GLN   128     -38.829  69.323  22.548  1.00  0.00           O  
ATOM    894  CB  GLN   128     -41.191  67.635  20.864  1.00  0.00           C  
ATOM    895  CG  GLN   128     -42.118  66.430  21.042  1.00  0.00           C  
ATOM    896  CD  GLN   128     -41.505  65.517  22.094  1.00  0.00           C  
ATOM    897  OE1 GLN   128     -40.312  65.219  22.058  1.00  0.00           O  
ATOM    898  NE2 GLN   128     -42.288  65.023  23.090  1.00  0.00           N  
ATOM    899  N   ASN   129     -40.127  70.488  21.139  1.00  0.00           N  
ATOM    900  CA  ASN   129     -39.109  71.497  20.895  1.00  0.00           C  
ATOM    901  C   ASN   129     -38.495  72.016  22.193  1.00  0.00           C  
ATOM    902  O   ASN   129     -37.263  72.073  22.323  1.00  0.00           O  
ATOM    903  CB  ASN   129     -39.653  72.662  20.072  1.00  0.00           C  
ATOM    904  CG  ASN   129     -38.551  73.582  19.587  1.00  0.00           C  
ATOM    905  OD1 ASN   129     -38.307  74.634  20.168  1.00  0.00           O  
ATOM    906  ND2 ASN   129     -37.863  73.176  18.530  1.00  0.00           N  
ATOM    907  N   GLU   130     -39.353  72.382  23.147  1.00  0.00           N  
ATOM    908  CA  GLU   130     -38.881  72.829  24.454  1.00  0.00           C  
ATOM    909  C   GLU   130     -38.035  71.699  25.037  1.00  0.00           C  
ATOM    910  O   GLU   130     -36.872  71.900  25.344  1.00  0.00           O  
ATOM    911  CB  GLU   130     -40.038  73.250  25.374  1.00  0.00           C  
ATOM    912  CG  GLU   130     -40.957  74.370  24.822  1.00  0.00           C  
ATOM    913  CD  GLU   130     -40.646  75.776  25.328  1.00  0.00           C  
ATOM    914  OE1 GLU   130     -39.525  76.023  25.822  1.00  0.00           O  
ATOM    915  OE2 GLU   130     -41.534  76.660  25.229  1.00  0.00           O  
ATOM    916  N   ARG   131     -38.587  70.490  25.110  1.00  0.00           N  
ATOM    917  CA  ARG   131     -37.837  69.326  25.590  1.00  0.00           C  
ATOM    918  C   ARG   131     -36.481  69.126  24.908  1.00  0.00           C  
ATOM    919  O   ARG   131     -35.534  68.657  25.542  1.00  0.00           O  
ATOM    920  CB  ARG   131     -38.673  68.057  25.467  1.00  0.00           C  
ATOM    921  CG  ARG   131     -38.185  66.937  26.381  1.00  0.00           C  
ATOM    922  CD  ARG   131     -39.118  65.747  26.346  1.00  0.00           C  
ATOM    923  NE  ARG   131     -39.023  65.038  25.072  1.00  0.00           N  
ATOM    924  CZ  ARG   131     -37.986  64.291  24.699  1.00  0.00           C  
ATOM    925  NH1 ARG   131     -38.001  63.685  23.518  1.00  0.00           N  
ATOM    926  NH2 ARG   131     -36.927  64.157  25.496  1.00  0.00           N  
ATOM    927  N   MET   132     -36.383  69.473  23.626  1.00  0.00           N  
ATOM    928  CA  MET   132     -35.100  69.393  22.909  1.00  0.00           C  
ATOM    929  C   MET   132     -34.162  70.544  23.270  1.00  0.00           C  
ATOM    930  O   MET   132     -32.934  70.404  23.205  1.00  0.00           O  
ATOM    931  CB  MET   132     -35.299  69.278  21.400  1.00  0.00           C  
ATOM    932  CG  MET   132     -35.697  67.879  20.970  1.00  0.00           C  
ATOM    933  SD  MET   132     -34.530  66.633  21.584  1.00  0.00           S  
ATOM    934  CE  MET   132     -33.271  66.711  20.309  1.00  0.00           C  
ATOM    935  N   HIS   133     -34.742  71.670  23.670  1.00  0.00           N  
ATOM    936  CA  HIS   133     -33.974  72.723  24.337  1.00  0.00           C  
ATOM    937  C   HIS   133     -33.337  72.161  25.596  1.00  0.00           C  
ATOM    938  O   HIS   133     -32.151  72.392  25.829  1.00  0.00           O  
ATOM    939  CB  HIS   133     -34.843  73.939  24.687  1.00  0.00           C  
ATOM    940  CG  HIS   133     -35.361  74.681  23.494  1.00  0.00           C  
ATOM    941  ND1 HIS   133     -36.483  75.482  23.543  1.00  0.00           N  
ATOM    942  CD2 HIS   133     -34.915  74.736  22.214  1.00  0.00           C  
ATOM    943  CE1 HIS   133     -36.700  76.006  22.349  1.00  0.00           C  
ATOM    944  NE2 HIS   133     -35.763  75.568  21.525  1.00  0.00           N  
ATOM    945  N   LEU   134     -34.123  71.409  26.378  1.00  0.00           N  
ATOM    946  CA  LEU   134     -33.697  70.897  27.687  1.00  0.00           C  
ATOM    947  C   LEU   134     -32.565  69.912  27.547  1.00  0.00           C  
ATOM    948  O   LEU   134     -31.545  70.045  28.213  1.00  0.00           O  
ATOM    949  CB  LEU   134     -34.849  70.215  28.436  1.00  0.00           C  
ATOM    950  CG  LEU   134     -34.793  69.994  29.967  1.00  0.00           C  
ATOM    951  CD1 LEU   134     -35.528  68.713  30.325  1.00  0.00           C  
ATOM    952  CD2 LEU   134     -33.393  69.981  30.583  1.00  0.00           C  
ATOM    953  N   MET   135     -32.759  68.924  26.679  1.00  0.00           N  
ATOM    954  CA  MET   135     -31.753  67.898  26.419  1.00  0.00           C  
ATOM    955  C   MET   135     -30.465  68.526  25.901  1.00  0.00           C  
ATOM    956  O   MET   135     -29.394  67.936  26.012  1.00  0.00           O  
ATOM    957  CB  MET   135     -32.273  66.852  25.418  1.00  0.00           C  
ATOM    958  CG  MET   135     -33.626  66.222  25.747  1.00  0.00           C  
ATOM    959  SD  MET   135     -33.772  65.366  27.331  1.00  0.00           S  
ATOM    960  CE  MET   135     -32.522  64.112  27.121  1.00  0.00           C  
ATOM    961  N   THR   136     -30.575  69.734  25.354  1.00  0.00           N  
ATOM    962  CA  THR   136     -29.408  70.484  24.893  1.00  0.00           C  
ATOM    963  C   THR   136     -28.560  71.030  26.058  1.00  0.00           C  
ATOM    964  O   THR   136     -27.347  70.822  26.100  1.00  0.00           O  
ATOM    965  CB  THR   136     -29.834  71.602  23.918  1.00  0.00           C  
ATOM    966  OG1 THR   136     -30.259  71.005  22.685  1.00  0.00           O  
ATOM    967  CG2 THR   136     -28.690  72.581  23.649  1.00  0.00           C  
ATOM    968  N   PHE   137     -29.205  71.716  26.997  1.00  0.00           N  
ATOM    969  CA  PHE   137     -28.495  72.334  28.117  1.00  0.00           C  
ATOM    970  C   PHE   137     -27.903  71.314  29.091  1.00  0.00           C  
ATOM    971  O   PHE   137     -26.808  71.520  29.620  1.00  0.00           O  
ATOM    972  CB  PHE   137     -29.409  73.306  28.877  1.00  0.00           C  
ATOM    973  CG  PHE   137     -29.910  74.456  28.049  1.00  0.00           C  
ATOM    974  CD1 PHE   137     -29.031  75.245  27.314  1.00  0.00           C  
ATOM    975  CD2 PHE   137     -31.263  74.769  28.026  1.00  0.00           C  
ATOM    976  CE1 PHE   137     -29.499  76.305  26.554  1.00  0.00           C  
ATOM    977  CE2 PHE   137     -31.735  75.835  27.274  1.00  0.00           C  
ATOM    978  CZ  PHE   137     -30.850  76.603  26.541  1.00  0.00           C  
ATOM    979  N   MET   138     -28.624  70.215  29.319  1.00  0.00           N  
ATOM    980  CA  MET   138     -28.219  69.200  30.293  1.00  0.00           C  
ATOM    981  C   MET   138     -26.914  68.473  29.913  1.00  0.00           C  
ATOM    982  O   MET   138     -26.368  67.717  30.707  1.00  0.00           O  
ATOM    983  CB  MET   138     -29.388  68.210  30.580  1.00  0.00           C  
ATOM    984  CG  MET   138     -29.227  67.440  31.892  1.00  0.00           C  
ATOM    985  SD  MET   138     -30.543  66.229  32.222  1.00  0.00           S  
ATOM    986  CE  MET   138     -31.813  67.473  32.591  1.00  0.00           C  
ATOM    987  N   GLU   139     -26.424  68.716  28.703  1.00  0.00           N  
ATOM    988  CA  GLU   139     -25.131  68.211  28.259  1.00  0.00           C  
ATOM    989  C   GLU   139     -23.996  69.104  28.755  1.00  0.00           C  
ATOM    990  O   GLU   139     -22.820  68.734  28.693  1.00  0.00           O  
ATOM    991  CB  GLU   139     -25.086  68.152  26.734  1.00  0.00           C  
ATOM    992  CG  GLU   139     -26.238  67.389  26.084  1.00  0.00           C  
ATOM    993  CD  GLU   139     -26.060  65.877  26.095  1.00  0.00           C  
ATOM    994  OE1 GLU   139     -25.244  65.360  26.891  1.00  0.00           O  
ATOM    995  OE2 GLU   139     -26.744  65.202  25.303  1.00  0.00           O  
ATOM    996  N   VAL   140     -24.353  70.284  29.247  1.00  0.00           N  
ATOM    997  CA  VAL   140     -23.364  71.250  29.698  1.00  0.00           C  
ATOM    998  C   VAL   140     -23.191  71.208  31.216  1.00  0.00           C  
ATOM    999  O   VAL   140     -22.116  71.525  31.728  1.00  0.00           O  
ATOM   1000  CB  VAL   140     -23.750  72.664  29.240  1.00  0.00           C  
ATOM   1001  CG1 VAL   140     -22.851  73.759  29.818  1.00  0.00           C  
ATOM   1002  CG2 VAL   140     -23.686  72.853  27.723  1.00  0.00           C  
ATOM   1003  N   SER   141     -24.244  70.795  31.924  1.00  0.00           N  
ATOM   1004  CA  SER   141     -24.253  70.828  33.387  1.00  0.00           C  
ATOM   1005  C   SER   141     -24.603  69.491  34.037  1.00  0.00           C  
ATOM   1006  O   SER   141     -25.523  68.794  33.603  1.00  0.00           O  
ATOM   1007  CB  SER   141     -25.215  71.909  33.888  1.00  0.00           C  
ATOM   1008  OG  SER   141     -24.775  73.190  33.461  1.00  0.00           O  
ATOM   1009  N   GLN   142     -23.859  69.147  35.085  1.00  0.00           N  
ATOM   1010  CA  GLN   142     -24.168  67.993  35.917  1.00  0.00           C  
ATOM   1011  C   GLN   142     -24.716  68.527  37.249  1.00  0.00           C  
ATOM   1012  O   GLN   142     -23.941  68.856  38.148  1.00  0.00           O  
ATOM   1013  CB  GLN   142     -22.921  67.109  36.102  1.00  0.00           C  
ATOM   1014  CG  GLN   142     -22.257  66.693  34.788  1.00  0.00           C  
ATOM   1015  CD  GLN   142     -21.142  65.668  34.949  1.00  0.00           C  
ATOM   1016  OE1 GLN   142     -21.282  64.679  35.667  1.00  0.00           O  
ATOM   1017  NE2 GLN   142     -20.033  65.892  34.253  1.00  0.00           N  
ATOM   1018  N   PRO   143     -26.058  68.636  37.366  1.00  0.00           N  
ATOM   1019  CA  PRO   143     -26.724  69.360  38.460  1.00  0.00           C  
ATOM   1020  C   PRO   143     -27.098  68.525  39.697  1.00  0.00           C  
ATOM   1021  O   PRO   143     -27.832  67.534  39.589  1.00  0.00           O  
ATOM   1022  CB  PRO   143     -27.990  69.904  37.789  1.00  0.00           C  
ATOM   1023  CG  PRO   143     -28.206  69.053  36.571  1.00  0.00           C  
ATOM   1024  CD  PRO   143     -27.043  68.116  36.402  1.00  0.00           C  
ATOM   1025  N   ARG   144     -26.617  68.959  40.863  1.00  0.00           N  
ATOM   1026  CA  ARG   144     -26.851  68.261  42.129  1.00  0.00           C  
ATOM   1027  C   ARG   144     -28.269  68.334  42.666  1.00  0.00           C  
ATOM   1028  O   ARG   144     -29.200  68.715  41.957  1.00  0.00           O  
ATOM   1029  CB  ARG   144     -25.893  68.810  43.190  1.00  0.00           C  
ATOM   1030  CG  ARG   144     -24.418  68.559  42.869  1.00  0.00           C  
ATOM   1031  CD  ARG   144     -23.459  69.106  43.928  1.00  0.00           C  
ATOM   1032  NE  ARG   144     -22.073  68.926  43.412  1.00  0.00           N  
ATOM   1033  CZ  ARG   144     -21.010  69.373  44.143  1.00  0.00           C  
ATOM   1034  NH1 ARG   144     -21.498  69.936  45.286  1.00  0.00           N  
ATOM   1035  NH2 ARG   144     -19.873  69.082  43.444  1.00  0.00           N  
ATOM   1036  N   TRP   145     -28.414  67.994  43.943  1.00  0.00           N  
ATOM   1037  CA  TRP   145     -29.719  67.825  44.597  1.00  0.00           C  
ATOM   1038  C   TRP   145     -30.641  69.048  44.758  1.00  0.00           C  
ATOM   1039  O   TRP   145     -31.861  68.891  44.668  1.00  0.00           O  
ATOM   1040  CB  TRP   145     -29.550  67.129  45.953  1.00  0.00           C  
ATOM   1041  CG  TRP   145     -30.846  66.907  46.695  1.00  0.00           C  
ATOM   1042  CD1 TRP   145     -31.743  65.884  46.585  1.00  0.00           C  
ATOM   1043  CD2 TRP   145     -31.421  67.754  47.700  1.00  0.00           C  
ATOM   1044  NE1 TRP   145     -32.783  65.994  47.388  1.00  0.00           N  
ATOM   1045  CE2 TRP   145     -32.637  67.148  48.113  1.00  0.00           C  
ATOM   1046  CE3 TRP   145     -31.029  68.969  48.299  1.00  0.00           C  
ATOM   1047  CZ2 TRP   145     -33.476  67.721  49.107  1.00  0.00           C  
ATOM   1048  CZ3 TRP   145     -31.866  69.552  49.298  1.00  0.00           C  
ATOM   1049  CH2 TRP   145     -33.074  68.919  49.685  1.00  0.00           C  
ATOM   1050  N   TYR   146     -30.087  70.254  45.021  1.00  0.00           N  
ATOM   1051  CA  TYR   146     -31.015  71.384  45.198  1.00  0.00           C  
ATOM   1052  C   TYR   146     -31.902  71.608  43.967  1.00  0.00           C  
ATOM   1053  O   TYR   146     -33.131  71.658  44.087  1.00  0.00           O  
ATOM   1054  CB  TYR   146     -30.081  72.583  45.421  1.00  0.00           C  
ATOM   1055  CG  TYR   146     -30.935  73.795  45.571  1.00  0.00           C  
ATOM   1056  CD1 TYR   146     -31.564  74.057  46.795  1.00  0.00           C  
ATOM   1057  CD2 TYR   146     -31.128  74.700  44.504  1.00  0.00           C  
ATOM   1058  CE1 TYR   146     -32.377  75.194  46.976  1.00  0.00           C  
ATOM   1059  CE2 TYR   146     -31.951  75.860  44.671  1.00  0.00           C  
ATOM   1060  CZ  TYR   146     -32.568  76.089  45.918  1.00  0.00           C  
ATOM   1061  OH  TYR   146     -33.372  77.189  46.124  1.00  0.00           O  
ATOM   1062  N   GLU   147     -31.271  71.714  42.800  1.00  0.00           N  
ATOM   1063  CA  GLU   147     -31.973  71.915  41.542  1.00  0.00           C  
ATOM   1064  C   GLU   147     -32.812  70.685  41.167  1.00  0.00           C  
ATOM   1065  O   GLU   147     -33.976  70.826  40.799  1.00  0.00           O  
ATOM   1066  CB  GLU   147     -30.975  72.273  40.431  1.00  0.00           C  
ATOM   1067  CG  GLU   147     -30.358  73.664  40.590  1.00  0.00           C  
ATOM   1068  CD  GLU   147     -29.290  73.830  39.518  1.00  0.00           C  
ATOM   1069  OE1 GLU   147     -29.043  72.846  38.772  1.00  0.00           O  
ATOM   1070  OE2 GLU   147     -28.707  74.944  39.432  1.00  0.00           O  
ATOM   1071  N   ARG   148     -32.229  69.490  41.286  1.00  0.00           N  
ATOM   1072  CA  ARG   148     -32.937  68.228  40.998  1.00  0.00           C  
ATOM   1073  C   ARG   148     -34.327  68.153  41.644  1.00  0.00           C  
ATOM   1074  O   ARG   148     -35.327  67.944  40.953  1.00  0.00           O  
ATOM   1075  CB  ARG   148     -32.105  67.016  41.434  1.00  0.00           C  
ATOM   1076  CG  ARG   148     -31.069  66.550  40.425  1.00  0.00           C  
ATOM   1077  CD  ARG   148     -30.258  65.372  40.962  1.00  0.00           C  
ATOM   1078  NE  ARG   148     -30.912  64.080  40.741  1.00  0.00           N  
ATOM   1079  CZ  ARG   148     -30.542  62.931  41.308  1.00  0.00           C  
ATOM   1080  NH1 ARG   148     -31.202  61.812  41.034  1.00  0.00           N  
ATOM   1081  NH2 ARG   148     -29.519  62.894  42.152  1.00  0.00           N  
ATOM   1082  N   ALA   149     -34.372  68.344  42.963  1.00  0.00           N  
ATOM   1083  CA  ALA   149     -35.601  68.240  43.757  1.00  0.00           C  
ATOM   1084  C   ALA   149     -36.660  69.300  43.420  1.00  0.00           C  
ATOM   1085  O   ALA   149     -37.858  68.991  43.357  1.00  0.00           O  
ATOM   1086  CB  ALA   149     -35.277  68.248  45.275  1.00  0.00           C  
ATOM   1087  N   LEU   150     -36.232  70.543  43.210  1.00  0.00           N  
ATOM   1088  CA  LEU   150     -37.192  71.621  42.965  1.00  0.00           C  
ATOM   1089  C   LEU   150     -37.705  71.580  41.527  1.00  0.00           C  
ATOM   1090  O   LEU   150     -38.771  72.111  41.223  1.00  0.00           O  
ATOM   1091  CB  LEU   150     -36.624  73.000  43.347  1.00  0.00           C  
ATOM   1092  CG  LEU   150     -36.336  73.148  44.842  1.00  0.00           C  
ATOM   1093  CD1 LEU   150     -35.682  74.469  45.246  1.00  0.00           C  
ATOM   1094  CD2 LEU   150     -37.564  73.069  45.748  1.00  0.00           C  
ATOM   1095  N   VAL   151     -36.943  70.936  40.652  1.00  0.00           N  
ATOM   1096  CA  VAL   151     -37.416  70.622  39.306  1.00  0.00           C  
ATOM   1097  C   VAL   151     -38.615  69.670  39.386  1.00  0.00           C  
ATOM   1098  O   VAL   151     -39.624  69.884  38.714  1.00  0.00           O  
ATOM   1099  CB  VAL   151     -36.292  70.027  38.431  1.00  0.00           C  
ATOM   1100  CG1 VAL   151     -36.783  69.502  37.081  1.00  0.00           C  
ATOM   1101  CG2 VAL   151     -35.187  71.030  38.092  1.00  0.00           C  
ATOM   1102  N   VAL   152     -38.506  68.646  40.234  1.00  0.00           N  
ATOM   1103  CA  VAL   152     -39.575  67.662  40.421  1.00  0.00           C  
ATOM   1104  C   VAL   152     -40.838  68.263  41.048  1.00  0.00           C  
ATOM   1105  O   VAL   152     -41.935  68.110  40.500  1.00  0.00           O  
ATOM   1106  CB  VAL   152     -39.097  66.429  41.226  1.00  0.00           C  
ATOM   1107  CG1 VAL   152     -40.228  65.468  41.599  1.00  0.00           C  
ATOM   1108  CG2 VAL   152     -38.074  65.572  40.478  1.00  0.00           C  
ATOM   1109  N   VAL   153     -40.699  68.955  42.176  1.00  0.00           N  
ATOM   1110  CA  VAL   153     -41.891  69.465  42.866  1.00  0.00           C  
ATOM   1111  C   VAL   153     -42.499  70.677  42.147  1.00  0.00           C  
ATOM   1112  O   VAL   153     -43.672  71.007  42.362  1.00  0.00           O  
ATOM   1113  CB  VAL   153     -41.689  69.668  44.404  1.00  0.00           C  
ATOM   1114  CG1 VAL   153     -41.306  68.385  45.144  1.00  0.00           C  
ATOM   1115  CG2 VAL   153     -40.586  70.671  44.747  1.00  0.00           C  
ATOM   1116  N   VAL   154     -41.714  71.312  41.274  1.00  0.00           N  
ATOM   1117  CA  VAL   154     -42.236  72.383  40.414  1.00  0.00           C  
ATOM   1118  C   VAL   154     -43.085  71.786  39.302  1.00  0.00           C  
ATOM   1119  O   VAL   154     -44.182  72.280  39.035  1.00  0.00           O  
ATOM   1120  CB  VAL   154     -41.132  73.302  39.837  1.00  0.00           C  
ATOM   1121  CG1 VAL   154     -41.650  74.300  38.799  1.00  0.00           C  
ATOM   1122  CG2 VAL   154     -40.432  74.154  40.897  1.00  0.00           C  
ATOM   1123  N   GLN   155     -42.588  70.724  38.662  1.00  0.00           N  
ATOM   1124  CA  GLN   155     -43.411  69.988  37.707  1.00  0.00           C  
ATOM   1125  C   GLN   155     -44.762  69.728  38.362  1.00  0.00           C  
ATOM   1126  O   GLN   155     -45.791  70.181  37.856  1.00  0.00           O  
ATOM   1127  CB  GLN   155     -42.755  68.681  37.245  1.00  0.00           C  
ATOM   1128  CG  GLN   155     -43.563  67.970  36.166  1.00  0.00           C  
ATOM   1129  CD  GLN   155     -42.812  66.841  35.483  1.00  0.00           C  
ATOM   1130  OE1 GLN   155     -41.992  67.072  34.597  1.00  0.00           O  
ATOM   1131  NE2 GLN   155     -43.109  65.608  35.879  1.00  0.00           N  
ATOM   1132  N   GLY   156     -44.743  69.046  39.509  1.00  0.00           N  
ATOM   1133  CA  GLY   156     -45.948  68.826  40.315  1.00  0.00           C  
ATOM   1134  C   GLY   156     -46.741  70.116  40.490  1.00  0.00           C  
ATOM   1135  O   GLY   156     -47.915  70.174  40.138  1.00  0.00           O  
ATOM   1136  N   VAL   157     -46.083  71.161  40.996  1.00  0.00           N  
ATOM   1137  CA  VAL   157     -46.733  72.463  41.197  1.00  0.00           C  
ATOM   1138  C   VAL   157     -47.359  73.069  39.918  1.00  0.00           C  
ATOM   1139  O   VAL   157     -48.559  73.365  39.901  1.00  0.00           O  
ATOM   1140  CB  VAL   157     -45.807  73.444  41.962  1.00  0.00           C  
ATOM   1141  CG1 VAL   157     -46.361  74.868  42.044  1.00  0.00           C  
ATOM   1142  CG2 VAL   157     -45.546  73.032  43.412  1.00  0.00           C  
ATOM   1143  N   PHE   158     -46.572  73.223  38.851  1.00  0.00           N  
ATOM   1144  CA  PHE   158     -47.071  73.872  37.629  1.00  0.00           C  
ATOM   1145  C   PHE   158     -48.086  73.022  36.875  1.00  0.00           C  
ATOM   1146  O   PHE   158     -49.110  73.542  36.430  1.00  0.00           O  
ATOM   1147  CB  PHE   158     -45.932  74.323  36.693  1.00  0.00           C  
ATOM   1148  CG  PHE   158     -45.345  75.566  37.268  1.00  0.00           C  
ATOM   1149  CD1 PHE   158     -44.138  75.555  38.002  1.00  0.00           C  
ATOM   1150  CD2 PHE   158     -45.998  76.799  37.085  1.00  0.00           C  
ATOM   1151  CE1 PHE   158     -43.582  76.749  38.544  1.00  0.00           C  
ATOM   1152  CE2 PHE   158     -45.463  78.011  37.618  1.00  0.00           C  
ATOM   1153  CZ  PHE   158     -44.249  77.983  38.353  1.00  0.00           C  
ATOM   1154  N   PHE   159     -47.811  71.724  36.740  1.00  0.00           N  
ATOM   1155  CA  PHE   159     -48.724  70.816  36.045  1.00  0.00           C  
ATOM   1156  C   PHE   159     -50.182  71.060  36.438  1.00  0.00           C  
ATOM   1157  O   PHE   159     -50.985  71.519  35.618  1.00  0.00           O  
ATOM   1158  CB  PHE   159     -48.350  69.336  36.260  1.00  0.00           C  
ATOM   1159  CG  PHE   159     -49.282  68.514  35.438  1.00  0.00           C  
ATOM   1160  CD1 PHE   159     -49.098  68.337  34.048  1.00  0.00           C  
ATOM   1161  CD2 PHE   159     -50.385  67.887  36.045  1.00  0.00           C  
ATOM   1162  CE1 PHE   159     -49.993  67.546  33.271  1.00  0.00           C  
ATOM   1163  CE2 PHE   159     -51.297  67.089  35.290  1.00  0.00           C  
ATOM   1164  CZ  PHE   159     -51.099  66.920  33.895  1.00  0.00           C  
ATOM   1165  N   HIS   160     -50.510  70.754  37.693  1.00  0.00           N  
ATOM   1166  CA  HIS   160     -51.861  70.939  38.225  1.00  0.00           C  
ATOM   1167  C   HIS   160     -52.400  72.364  38.035  1.00  0.00           C  
ATOM   1168  O   HIS   160     -53.583  72.537  37.727  1.00  0.00           O  
ATOM   1169  CB  HIS   160     -51.924  70.503  39.696  1.00  0.00           C  
ATOM   1170  CG  HIS   160     -53.277  70.707  40.310  1.00  0.00           C  
ATOM   1171  ND1 HIS   160     -54.367  69.898  40.063  1.00  0.00           N  
ATOM   1172  CD2 HIS   160     -53.724  71.645  41.179  1.00  0.00           C  
ATOM   1173  CE1 HIS   160     -55.402  70.307  40.732  1.00  0.00           C  
ATOM   1174  NE2 HIS   160     -55.048  71.373  41.424  1.00  0.00           N  
ATOM   1175  N   ALA   161     -51.548  73.379  38.200  1.00  0.00           N  
ATOM   1176  CA  ALA   161     -51.972  74.755  37.929  1.00  0.00           C  
ATOM   1177  C   ALA   161     -52.417  74.918  36.478  1.00  0.00           C  
ATOM   1178  O   ALA   161     -53.519  75.409  36.213  1.00  0.00           O  
ATOM   1179  CB  ALA   161     -50.884  75.785  38.272  1.00  0.00           C  
ATOM   1180  N   TYR   162     -51.561  74.497  35.548  1.00  0.00           N  
ATOM   1181  CA  TYR   162     -51.861  74.597  34.118  1.00  0.00           C  
ATOM   1182  C   TYR   162     -53.007  73.670  33.702  1.00  0.00           C  
ATOM   1183  O   TYR   162     -53.718  73.952  32.736  1.00  0.00           O  
ATOM   1184  CB  TYR   162     -50.603  74.336  33.283  1.00  0.00           C  
ATOM   1185  CG  TYR   162     -49.674  75.480  33.503  1.00  0.00           C  
ATOM   1186  CD1 TYR   162     -50.148  76.660  34.091  1.00  0.00           C  
ATOM   1187  CD2 TYR   162     -48.311  75.406  33.138  1.00  0.00           C  
ATOM   1188  CE1 TYR   162     -49.299  77.761  34.318  1.00  0.00           C  
ATOM   1189  CE2 TYR   162     -47.435  76.517  33.362  1.00  0.00           C  
ATOM   1190  CZ  TYR   162     -47.950  77.688  33.955  1.00  0.00           C  
ATOM   1191  OH  TYR   162     -47.146  78.783  34.185  1.00  0.00           O  
ATOM   1192  N   LEU   163     -53.187  72.582  34.450  1.00  0.00           N  
ATOM   1193  CA  LEU   163     -54.298  71.650  34.241  1.00  0.00           C  
ATOM   1194  C   LEU   163     -55.655  72.285  34.564  1.00  0.00           C  
ATOM   1195  O   LEU   163     -56.544  72.283  33.719  1.00  0.00           O  
ATOM   1196  CB  LEU   163     -54.083  70.363  35.058  1.00  0.00           C  
ATOM   1197  CG  LEU   163     -55.144  69.253  35.082  1.00  0.00           C  
ATOM   1198  CD1 LEU   163     -55.391  68.655  33.698  1.00  0.00           C  
ATOM   1199  CD2 LEU   163     -54.747  68.162  36.074  1.00  0.00           C  
ATOM   1200  N   ALA   164     -55.809  72.845  35.767  1.00  0.00           N  
ATOM   1201  CA  ALA   164     -57.082  73.464  36.157  1.00  0.00           C  
ATOM   1202  C   ALA   164     -57.372  74.776  35.422  1.00  0.00           C  
ATOM   1203  O   ALA   164     -58.530  75.181  35.311  1.00  0.00           O  
ATOM   1204  CB  ALA   164     -57.216  73.686  37.689  1.00  0.00           C  
ATOM   1205  N   THR   165     -56.325  75.433  34.929  1.00  0.00           N  
ATOM   1206  CA  THR   165     -56.467  76.723  34.256  1.00  0.00           C  
ATOM   1207  C   THR   165     -56.917  76.562  32.811  1.00  0.00           C  
ATOM   1208  O   THR   165     -57.757  77.336  32.332  1.00  0.00           O  
ATOM   1209  CB  THR   165     -55.165  77.514  34.324  1.00  0.00           C  
ATOM   1210  OG1 THR   165     -54.806  77.747  35.678  1.00  0.00           O  
ATOM   1211  CG2 THR   165     -55.350  78.862  33.607  1.00  0.00           C  
ATOM   1212  N   TYR   166     -56.362  75.562  32.118  1.00  0.00           N  
ATOM   1213  CA  TYR   166     -56.680  75.345  30.703  1.00  0.00           C  
ATOM   1214  C   TYR   166     -58.119  74.904  30.480  1.00  0.00           C  
ATOM   1215  O   TYR   166     -58.696  75.180  29.436  1.00  0.00           O  
ATOM   1216  CB  TYR   166     -55.730  74.334  30.062  1.00  0.00           C  
ATOM   1217  CG  TYR   166     -55.644  74.472  28.558  1.00  0.00           C  
ATOM   1218  CD1 TYR   166     -56.557  73.818  27.716  1.00  0.00           C  
ATOM   1219  CD2 TYR   166     -54.656  75.259  27.974  1.00  0.00           C  
ATOM   1220  CE1 TYR   166     -56.486  73.951  26.337  1.00  0.00           C  
ATOM   1221  CE2 TYR   166     -54.574  75.396  26.598  1.00  0.00           C  
ATOM   1222  CZ  TYR   166     -55.486  74.743  25.783  1.00  0.00           C  
ATOM   1223  OH  TYR   166     -55.390  74.882  24.412  1.00  0.00           O  
ATOM   1224  N   LEU   167     -58.689  74.202  31.456  1.00  0.00           N  
ATOM   1225  CA  LEU   167     -60.081  73.785  31.366  1.00  0.00           C  
ATOM   1226  C   LEU   167     -61.002  74.991  31.574  1.00  0.00           C  
ATOM   1227  O   LEU   167     -62.093  75.049  31.001  1.00  0.00           O  
ATOM   1228  CB  LEU   167     -60.423  72.651  32.365  1.00  0.00           C  
ATOM   1229  CG  LEU   167     -59.737  71.323  32.039  1.00  0.00           C  
ATOM   1230  CD1 LEU   167     -59.928  70.224  33.083  1.00  0.00           C  
ATOM   1231  CD2 LEU   167     -60.194  70.662  30.739  1.00  0.00           C  
ATOM   1232  N   ALA   168     -60.555  75.958  32.373  1.00  0.00           N  
ATOM   1233  CA  ALA   168     -61.379  77.137  32.689  1.00  0.00           C  
ATOM   1234  C   ALA   168     -61.209  78.279  31.684  1.00  0.00           C  
ATOM   1235  O   ALA   168     -62.195  78.844  31.200  1.00  0.00           O  
ATOM   1236  CB  ALA   168     -61.150  77.645  34.133  1.00  0.00           C  
ATOM   1237  N   SER   169     -59.961  78.619  31.380  1.00  0.00           N  
ATOM   1238  CA  SER   169     -59.671  79.652  30.397  1.00  0.00           C  
ATOM   1239  C   SER   169     -58.433  79.257  29.589  1.00  0.00           C  
ATOM   1240  O   SER   169     -57.313  79.606  29.963  1.00  0.00           O  
ATOM   1241  CB  SER   169     -59.486  81.018  31.082  1.00  0.00           C  
ATOM   1242  OG  SER   169     -59.847  82.090  30.220  1.00  0.00           O  
ATOM   1243  N   PRO   170     -58.624  78.502  28.489  1.00  0.00           N  
ATOM   1244  CA  PRO   170     -57.482  78.184  27.629  1.00  0.00           C  
ATOM   1245  C   PRO   170     -56.851  79.463  27.097  1.00  0.00           C  
ATOM   1246  O   PRO   170     -55.692  79.463  26.673  1.00  0.00           O  
ATOM   1247  CB  PRO   170     -58.104  77.389  26.470  1.00  0.00           C  
ATOM   1248  CG  PRO   170     -59.419  76.916  26.964  1.00  0.00           C  
ATOM   1249  CD  PRO   170     -59.877  77.884  28.019  1.00  0.00           C  
ATOM   1250  N   LYS   171     -57.636  80.537  27.113  1.00  0.00           N  
ATOM   1251  CA  LYS   171     -57.188  81.856  26.694  1.00  0.00           C  
ATOM   1252  C   LYS   171     -56.051  82.321  27.591  1.00  0.00           C  
ATOM   1253  O   LYS   171     -54.948  82.603  27.117  1.00  0.00           O  
ATOM   1254  CB  LYS   171     -58.344  82.858  26.766  1.00  0.00           C  
ATOM   1255  CG  LYS   171     -57.960  84.267  26.309  1.00  0.00           C  
ATOM   1256  CD  LYS   171     -59.117  85.266  26.364  1.00  0.00           C  
ATOM   1257  CE  LYS   171     -59.541  85.634  27.787  1.00  0.00           C  
ATOM   1258  NZ  LYS   171     -60.536  86.729  27.752  1.00  0.00           N  
ATOM   1259  N   VAL   172     -56.344  82.390  28.887  1.00  0.00           N  
ATOM   1260  CA  VAL   172     -55.385  82.783  29.900  1.00  0.00           C  
ATOM   1261  C   VAL   172     -54.061  82.077  29.656  1.00  0.00           C  
ATOM   1262  O   VAL   172     -53.042  82.743  29.459  1.00  0.00           O  
ATOM   1263  CB  VAL   172     -55.947  82.486  31.301  1.00  0.00           C  
ATOM   1264  CG1 VAL   172     -54.921  82.670  32.421  1.00  0.00           C  
ATOM   1265  CG2 VAL   172     -57.127  83.381  31.687  1.00  0.00           C  
ATOM   1266  N   ALA   173     -54.094  80.740  29.623  1.00  0.00           N  
ATOM   1267  CA  ALA   173     -52.884  79.914  29.462  1.00  0.00           C  
ATOM   1268  C   ALA   173     -52.081  80.273  28.211  1.00  0.00           C  
ATOM   1269  O   ALA   173     -50.843  80.282  28.240  1.00  0.00           O  
ATOM   1270  CB  ALA   173     -53.198  78.392  29.463  1.00  0.00           C  
ATOM   1271  N   HIS   174     -52.779  80.564  27.117  1.00  0.00           N  
ATOM   1272  CA  HIS   174     -52.105  80.874  25.871  1.00  0.00           C  
ATOM   1273  C   HIS   174     -51.569  82.295  25.913  1.00  0.00           C  
ATOM   1274  O   HIS   174     -50.606  82.624  25.211  1.00  0.00           O  
ATOM   1275  CB  HIS   174     -53.045  80.710  24.684  1.00  0.00           C  
ATOM   1276  CG  HIS   174     -53.300  79.291  24.295  1.00  0.00           C  
ATOM   1277  ND1 HIS   174     -52.321  78.475  23.772  1.00  0.00           N  
ATOM   1278  CD2 HIS   174     -54.434  78.553  24.313  1.00  0.00           C  
ATOM   1279  CE1 HIS   174     -52.836  77.289  23.501  1.00  0.00           C  
ATOM   1280  NE2 HIS   174     -54.119  77.313  23.812  1.00  0.00           N  
ATOM   1281  N   ARG   175     -52.214  83.144  26.712  1.00  0.00           N  
ATOM   1282  CA  ARG   175     -51.728  84.502  26.917  1.00  0.00           C  
ATOM   1283  C   ARG   175     -50.530  84.486  27.875  1.00  0.00           C  
ATOM   1284  O   ARG   175     -49.544  85.193  27.657  1.00  0.00           O  
ATOM   1285  CB  ARG   175     -52.845  85.417  27.432  1.00  0.00           C  
ATOM   1286  CG  ARG   175     -52.501  86.901  27.387  1.00  0.00           C  
ATOM   1287  CD  ARG   175     -52.331  87.400  25.960  1.00  0.00           C  
ATOM   1288  NE  ARG   175     -53.628  87.635  25.343  1.00  0.00           N  
ATOM   1289  CZ  ARG   175     -53.877  87.563  24.042  1.00  0.00           C  
ATOM   1290  NH1 ARG   175     -52.913  87.241  23.191  1.00  0.00           N  
ATOM   1291  NH2 ARG   175     -55.099  87.806  23.597  1.00  0.00           N  
ATOM   1292  N   MET   176     -50.630  83.666  28.921  1.00  0.00           N  
ATOM   1293  CA  MET   176     -49.538  83.419  29.851  1.00  0.00           C  
ATOM   1294  C   MET   176     -48.283  82.994  29.081  1.00  0.00           C  
ATOM   1295  O   MET   176     -47.326  83.765  28.996  1.00  0.00           O  
ATOM   1296  CB  MET   176     -49.968  82.351  30.860  1.00  0.00           C  
ATOM   1297  CG  MET   176     -51.060  82.825  31.822  1.00  0.00           C  
ATOM   1298  SD  MET   176     -51.666  81.546  32.963  1.00  0.00           S  
ATOM   1299  CE  MET   176     -50.120  81.433  33.909  1.00  0.00           C  
ATOM   1300  N   VAL   177     -48.300  81.794  28.497  1.00  0.00           N  
ATOM   1301  CA  VAL   177     -47.205  81.309  27.646  1.00  0.00           C  
ATOM   1302  C   VAL   177     -46.744  82.380  26.635  1.00  0.00           C  
ATOM   1303  O   VAL   177     -45.542  82.572  26.431  1.00  0.00           O  
ATOM   1304  CB  VAL   177     -47.576  79.971  26.944  1.00  0.00           C  
ATOM   1305  CG1 VAL   177     -46.419  79.430  26.111  1.00  0.00           C  
ATOM   1306  CG2 VAL   177     -47.948  78.924  27.975  1.00  0.00           C  
ATOM   1307  N   GLY   178     -47.695  83.093  26.032  1.00  0.00           N  
ATOM   1308  CA  GLY   178     -47.384  84.246  25.193  1.00  0.00           C  
ATOM   1309  C   GLY   178     -46.344  85.190  25.791  1.00  0.00           C  
ATOM   1310  O   GLY   178     -45.395  85.606  25.104  1.00  0.00           O  
ATOM   1311  N   TYR   179     -46.510  85.529  27.070  1.00  0.00           N  
ATOM   1312  CA  TYR   179     -45.600  86.481  27.728  1.00  0.00           C  
ATOM   1313  C   TYR   179     -44.331  85.823  28.268  1.00  0.00           C  
ATOM   1314  O   TYR   179     -43.296  86.488  28.386  1.00  0.00           O  
ATOM   1315  CB  TYR   179     -46.302  87.278  28.833  1.00  0.00           C  
ATOM   1316  CG  TYR   179     -47.449  88.157  28.365  1.00  0.00           C  
ATOM   1317  CD1 TYR   179     -47.227  89.245  27.509  1.00  0.00           C  
ATOM   1318  CD2 TYR   179     -48.750  87.923  28.808  1.00  0.00           C  
ATOM   1319  CE1 TYR   179     -48.275  90.050  27.090  1.00  0.00           C  
ATOM   1320  CE2 TYR   179     -49.802  88.730  28.398  1.00  0.00           C  
ATOM   1321  CZ  TYR   179     -49.566  89.790  27.534  1.00  0.00           C  
ATOM   1322  OH  TYR   179     -50.623  90.593  27.122  1.00  0.00           O  
ATOM   1323  N   LEU   180     -44.408  84.525  28.594  1.00  0.00           N  
ATOM   1324  CA  LEU   180     -43.211  83.763  28.948  1.00  0.00           C  
ATOM   1325  C   LEU   180     -42.232  83.844  27.792  1.00  0.00           C  
ATOM   1326  O   LEU   180     -41.053  84.161  27.978  1.00  0.00           O  
ATOM   1327  CB  LEU   180     -43.537  82.291  29.226  1.00  0.00           C  
ATOM   1328  CG  LEU   180     -44.173  81.811  30.539  1.00  0.00           C  
ATOM   1329  CD1 LEU   180     -44.107  80.299  30.556  1.00  0.00           C  
ATOM   1330  CD2 LEU   180     -43.494  82.377  31.779  1.00  0.00           C  
ATOM   1331  N   GLU   181     -42.747  83.581  26.593  1.00  0.00           N  
ATOM   1332  CA  GLU   181     -41.955  83.577  25.366  1.00  0.00           C  
ATOM   1333  C   GLU   181     -41.391  84.955  24.987  1.00  0.00           C  
ATOM   1334  O   GLU   181     -40.338  85.040  24.359  1.00  0.00           O  
ATOM   1335  CB  GLU   181     -42.764  82.982  24.206  1.00  0.00           C  
ATOM   1336  CG  GLU   181     -43.219  81.535  24.410  1.00  0.00           C  
ATOM   1337  CD  GLU   181     -42.078  80.545  24.648  1.00  0.00           C  
ATOM   1338  OE1 GLU   181     -40.905  80.843  24.327  1.00  0.00           O  
ATOM   1339  OE2 GLU   181     -42.350  79.444  25.153  1.00  0.00           O  
ATOM   1340  N   GLU   182     -42.095  86.025  25.348  1.00  0.00           N  
ATOM   1341  CA  GLU   182     -41.535  87.364  25.212  1.00  0.00           C  
ATOM   1342  C   GLU   182     -40.260  87.390  26.023  1.00  0.00           C  
ATOM   1343  O   GLU   182     -39.186  87.699  25.508  1.00  0.00           O  
ATOM   1344  CB  GLU   182     -42.516  88.443  25.707  1.00  0.00           C  
ATOM   1345  CG  GLU   182     -43.449  88.967  24.627  1.00  0.00           C  
ATOM   1346  CD  GLU   182     -44.525  89.906  25.153  1.00  0.00           C  
ATOM   1347  OE1 GLU   182     -45.696  89.775  24.716  1.00  0.00           O  
ATOM   1348  OE2 GLU   182     -44.206  90.787  25.984  1.00  0.00           O  
ATOM   1349  N   GLU   183     -40.396  86.991  27.284  1.00  0.00           N  
ATOM   1350  CA  GLU   183     -39.318  87.001  28.262  1.00  0.00           C  
ATOM   1351  C   GLU   183     -38.146  86.072  27.958  1.00  0.00           C  
ATOM   1352  O   GLU   183     -36.991  86.427  28.222  1.00  0.00           O  
ATOM   1353  CB  GLU   183     -39.890  86.710  29.656  1.00  0.00           C  
ATOM   1354  CG  GLU   183     -40.770  87.827  30.200  1.00  0.00           C  
ATOM   1355  CD  GLU   183     -40.052  89.171  30.258  1.00  0.00           C  
ATOM   1356  OE1 GLU   183     -38.816  89.194  30.473  1.00  0.00           O  
ATOM   1357  OE2 GLU   183     -40.721  90.212  30.090  1.00  0.00           O  
ATOM   1358  N   ALA   184     -38.434  84.890  27.417  1.00  0.00           N  
ATOM   1359  CA  ALA   184     -37.382  83.911  27.121  1.00  0.00           C  
ATOM   1360  C   ALA   184     -36.470  84.444  26.027  1.00  0.00           C  
ATOM   1361  O   ALA   184     -35.241  84.246  26.072  1.00  0.00           O  
ATOM   1362  CB  ALA   184     -37.986  82.577  26.708  1.00  0.00           C  
ATOM   1363  N   VAL   185     -37.088  85.121  25.055  1.00  0.00           N  
ATOM   1364  CA  VAL   185     -36.386  85.746  23.946  1.00  0.00           C  
ATOM   1365  C   VAL   185     -35.428  86.846  24.440  1.00  0.00           C  
ATOM   1366  O   VAL   185     -34.254  86.886  24.027  1.00  0.00           O  
ATOM   1367  CB  VAL   185     -37.391  86.306  22.903  1.00  0.00           C  
ATOM   1368  CG1 VAL   185     -36.722  87.275  21.930  1.00  0.00           C  
ATOM   1369  CG2 VAL   185     -38.062  85.162  22.145  1.00  0.00           C  
ATOM   1370  N   HIS   186     -35.939  87.722  25.313  1.00  0.00           N  
ATOM   1371  CA  HIS   186     -35.146  88.807  25.904  1.00  0.00           C  
ATOM   1372  C   HIS   186     -33.955  88.203  26.626  1.00  0.00           C  
ATOM   1373  O   HIS   186     -32.810  88.603  26.390  1.00  0.00           O  
ATOM   1374  CB  HIS   186     -35.953  89.697  26.881  1.00  0.00           C  
ATOM   1375  CG  HIS   186     -35.120  90.767  27.523  1.00  0.00           C  
ATOM   1376  ND1 HIS   186     -34.686  91.903  26.870  1.00  0.00           N  
ATOM   1377  CD2 HIS   186     -34.635  90.877  28.782  1.00  0.00           C  
ATOM   1378  CE1 HIS   186     -33.990  92.652  27.670  1.00  0.00           C  
ATOM   1379  NE2 HIS   186     -33.937  92.058  28.846  1.00  0.00           N  
ATOM   1380  N   SER   187     -34.227  87.215  27.475  1.00  0.00           N  
ATOM   1381  CA  SER   187     -33.185  86.540  28.232  1.00  0.00           C  
ATOM   1382  C   SER   187     -32.113  85.988  27.293  1.00  0.00           C  
ATOM   1383  O   SER   187     -30.917  86.199  27.504  1.00  0.00           O  
ATOM   1384  CB  SER   187     -33.792  85.408  29.091  1.00  0.00           C  
ATOM   1385  OG  SER   187     -32.767  84.739  29.812  1.00  0.00           O  
ATOM   1386  N   TYR   188     -32.549  85.299  26.247  1.00  0.00           N  
ATOM   1387  CA  TYR   188     -31.632  84.671  25.307  1.00  0.00           C  
ATOM   1388  C   TYR   188     -30.809  85.651  24.478  1.00  0.00           C  
ATOM   1389  O   TYR   188     -29.642  85.382  24.181  1.00  0.00           O  
ATOM   1390  CB  TYR   188     -32.380  83.688  24.406  1.00  0.00           C  
ATOM   1391  CG  TYR   188     -32.654  82.334  25.054  1.00  0.00           C  
ATOM   1392  CD1 TYR   188     -31.634  81.630  25.718  1.00  0.00           C  
ATOM   1393  CD2 TYR   188     -33.922  81.750  24.991  1.00  0.00           C  
ATOM   1394  CE1 TYR   188     -31.874  80.400  26.304  1.00  0.00           C  
ATOM   1395  CE2 TYR   188     -34.172  80.509  25.577  1.00  0.00           C  
ATOM   1396  CZ  TYR   188     -33.144  79.841  26.230  1.00  0.00           C  
ATOM   1397  OH  TYR   188     -33.381  78.618  26.811  1.00  0.00           O  
ATOM   1398  N   THR   189     -31.394  86.785  24.101  1.00  0.00           N  
ATOM   1399  CA  THR   189     -30.633  87.775  23.336  1.00  0.00           C  
ATOM   1400  C   THR   189     -29.577  88.410  24.234  1.00  0.00           C  
ATOM   1401  O   THR   189     -28.425  88.564  23.817  1.00  0.00           O  
ATOM   1402  CB  THR   189     -31.512  88.823  22.602  1.00  0.00           C  
ATOM   1403  OG1 THR   189     -30.709  89.951  22.214  1.00  0.00           O  
ATOM   1404  CG2 THR   189     -32.635  89.308  23.469  1.00  0.00           C  
ATOM   1405  N   GLU   190     -29.967  88.736  25.471  1.00  0.00           N  
ATOM   1406  CA  GLU   190     -29.040  89.206  26.498  1.00  0.00           C  
ATOM   1407  C   GLU   190     -27.801  88.327  26.590  1.00  0.00           C  
ATOM   1408  O   GLU   190     -26.683  88.835  26.804  1.00  0.00           O  
ATOM   1409  CB  GLU   190     -29.742  89.259  27.858  1.00  0.00           C  
ATOM   1410  CG  GLU   190     -28.855  89.798  28.982  1.00  0.00           C  
ATOM   1411  CD  GLU   190     -29.690  89.858  30.253  1.00  0.00           C  
ATOM   1412  OE1 GLU   190     -30.898  89.505  30.184  1.00  0.00           O  
ATOM   1413  OE2 GLU   190     -29.132  90.257  31.309  1.00  0.00           O  
ATOM   1414  N   PHE   191     -27.996  87.014  26.421  1.00  0.00           N  
ATOM   1415  CA  PHE   191     -26.893  86.063  26.406  1.00  0.00           C  
ATOM   1416  C   PHE   191     -26.049  86.221  25.130  1.00  0.00           C  
ATOM   1417  O   PHE   191     -24.820  86.155  25.193  1.00  0.00           O  
ATOM   1418  CB  PHE   191     -27.393  84.594  26.577  1.00  0.00           C  
ATOM   1419  CG  PHE   191     -27.923  84.460  27.963  1.00  0.00           C  
ATOM   1420  CD1 PHE   191     -27.611  85.392  28.978  1.00  0.00           C  
ATOM   1421  CD2 PHE   191     -28.763  83.380  28.291  1.00  0.00           C  
ATOM   1422  CE1 PHE   191     -28.126  85.257  30.300  1.00  0.00           C  
ATOM   1423  CE2 PHE   191     -29.293  83.221  29.607  1.00  0.00           C  
ATOM   1424  CZ  PHE   191     -28.970  84.165  30.616  1.00  0.00           C  
ATOM   1425  N   LEU   192     -26.700  86.426  23.982  1.00  0.00           N  
ATOM   1426  CA  LEU   192     -25.979  86.552  22.696  1.00  0.00           C  
ATOM   1427  C   LEU   192     -25.150  87.832  22.711  1.00  0.00           C  
ATOM   1428  O   LEU   192     -23.956  87.826  22.391  1.00  0.00           O  
ATOM   1429  CB  LEU   192     -26.951  86.565  21.510  1.00  0.00           C  
ATOM   1430  CG  LEU   192     -27.634  85.218  21.266  1.00  0.00           C  
ATOM   1431  CD1 LEU   192     -28.742  85.237  20.215  1.00  0.00           C  
ATOM   1432  CD2 LEU   192     -26.708  84.102  20.785  1.00  0.00           C  
ATOM   1433  N   ARG   193     -25.826  88.921  23.074  1.00  0.00           N  
ATOM   1434  CA  ARG   193     -25.228  90.184  23.452  1.00  0.00           C  
ATOM   1435  C   ARG   193     -23.999  89.948  24.332  1.00  0.00           C  
ATOM   1436  O   ARG   193     -22.892  90.376  23.990  1.00  0.00           O  
ATOM   1437  CB  ARG   193     -26.284  91.018  24.193  1.00  0.00           C  
ATOM   1438  CG  ARG   193     -26.180  92.524  24.023  1.00  0.00           C  
ATOM   1439  CD  ARG   193     -27.533  93.230  24.110  1.00  0.00           C  
ATOM   1440  NE  ARG   193     -27.438  94.568  23.500  1.00  0.00           N  
ATOM   1441  CZ  ARG   193     -28.342  95.112  22.684  1.00  0.00           C  
ATOM   1442  NH1 ARG   193     -29.462  94.464  22.359  1.00  0.00           N  
ATOM   1443  NH2 ARG   193     -28.118  96.316  22.188  1.00  0.00           N  
ATOM   1444  N   ASP   194     -24.184  89.229  25.439  1.00  0.00           N  
ATOM   1445  CA  ASP   194     -23.068  88.883  26.348  1.00  0.00           C  
ATOM   1446  C   ASP   194     -21.919  88.125  25.668  1.00  0.00           C  
ATOM   1447  O   ASP   194     -20.747  88.363  25.965  1.00  0.00           O  
ATOM   1448  CB  ASP   194     -23.573  88.124  27.563  1.00  0.00           C  
ATOM   1449  CG  ASP   194     -24.309  89.109  28.460  1.00  0.00           C  
ATOM   1450  OD1 ASP   194     -24.180  90.339  28.219  1.00  0.00           O  
ATOM   1451  OD2 ASP   194     -25.010  88.644  29.399  1.00  0.00           O  
ATOM   1452  N   LEU   195     -22.246  87.222  24.751  1.00  0.00           N  
ATOM   1453  CA  LEU   195     -21.208  86.573  23.954  1.00  0.00           C  
ATOM   1454  C   LEU   195     -20.431  87.623  23.145  1.00  0.00           C  
ATOM   1455  O   LEU   195     -19.206  87.694  23.235  1.00  0.00           O  
ATOM   1456  CB  LEU   195     -21.774  85.452  23.053  1.00  0.00           C  
ATOM   1457  CG  LEU   195     -22.241  84.221  23.832  1.00  0.00           C  
ATOM   1458  CD1 LEU   195     -22.976  83.171  23.000  1.00  0.00           C  
ATOM   1459  CD2 LEU   195     -21.127  83.422  24.507  1.00  0.00           C  
ATOM   1460  N   GLU   196     -21.152  88.452  22.394  1.00  0.00           N  
ATOM   1461  CA  GLU   196     -20.535  89.458  21.524  1.00  0.00           C  
ATOM   1462  C   GLU   196     -19.631  90.457  22.252  1.00  0.00           C  
ATOM   1463  O   GLU   196     -18.624  90.894  21.694  1.00  0.00           O  
ATOM   1464  CB  GLU   196     -21.603  90.180  20.695  1.00  0.00           C  
ATOM   1465  CG  GLU   196     -22.226  89.304  19.607  1.00  0.00           C  
ATOM   1466  CD  GLU   196     -23.329  90.106  18.931  1.00  0.00           C  
ATOM   1467  OE1 GLU   196     -23.590  91.252  19.385  1.00  0.00           O  
ATOM   1468  OE2 GLU   196     -23.924  89.584  17.950  1.00  0.00           O  
ATOM   1469  N   ALA   197     -19.992  90.799  23.490  1.00  0.00           N  
ATOM   1470  CA  ALA   197     -19.193  91.693  24.334  1.00  0.00           C  
ATOM   1471  C   ALA   197     -17.859  91.068  24.719  1.00  0.00           C  
ATOM   1472  O   ALA   197     -16.861  91.779  24.904  1.00  0.00           O  
ATOM   1473  CB  ALA   197     -19.929  92.017  25.627  1.00  0.00           C  
ATOM   1474  N   GLY   198     -17.895  89.808  25.090  1.00  0.00           N  
ATOM   1475  CA  GLY   198     -16.726  89.008  25.443  1.00  0.00           C  
ATOM   1476  C   GLY   198     -16.687  87.947  24.347  1.00  0.00           C  
ATOM   1477  O   GLY   198     -17.719  87.392  23.959  1.00  0.00           O  
ATOM   1478  N   LYS   199     -15.502  87.638  23.822  1.00  0.00           N  
ATOM   1479  CA  LYS   199     -15.378  86.600  22.795  1.00  0.00           C  
ATOM   1480  C   LYS   199     -15.059  85.324  23.563  1.00  0.00           C  
ATOM   1481  O   LYS   199     -13.980  85.159  24.139  1.00  0.00           O  
ATOM   1482  CB  LYS   199     -14.270  86.613  21.736  1.00  0.00           C  
ATOM   1483  CG  LYS   199     -14.386  85.477  20.718  1.00  0.00           C  
ATOM   1484  CD  LYS   199     -13.285  85.492  19.655  1.00  0.00           C  
ATOM   1485  CE  LYS   199     -13.447  84.406  18.590  1.00  0.00           C  
ATOM   1486  NZ  LYS   199     -12.329  84.474  17.623  1.00  0.00           N  
ATOM   1487  N   ILE   200     -16.011  84.400  23.575  1.00  0.00           N  
ATOM   1488  CA  ILE   200     -15.871  83.160  24.330  1.00  0.00           C  
ATOM   1489  C   ILE   200     -15.687  81.886  23.505  1.00  0.00           C  
ATOM   1490  O   ILE   200     -16.471  81.568  22.607  1.00  0.00           O  
ATOM   1491  CB  ILE   200     -16.878  82.430  25.247  1.00  0.00           C  
ATOM   1492  CG1 ILE   200     -17.317  83.264  26.462  1.00  0.00           C  
ATOM   1493  CG2 ILE   200     -16.332  81.118  25.836  1.00  0.00           C  
ATOM   1494  CD1 ILE   200     -18.478  82.645  27.239  1.00  0.00           C  
ATOM   1495  N   ASP   201     -14.627  81.142  23.817  1.00  0.00           N  
ATOM   1496  CA  ASP   201     -14.329  79.877  23.144  1.00  0.00           C  
ATOM   1497  C   ASP   201     -14.931  78.756  23.992  1.00  0.00           C  
ATOM   1498  O   ASP   201     -14.600  78.589  25.169  1.00  0.00           O  
ATOM   1499  CB  ASP   201     -12.857  79.494  22.967  1.00  0.00           C  
ATOM   1500  CG  ASP   201     -12.801  78.192  22.181  1.00  0.00           C  
ATOM   1501  OD1 ASP   201     -13.889  77.615  21.913  1.00  0.00           O  
ATOM   1502  OD2 ASP   201     -11.670  77.757  21.837  1.00  0.00           O  
ATOM   1503  N   ASP   202     -15.828  77.969  23.405  1.00  0.00           N  
ATOM   1504  CA  ASP   202     -16.460  76.863  24.121  1.00  0.00           C  
ATOM   1505  C   ASP   202     -15.734  75.581  23.706  1.00  0.00           C  
ATOM   1506  O   ASP   202     -14.819  75.595  22.879  1.00  0.00           O  
ATOM   1507  CB  ASP   202     -17.941  76.589  23.845  1.00  0.00           C  
ATOM   1508  CG  ASP   202     -18.075  76.148  22.395  1.00  0.00           C  
ATOM   1509  OD1 ASP   202     -17.022  75.878  21.758  1.00  0.00           O  
ATOM   1510  OD2 ASP   202     -19.233  76.074  21.904  1.00  0.00           O  
ATOM   1511  N   VAL   203     -16.137  74.450  24.279  1.00  0.00           N  
ATOM   1512  CA  VAL   203     -15.533  73.157  23.969  1.00  0.00           C  
ATOM   1513  C   VAL   203     -16.597  72.126  23.576  1.00  0.00           C  
ATOM   1514  O   VAL   203     -16.502  70.935  23.886  1.00  0.00           O  
ATOM   1515  CB  VAL   203     -14.818  71.954  24.623  1.00  0.00           C  
ATOM   1516  CG1 VAL   203     -13.445  72.301  25.202  1.00  0.00           C  
ATOM   1517  CG2 VAL   203     -15.599  71.339  25.786  1.00  0.00           C  
ATOM   1518  N   PRO   204     -17.703  72.659  22.856  1.00  0.00           N  
ATOM   1519  CA  PRO   204     -18.654  71.649  22.459  1.00  0.00           C  
ATOM   1520  C   PRO   204     -20.023  72.348  22.379  1.00  0.00           C  
ATOM   1521  O   PRO   204     -20.539  72.895  23.373  1.00  0.00           O  
ATOM   1522  CB  PRO   204     -18.684  70.497  23.489  1.00  0.00           C  
ATOM   1523  CG  PRO   204     -17.369  70.327  24.252  1.00  0.00           C  
ATOM   1524  CD  PRO   204     -16.675  71.650  24.580  1.00  0.00           C  
ATOM   1525  N   ALA   205     -20.553  72.403  21.162  1.00  0.00           N  
ATOM   1526  CA  ALA   205     -21.981  72.456  20.949  1.00  0.00           C  
ATOM   1527  C   ALA   205     -22.363  70.972  20.960  1.00  0.00           C  
ATOM   1528  O   ALA   205     -21.733  70.165  20.264  1.00  0.00           O  
ATOM   1529  CB  ALA   205     -22.326  73.139  19.607  1.00  0.00           C  
ATOM   1530  N   PRO   206     -23.354  70.594  21.789  1.00  0.00           N  
ATOM   1531  CA  PRO   206     -23.685  69.175  21.985  1.00  0.00           C  
ATOM   1532  C   PRO   206     -24.152  68.451  20.721  1.00  0.00           C  
ATOM   1533  O   PRO   206     -24.720  69.071  19.813  1.00  0.00           O  
ATOM   1534  CB  PRO   206     -24.806  69.217  23.030  1.00  0.00           C  
ATOM   1535  CG  PRO   206     -24.579  70.503  23.767  1.00  0.00           C  
ATOM   1536  CD  PRO   206     -24.111  71.463  22.709  1.00  0.00           C  
ATOM   1537  N   ALA   207     -23.882  67.148  20.680  1.00  0.00           N  
ATOM   1538  CA  ALA   207     -24.303  66.250  19.602  1.00  0.00           C  
ATOM   1539  C   ALA   207     -25.805  66.401  19.284  1.00  0.00           C  
ATOM   1540  O   ALA   207     -26.171  66.616  18.125  1.00  0.00           O  
ATOM   1541  CB  ALA   207     -23.968  64.795  19.987  1.00  0.00           C  
ATOM   1542  N   ILE   208     -26.655  66.307  20.314  1.00  0.00           N  
ATOM   1543  CA  ILE   208     -28.107  66.504  20.184  1.00  0.00           C  
ATOM   1544  C   ILE   208     -28.483  67.722  19.351  1.00  0.00           C  
ATOM   1545  O   ILE   208     -29.293  67.625  18.424  1.00  0.00           O  
ATOM   1546  CB  ILE   208     -28.837  66.681  21.550  1.00  0.00           C  
ATOM   1547  CG1 ILE   208     -28.841  65.408  22.413  1.00  0.00           C  
ATOM   1548  CG2 ILE   208     -30.317  67.075  21.408  1.00  0.00           C  
ATOM   1549  CD1 ILE   208     -29.304  65.647  23.849  1.00  0.00           C  
ATOM   1550  N   ALA   209     -27.901  68.864  19.702  1.00  0.00           N  
ATOM   1551  CA  ALA   209     -28.290  70.143  19.132  1.00  0.00           C  
ATOM   1552  C   ALA   209     -27.884  70.258  17.671  1.00  0.00           C  
ATOM   1553  O   ALA   209     -28.684  70.690  16.830  1.00  0.00           O  
ATOM   1554  CB  ALA   209     -27.705  71.282  19.950  1.00  0.00           C  
ATOM   1555  N   ILE   210     -26.649  69.861  17.367  1.00  0.00           N  
ATOM   1556  CA  ILE   210     -26.126  69.989  16.006  1.00  0.00           C  
ATOM   1557  C   ILE   210     -26.993  69.235  15.015  1.00  0.00           C  
ATOM   1558  O   ILE   210     -27.182  69.689  13.890  1.00  0.00           O  
ATOM   1559  CB  ILE   210     -24.693  69.472  15.894  1.00  0.00           C  
ATOM   1560  CG1 ILE   210     -23.670  70.331  16.655  1.00  0.00           C  
ATOM   1561  CG2 ILE   210     -24.173  69.414  14.448  1.00  0.00           C  
ATOM   1562  CD1 ILE   210     -22.293  69.679  16.772  1.00  0.00           C  
ATOM   1563  N   ASP   211     -27.501  68.072  15.425  1.00  0.00           N  
ATOM   1564  CA  ASP   211     -28.350  67.278  14.533  1.00  0.00           C  
ATOM   1565  C   ASP   211     -29.775  67.824  14.492  1.00  0.00           C  
ATOM   1566  O   ASP   211     -30.390  67.847  13.432  1.00  0.00           O  
ATOM   1567  CB  ASP   211     -28.325  65.755  14.831  1.00  0.00           C  
ATOM   1568  CG  ASP   211     -26.973  65.212  14.390  1.00  0.00           C  
ATOM   1569  OD1 ASP   211     -26.258  65.936  13.648  1.00  0.00           O  
ATOM   1570  OD2 ASP   211     -26.638  64.065  14.790  1.00  0.00           O  
ATOM   1571  N   TYR   212     -30.269  68.280  15.639  1.00  0.00           N  
ATOM   1572  CA  TYR   212     -31.636  68.773  15.766  1.00  0.00           C  
ATOM   1573  C   TYR   212     -31.914  70.068  14.994  1.00  0.00           C  
ATOM   1574  O   TYR   212     -32.933  70.169  14.310  1.00  0.00           O  
ATOM   1575  CB  TYR   212     -32.017  68.953  17.238  1.00  0.00           C  
ATOM   1576  CG  TYR   212     -33.443  69.411  17.410  1.00  0.00           C  
ATOM   1577  CD1 TYR   212     -34.504  68.553  17.127  1.00  0.00           C  
ATOM   1578  CD2 TYR   212     -33.738  70.706  17.840  1.00  0.00           C  
ATOM   1579  CE1 TYR   212     -35.814  68.965  17.273  1.00  0.00           C  
ATOM   1580  CE2 TYR   212     -35.050  71.120  17.993  1.00  0.00           C  
ATOM   1581  CZ  TYR   212     -36.080  70.239  17.702  1.00  0.00           C  
ATOM   1582  OH  TYR   212     -37.385  70.630  17.840  1.00  0.00           O  
ATOM   1583  N   TRP   213     -31.033  71.059  15.125  1.00  0.00           N  
ATOM   1584  CA  TRP   213     -31.150  72.289  14.338  1.00  0.00           C  
ATOM   1585  C   TRP   213     -30.335  72.206  13.049  1.00  0.00           C  
ATOM   1586  O   TRP   213     -30.231  73.188  12.305  1.00  0.00           O  
ATOM   1587  CB  TRP   213     -30.756  73.525  15.154  1.00  0.00           C  
ATOM   1588  CG  TRP   213     -31.779  73.893  16.176  1.00  0.00           C  
ATOM   1589  CD1 TRP   213     -32.933  74.591  15.964  1.00  0.00           C  
ATOM   1590  CD2 TRP   213     -31.750  73.574  17.573  1.00  0.00           C  
ATOM   1591  NE1 TRP   213     -33.630  74.723  17.142  1.00  0.00           N  
ATOM   1592  CE2 TRP   213     -32.929  74.104  18.145  1.00  0.00           C  
ATOM   1593  CE3 TRP   213     -30.852  72.878  18.393  1.00  0.00           C  
ATOM   1594  CZ2 TRP   213     -33.229  73.971  19.505  1.00  0.00           C  
ATOM   1595  CZ3 TRP   213     -31.153  72.737  19.748  1.00  0.00           C  
ATOM   1596  CH2 TRP   213     -32.327  73.287  20.290  1.00  0.00           C  
ATOM   1597  N   ARG   214     -29.788  71.026  12.779  1.00  0.00           N  
ATOM   1598  CA  ARG   214     -28.928  70.797  11.616  1.00  0.00           C  
ATOM   1599  C   ARG   214     -27.826  71.851  11.425  1.00  0.00           C  
ATOM   1600  O   ARG   214     -27.741  72.530  10.396  1.00  0.00           O  
ATOM   1601  CB  ARG   214     -29.748  70.597  10.339  1.00  0.00           C  
ATOM   1602  CG  ARG   214     -30.654  69.365  10.382  1.00  0.00           C  
ATOM   1603  CD  ARG   214     -31.386  69.096   9.066  1.00  0.00           C  
ATOM   1604  NE  ARG   214     -32.388  68.024   9.322  1.00  0.00           N  
ATOM   1605  CZ  ARG   214     -33.168  67.560   8.301  1.00  0.00           C  
ATOM   1606  NH1 ARG   214     -32.824  68.245   7.172  1.00  0.00           N  
ATOM   1607  NH2 ARG   214     -33.986  66.593   8.809  1.00  0.00           N  
ATOM   1608  N   LEU   215     -26.988  71.982  12.440  1.00  0.00           N  
ATOM   1609  CA  LEU   215     -25.852  72.885  12.391  1.00  0.00           C  
ATOM   1610  C   LEU   215     -24.656  72.190  11.731  1.00  0.00           C  
ATOM   1611  O   LEU   215     -24.476  70.973  11.877  1.00  0.00           O  
ATOM   1612  CB  LEU   215     -25.506  73.347  13.808  1.00  0.00           C  
ATOM   1613  CG  LEU   215     -26.666  74.006  14.579  1.00  0.00           C  
ATOM   1614  CD1 LEU   215     -26.580  73.779  16.086  1.00  0.00           C  
ATOM   1615  CD2 LEU   215     -26.824  75.490  14.248  1.00  0.00           C  
ATOM   1616  N   PRO   216     -23.857  72.955  10.987  1.00  0.00           N  
ATOM   1617  CA  PRO   216     -22.582  72.456  10.477  1.00  0.00           C  
ATOM   1618  C   PRO   216     -21.649  72.316  11.667  1.00  0.00           C  
ATOM   1619  O   PRO   216     -21.807  73.014  12.668  1.00  0.00           O  
ATOM   1620  CB  PRO   216     -21.974  73.400   9.439  1.00  0.00           C  
ATOM   1621  CG  PRO   216     -22.406  74.857   9.613  1.00  0.00           C  
ATOM   1622  CD  PRO   216     -23.844  75.015  10.111  1.00  0.00           C  
ATOM   1623  N   ALA   217     -20.673  71.424  11.553  1.00  0.00           N  
ATOM   1624  CA  ALA   217     -19.881  71.013  12.710  1.00  0.00           C  
ATOM   1625  C   ALA   217     -19.112  72.162  13.359  1.00  0.00           C  
ATOM   1626  O   ALA   217     -18.763  72.094  14.539  1.00  0.00           O  
ATOM   1627  CB  ALA   217     -18.953  69.840  12.353  1.00  0.00           C  
ATOM   1628  N   GLY   218     -18.894  73.227  12.590  1.00  0.00           N  
ATOM   1629  CA  GLY   218     -18.074  74.361  13.018  1.00  0.00           C  
ATOM   1630  C   GLY   218     -18.887  75.479  13.665  1.00  0.00           C  
ATOM   1631  O   GLY   218     -18.325  76.485  14.115  1.00  0.00           O  
ATOM   1632  N   ALA   219     -20.208  75.299  13.703  1.00  0.00           N  
ATOM   1633  CA  ALA   219     -21.122  76.306  14.246  1.00  0.00           C  
ATOM   1634  C   ALA   219     -20.798  76.660  15.707  1.00  0.00           C  
ATOM   1635  O   ALA   219     -20.393  75.793  16.489  1.00  0.00           O  
ATOM   1636  CB  ALA   219     -22.564  75.840  14.107  1.00  0.00           C  
ATOM   1637  N   THR   220     -20.995  77.932  16.056  1.00  0.00           N  
ATOM   1638  CA  THR   220     -20.617  78.483  17.360  1.00  0.00           C  
ATOM   1639  C   THR   220     -21.683  78.208  18.412  1.00  0.00           C  
ATOM   1640  O   THR   220     -22.772  77.724  18.084  1.00  0.00           O  
ATOM   1641  CB  THR   220     -20.405  80.008  17.265  1.00  0.00           C  
ATOM   1642  OG1 THR   220     -21.635  80.635  16.879  1.00  0.00           O  
ATOM   1643  CG2 THR   220     -19.313  80.351  16.237  1.00  0.00           C  
ATOM   1644  N   LEU   221     -21.370  78.501  19.674  1.00  0.00           N  
ATOM   1645  CA  LEU   221     -22.378  78.459  20.741  1.00  0.00           C  
ATOM   1646  C   LEU   221     -23.391  79.603  20.566  1.00  0.00           C  
ATOM   1647  O   LEU   221     -24.503  79.556  21.105  1.00  0.00           O  
ATOM   1648  CB  LEU   221     -21.707  78.522  22.121  1.00  0.00           C  
ATOM   1649  CG  LEU   221     -22.668  78.250  23.280  1.00  0.00           C  
ATOM   1650  CD1 LEU   221     -23.347  76.881  23.248  1.00  0.00           C  
ATOM   1651  CD2 LEU   221     -22.035  78.299  24.669  1.00  0.00           C  
ATOM   1652  N   LYS   222     -22.998  80.632  19.813  1.00  0.00           N  
ATOM   1653  CA  LYS   222     -23.875  81.756  19.525  1.00  0.00           C  
ATOM   1654  C   LYS   222     -24.997  81.248  18.640  1.00  0.00           C  
ATOM   1655  O   LYS   222     -26.180  81.524  18.884  1.00  0.00           O  
ATOM   1656  CB  LYS   222     -23.106  82.872  18.811  1.00  0.00           C  
ATOM   1657  CG  LYS   222     -23.957  84.109  18.519  1.00  0.00           C  
ATOM   1658  CD  LYS   222     -23.171  85.258  17.883  1.00  0.00           C  
ATOM   1659  CE  LYS   222     -24.029  86.483  17.561  1.00  0.00           C  
ATOM   1660  NZ  LYS   222     -23.204  87.519  16.900  1.00  0.00           N  
ATOM   1661  N   ASP   223     -24.601  80.493  17.616  1.00  0.00           N  
ATOM   1662  CA  ASP   223     -25.520  79.858  16.687  1.00  0.00           C  
ATOM   1663  C   ASP   223     -26.499  78.933  17.410  1.00  0.00           C  
ATOM   1664  O   ASP   223     -27.628  78.758  16.971  1.00  0.00           O  
ATOM   1665  CB  ASP   223     -24.729  79.077  15.639  1.00  0.00           C  
ATOM   1666  CG  ASP   223     -23.833  79.971  14.794  1.00  0.00           C  
ATOM   1667  OD1 ASP   223     -22.891  79.444  14.159  1.00  0.00           O  
ATOM   1668  OD2 ASP   223     -24.070  81.196  14.759  1.00  0.00           O  
ATOM   1669  N   VAL   224     -26.051  78.352  18.519  1.00  0.00           N  
ATOM   1670  CA  VAL   224     -26.896  77.534  19.380  1.00  0.00           C  
ATOM   1671  C   VAL   224     -27.994  78.381  20.024  1.00  0.00           C  
ATOM   1672  O   VAL   224     -29.172  78.030  19.965  1.00  0.00           O  
ATOM   1673  CB  VAL   224     -26.036  76.845  20.448  1.00  0.00           C  
ATOM   1674  CG1 VAL   224     -26.856  76.111  21.511  1.00  0.00           C  
ATOM   1675  CG2 VAL   224     -25.084  75.791  19.878  1.00  0.00           C  
ATOM   1676  N   VAL   225     -27.602  79.489  20.647  1.00  0.00           N  
ATOM   1677  CA  VAL   225     -28.555  80.392  21.292  1.00  0.00           C  
ATOM   1678  C   VAL   225     -29.432  81.067  20.239  1.00  0.00           C  
ATOM   1679  O   VAL   225     -30.636  81.255  20.448  1.00  0.00           O  
ATOM   1680  CB  VAL   225     -27.854  81.427  22.209  1.00  0.00           C  
ATOM   1681  CG1 VAL   225     -28.799  82.501  22.751  1.00  0.00           C  
ATOM   1682  CG2 VAL   225     -27.204  80.804  23.446  1.00  0.00           C  
ATOM   1683  N   ARG   226     -28.828  81.399  19.102  1.00  0.00           N  
ATOM   1684  CA  ARG   226     -29.555  81.919  17.941  1.00  0.00           C  
ATOM   1685  C   ARG   226     -30.804  81.096  17.606  1.00  0.00           C  
ATOM   1686  O   ARG   226     -31.919  81.622  17.553  1.00  0.00           O  
ATOM   1687  CB  ARG   226     -28.624  81.944  16.723  1.00  0.00           C  
ATOM   1688  CG  ARG   226     -27.456  82.922  16.868  1.00  0.00           C  
ATOM   1689  CD  ARG   226     -27.883  84.391  16.852  1.00  0.00           C  
ATOM   1690  NE  ARG   226     -26.647  85.218  16.954  1.00  0.00           N  
ATOM   1691  CZ  ARG   226     -26.736  86.580  16.971  1.00  0.00           C  
ATOM   1692  NH1 ARG   226     -28.057  86.911  16.883  1.00  0.00           N  
ATOM   1693  NH2 ARG   226     -25.469  87.078  17.069  1.00  0.00           N  
ATOM   1694  N   VAL   227     -30.609  79.800  17.395  1.00  0.00           N  
ATOM   1695  CA  VAL   227     -31.681  78.926  16.937  1.00  0.00           C  
ATOM   1696  C   VAL   227     -32.710  78.624  18.039  1.00  0.00           C  
ATOM   1697  O   VAL   227     -33.866  78.355  17.754  1.00  0.00           O  
ATOM   1698  CB  VAL   227     -31.135  77.642  16.259  1.00  0.00           C  
ATOM   1699  CG1 VAL   227     -30.332  77.996  15.014  1.00  0.00           C  
ATOM   1700  CG2 VAL   227     -30.269  76.824  17.215  1.00  0.00           C  
ATOM   1701  N   VAL   228     -32.306  78.706  19.298  1.00  0.00           N  
ATOM   1702  CA  VAL   228     -33.256  78.470  20.382  1.00  0.00           C  
ATOM   1703  C   VAL   228     -34.147  79.687  20.597  1.00  0.00           C  
ATOM   1704  O   VAL   228     -35.359  79.565  20.771  1.00  0.00           O  
ATOM   1705  CB  VAL   228     -32.549  78.068  21.687  1.00  0.00           C  
ATOM   1706  CG1 VAL   228     -33.498  77.942  22.881  1.00  0.00           C  
ATOM   1707  CG2 VAL   228     -31.831  76.719  21.602  1.00  0.00           C  
ATOM   1708  N   ARG   229     -33.532  80.861  20.565  1.00  0.00           N  
ATOM   1709  CA  ARG   229     -34.235  82.114  20.739  1.00  0.00           C  
ATOM   1710  C   ARG   229     -35.192  82.322  19.562  1.00  0.00           C  
ATOM   1711  O   ARG   229     -36.219  82.996  19.694  1.00  0.00           O  
ATOM   1712  CB  ARG   229     -33.195  83.236  20.895  1.00  0.00           C  
ATOM   1713  CG  ARG   229     -33.666  84.679  20.756  1.00  0.00           C  
ATOM   1714  CD  ARG   229     -33.238  85.181  19.400  1.00  0.00           C  
ATOM   1715  NE  ARG   229     -32.875  86.585  19.422  1.00  0.00           N  
ATOM   1716  CZ  ARG   229     -32.078  87.171  18.534  1.00  0.00           C  
ATOM   1717  NH1 ARG   229     -31.534  86.474  17.539  1.00  0.00           N  
ATOM   1718  NH2 ARG   229     -31.813  88.466  18.659  1.00  0.00           N  
ATOM   1719  N   ALA   230     -34.862  81.711  18.425  1.00  0.00           N  
ATOM   1720  CA  ALA   230     -35.733  81.693  17.248  1.00  0.00           C  
ATOM   1721  C   ALA   230     -36.954  80.799  17.481  1.00  0.00           C  
ATOM   1722  O   ALA   230     -38.096  81.191  17.196  1.00  0.00           O  
ATOM   1723  CB  ALA   230     -34.951  81.221  16.034  1.00  0.00           C  
ATOM   1724  N   ASP   231     -36.701  79.598  17.998  1.00  0.00           N  
ATOM   1725  CA  ASP   231     -37.764  78.675  18.394  1.00  0.00           C  
ATOM   1726  C   ASP   231     -38.705  79.295  19.418  1.00  0.00           C  
ATOM   1727  O   ASP   231     -39.927  79.117  19.323  1.00  0.00           O  
ATOM   1728  CB  ASP   231     -37.170  77.398  18.974  1.00  0.00           C  
ATOM   1729  CG  ASP   231     -37.237  76.227  18.014  1.00  0.00           C  
ATOM   1730  OD1 ASP   231     -38.189  76.156  17.195  1.00  0.00           O  
ATOM   1731  OD2 ASP   231     -36.352  75.347  18.107  1.00  0.00           O  
ATOM   1732  N   GLU   232     -38.135  80.015  20.392  1.00  0.00           N  
ATOM   1733  CA  GLU   232     -38.924  80.644  21.459  1.00  0.00           C  
ATOM   1734  C   GLU   232     -39.847  81.714  20.892  1.00  0.00           C  
ATOM   1735  O   GLU   232     -41.007  81.824  21.295  1.00  0.00           O  
ATOM   1736  CB  GLU   232     -38.033  81.250  22.552  1.00  0.00           C  
ATOM   1737  CG  GLU   232     -37.027  80.302  23.196  1.00  0.00           C  
ATOM   1738  CD  GLU   232     -37.655  79.251  24.098  1.00  0.00           C  
ATOM   1739  OE1 GLU   232     -36.983  78.218  24.320  1.00  0.00           O  
ATOM   1740  OE2 GLU   232     -38.793  79.435  24.594  1.00  0.00           O  
ATOM   1741  N   ALA   233     -39.342  82.483  19.934  1.00  0.00           N  
ATOM   1742  CA  ALA   233     -40.169  83.480  19.235  1.00  0.00           C  
ATOM   1743  C   ALA   233     -41.354  82.837  18.533  1.00  0.00           C  
ATOM   1744  O   ALA   233     -42.453  83.393  18.515  1.00  0.00           O  
ATOM   1745  CB  ALA   233     -39.329  84.257  18.239  1.00  0.00           C  
ATOM   1746  N   HIS   234     -41.140  81.659  17.950  1.00  0.00           N  
ATOM   1747  CA  HIS   234     -42.234  80.980  17.245  1.00  0.00           C  
ATOM   1748  C   HIS   234     -43.438  80.641  18.128  1.00  0.00           C  
ATOM   1749  O   HIS   234     -44.561  80.580  17.641  1.00  0.00           O  
ATOM   1750  CB  HIS   234     -41.768  79.718  16.538  1.00  0.00           C  
ATOM   1751  CG  HIS   234     -40.901  80.000  15.347  1.00  0.00           C  
ATOM   1752  ND1 HIS   234     -40.130  79.048  14.711  1.00  0.00           N  
ATOM   1753  CD2 HIS   234     -40.681  81.146  14.662  1.00  0.00           C  
ATOM   1754  CE1 HIS   234     -39.488  79.571  13.711  1.00  0.00           C  
ATOM   1755  NE2 HIS   234     -39.799  80.852  13.651  1.00  0.00           N  
ATOM   1756  N   HIS   235     -43.193  80.419  19.414  1.00  0.00           N  
ATOM   1757  CA  HIS   235     -44.247  80.072  20.354  1.00  0.00           C  
ATOM   1758  C   HIS   235     -44.906  81.330  20.887  1.00  0.00           C  
ATOM   1759  O   HIS   235     -45.973  81.278  21.507  1.00  0.00           O  
ATOM   1760  CB  HIS   235     -43.660  79.227  21.491  1.00  0.00           C  
ATOM   1761  CG  HIS   235     -42.974  77.973  21.022  1.00  0.00           C  
ATOM   1762  ND1 HIS   235     -41.743  77.576  21.495  1.00  0.00           N  
ATOM   1763  CD2 HIS   235     -43.333  77.048  20.095  1.00  0.00           C  
ATOM   1764  CE1 HIS   235     -41.378  76.454  20.897  1.00  0.00           C  
ATOM   1765  NE2 HIS   235     -42.327  76.111  20.045  1.00  0.00           N  
ATOM   1766  N   ARG   236     -44.257  82.466  20.641  1.00  0.00           N  
ATOM   1767  CA  ARG   236     -44.755  83.770  21.034  1.00  0.00           C  
ATOM   1768  C   ARG   236     -45.941  84.133  20.125  1.00  0.00           C  
ATOM   1769  O   ARG   236     -47.080  84.286  20.606  1.00  0.00           O  
ATOM   1770  CB  ARG   236     -43.609  84.784  20.924  1.00  0.00           C  
ATOM   1771  CG  ARG   236     -43.875  86.194  21.439  1.00  0.00           C  
ATOM   1772  CD  ARG   236     -42.572  86.986  21.512  1.00  0.00           C  
ATOM   1773  NE  ARG   236     -42.080  87.389  20.191  1.00  0.00           N  
ATOM   1774  CZ  ARG   236     -40.827  87.766  19.933  1.00  0.00           C  
ATOM   1775  NH1 ARG   236     -39.920  87.780  20.903  1.00  0.00           N  
ATOM   1776  NH2 ARG   236     -40.468  88.116  18.700  1.00  0.00           N  
ATOM   1777  N   ASP   237     -45.681  84.250  18.818  1.00  0.00           N  
ATOM   1778  CA  ASP   237     -46.764  84.409  17.836  1.00  0.00           C  
ATOM   1779  C   ASP   237     -47.797  83.294  17.981  1.00  0.00           C  
ATOM   1780  O   ASP   237     -48.982  83.590  18.183  1.00  0.00           O  
ATOM   1781  CB  ASP   237     -46.292  84.488  16.357  1.00  0.00           C  
ATOM   1782  CG  ASP   237     -45.658  85.854  16.138  1.00  0.00           C  
ATOM   1783  OD1 ASP   237     -45.790  86.720  17.044  1.00  0.00           O  
ATOM   1784  OD2 ASP   237     -45.033  86.051  15.062  1.00  0.00           O  
ATOM   1785  N   VAL   238     -47.349  82.032  17.906  1.00  0.00           N  
ATOM   1786  CA  VAL   238     -48.250  80.871  17.998  1.00  0.00           C  
ATOM   1787  C   VAL   238     -49.169  81.025  19.184  1.00  0.00           C  
ATOM   1788  O   VAL   238     -50.391  81.043  19.031  1.00  0.00           O  
ATOM   1789  CB  VAL   238     -47.509  79.510  18.145  1.00  0.00           C  
ATOM   1790  CG1 VAL   238     -48.440  78.441  18.721  1.00  0.00           C  
ATOM   1791  CG2 VAL   238     -46.933  79.046  16.818  1.00  0.00           C  
ATOM   1792  N   ASN   239     -48.572  81.144  20.366  1.00  0.00           N  
ATOM   1793  CA  ASN   239     -49.344  81.233  21.590  1.00  0.00           C  
ATOM   1794  C   ASN   239     -50.266  82.430  21.669  1.00  0.00           C  
ATOM   1795  O   ASN   239     -51.439  82.255  21.963  1.00  0.00           O  
ATOM   1796  CB  ASN   239     -48.455  81.097  22.827  1.00  0.00           C  
ATOM   1797  CG  ASN   239     -48.226  79.645  23.207  1.00  0.00           C  
ATOM   1798  OD1 ASN   239     -47.136  79.092  22.991  1.00  0.00           O  
ATOM   1799  ND2 ASN   239     -49.262  79.008  23.751  1.00  0.00           N  
ATOM   1800  N   HIS   240     -49.756  83.632  21.388  1.00  0.00           N  
ATOM   1801  CA  HIS   240     -50.599  84.834  21.408  1.00  0.00           C  
ATOM   1802  C   HIS   240     -51.712  84.729  20.377  1.00  0.00           C  
ATOM   1803  O   HIS   240     -52.835  85.172  20.633  1.00  0.00           O  
ATOM   1804  CB  HIS   240     -49.795  86.115  21.168  1.00  0.00           C  
ATOM   1805  CG  HIS   240     -49.292  86.762  22.420  1.00  0.00           C  
ATOM   1806  ND1 HIS   240     -47.983  87.174  22.572  1.00  0.00           N  
ATOM   1807  CD2 HIS   240     -49.922  87.074  23.577  1.00  0.00           C  
ATOM   1808  CE1 HIS   240     -47.828  87.696  23.774  1.00  0.00           C  
ATOM   1809  NE2 HIS   240     -48.990  87.652  24.402  1.00  0.00           N  
ATOM   1810  N   TYR   241     -51.394  84.152  19.216  1.00  0.00           N  
ATOM   1811  CA  TYR   241     -52.400  83.880  18.188  1.00  0.00           C  
ATOM   1812  C   TYR   241     -53.543  83.044  18.792  1.00  0.00           C  
ATOM   1813  O   TYR   241     -54.705  83.464  18.766  1.00  0.00           O  
ATOM   1814  CB  TYR   241     -51.794  83.181  16.951  1.00  0.00           C  
ATOM   1815  CG  TYR   241     -52.900  82.950  15.980  1.00  0.00           C  
ATOM   1816  CD1 TYR   241     -53.304  83.984  15.125  1.00  0.00           C  
ATOM   1817  CD2 TYR   241     -53.558  81.704  15.891  1.00  0.00           C  
ATOM   1818  CE1 TYR   241     -54.344  83.804  14.192  1.00  0.00           C  
ATOM   1819  CE2 TYR   241     -54.617  81.503  14.947  1.00  0.00           C  
ATOM   1820  CZ  TYR   241     -54.996  82.569  14.105  1.00  0.00           C  
ATOM   1821  OH  TYR   241     -56.012  82.424  13.186  1.00  0.00           O  
ATOM   1822  N   ALA   242     -53.204  81.888  19.361  1.00  0.00           N  
ATOM   1823  CA  ALA   242     -54.194  81.033  20.016  1.00  0.00           C  
ATOM   1824  C   ALA   242     -55.032  81.775  21.071  1.00  0.00           C  
ATOM   1825  O   ALA   242     -56.262  81.635  21.100  1.00  0.00           O  
ATOM   1826  CB  ALA   242     -53.533  79.782  20.627  1.00  0.00           C  
ATOM   1827  N   SER   243     -54.371  82.565  21.922  1.00  0.00           N  
ATOM   1828  CA  SER   243     -55.065  83.338  22.951  1.00  0.00           C  
ATOM   1829  C   SER   243     -55.998  84.392  22.347  1.00  0.00           C  
ATOM   1830  O   SER   243     -57.066  84.652  22.896  1.00  0.00           O  
ATOM   1831  CB  SER   243     -54.079  83.980  23.909  1.00  0.00           C  
ATOM   1832  OG  SER   243     -54.773  84.738  24.889  1.00  0.00           O  
ATOM   1833  N   ASP   244     -55.596  84.982  21.220  1.00  0.00           N  
ATOM   1834  CA  ASP   244     -56.486  85.844  20.449  1.00  0.00           C  
ATOM   1835  C   ASP   244     -57.697  85.051  19.951  1.00  0.00           C  
ATOM   1836  O   ASP   244     -58.835  85.521  20.042  1.00  0.00           O  
ATOM   1837  CB  ASP   244     -55.757  86.474  19.253  1.00  0.00           C  
ATOM   1838  CG  ASP   244     -54.975  87.740  19.614  1.00  0.00           C  
ATOM   1839  OD1 ASP   244     -54.838  88.089  20.815  1.00  0.00           O  
ATOM   1840  OD2 ASP   244     -54.483  88.394  18.667  1.00  0.00           O  
ATOM   1841  N   ILE   245     -57.450  83.843  19.446  1.00  0.00           N  
ATOM   1842  CA  ILE   245     -58.509  83.050  18.820  1.00  0.00           C  
ATOM   1843  C   ILE   245     -59.621  82.611  19.758  1.00  0.00           C  
ATOM   1844  O   ILE   245     -60.787  82.679  19.393  1.00  0.00           O  
ATOM   1845  CB  ILE   245     -57.936  81.887  18.010  1.00  0.00           C  
ATOM   1846  CG1 ILE   245     -57.061  82.336  16.827  1.00  0.00           C  
ATOM   1847  CG2 ILE   245     -59.014  80.980  17.392  1.00  0.00           C  
ATOM   1848  CD1 ILE   245     -57.809  83.193  15.807  1.00  0.00           C  
ATOM   1849  N   HIS   246     -59.273  82.180  20.966  1.00  0.00           N  
ATOM   1850  CA  HIS   246     -60.293  81.853  21.964  1.00  0.00           C  
ATOM   1851  C   HIS   246     -61.133  83.085  22.309  1.00  0.00           C  
ATOM   1852  O   HIS   246     -62.348  82.984  22.518  1.00  0.00           O  
ATOM   1853  CB  HIS   246     -59.654  81.281  23.222  1.00  0.00           C  
ATOM   1854  CG  HIS   246     -59.022  79.942  23.014  1.00  0.00           C  
ATOM   1855  ND1 HIS   246     -57.670  79.783  22.789  1.00  0.00           N  
ATOM   1856  CD2 HIS   246     -59.561  78.702  22.974  1.00  0.00           C  
ATOM   1857  CE1 HIS   246     -57.404  78.500  22.632  1.00  0.00           C  
ATOM   1858  NE2 HIS   246     -58.535  77.823  22.734  1.00  0.00           N  
ATOM   1859  N   CYS   247     -60.463  84.238  22.339  1.00  0.00           N  
ATOM   1860  CA  CYS   247     -61.067  85.519  22.691  1.00  0.00           C  
ATOM   1861  C   CYS   247     -62.254  85.839  21.787  1.00  0.00           C  
ATOM   1862  O   CYS   247     -63.321  86.216  22.271  1.00  0.00           O  
ATOM   1863  CB  CYS   247     -60.003  86.625  22.613  1.00  0.00           C  
ATOM   1864  SG  CYS   247     -60.509  87.894  23.001  1.00  0.00           S  
ATOM   1865  N   GLN   248     -62.057  85.679  20.479  1.00  0.00           N  
ATOM   1866  CA  GLN   248     -63.103  85.951  19.494  1.00  0.00           C  
ATOM   1867  C   GLN   248     -63.873  84.679  19.119  1.00  0.00           C  
ATOM   1868  O   GLN   248     -64.458  84.596  18.036  1.00  0.00           O  
ATOM   1869  CB  GLN   248     -62.522  86.628  18.244  1.00  0.00           C  
ATOM   1870  CG  GLN   248     -61.864  87.979  18.532  1.00  0.00           C  
ATOM   1871  CD  GLN   248     -62.929  88.911  19.092  1.00  0.00           C  
ATOM   1872  OE1 GLN   248     -64.031  89.009  18.554  1.00  0.00           O  
ATOM   1873  NE2 GLN   248     -62.658  89.646  20.204  1.00  0.00           N  
ATOM   1874  N   GLY   249     -63.871  83.699  20.029  1.00  0.00           N  
ATOM   1875  CA  GLY   249     -64.559  82.419  19.831  1.00  0.00           C  
ATOM   1876  C   GLY   249     -64.160  81.772  18.497  1.00  0.00           C  
ATOM   1877  O   GLY   249     -65.016  81.359  17.703  1.00  0.00           O  
ATOM   1878  N   HIS   250     -62.848  81.708  18.261  1.00  0.00           N  
ATOM   1879  CA  HIS   250     -62.268  81.035  17.088  1.00  0.00           C  
ATOM   1880  C   HIS   250     -61.488  79.763  17.461  1.00  0.00           C  
ATOM   1881  O   HIS   250     -60.594  79.338  16.729  1.00  0.00           O  
ATOM   1882  CB  HIS   250     -61.358  81.999  16.318  1.00  0.00           C  
ATOM   1883  CG  HIS   250     -62.116  83.092  15.625  1.00  0.00           C  
ATOM   1884  ND1 HIS   250     -61.542  84.267  15.181  1.00  0.00           N  
ATOM   1885  CD2 HIS   250     -63.424  83.191  15.290  1.00  0.00           C  
ATOM   1886  CE1 HIS   250     -62.432  85.026  14.617  1.00  0.00           C  
ATOM   1887  NE2 HIS   250     -63.593  84.402  14.665  1.00  0.00           N  
ATOM   1888  N   ALA   251     -61.842  79.158  18.593  1.00  0.00           N  
ATOM   1889  CA  ALA   251     -61.175  77.953  19.093  1.00  0.00           C  
ATOM   1890  C   ALA   251     -61.329  76.742  18.158  1.00  0.00           C  
ATOM   1891  O   ALA   251     -60.514  75.818  18.201  1.00  0.00           O  
ATOM   1892  CB  ALA   251     -61.696  77.577  20.490  1.00  0.00           C  
ATOM   1893  N   LEU   252     -62.385  76.752  17.343  1.00  0.00           N  
ATOM   1894  CA  LEU   252     -62.696  75.673  16.399  1.00  0.00           C  
ATOM   1895  C   LEU   252     -62.305  75.995  14.959  1.00  0.00           C  
ATOM   1896  O   LEU   252     -62.795  75.371  14.018  1.00  0.00           O  
ATOM   1897  CB  LEU   252     -64.195  75.357  16.440  1.00  0.00           C  
ATOM   1898  CG  LEU   252     -64.684  74.895  17.814  1.00  0.00           C  
ATOM   1899  CD1 LEU   252     -66.188  74.644  17.914  1.00  0.00           C  
ATOM   1900  CD2 LEU   252     -64.072  73.586  18.310  1.00  0.00           C  
ATOM   1901  N   ARG   253     -61.439  76.984  14.786  1.00  0.00           N  
ATOM   1902  CA  ARG   253     -61.036  77.396  13.459  1.00  0.00           C  
ATOM   1903  C   ARG   253     -59.792  76.643  13.048  1.00  0.00           C  
ATOM   1904  O   ARG   253     -59.170  75.967  13.861  1.00  0.00           O  
ATOM   1905  CB  ARG   253     -60.792  78.907  13.418  1.00  0.00           C  
ATOM   1906  CG  ARG   253     -62.043  79.735  13.717  1.00  0.00           C  
ATOM   1907  CD  ARG   253     -63.127  79.618  12.644  1.00  0.00           C  
ATOM   1908  NE  ARG   253     -64.195  80.602  12.976  1.00  0.00           N  
ATOM   1909  CZ  ARG   253     -65.151  80.287  13.899  1.00  0.00           C  
ATOM   1910  NH1 ARG   253     -64.891  79.026  14.353  1.00  0.00           N  
ATOM   1911  NH2 ARG   253     -65.993  81.356  14.007  1.00  0.00           N  
ATOM   1912  N   GLU   254     -59.443  76.769  11.773  1.00  0.00           N  
ATOM   1913  CA  GLU   254     -58.237  76.177  11.227  1.00  0.00           C  
ATOM   1914  C   GLU   254     -57.014  76.818  11.903  1.00  0.00           C  
ATOM   1915  O   GLU   254     -57.000  78.026  12.163  1.00  0.00           O  
ATOM   1916  CB  GLU   254     -58.199  76.354   9.698  1.00  0.00           C  
ATOM   1917  CG  GLU   254     -56.983  75.701   9.038  1.00  0.00           C  
ATOM   1918  CD  GLU   254     -57.099  75.903   7.534  1.00  0.00           C  
ATOM   1919  OE1 GLU   254     -58.100  76.530   7.097  1.00  0.00           O  
ATOM   1920  OE2 GLU   254     -56.187  75.432   6.802  1.00  0.00           O  
ATOM   1921  N   VAL   255     -56.020  75.993  12.229  1.00  0.00           N  
ATOM   1922  CA  VAL   255     -54.762  76.477  12.802  1.00  0.00           C  
ATOM   1923  C   VAL   255     -53.949  77.229  11.748  1.00  0.00           C  
ATOM   1924  O   VAL   255     -53.349  76.612  10.869  1.00  0.00           O  
ATOM   1925  CB  VAL   255     -53.940  75.320  13.394  1.00  0.00           C  
ATOM   1926  CG1 VAL   255     -52.596  75.762  13.976  1.00  0.00           C  
ATOM   1927  CG2 VAL   255     -54.649  74.589  14.536  1.00  0.00           C  
ATOM   1928  N   ALA   256     -53.894  78.563  11.854  1.00  0.00           N  
ATOM   1929  CA  ALA   256     -53.288  79.339  10.767  1.00  0.00           C  
ATOM   1930  C   ALA   256     -51.903  78.826  10.339  1.00  0.00           C  
ATOM   1931  O   ALA   256     -51.545  78.937   9.166  1.00  0.00           O  
ATOM   1932  CB  ALA   256     -53.183  80.762  11.359  1.00  0.00           C  
ATOM   1933  N   ALA   257     -51.154  78.249  11.281  1.00  0.00           N  
ATOM   1934  CA  ALA   257     -49.733  77.889  11.094  1.00  0.00           C  
ATOM   1935  C   ALA   257     -49.470  76.595  10.339  1.00  0.00           C  
ATOM   1936  O   ALA   257     -48.370  76.417   9.797  1.00  0.00           O  
ATOM   1937  CB  ALA   257     -49.015  77.857  12.449  1.00  0.00           C  
TER
