# Supplementary material for: Genome-wide identification and analysis of the ALTERNATIVE OXIDASE gene family in diploid and hexaploid wheat
Source: PLoS One. 2018 Aug 3;13(8):e0201439. doi: 10.1371/journal.pone.0201439 (PMC6075773; doi:10.1371/journal.pone.0201439)
Supplement: S1 Appendix — (ZIP) [file pone.0201439.s026.zip › S1_Appendix/regTaAOX-3B.pdb]

REMARK  99  Chain ID : 1
REMARK  99  Residues : 97
REMARK  99  Atoms    : 826
REMARK  99  File     : c3vvaD_.1.pdb.sc
ATOM      1  N   MET     1     -36.383  69.473  23.626  1.00 35.64           N  
ATOM      2  CA  MET     1     -35.100  69.393  22.909  1.00 35.67           C  
ATOM      3  C   MET     1     -34.162  70.544  23.270  1.00 36.00           C  
ATOM      4  O   MET     1     -32.934  70.404  23.205  1.00 36.54           O  
ATOM      5  CB  MET     1     -35.299  69.278  21.400  1.00 35.77           C  
ATOM      6  CG  MET     1     -35.697  67.879  20.970  1.00  0.00           C  
ATOM      7  SD  MET     1     -34.530  66.633  21.584  1.00  0.00           S  
ATOM      8  CE  MET     1     -33.271  66.711  20.309  1.00  0.00           C  
ATOM      9  N   HIS     2     -34.742  71.670  23.670  1.00 36.54           N  
ATOM     10  CA  HIS     2     -33.974  72.723  24.337  1.00 37.23           C  
ATOM     11  C   HIS     2     -33.337  72.161  25.596  1.00 36.43           C  
ATOM     12  O   HIS     2     -32.151  72.392  25.829  1.00 37.57           O  
ATOM     13  CB  HIS     2     -34.843  73.939  24.687  1.00 35.55           C  
ATOM     14  CG  HIS     2     -35.361  74.681  23.494  1.00  0.00           C  
ATOM     15  ND1 HIS     2     -36.483  75.482  23.543  1.00  0.00           N  
ATOM     16  CD2 HIS     2     -34.915  74.736  22.214  1.00  0.00           C  
ATOM     17  CE1 HIS     2     -36.700  76.006  22.349  1.00  0.00           C  
ATOM     18  NE2 HIS     2     -35.763  75.568  21.525  1.00  0.00           N  
ATOM     19  N   LEU     3     -34.123  71.409  26.378  1.00 35.81           N  
ATOM     20  CA  LEU     3     -33.697  70.897  27.687  1.00 35.87           C  
ATOM     21  C   LEU     3     -32.565  69.912  27.547  1.00 35.92           C  
ATOM     22  O   LEU     3     -31.545  70.045  28.213  1.00 36.31           O  
ATOM     23  CB  LEU     3     -34.849  70.215  28.436  1.00 36.00           C  
ATOM     24  CG  LEU     3     -34.793  69.994  29.967  1.00  0.00           C  
ATOM     25  CD1 LEU     3     -35.528  68.713  30.325  1.00  0.00           C  
ATOM     26  CD2 LEU     3     -33.393  69.981  30.583  1.00  0.00           C  
ATOM     27  N   MET     4     -32.759  68.924  26.679  1.00 39.52           N  
ATOM     28  CA  MET     4     -31.753  67.898  26.419  1.00 41.64           C  
ATOM     29  C   MET     4     -30.465  68.526  25.901  1.00 43.43           C  
ATOM     30  O   MET     4     -29.394  67.936  26.012  1.00 47.68           O  
ATOM     31  CB  MET     4     -32.273  66.852  25.418  1.00 42.76           C  
ATOM     32  CG  MET     4     -33.626  66.222  25.747  1.00  0.00           C  
ATOM     33  SD  MET     4     -33.772  65.366  27.331  1.00  0.00           S  
ATOM     34  CE  MET     4     -32.522  64.112  27.121  1.00  0.00           C  
ATOM     35  N   THR     5     -30.575  69.734  25.354  1.00 43.81           N  
ATOM     36  CA  THR     5     -29.408  70.484  24.893  1.00 43.32           C  
ATOM     37  C   THR     5     -28.560  71.030  26.058  1.00 42.49           C  
ATOM     38  O   THR     5     -27.347  70.822  26.100  1.00 39.52           O  
ATOM     39  CB  THR     5     -29.834  71.602  23.918  1.00 42.32           C  
ATOM     40  OG1 THR     5     -30.259  71.005  22.685  1.00  0.00           O  
ATOM     41  CG2 THR     5     -28.690  72.581  23.649  1.00  0.00           C  
ATOM     42  N   PHE     6     -29.205  71.716  26.997  1.00 42.70           N  
ATOM     43  CA  PHE     6     -28.495  72.334  28.117  1.00 44.60           C  
ATOM     44  C   PHE     6     -27.903  71.314  29.091  1.00 45.95           C  
ATOM     45  O   PHE     6     -26.808  71.520  29.620  1.00 47.96           O  
ATOM     46  CB  PHE     6     -29.409  73.306  28.877  1.00 45.55           C  
ATOM     47  CG  PHE     6     -29.910  74.456  28.049  1.00  0.00           C  
ATOM     48  CD1 PHE     6     -29.031  75.245  27.314  1.00  0.00           C  
ATOM     49  CD2 PHE     6     -31.263  74.769  28.026  1.00  0.00           C  
ATOM     50  CE1 PHE     6     -29.499  76.305  26.554  1.00  0.00           C  
ATOM     51  CE2 PHE     6     -31.735  75.835  27.274  1.00  0.00           C  
ATOM     52  CZ  PHE     6     -30.850  76.603  26.541  1.00  0.00           C  
ATOM     53  N   MET     7     -28.624  70.215  29.319  1.00 44.22           N  
ATOM     54  CA  MET     7     -28.219  69.200  30.293  1.00 44.76           C  
ATOM     55  C   MET     7     -26.914  68.473  29.913  1.00 43.95           C  
ATOM     56  O   MET     7     -26.368  67.717  30.707  1.00 43.88           O  
ATOM     57  CB  MET     7     -29.388  68.210  30.580  1.00 46.08           C  
ATOM     58  CG  MET     7     -30.559  68.849  31.330  1.00  0.00           C  
ATOM     59  SD  MET     7     -30.137  69.495  32.976  1.00  0.00           S  
ATOM     60  CE  MET     7     -29.878  67.861  33.725  1.00  0.00           C  
ATOM     61  N   GLU     8     -26.424  68.716  28.703  1.00 44.96           N  
ATOM     62  CA  GLU     8     -25.131  68.211  28.259  1.00 46.59           C  
ATOM     63  C   GLU     8     -23.996  69.104  28.755  1.00 51.55           C  
ATOM     64  O   GLU     8     -22.820  68.734  28.693  1.00 52.27           O  
ATOM     65  CB  GLU     8     -25.086  68.152  26.734  1.00 46.92           C  
ATOM     66  CG  GLU     8     -26.238  67.389  26.084  1.00  0.00           C  
ATOM     67  CD  GLU     8     -26.060  65.877  26.095  1.00  0.00           C  
ATOM     68  OE1 GLU     8     -25.244  65.360  26.891  1.00  0.00           O  
ATOM     69  OE2 GLU     8     -26.744  65.202  25.303  1.00  0.00           O  
ATOM     70  N   VAL     9     -24.353  70.284  29.247  1.00 53.62           N  
ATOM     71  CA  VAL     9     -23.364  71.250  29.698  1.00 57.88           C  
ATOM     72  C   VAL     9     -23.191  71.208  31.216  1.00 61.72           C  
ATOM     73  O   VAL     9     -22.116  71.525  31.728  1.00 60.14           O  
ATOM     74  CB  VAL     9     -23.750  72.664  29.240  1.00 56.41           C  
ATOM     75  CG1 VAL     9     -22.851  73.759  29.818  1.00  0.00           C  
ATOM     76  CG2 VAL     9     -23.686  72.853  27.723  1.00  0.00           C  
ATOM     77  N   SER    10     -24.244  70.795  31.924  1.00 64.44           N  
ATOM     78  CA  SER    10     -24.253  70.828  33.387  1.00 67.21           C  
ATOM     79  C   SER    10     -24.603  69.491  34.037  1.00 67.52           C  
ATOM     80  O   SER    10     -25.523  68.794  33.603  1.00 71.59           O  
ATOM     81  CB  SER    10     -25.215  71.909  33.888  1.00 69.20           C  
ATOM     82  OG  SER    10     -24.775  73.190  33.461  1.00  0.00           O  
ATOM     83  N   GLN    11     -23.859  69.147  35.085  1.00 64.31           N  
ATOM     84  CA  GLN    11     -24.168  67.993  35.917  1.00 65.33           C  
ATOM     85  C   GLN    11     -24.716  68.527  37.249  1.00 65.75           C  
ATOM     86  O   GLN    11     -23.941  68.856  38.148  1.00 68.45           O  
ATOM     87  CB  GLN    11     -22.921  67.109  36.102  1.00 64.79           C  
ATOM     88  CG  GLN    11     -22.257  66.693  34.788  1.00  0.00           C  
ATOM     89  CD  GLN    11     -21.142  65.668  34.949  1.00  0.00           C  
ATOM     90  OE1 GLN    11     -21.282  64.679  35.667  1.00  0.00           O  
ATOM     91  NE2 GLN    11     -20.033  65.892  34.253  1.00  0.00           N  
ATOM     92  N   PRO    12     -26.058  68.636  37.366  1.00 66.44           N  
ATOM     93  CA  PRO    12     -26.724  69.360  38.460  1.00 66.12           C  
ATOM     94  C   PRO    12     -27.098  68.525  39.697  1.00 66.53           C  
ATOM     95  O   PRO    12     -27.832  67.534  39.589  1.00 61.23           O  
ATOM     96  CB  PRO    12     -27.990  69.904  37.789  1.00 63.77           C  
ATOM     97  CG  PRO    12     -28.206  69.053  36.571  1.00  0.00           C  
ATOM     98  CD  PRO    12     -27.043  68.116  36.402  1.00  0.00           C  
ATOM     99  N   ARG    13     -26.617  68.959  40.863  1.00 65.87           N  
ATOM    100  CA  ARG    13     -26.851  68.261  42.129  1.00 64.40           C  
ATOM    101  C   ARG    13     -28.269  68.334  42.666  1.00 64.22           C  
ATOM    102  O   ARG    13     -29.200  68.715  41.957  1.00 66.77           O  
ATOM    103  CB  ARG    13     -25.893  68.810  43.190  1.00  0.00           O  
ATOM    104  CG  ARG    13     -24.418  68.559  42.869  1.00  0.00           C  
ATOM    105  CD  ARG    13     -23.459  69.106  43.928  1.00  0.00           C  
ATOM    106  NE  ARG    13     -22.073  68.926  43.412  1.00  0.00           N  
ATOM    107  CZ  ARG    13     -21.010  69.373  44.143  1.00  0.00           C  
ATOM    108  NH1 ARG    13     -21.498  69.936  45.286  1.00  0.00           N  
ATOM    109  NH2 ARG    13     -19.873  69.082  43.444  1.00  0.00           N  
ATOM    110  N   TRP    14     -28.414  67.994  43.943  1.00 64.41           N  
ATOM    111  CA  TRP    14     -29.719  67.825  44.597  1.00 62.45           C  
ATOM    112  C   TRP    14     -30.641  69.048  44.758  1.00 64.04           C  
ATOM    113  O   TRP    14     -31.861  68.891  44.668  1.00 65.55           O  
ATOM    114  CB  TRP    14     -29.550  67.129  45.953  1.00 60.85           C  
ATOM    115  CG  TRP    14     -30.846  66.907  46.695  1.00  0.00           C  
ATOM    116  CD1 TRP    14     -31.743  65.884  46.585  1.00  0.00           C  
ATOM    117  CD2 TRP    14     -31.421  67.754  47.700  1.00  0.00           C  
ATOM    118  NE1 TRP    14     -32.783  65.994  47.388  1.00  0.00           N  
ATOM    119  CE2 TRP    14     -32.637  67.148  48.113  1.00  0.00           C  
ATOM    120  CE3 TRP    14     -31.029  68.969  48.299  1.00  0.00           C  
ATOM    121  CZ2 TRP    14     -33.476  67.721  49.107  1.00  0.00           C  
ATOM    122  CZ3 TRP    14     -31.866  69.552  49.298  1.00  0.00           C  
ATOM    123  CH2 TRP    14     -33.074  68.919  49.685  1.00  0.00           C  
ATOM    124  N   TYR    15     -30.087  70.254  45.021  1.00 65.92           N  
ATOM    125  CA  TYR    15     -31.015  71.384  45.198  1.00 67.23           C  
ATOM    126  C   TYR    15     -31.902  71.608  43.967  1.00 67.96           C  
ATOM    127  O   TYR    15     -33.131  71.658  44.087  1.00 67.78           O  
ATOM    128  CB  TYR    15     -30.081  72.583  45.421  1.00 65.44           C  
ATOM    129  CG  TYR    15     -30.935  73.795  45.571  1.00  0.00           C  
ATOM    130  CD1 TYR    15     -31.564  74.057  46.795  1.00  0.00           C  
ATOM    131  CD2 TYR    15     -31.128  74.700  44.504  1.00  0.00           C  
ATOM    132  CE1 TYR    15     -32.377  75.194  46.976  1.00  0.00           C  
ATOM    133  CE2 TYR    15     -31.951  75.860  44.671  1.00  0.00           C  
ATOM    134  CZ  TYR    15     -32.568  76.089  45.918  1.00  0.00           C  
ATOM    135  OH  TYR    15     -33.372  77.189  46.124  1.00  0.00           O  
ATOM    136  N   GLU    16     -31.271  71.714  42.800  1.00 67.11           N  
ATOM    137  CA  GLU    16     -31.973  71.915  41.542  1.00 66.19           C  
ATOM    138  C   GLU    16     -32.812  70.685  41.167  1.00 61.39           C  
ATOM    139  O   GLU    16     -33.976  70.826  40.799  1.00 58.49           O  
ATOM    140  CB  GLU    16     -30.975  72.273  40.431  1.00 69.75           C  
ATOM    141  CG  GLU    16     -30.358  73.664  40.590  1.00  0.00           C  
ATOM    142  CD  GLU    16     -29.290  73.830  39.518  1.00  0.00           C  
ATOM    143  OE1 GLU    16     -29.043  72.846  38.772  1.00  0.00           O  
ATOM    144  OE2 GLU    16     -28.707  74.944  39.432  1.00  0.00           O  
ATOM    145  N   ARG    17     -32.229  69.490  41.286  1.00 58.71           N  
ATOM    146  CA  ARG    17     -32.937  68.228  40.998  1.00 58.44           C  
ATOM    147  C   ARG    17     -34.327  68.153  41.644  1.00 56.88           C  
ATOM    148  O   ARG    17     -35.327  67.944  40.953  1.00 56.94           O  
ATOM    149  CB  ARG    17     -32.105  67.016  41.434  1.00 56.55           C  
ATOM    150  CG  ARG    17     -31.069  66.550  40.425  1.00  0.00           C  
ATOM    151  CD  ARG    17     -30.258  65.372  40.962  1.00  0.00           C  
ATOM    152  NE  ARG    17     -30.912  64.080  40.741  1.00  0.00           N  
ATOM    153  CZ  ARG    17     -30.542  62.931  41.308  1.00  0.00           C  
ATOM    154  NH1 ARG    17     -31.202  61.812  41.034  1.00  0.00           N  
ATOM    155  NH2 ARG    17     -29.519  62.894  42.152  1.00  0.00           N  
ATOM    156  N   ALA    18     -34.372  68.344  42.963  1.00 54.33           N  
ATOM    157  CA  ALA    18     -35.601  68.240  43.757  1.00 51.92           C  
ATOM    158  C   ALA    18     -36.660  69.300  43.420  1.00 51.20           C  
ATOM    159  O   ALA    18     -37.858  68.991  43.357  1.00 52.58           O  
ATOM    160  CB  ALA    18     -35.277  68.248  45.275  1.00 53.16           C  
ATOM    161  N   LEU    19     -36.232  70.543  43.210  1.00 48.80           N  
ATOM    162  CA  LEU    19     -37.192  71.621  42.965  1.00 47.17           C  
ATOM    163  C   LEU    19     -37.705  71.580  41.527  1.00 44.29           C  
ATOM    164  O   LEU    19     -38.771  72.111  41.223  1.00 41.32           O  
ATOM    165  CB  LEU    19     -36.624  73.000  43.347  1.00 46.98           C  
ATOM    166  CG  LEU    19     -36.336  73.148  44.842  1.00  0.00           C  
ATOM    167  CD1 LEU    19     -35.682  74.469  45.246  1.00  0.00           C  
ATOM    168  CD2 LEU    19     -37.564  73.069  45.748  1.00  0.00           C  
ATOM    169  N   VAL    20     -36.943  70.936  40.652  1.00 43.53           N  
ATOM    170  CA  VAL    20     -37.416  70.622  39.306  1.00 43.53           C  
ATOM    171  C   VAL    20     -38.615  69.670  39.386  1.00 44.50           C  
ATOM    172  O   VAL    20     -39.624  69.884  38.714  1.00 44.68           O  
ATOM    173  CB  VAL    20     -36.292  70.027  38.431  1.00 43.28           C  
ATOM    174  CG1 VAL    20     -36.783  69.502  37.081  1.00  0.00           C  
ATOM    175  CG2 VAL    20     -35.187  71.030  38.092  1.00  0.00           C  
ATOM    176  N   VAL    21     -38.506  68.646  40.234  1.00 46.88           N  
ATOM    177  CA  VAL    21     -39.575  67.662  40.421  1.00 49.10           C  
ATOM    178  C   VAL    21     -40.838  68.263  41.048  1.00 52.39           C  
ATOM    179  O   VAL    21     -41.935  68.110  40.500  1.00 56.37           O  
ATOM    180  CB  VAL    21     -39.097  66.429  41.226  1.00 50.98           C  
ATOM    181  CG1 VAL    21     -40.228  65.468  41.599  1.00  0.00           C  
ATOM    182  CG2 VAL    21     -38.074  65.572  40.478  1.00  0.00           C  
ATOM    183  N   ALA    22     -40.699  68.955  42.176  1.00 53.34           N  
ATOM    184  CA  ALA    22     -41.891  69.465  42.866  1.00 53.03           C  
ATOM    185  C   ALA    22     -42.499  70.677  42.147  1.00 52.07           C  
ATOM    186  O   ALA    22     -43.672  71.007  42.362  1.00 53.31           O  
ATOM    187  CB  ALA    22     -41.689  69.668  44.404  1.00 55.35           C  
ATOM    188  N   VAL    23     -41.714  71.312  41.274  1.00 51.37           N  
ATOM    189  CA  VAL    23     -42.236  72.383  40.414  1.00 50.87           C  
ATOM    190  C   VAL    23     -43.085  71.786  39.302  1.00 50.65           C  
ATOM    191  O   VAL    23     -44.182  72.280  39.035  1.00 49.83           O  
ATOM    192  CB  VAL    23     -41.132  73.302  39.837  1.00 50.79           C  
ATOM    193  CG1 VAL    23     -41.650  74.300  38.799  1.00  0.00           C  
ATOM    194  CG2 VAL    23     -40.432  74.154  40.897  1.00  0.00           C  
ATOM    195  N   GLN    24     -42.588  70.724  38.662  1.00 49.52           N  
ATOM    196  CA  GLN    24     -43.411  69.988  37.707  1.00 48.23           C  
ATOM    197  C   GLN    24     -44.762  69.728  38.362  1.00 47.95           C  
ATOM    198  O   GLN    24     -45.791  70.181  37.856  1.00 47.74           O  
ATOM    199  CB  GLN    24     -42.755  68.681  37.245  1.00 47.47           C  
ATOM    200  CG  GLN    24     -43.563  67.970  36.166  1.00  0.00           C  
ATOM    201  CD  GLN    24     -42.812  66.841  35.483  1.00  0.00           C  
ATOM    202  OE1 GLN    24     -41.992  67.072  34.597  1.00  0.00           O  
ATOM    203  NE2 GLN    24     -43.109  65.608  35.879  1.00  0.00           N  
ATOM    204  N   GLY    25     -44.743  69.046  39.509  1.00 47.20           N  
ATOM    205  CA  GLY    25     -45.948  68.826  40.315  1.00 45.04           C  
ATOM    206  C   GLY    25     -46.741  70.116  40.490  1.00 45.26           C  
ATOM    207  O   GLY    25     -47.915  70.174  40.138  1.00 44.05           O  
ATOM    208  N   VAL    26     -46.083  71.161  40.996  1.00 48.64           N  
ATOM    209  CA  VAL    26     -46.733  72.463  41.197  1.00 47.41           C  
ATOM    210  C   VAL    26     -47.359  73.069  39.918  1.00 47.87           C  
ATOM    211  O   VAL    26     -48.559  73.365  39.901  1.00 47.26           O  
ATOM    212  CB  VAL    26     -45.807  73.444  41.962  1.00 48.33           C  
ATOM    213  CG1 VAL    26     -46.361  74.868  42.044  1.00  0.00           C  
ATOM    214  CG2 VAL    26     -45.546  73.032  43.412  1.00  0.00           C  
ATOM    215  N   PHE    27     -46.572  73.223  38.851  1.00 48.05           N  
ATOM    216  CA  PHE    27     -47.071  73.872  37.629  1.00 48.76           C  
ATOM    217  C   PHE    27     -48.086  73.022  36.875  1.00 48.37           C  
ATOM    218  O   PHE    27     -49.110  73.542  36.430  1.00 51.59           O  
ATOM    219  CB  PHE    27     -45.932  74.323  36.693  1.00 51.14           C  
ATOM    220  CG  PHE    27     -46.557  74.976  35.509  1.00  0.00           C  
ATOM    221  CD1 PHE    27     -47.066  76.293  35.561  1.00  0.00           C  
ATOM    222  CD2 PHE    27     -46.653  74.277  34.292  1.00  0.00           C  
ATOM    223  CE1 PHE    27     -47.659  76.911  34.422  1.00  0.00           C  
ATOM    224  CE2 PHE    27     -47.242  74.872  33.135  1.00  0.00           C  
ATOM    225  CZ  PHE    27     -47.749  76.195  33.203  1.00  0.00           C  
ATOM    226  N   PHE    28     -47.811  71.724  36.740  1.00 45.93           N  
ATOM    227  CA  PHE    28     -48.724  70.816  36.045  1.00 44.76           C  
ATOM    228  C   PHE    28     -50.182  71.060  36.438  1.00 45.89           C  
ATOM    229  O   PHE    28     -50.985  71.519  35.618  1.00 45.96           O  
ATOM    230  CB  PHE    28     -48.350  69.336  36.260  1.00 44.63           C  
ATOM    231  CG  PHE    28     -49.282  68.514  35.438  1.00  0.00           C  
ATOM    232  CD1 PHE    28     -49.098  68.337  34.048  1.00  0.00           C  
ATOM    233  CD2 PHE    28     -50.385  67.887  36.045  1.00  0.00           C  
ATOM    234  CE1 PHE    28     -49.993  67.546  33.271  1.00  0.00           C  
ATOM    235  CE2 PHE    28     -51.297  67.089  35.290  1.00  0.00           C  
ATOM    236  CZ  PHE    28     -51.099  66.920  33.895  1.00  0.00           C  
ATOM    237  N   HIS    29     -50.510  70.754  37.693  1.00 48.55           N  
ATOM    238  CA  HIS    29     -51.861  70.939  38.225  1.00 51.38           C  
ATOM    239  C   HIS    29     -52.400  72.364  38.035  1.00 53.17           C  
ATOM    240  O   HIS    29     -53.583  72.537  37.727  1.00 58.07           O  
ATOM    241  CB  HIS    29     -51.924  70.503  39.696  1.00 54.56           C  
ATOM    242  CG  HIS    29     -53.277  70.707  40.310  1.00  0.00           C  
ATOM    243  ND1 HIS    29     -54.367  69.898  40.063  1.00  0.00           N  
ATOM    244  CD2 HIS    29     -53.724  71.645  41.179  1.00  0.00           C  
ATOM    245  CE1 HIS    29     -55.402  70.307  40.732  1.00  0.00           C  
ATOM    246  NE2 HIS    29     -55.048  71.373  41.424  1.00  0.00           N  
ATOM    247  N   ALA    30     -51.548  73.379  38.200  1.00 52.40           N  
ATOM    248  CA  ALA    30     -51.972  74.755  37.929  1.00 50.64           C  
ATOM    249  C   ALA    30     -52.417  74.918  36.478  1.00 51.23           C  
ATOM    250  O   ALA    30     -53.519  75.409  36.213  1.00 50.84           O  
ATOM    251  CB  ALA    30     -50.884  75.785  38.272  1.00 49.62           C  
ATOM    252  N   TYR    31     -51.561  74.497  35.548  1.00 51.55           N  
ATOM    253  CA  TYR    31     -51.861  74.597  34.118  1.00 52.29           C  
ATOM    254  C   TYR    31     -53.007  73.670  33.702  1.00 52.14           C  
ATOM    255  O   TYR    31     -53.718  73.952  32.736  1.00 52.77           O  
ATOM    256  CB  TYR    31     -50.603  74.336  33.283  1.00 53.69           C  
ATOM    257  CG  TYR    31     -49.727  75.535  33.406  1.00  0.00           C  
ATOM    258  CD1 TYR    31     -48.577  75.479  34.204  1.00  0.00           C  
ATOM    259  CD2 TYR    31     -50.022  76.739  32.730  1.00  0.00           C  
ATOM    260  CE1 TYR    31     -47.722  76.590  34.343  1.00  0.00           C  
ATOM    261  CE2 TYR    31     -49.164  77.879  32.860  1.00  0.00           C  
ATOM    262  CZ  TYR    31     -48.017  77.783  33.673  1.00  0.00           C  
ATOM    263  OH  TYR    31     -47.164  78.854  33.832  1.00  0.00           O  
ATOM    264  N   LEU    32     -53.187  72.582  34.450  1.00 49.98           N  
ATOM    265  CA  LEU    32     -54.298  71.650  34.241  1.00 50.14           C  
ATOM    266  C   LEU    32     -55.655  72.285  34.564  1.00 49.62           C  
ATOM    267  O   LEU    32     -56.544  72.283  33.719  1.00 49.17           O  
ATOM    268  CB  LEU    32     -54.083  70.363  35.058  1.00 51.68           C  
ATOM    269  CG  LEU    32     -55.144  69.253  35.082  1.00  0.00           C  
ATOM    270  CD1 LEU    32     -55.391  68.655  33.698  1.00  0.00           C  
ATOM    271  CD2 LEU    32     -54.747  68.162  36.074  1.00  0.00           C  
ATOM    272  N   ALA    33     -55.809  72.845  35.767  1.00 48.68           N  
ATOM    273  CA  ALA    33     -57.082  73.464  36.157  1.00 48.18           C  
ATOM    274  C   ALA    33     -57.372  74.776  35.422  1.00 49.06           C  
ATOM    275  O   ALA    33     -58.530  75.181  35.311  1.00 52.10           O  
ATOM    276  CB  ALA    33     -57.216  73.686  37.689  1.00 48.70           C  
ATOM    277  N   THR    34     -56.325  75.433  34.929  1.00 48.79           N  
ATOM    278  CA  THR    34     -56.467  76.723  34.256  1.00 47.61           C  
ATOM    279  C   THR    34     -56.917  76.562  32.811  1.00 48.99           C  
ATOM    280  O   THR    34     -57.757  77.336  32.332  1.00 48.72           O  
ATOM    281  CB  THR    34     -55.165  77.514  34.324  1.00 47.13           C  
ATOM    282  OG1 THR    34     -54.806  77.747  35.678  1.00  0.00           O  
ATOM    283  CG2 THR    34     -55.350  78.862  33.607  1.00  0.00           C  
ATOM    284  N   TYR    35     -56.362  75.562  32.118  1.00 47.78           N  
ATOM    285  CA  TYR    35     -56.680  75.345  30.703  1.00 47.19           C  
ATOM    286  C   TYR    35     -58.119  74.904  30.480  1.00 47.49           C  
ATOM    287  O   TYR    35     -58.696  75.180  29.436  1.00 46.41           O  
ATOM    288  CB  TYR    35     -55.730  74.334  30.062  1.00 49.36           C  
ATOM    289  CG  TYR    35     -55.644  74.472  28.558  1.00  0.00           C  
ATOM    290  CD1 TYR    35     -56.557  73.818  27.716  1.00  0.00           C  
ATOM    291  CD2 TYR    35     -54.656  75.259  27.974  1.00  0.00           C  
ATOM    292  CE1 TYR    35     -56.486  73.951  26.337  1.00  0.00           C  
ATOM    293  CE2 TYR    35     -54.574  75.396  26.598  1.00  0.00           C  
ATOM    294  CZ  TYR    35     -55.486  74.743  25.783  1.00  0.00           C  
ATOM    295  OH  TYR    35     -55.390  74.882  24.412  1.00  0.00           O  
ATOM    296  N   LEU    36     -58.689  74.202  31.456  1.00 47.66           N  
ATOM    297  CA  LEU    36     -60.081  73.785  31.366  1.00 46.92           C  
ATOM    298  C   LEU    36     -61.002  74.991  31.574  1.00 48.26           C  
ATOM    299  O   LEU    36     -62.093  75.049  31.001  1.00 49.39           O  
ATOM    300  CB  LEU    36     -60.423  72.651  32.365  1.00 45.95           C  
ATOM    301  CG  LEU    36     -59.737  71.323  32.039  1.00  0.00           C  
ATOM    302  CD1 LEU    36     -59.928  70.224  33.083  1.00  0.00           C  
ATOM    303  CD2 LEU    36     -60.194  70.662  30.739  1.00  0.00           C  
ATOM    304  N   ALA    37     -60.555  75.958  32.373  1.00 49.20           N  
ATOM    305  CA  ALA    37     -61.379  77.137  32.689  1.00 50.44           C  
ATOM    306  C   ALA    37     -61.209  78.279  31.684  1.00 52.18           C  
ATOM    307  O   ALA    37     -62.195  78.844  31.200  1.00 53.29           O  
ATOM    308  CB  ALA    37     -61.150  77.645  34.133  1.00 48.18           C  
ATOM    309  N   SER    38     -59.961  78.619  31.380  1.00 52.02           N  
ATOM    310  CA  SER    38     -59.671  79.652  30.397  1.00 50.86           C  
ATOM    311  C   SER    38     -58.433  79.257  29.589  1.00 48.87           C  
ATOM    312  O   SER    38     -57.313  79.606  29.963  1.00 51.92           O  
ATOM    313  CB  SER    38     -59.486  81.018  31.082  1.00 51.99           C  
ATOM    314  OG  SER    38     -59.847  82.090  30.220  1.00  0.00           O  
ATOM    315  N   PRO    39     -58.624  78.502  28.489  1.00 44.66           N  
ATOM    316  CA  PRO    39     -57.482  78.184  27.629  1.00 43.65           C  
ATOM    317  C   PRO    39     -56.851  79.463  27.097  1.00 44.39           C  
ATOM    318  O   PRO    39     -55.692  79.463  26.673  1.00 43.46           O  
ATOM    319  CB  PRO    39     -58.104  77.389  26.470  1.00 42.71           C  
ATOM    320  CG  PRO    39     -59.419  76.916  26.964  1.00  0.00           C  
ATOM    321  CD  PRO    39     -59.877  77.884  28.019  1.00  0.00           C  
ATOM    322  N   LYS    40     -57.636  80.537  27.113  1.00 46.66           N  
ATOM    323  CA  LYS    40     -57.188  81.856  26.694  1.00 47.26           C  
ATOM    324  C   LYS    40     -56.051  82.321  27.591  1.00 47.33           C  
ATOM    325  O   LYS    40     -54.948  82.603  27.117  1.00 51.38           O  
ATOM    326  CB  LYS    40     -58.344  82.858  26.766  1.00 45.84           C  
ATOM    327  CG  LYS    40     -57.952  84.273  26.337  1.00  0.00           C  
ATOM    328  CD  LYS    40     -59.114  85.268  26.373  1.00  0.00           C  
ATOM    329  CE  LYS    40     -58.718  86.687  25.961  1.00  0.00           C  
ATOM    330  NZ  LYS    40     -59.890  87.587  26.054  1.00  0.00           N  
ATOM    331  N   VAL    41     -56.344  82.390  28.887  1.00 45.97           N  
ATOM    332  CA  VAL    41     -55.385  82.783  29.900  1.00 45.39           C  
ATOM    333  C   VAL    41     -54.061  82.077  29.656  1.00 45.17           C  
ATOM    334  O   VAL    41     -53.042  82.743  29.459  1.00 46.66           O  
ATOM    335  CB  VAL    41     -55.947  82.486  31.301  1.00 46.07           C  
ATOM    336  CG1 VAL    41     -54.921  82.670  32.421  1.00  0.00           C  
ATOM    337  CG2 VAL    41     -57.127  83.381  31.687  1.00  0.00           C  
ATOM    338  N   ALA    42     -54.094  80.740  29.623  1.00 43.49           N  
ATOM    339  CA  ALA    42     -52.884  79.914  29.462  1.00 42.07           C  
ATOM    340  C   ALA    42     -52.081  80.273  28.211  1.00 41.08           C  
ATOM    341  O   ALA    42     -50.843  80.282  28.240  1.00 41.99           O  
ATOM    342  CB  ALA    42     -53.198  78.392  29.463  1.00 42.88           C  
ATOM    343  N   HIS    43     -52.779  80.564  27.117  1.00 36.97           N  
ATOM    344  CA  HIS    43     -52.105  80.874  25.871  1.00 35.75           C  
ATOM    345  C   HIS    43     -51.569  82.295  25.913  1.00 37.28           C  
ATOM    346  O   HIS    43     -50.606  82.624  25.211  1.00 37.01           O  
ATOM    347  CB  HIS    43     -53.045  80.710  24.684  1.00 34.72           C  
ATOM    348  CG  HIS    43     -53.300  79.291  24.295  1.00  0.00           C  
ATOM    349  ND1 HIS    43     -52.321  78.475  23.772  1.00  0.00           N  
ATOM    350  CD2 HIS    43     -54.434  78.553  24.313  1.00  0.00           C  
ATOM    351  CE1 HIS    43     -52.836  77.289  23.501  1.00  0.00           C  
ATOM    352  NE2 HIS    43     -54.119  77.313  23.812  1.00  0.00           N  
ATOM    353  N   ARG    44     -52.214  83.144  26.712  1.00 37.63           N  
ATOM    354  CA  ARG    44     -51.728  84.502  26.917  1.00 38.84           C  
ATOM    355  C   ARG    44     -50.530  84.486  27.875  1.00 39.23           C  
ATOM    356  O   ARG    44     -49.544  85.193  27.657  1.00 39.64           O  
ATOM    357  CB  ARG    44     -52.845  85.417  27.432  1.00 39.28           C  
ATOM    358  CG  ARG    44     -52.501  86.901  27.387  1.00  0.00           C  
ATOM    359  CD  ARG    44     -52.331  87.400  25.960  1.00  0.00           C  
ATOM    360  NE  ARG    44     -53.628  87.635  25.343  1.00  0.00           N  
ATOM    361  CZ  ARG    44     -53.877  87.563  24.042  1.00  0.00           C  
ATOM    362  NH1 ARG    44     -52.913  87.241  23.191  1.00  0.00           N  
ATOM    363  NH2 ARG    44     -55.099  87.806  23.597  1.00  0.00           N  
ATOM    364  N   MET    45     -50.630  83.666  28.921  1.00 37.17           N  
ATOM    365  CA  MET    45     -49.538  83.419  29.851  1.00 38.09           C  
ATOM    366  C   MET    45     -48.283  82.994  29.081  1.00 38.59           C  
ATOM    367  O   MET    45     -47.326  83.765  28.996  1.00 43.00           O  
ATOM    368  CB  MET    45     -49.968  82.351  30.860  1.00 39.66           C  
ATOM    369  CG  MET    45     -48.947  82.120  31.976  1.00  0.00           C  
ATOM    370  SD  MET    45     -48.701  83.544  33.079  1.00  0.00           S  
ATOM    371  CE  MET    45     -50.180  83.224  34.083  1.00  0.00           C  
ATOM    372  N   VAL    46     -48.300  81.794  28.497  1.00 36.33           N  
ATOM    373  CA  VAL    46     -47.205  81.309  27.646  1.00 34.97           C  
ATOM    374  C   VAL    46     -46.744  82.380  26.635  1.00 35.16           C  
ATOM    375  O   VAL    46     -45.542  82.572  26.431  1.00 35.33           O  
ATOM    376  CB  VAL    46     -47.576  79.971  26.944  1.00 35.85           C  
ATOM    377  CG1 VAL    46     -46.419  79.430  26.111  1.00  0.00           C  
ATOM    378  CG2 VAL    46     -47.948  78.924  27.975  1.00  0.00           C  
ATOM    379  N   GLY    47     -47.695  83.093  26.032  1.00 34.25           N  
ATOM    380  CA  GLY    47     -47.384  84.246  25.193  1.00 33.13           C  
ATOM    381  C   GLY    47     -46.344  85.190  25.791  1.00 34.60           C  
ATOM    382  O   GLY    47     -45.395  85.606  25.104  1.00 33.90           O  
ATOM    383  N   TYR    48     -46.510  85.529  27.070  1.00 34.28           N  
ATOM    384  CA  TYR    48     -45.600  86.481  27.728  1.00 34.90           C  
ATOM    385  C   TYR    48     -44.331  85.823  28.268  1.00 35.53           C  
ATOM    386  O   TYR    48     -43.296  86.488  28.386  1.00 34.25           O  
ATOM    387  CB  TYR    48     -46.302  87.278  28.833  1.00 34.49           C  
ATOM    388  CG  TYR    48     -47.449  88.157  28.365  1.00  0.00           C  
ATOM    389  CD1 TYR    48     -47.227  89.245  27.509  1.00  0.00           C  
ATOM    390  CD2 TYR    48     -48.750  87.923  28.808  1.00  0.00           C  
ATOM    391  CE1 TYR    48     -48.275  90.050  27.090  1.00  0.00           C  
ATOM    392  CE2 TYR    48     -49.802  88.730  28.398  1.00  0.00           C  
ATOM    393  CZ  TYR    48     -49.566  89.790  27.534  1.00  0.00           C  
ATOM    394  OH  TYR    48     -50.623  90.593  27.122  1.00  0.00           O  
ATOM    395  N   LEU    49     -44.408  84.525  28.594  1.00 35.48           N  
ATOM    396  CA  LEU    49     -43.211  83.763  28.948  1.00 34.23           C  
ATOM    397  C   LEU    49     -42.232  83.844  27.792  1.00 33.69           C  
ATOM    398  O   LEU    49     -41.053  84.161  27.978  1.00 33.98           O  
ATOM    399  CB  LEU    49     -43.537  82.291  29.226  1.00 36.29           C  
ATOM    400  CG  LEU    49     -44.173  81.811  30.539  1.00  0.00           C  
ATOM    401  CD1 LEU    49     -44.107  80.299  30.556  1.00  0.00           C  
ATOM    402  CD2 LEU    49     -43.494  82.377  31.779  1.00  0.00           C  
ATOM    403  N   GLU    50     -42.747  83.581  26.593  1.00 32.94           N  
ATOM    404  CA  GLU    50     -41.955  83.577  25.366  1.00 32.08           C  
ATOM    405  C   GLU    50     -41.391  84.955  24.987  1.00 32.61           C  
ATOM    406  O   GLU    50     -40.338  85.040  24.359  1.00 32.76           O  
ATOM    407  CB  GLU    50     -42.764  82.982  24.206  1.00 31.49           C  
ATOM    408  CG  GLU    50     -43.219  81.535  24.410  1.00  0.00           C  
ATOM    409  CD  GLU    50     -42.078  80.545  24.648  1.00  0.00           C  
ATOM    410  OE1 GLU    50     -40.905  80.843  24.327  1.00  0.00           O  
ATOM    411  OE2 GLU    50     -42.350  79.444  25.153  1.00  0.00           O  
ATOM    412  N   GLU    51     -42.095  86.025  25.348  1.00 32.85           N  
ATOM    413  CA  GLU    51     -41.535  87.364  25.212  1.00 34.47           C  
ATOM    414  C   GLU    51     -40.260  87.390  26.023  1.00 35.20           C  
ATOM    415  O   GLU    51     -39.186  87.699  25.508  1.00 38.06           O  
ATOM    416  CB  GLU    51     -42.516  88.443  25.707  1.00 33.75           C  
ATOM    417  CG  GLU    51     -43.449  88.967  24.627  1.00  0.00           C  
ATOM    418  CD  GLU    51     -44.525  89.906  25.153  1.00  0.00           C  
ATOM    419  OE1 GLU    51     -45.696  89.775  24.716  1.00  0.00           O  
ATOM    420  OE2 GLU    51     -44.206  90.787  25.984  1.00  0.00           O  
ATOM    421  N   GLU    52     -40.396  86.991  27.284  1.00 36.19           N  
ATOM    422  CA  GLU    52     -39.318  87.001  28.262  1.00 35.10           C  
ATOM    423  C   GLU    52     -38.146  86.072  27.958  1.00 33.92           C  
ATOM    424  O   GLU    52     -36.991  86.427  28.222  1.00 34.24           O  
ATOM    425  CB  GLU    52     -39.890  86.710  29.656  1.00 35.96           C  
ATOM    426  CG  GLU    52     -40.770  87.827  30.200  1.00  0.00           C  
ATOM    427  CD  GLU    52     -40.052  89.171  30.258  1.00  0.00           C  
ATOM    428  OE1 GLU    52     -38.816  89.194  30.473  1.00  0.00           O  
ATOM    429  OE2 GLU    52     -40.721  90.212  30.090  1.00  0.00           O  
ATOM    430  N   ALA    53     -38.434  84.890  27.417  1.00 33.65           N  
ATOM    431  CA  ALA    53     -37.382  83.911  27.121  1.00 33.87           C  
ATOM    432  C   ALA    53     -36.470  84.444  26.027  1.00 36.06           C  
ATOM    433  O   ALA    53     -35.241  84.246  26.072  1.00 36.65           O  
ATOM    434  CB  ALA    53     -37.986  82.577  26.708  1.00 34.00           C  
ATOM    435  N   VAL    54     -37.088  85.121  25.055  1.00 33.94           N  
ATOM    436  CA  VAL    54     -36.386  85.746  23.946  1.00 34.43           C  
ATOM    437  C   VAL    54     -35.428  86.846  24.440  1.00 35.39           C  
ATOM    438  O   VAL    54     -34.254  86.886  24.027  1.00 32.46           O  
ATOM    439  CB  VAL    54     -37.391  86.306  22.903  1.00 35.21           C  
ATOM    440  CG1 VAL    54     -36.722  87.275  21.930  1.00  0.00           C  
ATOM    441  CG2 VAL    54     -38.062  85.162  22.145  1.00  0.00           C  
ATOM    442  N   HIS    55     -35.939  87.722  25.313  1.00 34.97           N  
ATOM    443  CA  HIS    55     -35.146  88.807  25.904  1.00 34.04           C  
ATOM    444  C   HIS    55     -33.955  88.203  26.626  1.00 36.24           C  
ATOM    445  O   HIS    55     -32.810  88.603  26.390  1.00 38.86           O  
ATOM    446  CB  HIS    55     -35.953  89.697  26.881  1.00 33.22           C  
ATOM    447  CG  HIS    55     -35.120  90.767  27.523  1.00  0.00           C  
ATOM    448  ND1 HIS    55     -34.686  91.903  26.870  1.00  0.00           N  
ATOM    449  CD2 HIS    55     -34.635  90.877  28.782  1.00  0.00           C  
ATOM    450  CE1 HIS    55     -33.990  92.652  27.670  1.00  0.00           C  
ATOM    451  NE2 HIS    55     -33.937  92.058  28.846  1.00  0.00           N  
ATOM    452  N   SER    56     -34.227  87.215  27.475  1.00 34.54           N  
ATOM    453  CA  SER    56     -33.185  86.540  28.232  1.00 34.97           C  
ATOM    454  C   SER    56     -32.113  85.988  27.293  1.00 34.56           C  
ATOM    455  O   SER    56     -30.917  86.199  27.504  1.00 35.67           O  
ATOM    456  CB  SER    56     -33.792  85.408  29.091  1.00 37.13           C  
ATOM    457  OG  SER    56     -34.629  85.956  30.099  1.00  0.00           O  
ATOM    458  N   TYR    57     -32.549  85.299  26.247  1.00 34.15           N  
ATOM    459  CA  TYR    57     -31.632  84.671  25.307  1.00 33.78           C  
ATOM    460  C   TYR    57     -30.809  85.651  24.478  1.00 34.82           C  
ATOM    461  O   TYR    57     -29.642  85.382  24.181  1.00 36.31           O  
ATOM    462  CB  TYR    57     -32.380  83.688  24.406  1.00 35.78           C  
ATOM    463  CG  TYR    57     -32.654  82.334  25.054  1.00  0.00           C  
ATOM    464  CD1 TYR    57     -31.634  81.630  25.718  1.00  0.00           C  
ATOM    465  CD2 TYR    57     -33.922  81.750  24.991  1.00  0.00           C  
ATOM    466  CE1 TYR    57     -31.874  80.400  26.304  1.00  0.00           C  
ATOM    467  CE2 TYR    57     -34.172  80.509  25.577  1.00  0.00           C  
ATOM    468  CZ  TYR    57     -33.144  79.841  26.230  1.00  0.00           C  
ATOM    469  OH  TYR    57     -33.381  78.618  26.811  1.00  0.00           O  
ATOM    470  N   THR    58     -31.394  86.785  24.101  1.00 35.94           N  
ATOM    471  CA  THR    58     -30.633  87.775  23.336  1.00 34.88           C  
ATOM    472  C   THR    58     -29.577  88.410  24.234  1.00 36.08           C  
ATOM    473  O   THR    58     -28.425  88.564  23.817  1.00 36.77           O  
ATOM    474  CB  THR    58     -31.512  88.823  22.602  1.00 34.97           C  
ATOM    475  OG1 THR    58     -30.709  89.951  22.214  1.00  0.00           O  
ATOM    476  CG2 THR    58     -32.635  89.308  23.469  1.00  0.00           C  
ATOM    477  N   GLU    59     -29.967  88.736  25.471  1.00 34.90           N  
ATOM    478  CA  GLU    59     -29.040  89.206  26.498  1.00 32.25           C  
ATOM    479  C   GLU    59     -27.801  88.327  26.590  1.00 35.84           C  
ATOM    480  O   GLU    59     -26.683  88.835  26.804  1.00 36.17           O  
ATOM    481  CB  GLU    59     -29.742  89.259  27.858  1.00  0.00           O  
ATOM    482  CG  GLU    59     -28.855  89.798  28.982  1.00  0.00           C  
ATOM    483  CD  GLU    59     -29.690  89.858  30.253  1.00  0.00           C  
ATOM    484  OE1 GLU    59     -30.898  89.505  30.184  1.00  0.00           O  
ATOM    485  OE2 GLU    59     -29.132  90.257  31.309  1.00  0.00           O  
ATOM    486  N   PHE    60     -27.996  87.014  26.421  1.00 33.35           N  
ATOM    487  CA  PHE    60     -26.893  86.063  26.406  1.00 33.83           C  
ATOM    488  C   PHE    60     -26.049  86.221  25.130  1.00 34.82           C  
ATOM    489  O   PHE    60     -24.820  86.155  25.193  1.00 35.44           O  
ATOM    490  CB  PHE    60     -27.393  84.594  26.577  1.00 33.75           C  
ATOM    491  CG  PHE    60     -27.923  84.460  27.963  1.00  0.00           C  
ATOM    492  CD1 PHE    60     -27.611  85.392  28.978  1.00  0.00           C  
ATOM    493  CD2 PHE    60     -28.763  83.380  28.291  1.00  0.00           C  
ATOM    494  CE1 PHE    60     -28.126  85.257  30.300  1.00  0.00           C  
ATOM    495  CE2 PHE    60     -29.293  83.221  29.607  1.00  0.00           C  
ATOM    496  CZ  PHE    60     -28.970  84.165  30.616  1.00  0.00           C  
ATOM    497  N   LEU    61     -26.700  86.426  23.982  1.00 35.19           N  
ATOM    498  CA  LEU    61     -25.979  86.552  22.696  1.00 35.88           C  
ATOM    499  C   LEU    61     -25.150  87.832  22.711  1.00 37.57           C  
ATOM    500  O   LEU    61     -23.956  87.826  22.391  1.00 36.89           O  
ATOM    501  CB  LEU    61     -26.951  86.565  21.510  1.00 35.23           C  
ATOM    502  CG  LEU    61     -27.634  85.218  21.266  1.00  0.00           C  
ATOM    503  CD1 LEU    61     -28.742  85.237  20.215  1.00  0.00           C  
ATOM    504  CD2 LEU    61     -26.708  84.102  20.785  1.00  0.00           C  
ATOM    505  N   ARG    62     -25.826  88.921  23.074  1.00 37.62           N  
ATOM    506  CA  ARG    62     -25.228  90.184  23.452  1.00 38.81           C  
ATOM    507  C   ARG    62     -23.999  89.948  24.332  1.00 38.07           C  
ATOM    508  O   ARG    62     -22.892  90.376  23.990  1.00 38.47           O  
ATOM    509  CB  ARG    62     -26.284  91.018  24.193  1.00 42.09           C  
ATOM    510  CG  ARG    62     -26.180  92.524  24.023  1.00  0.00           C  
ATOM    511  CD  ARG    62     -27.533  93.230  24.110  1.00  0.00           C  
ATOM    512  NE  ARG    62     -27.438  94.568  23.500  1.00  0.00           N  
ATOM    513  CZ  ARG    62     -28.342  95.112  22.684  1.00  0.00           C  
ATOM    514  NH1 ARG    62     -29.462  94.464  22.359  1.00  0.00           N  
ATOM    515  NH2 ARG    62     -28.118  96.316  22.188  1.00  0.00           N  
ATOM    516  N   ASP    63     -24.184  89.229  25.439  1.00 37.95           N  
ATOM    517  CA  ASP    63     -23.068  88.883  26.348  1.00 36.50           C  
ATOM    518  C   ASP    63     -21.919  88.125  25.668  1.00 36.10           C  
ATOM    519  O   ASP    63     -20.747  88.363  25.965  1.00 36.40           O  
ATOM    520  CB  ASP    63     -23.573  88.124  27.563  1.00 34.77           C  
ATOM    521  CG  ASP    63     -24.309  89.109  28.460  1.00  0.00           C  
ATOM    522  OD1 ASP    63     -24.180  90.339  28.219  1.00  0.00           O  
ATOM    523  OD2 ASP    63     -25.010  88.644  29.399  1.00  0.00           O  
ATOM    524  N   LEU    64     -22.246  87.222  24.751  1.00 35.96           N  
ATOM    525  CA  LEU    64     -21.208  86.573  23.954  1.00 35.89           C  
ATOM    526  C   LEU    64     -20.431  87.623  23.145  1.00 38.75           C  
ATOM    527  O   LEU    64     -19.206  87.694  23.235  1.00 39.63           O  
ATOM    528  CB  LEU    64     -21.774  85.452  23.053  1.00 32.18           C  
ATOM    529  CG  LEU    64     -22.241  84.221  23.832  1.00  0.00           C  
ATOM    530  CD1 LEU    64     -22.976  83.171  23.000  1.00  0.00           C  
ATOM    531  CD2 LEU    64     -21.127  83.422  24.507  1.00  0.00           C  
ATOM    532  N   GLU    65     -21.152  88.452  22.394  1.00 40.59           N  
ATOM    533  CA  GLU    65     -20.535  89.458  21.524  1.00 45.09           C  
ATOM    534  C   GLU    65     -19.631  90.457  22.252  1.00 46.67           C  
ATOM    535  O   GLU    65     -18.624  90.894  21.694  1.00 46.97           O  
ATOM    536  CB  GLU    65     -21.603  90.180  20.695  1.00 44.02           C  
ATOM    537  CG  GLU    65     -21.024  91.175  19.688  1.00  0.00           C  
ATOM    538  CD  GLU    65     -22.176  91.740  18.869  1.00  0.00           C  
ATOM    539  OE1 GLU    65     -23.337  91.316  19.111  1.00  0.00           O  
ATOM    540  OE2 GLU    65     -21.909  92.602  17.989  1.00  0.00           O  
ATOM    541  N   ALA    66     -19.992  90.799  23.490  1.00 48.06           N  
ATOM    542  CA  ALA    66     -19.193  91.693  24.334  1.00 48.96           C  
ATOM    543  C   ALA    66     -17.859  91.068  24.719  1.00 48.91           C  
ATOM    544  O   ALA    66     -16.861  91.779  24.904  1.00 49.43           O  
ATOM    545  CB  ALA    66     -19.929  92.017  25.627  1.00 49.76           C  
ATOM    546  N   GLY    67     -17.865  89.744  24.861  1.00 47.11           N  
ATOM    547  CA  GLY    67     -16.708  88.996  25.331  1.00 46.74           C  
ATOM    548  C   GLY    67     -16.816  88.704  26.813  1.00 48.44           C  
ATOM    549  O   GLY    67     -15.811  88.426  27.465  1.00 49.64           O  
ATOM    550  N   LYS    68     -18.035  88.781  27.346  1.00 50.00           N  
ATOM    551  CA  LYS    68     -18.284  88.486  28.754  1.00 54.23           C  
ATOM    552  C   LYS    68     -18.599  87.002  28.978  1.00 56.80           C  
ATOM    553  O   LYS    68     -18.177  86.401  29.977  1.00 56.55           O  
ATOM    554  CB  LYS    68     -19.401  89.370  29.304  1.00 56.66           C  
ATOM    555  CG  LYS    68     -19.035  90.855  29.356  1.00  0.00           C  
ATOM    556  CD  LYS    68     -20.128  91.735  29.965  1.00  0.00           C  
ATOM    557  CE  LYS    68     -19.763  93.219  30.014  1.00  0.00           C  
ATOM    558  NZ  LYS    68     -20.919  94.010  30.492  1.00  0.00           N  
ATOM    559  N   ILE    69     -19.349  86.419  28.049  1.00 56.17           N  
ATOM    560  CA  ILE    69     -19.571  84.981  28.029  1.00 54.90           C  
ATOM    561  C   ILE    69     -18.790  84.415  26.860  1.00 56.55           C  
ATOM    562  O   ILE    69     -18.909  84.897  25.737  1.00 53.11           O  
ATOM    563  CB  ILE    69     -21.065  84.658  27.923  1.00 53.74           C  
ATOM    564  CG1 ILE    69     -21.893  85.189  29.105  1.00  0.00           C  
ATOM    565  CG2 ILE    69     -21.364  83.150  27.868  1.00  0.00           C  
ATOM    566  CD1 ILE    69     -23.402  85.075  28.893  1.00  0.00           C  
ATOM    567  N   ASP    70     -17.964  83.412  27.143  1.00 61.21           N  
ATOM    568  CA  ASP    70     -17.073  82.837  26.143  1.00 68.79           C  
ATOM    569  C   ASP    70     -17.052  81.321  26.293  1.00 76.70           C  
ATOM    570  O   ASP    70     -16.560  80.813  27.301  1.00 80.22           O  
ATOM    571  CB  ASP    70     -15.660  83.434  26.248  1.00 69.07           C  
ATOM    572  CG  ASP    70     -14.816  82.846  25.126  1.00  0.00           C  
ATOM    573  OD1 ASP    70     -15.323  81.932  24.422  1.00  0.00           O  
ATOM    574  OD2 ASP    70     -13.654  83.302  24.959  1.00  0.00           O  
ATOM    575  N   ASP    71     -17.609  80.595  25.301  1.00 81.34           N  
ATOM    576  CA  ASP    71     -17.734  79.145  25.377  1.00 86.38           C  
ATOM    577  C   ASP    71     -16.554  78.472  26.089  1.00 91.84           C  
ATOM    578  O   ASP    71     -15.494  78.268  25.487  1.00 97.22           O  
ATOM    579  CB  ASP    71     -17.804  78.716  23.900  1.00 84.23           C  
ATOM    580  CG  ASP    71     -18.020  77.210  23.857  1.00  0.00           C  
ATOM    581  OD1 ASP    71     -17.995  76.578  24.947  1.00  0.00           O  
ATOM    582  OD2 ASP    71     -18.213  76.672  22.735  1.00  0.00           O  
ATOM    583  N   VAL    72     -16.738  78.164  27.374  1.00 94.85           N  
ATOM    584  CA  VAL    72     -15.794  77.324  28.113  1.00 96.58           C  
ATOM    585  C   VAL    72     -15.987  75.900  27.603  1.00 95.36           C  
ATOM    586  O   VAL    72     -15.070  75.078  27.645  1.00 94.35           O  
ATOM    587  CB  VAL    72     -16.026  77.361  29.641  1.00 96.43           C  
ATOM    588  CG1 VAL    72     -15.865  78.756  30.249  1.00  0.00           C  
ATOM    589  CG2 VAL    72     -17.425  76.902  30.057  1.00  0.00           C  
ATOM    590  N   PRO    73     -17.703  72.659  22.856  1.00 68.90           N  
ATOM    591  CA  PRO    73     -18.654  71.649  22.459  1.00 64.33           C  
ATOM    592  C   PRO    73     -20.023  72.348  22.379  1.00 61.51           C  
ATOM    593  O   PRO    73     -20.539  72.895  23.373  1.00 58.48           O  
ATOM    594  CB  PRO    73     -18.684  70.497  23.489  1.00 67.95           C  
ATOM    595  CG  PRO    73     -18.289  70.931  24.902  1.00  0.00           C  
ATOM    596  CD  PRO    73     -17.225  72.031  24.930  1.00  0.00           C  
ATOM    597  N   ALA    74     -20.553  72.403  21.162  1.00 52.94           N  
ATOM    598  CA  ALA    74     -21.981  72.456  20.949  1.00 46.95           C  
ATOM    599  C   ALA    74     -22.363  70.972  20.960  1.00 46.93           C  
ATOM    600  O   ALA    74     -21.733  70.165  20.264  1.00 44.55           O  
ATOM    601  CB  ALA    74     -22.326  73.139  19.607  1.00 44.85           C  
ATOM    602  N   PRO    75     -23.354  70.594  21.789  1.00 47.93           N  
ATOM    603  CA  PRO    75     -23.685  69.175  21.985  1.00 48.54           C  
ATOM    604  C   PRO    75     -24.152  68.451  20.721  1.00 49.35           C  
ATOM    605  O   PRO    75     -24.720  69.071  19.813  1.00 50.23           O  
ATOM    606  CB  PRO    75     -24.806  69.217  23.030  1.00 49.50           C  
ATOM    607  CG  PRO    75     -24.579  70.503  23.767  1.00  0.00           C  
ATOM    608  CD  PRO    75     -24.111  71.463  22.709  1.00  0.00           C  
ATOM    609  N   THR    76     -23.882  67.148  20.680  1.00 48.63           N  
ATOM    610  CA  THR    76     -24.303  66.250  19.602  1.00 50.89           C  
ATOM    611  C   THR    76     -25.805  66.401  19.284  1.00 48.35           C  
ATOM    612  O   THR    76     -26.171  66.616  18.125  1.00 46.48           O  
ATOM    613  CB  THR    76     -23.968  64.795  19.987  1.00 54.67           C  
ATOM    614  OG1 THR    76     -22.568  64.649  20.172  1.00  0.00           O  
ATOM    615  CG2 THR    76     -24.434  63.851  18.865  1.00  0.00           C  
ATOM    616  N   ARG    77     -26.655  66.307  20.314  1.00 45.20           N  
ATOM    617  CA  ARG    77     -28.107  66.504  20.184  1.00 45.03           C  
ATOM    618  C   ARG    77     -28.483  67.722  19.351  1.00 45.52           C  
ATOM    619  O   ARG    77     -29.293  67.625  18.424  1.00 46.21           O  
ATOM    620  CB  ARG    77     -28.837  66.681  21.550  1.00 46.01           C  
ATOM    621  CG  ARG    77     -28.847  65.412  22.405  1.00  0.00           C  
ATOM    622  CD  ARG    77     -29.569  65.582  23.743  1.00  0.00           C  
ATOM    623  NE  ARG    77     -29.420  64.305  24.498  1.00  0.00           N  
ATOM    624  CZ  ARG    77     -30.262  63.261  24.246  1.00  0.00           C  
ATOM    625  NH1 ARG    77     -31.132  63.654  23.271  1.00  0.00           N  
ATOM    626  NH2 ARG    77     -29.905  62.231  25.068  1.00  0.00           N  
ATOM    627  N   THR    82     -27.901  68.864  19.702  1.00 44.21           N  
ATOM    628  CA  THR    82     -28.290  70.143  19.132  1.00 41.83           C  
ATOM    629  C   THR    82     -27.884  70.258  17.671  1.00 42.84           C  
ATOM    630  O   THR    82     -28.684  70.690  16.830  1.00 43.37           O  
ATOM    631  CB  THR    82     -27.705  71.282  19.950  1.00 41.67           C  
ATOM    632  OG1 THR    82     -28.208  71.238  21.277  1.00  0.00           O  
ATOM    633  CG2 THR    82     -28.090  72.623  19.304  1.00  0.00           C  
ATOM    634  N   SER    83     -26.649  69.861  17.367  1.00 43.20           N  
ATOM    635  CA  SER    83     -26.126  69.989  16.006  1.00 43.52           C  
ATOM    636  C   SER    83     -26.993  69.235  15.015  1.00 41.74           C  
ATOM    637  O   SER    83     -27.182  69.689  13.890  1.00 40.34           O  
ATOM    638  CB  SER    83     -24.693  69.472  15.894  1.00 44.50           C  
ATOM    639  OG  SER    83     -23.818  70.292  16.654  1.00  0.00           O  
ATOM    640  N   ASN    84     -27.501  68.072  15.425  1.00 42.04           N  
ATOM    641  CA  ASN    84     -28.350  67.278  14.533  1.00 40.32           C  
ATOM    642  C   ASN    84     -29.775  67.824  14.492  1.00 37.13           C  
ATOM    643  O   ASN    84     -30.390  67.847  13.432  1.00 36.87           O  
ATOM    644  CB  ASN    84     -28.325  65.755  14.831  1.00 41.72           C  
ATOM    645  CG  ASN    84     -26.961  65.218  14.423  1.00  0.00           C  
ATOM    646  OD1 ASN    84     -26.259  65.822  13.612  1.00  0.00           O  
ATOM    647  ND2 ASN    84     -26.511  64.053  14.961  1.00  0.00           N  
ATOM    648  N   HIS    85     -30.269  68.280  15.639  1.00 35.45           N  
ATOM    649  CA  HIS    85     -31.636  68.773  15.766  1.00 36.66           C  
ATOM    650  C   HIS    85     -31.914  70.068  14.994  1.00 38.43           C  
ATOM    651  O   HIS    85     -32.933  70.169  14.310  1.00 39.36           O  
ATOM    652  CB  HIS    85     -32.017  68.953  17.238  1.00 35.78           C  
ATOM    653  CG  HIS    85     -33.437  69.398  17.426  1.00  0.00           C  
ATOM    654  ND1 HIS    85     -33.822  70.716  17.559  1.00  0.00           N  
ATOM    655  CD2 HIS    85     -34.587  68.686  17.502  1.00  0.00           C  
ATOM    656  CE1 HIS    85     -35.109  70.806  17.703  1.00  0.00           C  
ATOM    657  NE2 HIS    85     -35.610  69.586  17.674  1.00  0.00           N  
ATOM    658  N   TYR    86     -31.033  71.059  15.125  1.00 38.97           N  
ATOM    659  CA  TYR    86     -31.150  72.289  14.338  1.00 39.74           C  
ATOM    660  C   TYR    86     -30.335  72.206  13.049  1.00 41.97           C  
ATOM    661  O   TYR    86     -30.231  73.188  12.305  1.00 45.91           O  
ATOM    662  CB  TYR    86     -30.756  73.525  15.154  1.00 38.03           C  
ATOM    663  CG  TYR    86     -31.768  73.689  16.235  1.00  0.00           C  
ATOM    664  CD1 TYR    86     -31.465  73.282  17.541  1.00  0.00           C  
ATOM    665  CD2 TYR    86     -33.037  74.255  15.981  1.00  0.00           C  
ATOM    666  CE1 TYR    86     -32.394  73.423  18.591  1.00  0.00           C  
ATOM    667  CE2 TYR    86     -33.993  74.406  17.037  1.00  0.00           C  
ATOM    668  CZ  TYR    86     -33.651  73.983  18.337  1.00  0.00           C  
ATOM    669  OH  TYR    86     -34.540  74.104  19.383  1.00  0.00           O  
ATOM    670  N   ALA    87     -29.788  71.026  12.779  1.00 39.71           N  
ATOM    671  CA  ALA    87     -28.928  70.797  11.616  1.00 40.37           C  
ATOM    672  C   ALA    87     -27.826  71.851  11.425  1.00 40.70           C  
ATOM    673  O   ALA    87     -27.741  72.530  10.396  1.00 41.40           O  
ATOM    674  CB  ALA    87     -29.748  70.597  10.339  1.00 38.11           C  
ATOM    675  N   SER    88     -26.988  71.982  12.440  1.00 41.22           N  
ATOM    676  CA  SER    88     -25.852  72.885  12.391  1.00 42.64           C  
ATOM    677  C   SER    88     -24.656  72.190  11.731  1.00 45.61           C  
ATOM    678  O   SER    88     -24.476  70.973  11.877  1.00 47.32           O  
ATOM    679  CB  SER    88     -25.506  73.347  13.808  1.00 41.78           C  
ATOM    680  OG  SER    88     -26.575  74.110  14.347  1.00  0.00           O  
ATOM    681  N   ASP    89     -23.857  72.955  10.987  1.00 46.16           N  
ATOM    682  CA  ASP    89     -22.582  72.456  10.477  1.00 47.87           C  
ATOM    683  C   ASP    89     -21.649  72.316  11.667  1.00 48.85           C  
ATOM    684  O   ASP    89     -21.807  73.014  12.668  1.00 48.19           O  
ATOM    685  CB  ASP    89     -21.974  73.400   9.439  1.00 49.48           C  
ATOM    686  CG  ASP    89     -20.825  72.671   8.756  1.00  0.00           C  
ATOM    687  OD1 ASP    89     -20.698  71.436   8.970  1.00  0.00           O  
ATOM    688  OD2 ASP    89     -20.059  73.340   8.013  1.00  0.00           O  
ATOM    689  N   GLN    93     -20.673  71.424  11.553  1.00 50.99           N  
ATOM    690  CA  GLN    93     -19.881  71.013  12.710  1.00 52.56           C  
ATOM    691  C   GLN    93     -19.112  72.162  13.359  1.00 55.10           C  
ATOM    692  O   GLN    93     -18.763  72.094  14.539  1.00 59.54           O  
ATOM    693  CB  GLN    93     -18.953  69.840  12.353  1.00 49.18           C  
ATOM    694  CG  GLN    93     -19.697  68.524  12.115  1.00  0.00           C  
ATOM    695  CD  GLN    93     -18.671  67.466  11.735  1.00  0.00           C  
ATOM    696  OE1 GLN    93     -17.470  67.730  11.707  1.00  0.00           O  
ATOM    697  NE2 GLN    93     -19.089  66.211  11.420  1.00  0.00           N  
ATOM    698  N   GLY    94     -18.894  73.227  12.590  1.00 54.45           N  
ATOM    699  CA  GLY    94     -18.074  74.361  13.018  1.00 55.12           C  
ATOM    700  C   GLY    94     -18.887  75.479  13.665  1.00 54.60           C  
ATOM    701  O   GLY    94     -18.325  76.485  14.115  1.00 51.05           O  
ATOM    702  N   HIS    95     -20.208  75.299  13.703  1.00 54.12           N  
ATOM    703  CA  HIS    95     -21.122  76.306  14.246  1.00 52.15           C  
ATOM    704  C   HIS    95     -20.798  76.660  15.707  1.00 50.24           C  
ATOM    705  O   HIS    95     -20.393  75.793  16.489  1.00 51.28           O  
ATOM    706  CB  HIS    95     -22.564  75.840  14.107  1.00 51.50           C  
ATOM    707  CG  HIS    95     -23.027  75.785  12.681  1.00  0.00           C  
ATOM    708  ND1 HIS    95     -24.156  75.110  12.262  1.00  0.00           N  
ATOM    709  CD2 HIS    95     -22.506  76.331  11.558  1.00  0.00           C  
ATOM    710  CE1 HIS    95     -24.315  75.236  10.980  1.00  0.00           C  
ATOM    711  NE2 HIS    95     -23.326  75.975  10.515  1.00  0.00           N  
ATOM    712  N   ALA    96     -20.995  77.932  16.056  1.00 46.47           N  
ATOM    713  CA  ALA    96     -20.617  78.483  17.360  1.00 43.78           C  
ATOM    714  C   ALA    96     -21.683  78.208  18.412  1.00 42.28           C  
ATOM    715  O   ALA    96     -22.772  77.724  18.084  1.00 45.20           O  
ATOM    716  CB  ALA    96     -20.405  80.008  17.265  1.00 45.89           C  
ATOM    717  N   LEU    97     -21.370  78.501  19.674  1.00 38.62           N  
ATOM    718  CA  LEU    97     -22.378  78.459  20.741  1.00 38.81           C  
ATOM    719  C   LEU    97     -23.391  79.603  20.566  1.00 40.00           C  
ATOM    720  O   LEU    97     -24.503  79.556  21.105  1.00 40.49           O  
ATOM    721  CB  LEU    97     -21.707  78.522  22.121  1.00 38.75           C  
ATOM    722  CG  LEU    97     -22.668  78.250  23.280  1.00  0.00           C  
ATOM    723  CD1 LEU    97     -23.347  76.881  23.248  1.00  0.00           C  
ATOM    724  CD2 LEU    97     -22.035  78.299  24.669  1.00  0.00           C  
ATOM    725  N   ARG    98     -22.998  80.632  19.813  1.00 39.11           N  
ATOM    726  CA  ARG    98     -23.875  81.756  19.525  1.00 38.41           C  
ATOM    727  C   ARG    98     -24.997  81.248  18.640  1.00 39.52           C  
ATOM    728  O   ARG    98     -26.180  81.524  18.884  1.00 38.80           O  
ATOM    729  CB  ARG    98     -23.106  82.872  18.811  1.00 36.99           C  
ATOM    730  CG  ARG    98     -23.592  84.271  19.135  1.00  0.00           C  
ATOM    731  CD  ARG    98     -23.058  85.274  18.133  1.00  0.00           C  
ATOM    732  NE  ARG    98     -23.638  86.610  18.301  1.00  0.00           N  
ATOM    733  CZ  ARG    98     -24.800  87.007  17.778  1.00  0.00           C  
ATOM    734  NH1 ARG    98     -25.239  88.256  17.988  1.00  0.00           N  
ATOM    735  NH2 ARG    98     -25.529  86.168  17.056  1.00  0.00           N  
ATOM    736  N   GLU    99     -24.601  80.493  17.616  1.00 39.62           N  
ATOM    737  CA  GLU    99     -25.520  79.858  16.687  1.00 41.24           C  
ATOM    738  C   GLU    99     -26.499  78.933  17.410  1.00 41.72           C  
ATOM    739  O   GLU    99     -27.628  78.758  16.971  1.00 42.91           O  
ATOM    740  CB  GLU    99     -24.729  79.077  15.639  1.00 43.61           C  
ATOM    741  CG  GLU    99     -23.959  79.971  14.665  1.00  0.00           C  
ATOM    742  CD  GLU    99     -24.963  80.873  13.961  1.00  0.00           C  
ATOM    743  OE1 GLU    99     -25.959  80.333  13.410  1.00  0.00           O  
ATOM    744  OE2 GLU    99     -24.746  82.114  13.965  1.00  0.00           O  
ATOM    745  N   VAL   100     -26.051  78.352  18.519  1.00 40.81           N  
ATOM    746  CA  VAL   100     -26.896  77.534  19.380  1.00 39.46           C  
ATOM    747  C   VAL   100     -27.994  78.381  20.024  1.00 37.74           C  
ATOM    748  O   VAL   100     -29.172  78.030  19.965  1.00 38.96           O  
ATOM    749  CB  VAL   100     -26.036  76.845  20.448  1.00 38.42           C  
ATOM    750  CG1 VAL   100     -26.856  76.111  21.511  1.00  0.00           C  
ATOM    751  CG2 VAL   100     -25.084  75.791  19.878  1.00  0.00           C  
ATOM    752  N   ALA   101     -27.602  79.489  20.647  1.00 37.25           N  
ATOM    753  CA  ALA   101     -28.555  80.392  21.292  1.00 34.69           C  
ATOM    754  C   ALA   101     -29.432  81.067  20.239  1.00 34.27           C  
ATOM    755  O   ALA   101     -30.636  81.255  20.448  1.00 37.08           O  
ATOM    756  CB  ALA   101     -27.854  81.427  22.209  1.00 33.57           C  
ATOM    757  N   ALA   102     -28.828  81.399  19.102  1.00 32.51           N  
ATOM    758  CA  ALA   102     -29.555  81.919  17.941  1.00 31.93           C  
ATOM    759  C   ALA   102     -30.804  81.096  17.606  1.00 30.91           C  
ATOM    760  O   ALA   102     -31.919  81.622  17.553  1.00 30.96           O  
ATOM    761  CB  ALA   102     -28.624  81.944  16.723  1.00 31.77           C  
ATOM    762  N   PRO   103     -30.609  79.800  17.395  1.00 29.37           N  
ATOM    763  CA  PRO   103     -31.681  78.926  16.937  1.00 30.88           C  
ATOM    764  C   PRO   103     -32.710  78.624  18.039  1.00 31.49           C  
ATOM    765  O   PRO   103     -33.866  78.355  17.754  1.00 32.03           O  
ATOM    766  CB  PRO   103     -31.135  77.642  16.259  1.00 31.30           C  
ATOM    767  CG  PRO   103     -29.705  77.790  15.734  1.00  0.00           C  
ATOM    768  CD  PRO   103     -28.834  78.718  16.583  1.00  0.00           C  
ATOM    769  N   ILE   104     -32.306  78.706  19.298  1.00 32.20           N  
ATOM    770  CA  ILE   104     -33.256  78.470  20.382  1.00 32.50           C  
ATOM    771  C   ILE   104     -34.147  79.687  20.597  1.00 33.24           C  
ATOM    772  O   ILE   104     -35.359  79.565  20.771  1.00 34.65           O  
ATOM    773  CB  ILE   104     -32.549  78.068  21.687  1.00 31.00           C  
ATOM    774  CG1 ILE   104     -31.853  76.706  21.507  1.00  0.00           C  
ATOM    775  CG2 ILE   104     -33.548  78.009  22.827  1.00  0.00           C  
ATOM    776  CD1 ILE   104     -31.075  76.220  22.726  1.00  0.00           C  
TER
