# Supplementary material for: Genome-wide identification and analysis of the ALTERNATIVE OXIDASE gene family in diploid and hexaploid wheat
Source: PLoS One. 2018 Aug 3;13(8):e0201439. doi: 10.1371/journal.pone.0201439 (PMC6075773; doi:10.1371/journal.pone.0201439)
Supplement: S1 Appendix — (ZIP) [file pone.0201439.s026.zip › S1_Appendix/regTaAOX-4BL.sv2.pdb]

REMARK  99  Chain ID : 1
REMARK  99  Residues : 28
REMARK  99  Atoms    : 256
REMARK  99  File     : c3vvaD_.1.pdb.sc
ATOM      1  N   HIS    51     -43.587  93.026  22.081  1.00 35.72           N  
ATOM      2  CA  HIS    51     -44.486  92.823  23.208  1.00 36.31           C  
ATOM      3  C   HIS    51     -45.921  93.113  22.803  1.00 36.74           C  
ATOM      4  O   HIS    51     -46.227  94.206  22.346  1.00 34.54           O  
ATOM      5  CB  HIS    51     -44.066  93.676  24.409  1.00 37.35           C  
ATOM      6  CG  HIS    51     -45.169  93.928  25.392  1.00  0.00           C  
ATOM      7  ND1 HIS    51     -45.740  92.926  26.146  1.00  0.00           N  
ATOM      8  CD2 HIS    51     -45.803  95.073  25.744  1.00  0.00           C  
ATOM      9  CE1 HIS    51     -46.679  93.442  26.921  1.00  0.00           C  
ATOM     10  NE2 HIS    51     -46.735  94.742  26.696  1.00  0.00           N  
ATOM     11  N   HIS    52     -46.796  92.123  22.988  1.00 38.33           N  
ATOM     12  CA  HIS    52     -48.210  92.273  22.646  1.00 38.61           C  
ATOM     13  C   HIS    52     -49.011  92.934  23.775  1.00 39.01           C  
ATOM     14  O   HIS    52     -48.904  92.547  24.936  1.00 39.01           O  
ATOM     15  CB  HIS    52     -48.816  90.931  22.235  1.00 37.02           C  
ATOM     16  CG  HIS    52     -50.186  91.064  21.639  1.00  0.00           C  
ATOM     17  ND1 HIS    52     -51.329  91.295  22.377  1.00  0.00           N  
ATOM     18  CD2 HIS    52     -50.604  91.001  20.353  1.00  0.00           C  
ATOM     19  CE1 HIS    52     -52.368  91.369  21.602  1.00  0.00           C  
ATOM     20  NE2 HIS    52     -51.964  91.193  20.358  1.00  0.00           N  
ATOM     21  N   VAL    53     -49.816  93.928  23.415  1.00 40.42           N  
ATOM     22  CA  VAL    53     -50.525  94.746  24.396  1.00 42.60           C  
ATOM     23  C   VAL    53     -51.781  94.070  24.941  1.00 41.15           C  
ATOM     24  O   VAL    53     -52.637  93.644  24.158  1.00 40.78           O  
ATOM     25  CB  VAL    53     -50.877  96.130  23.813  1.00 45.41           C  
ATOM     26  CG1 VAL    53     -51.700  97.001  24.764  1.00  0.00           C  
ATOM     27  CG2 VAL    53     -49.650  96.973  23.459  1.00  0.00           C  
ATOM     28  N   PRO    54     -51.897  93.979  26.287  1.00 41.19           N  
ATOM     29  CA  PRO    54     -53.088  93.461  26.981  1.00 41.99           C  
ATOM     30  C   PRO    54     -54.378  94.135  26.512  1.00 45.66           C  
ATOM     31  O   PRO    54     -54.439  95.362  26.402  1.00 45.52           O  
ATOM     32  CB  PRO    54     -52.820  93.810  28.441  1.00 40.92           C  
ATOM     33  CG  PRO    54     -51.333  93.809  28.552  1.00  0.00           C  
ATOM     34  CD  PRO    54     -50.813  94.309  27.232  1.00  0.00           C  
ATOM     35  N   ASN    55     -55.397  93.333  26.235  1.00 49.80           N  
ATOM     36  CA  ASN    55     -56.643  93.852  25.679  1.00 53.33           C  
ATOM     37  C   ASN    55     -57.789  93.972  26.683  1.00 52.79           C  
ATOM     38  O   ASN    55     -58.709  94.764  26.477  1.00 54.89           O  
ATOM     39  CB  ASN    55     -57.072  93.023  24.461  1.00 58.79           C  
ATOM     40  CG  ASN    55     -56.389  93.469  23.175  1.00  0.00           C  
ATOM     41  OD1 ASN    55     -57.020  93.531  22.114  1.00  0.00           O  
ATOM     42  ND2 ASN    55     -55.095  93.793  23.262  1.00  0.00           N  
ATOM     43  N   THR    56     -57.730  93.195  27.761  1.00 50.24           N  
ATOM     44  CA  THR    56     -58.751  93.244  28.802  1.00 52.19           C  
ATOM     45  C   THR    56     -58.292  92.688  30.138  1.00 55.34           C  
ATOM     46  O   THR    56     -57.090  92.536  30.380  1.00 60.15           O  
ATOM     47  CB  THR    56     -60.008  92.475  28.351  1.00  0.00           O  
ATOM     48  OG1 THR    56     -61.059  92.666  29.287  1.00  0.00           O  
ATOM     49  CG2 THR    56     -59.680  90.976  28.252  1.00  0.00           C  
ATOM     50  N   MET    57     -59.257  92.369  30.997  1.00 52.81           N  
ATOM     51  CA  MET    57     -58.997  91.942  32.379  1.00 51.95           C  
ATOM     52  C   MET    57     -58.151  90.676  32.514  1.00 52.33           C  
ATOM     53  O   MET    57     -57.341  90.564  33.437  1.00 52.32           O  
ATOM     54  CB  MET    57     -60.328  91.749  33.117  1.00 53.45           C  
ATOM     55  CG  MET    57     -61.073  93.058  33.385  1.00  0.00           C  
ATOM     56  SD  MET    57     -60.170  94.239  34.432  1.00  0.00           S  
ATOM     57  CE  MET    57     -60.297  93.239  35.943  1.00  0.00           C  
ATOM     58  N   LEU    58     -58.348  89.732  31.593  1.00 53.23           N  
ATOM     59  CA  LEU    58     -57.707  88.413  31.651  1.00 52.97           C  
ATOM     60  C   LEU    58     -56.312  88.400  31.011  1.00 53.54           C  
ATOM     61  O   LEU    58     -55.449  87.613  31.412  1.00 54.41           O  
ATOM     62  CB  LEU    58     -58.612  87.327  31.010  1.00 56.18           C  
ATOM     63  CG  LEU    58     -59.947  87.140  31.734  1.00  0.00           C  
ATOM     64  CD1 LEU    58     -60.904  86.146  31.078  1.00  0.00           C  
ATOM     65  CD2 LEU    58     -59.837  86.631  33.170  1.00  0.00           C  
ATOM     66  N   ASP    59     -56.100  89.264  30.017  1.00 53.72           N  
ATOM     67  CA  ASP    59     -54.787  89.434  29.383  1.00 52.65           C  
ATOM     68  C   ASP    59     -53.803  90.158  30.308  1.00 51.21           C  
ATOM     69  O   ASP    59     -52.627  89.799  30.381  1.00 47.77           O  
ATOM     70  CB  ASP    59     -54.914  90.211  28.070  1.00 56.91           C  
ATOM     71  CG  ASP    59     -55.380  89.348  26.904  1.00  0.00           C  
ATOM     72  OD1 ASP    59     -55.643  88.137  27.090  1.00  0.00           O  
ATOM     73  OD2 ASP    59     -55.468  89.890  25.779  1.00  0.00           O  
ATOM     74  N   LYS    60     -54.296  91.180  31.007  1.00 50.63           N  
ATOM     75  CA  LYS    60     -53.471  91.985  31.909  1.00 50.63           C  
ATOM     76  C   LYS    60     -53.027  91.152  33.105  1.00 49.96           C  
ATOM     77  O   LYS    60     -51.896  91.271  33.565  1.00 51.15           O  
ATOM     78  CB  LYS    60     -54.228  93.240  32.386  1.00 52.48           C  
ATOM     79  CG  LYS    60     -53.390  94.153  33.283  1.00  0.00           C  
ATOM     80  CD  LYS    60     -54.108  95.444  33.683  1.00  0.00           C  
ATOM     81  CE  LYS    60     -53.279  96.347  34.600  1.00  0.00           C  
ATOM     82  NZ  LYS    60     -54.054  97.557  34.953  1.00  0.00           N  
ATOM     83  N   ILE    61     -53.921  90.293  33.584  1.00 47.37           N  
ATOM     84  CA  ILE    61     -53.625  89.389  34.687  1.00 47.52           C  
ATOM     85  C   ILE    61     -52.631  88.324  34.237  1.00 48.65           C  
ATOM     86  O   ILE    61     -51.889  87.749  35.041  1.00 46.64           O  
ATOM     87  CB  ILE    61     -54.924  88.733  35.160  1.00 48.86           C  
ATOM     88  CG1 ILE    61     -55.898  89.715  35.833  1.00  0.00           C  
ATOM     89  CG2 ILE    61     -54.705  87.614  36.192  1.00  0.00           C  
ATOM     90  CD1 ILE    61     -57.290  89.130  36.066  1.00  0.00           C  
ATOM     91  N   ALA    62     -52.645  88.053  32.937  1.00 49.64           N  
ATOM     92  CA  ALA    62     -51.683  87.150  32.333  1.00 48.56           C  
ATOM     93  C   ALA    62     -50.325  87.830  32.211  1.00 46.62           C  
ATOM     94  O   ALA    62     -49.291  87.170  32.353  1.00 44.58           O  
ATOM     95  CB  ALA    62     -52.178  86.687  30.972  1.00 49.85           C  
ATOM     96  N   TYR    63     -50.343  89.144  31.949  1.00 45.55           N  
ATOM     97  CA  TYR    63     -49.125  89.953  31.864  1.00 44.48           C  
ATOM     98  C   TYR    63     -48.434  90.082  33.209  1.00 44.61           C  
ATOM     99  O   TYR    63     -47.213  89.984  33.289  1.00 43.82           O  
ATOM    100  CB  TYR    63     -49.418  91.355  31.321  1.00 45.72           C  
ATOM    101  CG  TYR    63     -48.186  92.249  31.283  1.00  0.00           C  
ATOM    102  CD1 TYR    63     -47.168  92.010  30.363  1.00  0.00           C  
ATOM    103  CD2 TYR    63     -48.031  93.321  32.175  1.00  0.00           C  
ATOM    104  CE1 TYR    63     -46.038  92.802  30.318  1.00  0.00           C  
ATOM    105  CE2 TYR    63     -46.895  94.126  32.137  1.00  0.00           C  
ATOM    106  CZ  TYR    63     -45.902  93.858  31.200  1.00  0.00           C  
ATOM    107  OH  TYR    63     -44.756  94.624  31.116  1.00  0.00           O  
ATOM    108  N   TYR    64     -49.235  90.294  34.255  1.00 46.27           N  
ATOM    109  CA  TYR    64     -48.749  90.648  35.583  1.00 44.79           C  
ATOM    110  C   TYR    64     -48.330  89.448  36.421  1.00 44.33           C  
ATOM    111  O   TYR    64     -47.668  89.604  37.452  1.00 44.95           O  
ATOM    112  CB  TYR    64     -49.800  91.469  36.329  1.00 47.80           C  
ATOM    113  CG  TYR    64     -49.889  92.797  35.660  1.00  0.00           C  
ATOM    114  CD1 TYR    64     -50.922  93.052  34.749  1.00  0.00           C  
ATOM    115  CD2 TYR    64     -48.953  93.822  35.924  1.00  0.00           C  
ATOM    116  CE1 TYR    64     -51.041  94.296  34.099  1.00  0.00           C  
ATOM    117  CE2 TYR    64     -49.059  95.093  35.272  1.00  0.00           C  
ATOM    118  CZ  TYR    64     -50.113  95.310  34.361  1.00  0.00           C  
ATOM    119  OH  TYR    64     -50.252  96.515  33.706  1.00  0.00           O  
ATOM    120  N   THR    65     -48.712  88.253  35.987  1.00 42.41           N  
ATOM    121  CA  THR    65     -48.275  87.033  36.663  1.00 43.12           C  
ATOM    122  C   THR    65     -46.929  86.588  36.106  1.00 46.62           C  
ATOM    123  O   THR    65     -46.222  85.801  36.737  1.00 51.15           O  
ATOM    124  CB  THR    65     -49.295  85.910  36.504  1.00 39.36           C  
ATOM    125  OG1 THR    65     -49.448  85.581  35.131  1.00  0.00           O  
ATOM    126  CG2 THR    65     -50.649  86.368  37.072  1.00  0.00           C  
ATOM    127  N   VAL    66     -46.589  87.081  34.917  1.00 46.54           N  
ATOM    128  CA  VAL    66     -45.290  86.803  34.311  1.00 46.52           C  
ATOM    129  C   VAL    66     -44.252  87.804  34.817  1.00 48.15           C  
ATOM    130  O   VAL    66     -43.100  87.438  35.069  1.00 48.15           O  
ATOM    131  CB  VAL    66     -45.367  86.791  32.763  1.00 46.98           C  
ATOM    132  CG1 VAL    66     -43.979  86.877  32.138  1.00  0.00           C  
ATOM    133  CG2 VAL    66     -46.094  85.542  32.272  1.00  0.00           C  
ATOM    134  N   LYS    67     -44.662  89.063  34.974  1.00 50.02           N  
ATOM    135  CA  LYS    67     -43.797  90.082  35.573  1.00 51.63           C  
ATOM    136  C   LYS    67     -43.382  89.682  36.988  1.00 50.73           C  
ATOM    137  O   LYS    67     -42.194  89.535  37.261  1.00 51.36           O  
ATOM    138  CB  LYS    67     -44.471  91.460  35.575  1.00 53.94           C  
ATOM    139  CG  LYS    67     -43.605  92.562  36.189  1.00  0.00           C  
ATOM    140  CD  LYS    67     -44.261  93.944  36.160  1.00  0.00           C  
ATOM    141  CE  LYS    67     -43.402  95.043  36.789  1.00  0.00           C  
ATOM    142  NZ  LYS    67     -44.122  96.335  36.746  1.00  0.00           N  
ATOM    143  N   SER    68     -44.373  89.483  37.860  1.00 52.75           N  
ATOM    144  CA  SER    68     -44.177  89.054  39.253  1.00 53.50           C  
ATOM    145  C   SER    68     -43.273  87.819  39.355  1.00 57.13           C  
ATOM    146  O   SER    68     -42.280  87.819  40.095  1.00 56.29           O  
ATOM    147  CB  SER    68     -45.538  88.757  39.940  1.00 53.95           C  
ATOM    148  OG  SER    68     -46.286  89.956  40.079  1.00  0.00           O  
ATOM    149  N   PRO    69     -43.620  86.772  38.606  1.00 59.60           N  
ATOM    150  CA  PRO    69     -42.859  85.523  38.623  1.00 59.79           C  
ATOM    151  C   PRO    69     -41.448  85.644  38.030  1.00 60.78           C  
ATOM    152  O   PRO    69     -40.599  84.784  38.284  1.00 59.03           O  
ATOM    153  CB  PRO    69     -43.643  84.391  37.950  1.00 61.65           C  
ATOM    154  CG  PRO    69     -45.151  84.643  37.893  1.00  0.00           C  
ATOM    155  CD  PRO    69     -45.520  86.121  37.753  1.00  0.00           C  
ATOM    156  N   ARG    70     -41.198  86.697  37.248  1.00 58.47           N  
ATOM    157  CA  ARG    70     -39.838  86.980  36.785  1.00 55.66           C  
ATOM    158  C   ARG    70     -39.112  87.905  37.760  1.00 54.55           C  
ATOM    159  O   ARG    70     -37.894  88.004  37.730  1.00 53.27           O  
ATOM    160  CB  ARG    70     -39.827  87.579  35.377  1.00 56.33           C  
ATOM    161  CG  ARG    70     -38.504  87.371  34.648  1.00  0.00           C  
ATOM    162  CD  ARG    70     -38.174  88.530  33.724  1.00  0.00           C  
ATOM    163  NE  ARG    70     -36.754  88.527  33.372  1.00  0.00           N  
ATOM    164  CZ  ARG    70     -36.246  88.035  32.244  1.00  0.00           C  
ATOM    165  NH1 ARG    70     -37.037  87.496  31.323  1.00  0.00           N  
ATOM    166  NH2 ARG    70     -34.937  88.081  32.035  1.00  0.00           N  
ATOM    167  N   PHE    71     -39.875  88.585  38.612  1.00 56.28           N  
ATOM    168  CA  PHE    71     -39.322  89.458  39.649  1.00 55.26           C  
ATOM    169  C   PHE    71     -38.822  88.600  40.805  1.00 54.88           C  
ATOM    170  O   PHE    71     -37.674  88.732  41.232  1.00 56.67           O  
ATOM    171  CB  PHE    71     -40.388  90.453  40.124  1.00 56.23           C  
ATOM    172  CG  PHE    71     -39.765  91.312  41.170  1.00  0.00           C  
ATOM    173  CD1 PHE    71     -38.933  92.406  40.843  1.00  0.00           C  
ATOM    174  CD2 PHE    71     -40.000  91.042  42.531  1.00  0.00           C  
ATOM    175  CE1 PHE    71     -38.345  93.225  41.850  1.00  0.00           C  
ATOM    176  CE2 PHE    71     -39.423  91.846  43.560  1.00  0.00           C  
ATOM    177  CZ  PHE    71     -38.590  92.941  43.216  1.00  0.00           C  
ATOM    178  N   PRO    72     -39.696  87.720  41.291  1.00 53.53           N  
ATOM    179  CA  PRO    72     -39.361  86.726  42.305  1.00 55.51           C  
ATOM    180  C   PRO    72     -38.213  85.821  41.850  1.00 57.67           C  
ATOM    181  O   PRO    72     -37.284  85.550  42.622  1.00 58.47           O  
ATOM    182  CB  PRO    72     -40.595  85.865  42.632  1.00 54.43           C  
ATOM    183  CG  PRO    72     -41.923  86.591  42.407  1.00  0.00           C  
ATOM    184  CD  PRO    72     -41.922  87.503  41.179  1.00  0.00           C  
ATOM    185  N   THR    73     -38.282  85.363  40.600  1.00 56.66           N  
ATOM    186  CA  THR    73     -37.298  84.421  40.071  1.00 56.50           C  
ATOM    187  C   THR    73     -35.921  85.056  39.869  1.00 58.28           C  
ATOM    188  O   THR    73     -34.919  84.509  40.330  1.00 59.77           O  
ATOM    189  CB  THR    73     -37.787  83.771  38.768  1.00 54.03           C  
ATOM    190  OG1 THR    73     -38.974  83.029  39.008  1.00  0.00           O  
ATOM    191  CG2 THR    73     -36.698  82.828  38.229  1.00  0.00           C  
ATOM    192  N   ASP    74     -35.875  86.200  39.187  1.00 59.71           N  
ATOM    193  CA  ASP    74     -34.605  86.869  38.866  1.00 63.10           C  
ATOM    194  C   ASP    74     -33.719  87.189  40.069  1.00 64.47           C  
ATOM    195  O   ASP    74     -32.505  86.974  40.028  1.00 63.20           O  
ATOM    196  CB  ASP    74     -34.850  88.144  38.058  1.00 61.12           C  
ATOM    197  CG  ASP    74     -34.990  87.873  36.574  1.00  0.00           C  
ATOM    198  OD1 ASP    74     -34.470  86.838  36.107  1.00  0.00           O  
ATOM    199  OD2 ASP    74     -35.611  88.702  35.874  1.00  0.00           O  
ATOM    200  N   ILE    75     -34.336  87.704  41.128  1.00 69.90           N  
ATOM    201  CA  ILE    75     -33.615  88.142  42.323  1.00 71.12           C  
ATOM    202  C   ILE    75     -33.098  86.971  43.168  1.00 72.47           C  
ATOM    203  O   ILE    75     -31.970  87.013  43.668  1.00 73.56           O  
ATOM    204  CB  ILE    75     -34.468  89.105  43.180  1.00 71.26           C  
ATOM    205  CG1 ILE    75     -34.732  90.460  42.501  1.00  0.00           C  
ATOM    206  CG2 ILE    75     -33.827  89.452  44.534  1.00  0.00           C  
ATOM    207  CD1 ILE    75     -35.784  91.305  43.217  1.00  0.00           C  
ATOM    208  N   PHE    76     -33.919  85.931  43.309  1.00 69.73           N  
ATOM    209  CA  PHE    76     -33.545  84.734  44.068  1.00 70.62           C  
ATOM    210  C   PHE    76     -32.534  83.854  43.340  1.00 74.58           C  
ATOM    211  O   PHE    76     -31.638  83.292  43.968  1.00 78.15           O  
ATOM    212  CB  PHE    76     -34.785  83.918  44.444  1.00 67.63           C  
ATOM    213  CG  PHE    76     -35.428  84.354  45.728  1.00  0.00           C  
ATOM    214  CD1 PHE    76     -35.966  85.635  45.858  1.00  0.00           C  
ATOM    215  CD2 PHE    76     -35.496  83.485  46.814  1.00  0.00           C  
ATOM    216  CE1 PHE    76     -36.552  86.040  47.047  1.00  0.00           C  
ATOM    217  CE2 PHE    76     -36.086  83.882  48.005  1.00  0.00           C  
ATOM    218  CZ  PHE    76     -36.616  85.160  48.120  1.00  0.00           C  
ATOM    219  N   PHE    77     -32.671  83.740  42.020  1.00 78.54           N  
ATOM    220  CA  PHE    77     -31.734  82.947  41.216  1.00 79.12           C  
ATOM    221  C   PHE    77     -30.368  83.632  41.104  1.00 79.60           C  
ATOM    222  O   PHE    77     -29.553  83.280  40.244  1.00 78.25           O  
ATOM    223  CB  PHE    77     -32.313  82.645  39.828  1.00 77.31           C  
ATOM    224  CG  PHE    77     -33.463  81.716  40.015  1.00  0.00           C  
ATOM    225  CD1 PHE    77     -33.665  81.007  41.220  1.00  0.00           C  
ATOM    226  CD2 PHE    77     -34.387  81.526  38.971  1.00  0.00           C  
ATOM    227  CE1 PHE    77     -34.770  80.124  41.391  1.00  0.00           C  
ATOM    228  CE2 PHE    77     -35.503  80.647  39.116  1.00  0.00           C  
ATOM    229  CZ  PHE    77     -35.693  79.942  40.332  1.00  0.00           C  
ATOM    230  N   GLN    78     -30.136  84.609  41.982  1.00 80.17           N  
ATOM    231  CA  GLN    78     -28.882  85.368  42.043  1.00 83.98           C  
ATOM    232  C   GLN    78     -28.402  85.825  40.655  1.00 90.39           C  
ATOM    233  O   GLN    78     -27.202  85.986  40.419  1.00 91.82           O  
ATOM    234  CB  GLN    78     -27.802  84.564  42.784  1.00 80.37           C  
ATOM    235  CG  GLN    78     -28.100  84.369  44.272  1.00  0.00           C  
ATOM    236  CD  GLN    78     -27.925  85.712  44.967  1.00  0.00           C  
ATOM    237  OE1 GLN    78     -26.882  86.353  44.852  1.00  0.00           O  
ATOM    238  NE2 GLN    78     -28.937  86.210  45.726  1.00  0.00           N  
TER
