# Supplementary material for: Genome-wide identification and analysis of the ALTERNATIVE OXIDASE gene family in diploid and hexaploid wheat
Source: PLoS One. 2018 Aug 3;13(8):e0201439. doi: 10.1371/journal.pone.0201439 (PMC6075773; doi:10.1371/journal.pone.0201439)
Supplement: S1 Appendix — (ZIP) [file pone.0201439.s026.zip › S1_Appendix/TaAOX1a-like-2DL.pdb]

REMARK  99  Chain ID : 1
REMARK  99  Residues : 160
REMARK  99  Atoms    : 1365
REMARK  99  File     : c3vvaD_.1.pdb.sc
ATOM      1  N   MET     1     -48.031  70.181  26.362  1.00 44.60           N  
ATOM      2  CA  MET     1     -48.465  68.828  26.636  1.00 46.29           C  
ATOM      3  C   MET     1     -49.797  68.844  27.394  1.00 46.42           C  
ATOM      4  O   MET     1     -50.439  67.809  27.547  1.00 48.85           O  
ATOM      5  CB  MET     1     -47.376  68.072  27.411  1.00 46.57           C  
ATOM      6  CG  MET     1     -47.593  66.570  27.562  1.00  0.00           C  
ATOM      7  SD  MET     1     -47.802  65.630  26.030  1.00  0.00           S  
ATOM      8  CE  MET     1     -46.169  65.753  25.292  1.00  0.00           C  
ATOM      9  N   VAL     2     -50.227  70.008  27.868  1.00 43.56           N  
ATOM     10  CA  VAL     2     -51.556  70.064  28.479  1.00 41.64           C  
ATOM     11  C   VAL     2     -52.612  70.375  27.422  1.00 39.36           C  
ATOM     12  O   VAL     2     -53.636  69.703  27.361  1.00 37.42           O  
ATOM     13  CB  VAL     2     -51.649  70.998  29.720  1.00 40.50           C  
ATOM     14  CG1 VAL     2     -50.616  70.595  30.776  1.00  0.00           C  
ATOM     15  CG2 VAL     2     -51.517  72.465  29.337  1.00  0.00           C  
ATOM     16  N   GLY     3     -52.336  71.371  26.582  1.00 37.60           N  
ATOM     17  CA  GLY     3     -53.228  71.744  25.494  1.00 38.67           C  
ATOM     18  C   GLY     3     -53.350  70.614  24.486  1.00 40.53           C  
ATOM     19  O   GLY     3     -54.457  70.161  24.184  1.00 39.71           O  
ATOM     20  N   GLY     4     -52.209  70.152  23.971  1.00 41.82           N  
ATOM     21  CA  GLY     4     -52.171  68.959  23.132  1.00 41.59           C  
ATOM     22  C   GLY     4     -53.085  67.876  23.688  1.00 44.23           C  
ATOM     23  O   GLY     4     -53.947  67.352  22.974  1.00 42.28           O  
ATOM     24  N   VAL     5     -52.916  67.565  24.971  1.00 43.88           N  
ATOM     25  CA  VAL     5     -53.722  66.538  25.631  1.00 48.61           C  
ATOM     26  C   VAL     5     -55.223  66.905  25.716  1.00 47.79           C  
ATOM     27  O   VAL     5     -56.085  66.142  25.256  1.00 49.46           O  
ATOM     28  CB  VAL     5     -53.125  66.200  27.004  1.00 50.78           C  
ATOM     29  CG1 VAL     5     -54.003  65.264  27.837  1.00  0.00           C  
ATOM     30  CG2 VAL     5     -51.764  65.505  26.923  1.00  0.00           C  
ATOM     31  N   LEU     6     -55.534  68.063  26.289  1.00 44.75           N  
ATOM     32  CA  LEU     6     -56.921  68.521  26.367  1.00 42.84           C  
ATOM     33  C   LEU     6     -57.628  68.530  25.006  1.00 42.35           C  
ATOM     34  O   LEU     6     -58.765  68.063  24.903  1.00 45.23           O  
ATOM     35  CB  LEU     6     -57.037  69.895  27.052  1.00 40.34           C  
ATOM     36  CG  LEU     6     -57.174  69.998  28.585  1.00  0.00           C  
ATOM     37  CD1 LEU     6     -57.684  68.704  29.223  1.00  0.00           C  
ATOM     38  CD2 LEU     6     -55.877  70.446  29.256  1.00  0.00           C  
ATOM     39  N   LEU     7     -56.957  69.027  23.968  1.00 38.40           N  
ATOM     40  CA  LEU     7     -57.566  69.095  22.632  1.00 38.09           C  
ATOM     41  C   LEU     7     -57.642  67.747  21.909  1.00 40.16           C  
ATOM     42  O   LEU     7     -58.452  67.575  21.000  1.00 45.52           O  
ATOM     43  CB  LEU     7     -56.892  70.156  21.755  1.00 36.97           C  
ATOM     44  CG  LEU     7     -57.070  71.583  22.278  1.00  0.00           C  
ATOM     45  CD1 LEU     7     -56.332  72.659  21.483  1.00  0.00           C  
ATOM     46  CD2 LEU     7     -58.513  72.086  22.302  1.00  0.00           C  
ATOM     47  N   HIS     8     -56.800  66.799  22.313  1.00 39.87           N  
ATOM     48  CA  HIS     8     -56.871  65.430  21.828  1.00 35.42           C  
ATOM     49  C   HIS     8     -58.126  64.807  22.409  1.00 37.00           C  
ATOM     50  O   HIS     8     -58.943  64.242  21.678  1.00 37.46           O  
ATOM     51  CB  HIS     8     -55.639  64.648  22.281  1.00 33.14           C  
ATOM     52  CG  HIS     8     -55.508  63.292  21.657  1.00  0.00           C  
ATOM     53  ND1 HIS     8     -54.952  63.095  20.410  1.00  0.00           N  
ATOM     54  CD2 HIS     8     -55.835  62.060  22.121  1.00  0.00           C  
ATOM     55  CE1 HIS     8     -54.951  61.802  20.129  1.00  0.00           C  
ATOM     56  NE2 HIS     8     -55.488  61.152  21.145  1.00  0.00           N  
ATOM     57  N   LEU     9     -58.275  64.935  23.729  1.00 35.86           N  
ATOM     58  CA  LEU     9     -59.399  64.356  24.452  1.00 34.50           C  
ATOM     59  C   LEU     9     -60.745  64.996  24.079  1.00 35.25           C  
ATOM     60  O   LEU     9     -61.778  64.324  24.047  1.00 38.31           O  
ATOM     61  CB  LEU     9     -59.178  64.458  25.957  1.00 32.52           C  
ATOM     62  CG  LEU     9     -58.159  63.578  26.690  1.00  0.00           C  
ATOM     63  CD1 LEU     9     -58.373  63.758  28.185  1.00  0.00           C  
ATOM     64  CD2 LEU     9     -58.225  62.089  26.324  1.00  0.00           C  
ATOM     65  N   ARG    10     -60.738  66.289  23.801  1.00 32.75           N  
ATOM     66  CA  ARG    10     -61.978  66.958  23.456  1.00 33.79           C  
ATOM     67  C   ARG    10     -62.516  66.369  22.163  1.00 32.44           C  
ATOM     68  O   ARG    10     -63.616  65.822  22.138  1.00 31.21           O  
ATOM     69  CB  ARG    10     -61.757  68.458  23.317  1.00 32.21           C  
ATOM     70  CG  ARG    10     -63.039  69.239  23.020  1.00  0.00           C  
ATOM     71  CD  ARG    10     -62.802  70.726  22.750  1.00  0.00           C  
ATOM     72  NE  ARG    10     -62.057  70.835  21.465  1.00  0.00           N  
ATOM     73  CZ  ARG    10     -62.720  70.708  20.279  1.00  0.00           C  
ATOM     74  NH1 ARG    10     -64.038  70.489  20.560  1.00  0.00           N  
ATOM     75  NH2 ARG    10     -61.807  70.849  19.274  1.00  0.00           N  
ATOM     76  N   SER    11     -61.714  66.490  21.108  1.00 31.44           N  
ATOM     77  CA  SER    11     -61.984  65.899  19.812  1.00 32.51           C  
ATOM     78  C   SER    11     -62.432  64.419  19.933  1.00 33.01           C  
ATOM     79  O   SER    11     -63.293  63.962  19.188  1.00 31.86           O  
ATOM     80  CB  SER    11     -60.718  66.026  18.958  1.00 32.07           C  
ATOM     81  OG  SER    11     -60.880  65.449  17.675  1.00  0.00           O  
ATOM     82  N   LEU    12     -61.858  63.694  20.889  1.00 33.41           N  
ATOM     83  CA  LEU    12     -62.185  62.283  21.089  1.00 36.22           C  
ATOM     84  C   LEU    12     -63.605  62.013  21.591  1.00 37.33           C  
ATOM     85  O   LEU    12     -64.222  61.039  21.168  1.00 37.45           O  
ATOM     86  CB  LEU    12     -61.163  61.592  22.004  1.00 35.26           C  
ATOM     87  CG  LEU    12     -59.755  61.308  21.471  1.00  0.00           C  
ATOM     88  CD1 LEU    12     -59.021  60.370  22.413  1.00  0.00           C  
ATOM     89  CD2 LEU    12     -59.781  60.722  20.067  1.00  0.00           C  
ATOM     90  N   ARG    13     -64.120  62.864  22.477  1.00 39.41           N  
ATOM     91  CA  ARG    13     -65.432  62.617  23.095  1.00 41.49           C  
ATOM     92  C   ARG    13     -66.553  63.464  22.523  1.00 44.05           C  
ATOM     93  O   ARG    13     -67.718  63.065  22.582  1.00 48.94           O  
ATOM     94  CB  ARG    13     -65.377  62.767  24.619  1.00 40.20           C  
ATOM     95  CG  ARG    13     -65.295  64.192  25.112  1.00  0.00           C  
ATOM     96  CD  ARG    13     -65.238  64.281  26.629  1.00  0.00           C  
ATOM     97  NE  ARG    13     -65.263  65.690  27.023  1.00  0.00           N  
ATOM     98  CZ  ARG    13     -64.184  66.448  27.207  1.00  0.00           C  
ATOM     99  NH1 ARG    13     -62.963  65.936  27.069  1.00  0.00           N  
ATOM    100  NH2 ARG    13     -64.329  67.724  27.545  1.00  0.00           N  
ATOM    101  N   ARG    14     -66.202  64.629  21.992  1.00 45.27           N  
ATOM    102  CA  ARG    14     -67.141  65.454  21.249  1.00 47.52           C  
ATOM    103  C   ARG    14     -67.120  65.035  19.788  1.00 47.11           C  
ATOM    104  O   ARG    14     -67.967  65.464  19.001  1.00 49.54           O  
ATOM    105  CB  ARG    14     -66.781  66.941  21.357  1.00 53.94           C  
ATOM    106  CG  ARG    14     -66.913  67.499  22.775  1.00  0.00           C  
ATOM    107  CD  ARG    14     -66.524  68.974  22.892  1.00  0.00           C  
ATOM    108  NE  ARG    14     -66.661  69.362  24.324  1.00  0.00           N  
ATOM    109  CZ  ARG    14     -66.207  70.577  24.748  1.00  0.00           C  
ATOM    110  NH1 ARG    14     -65.680  71.225  23.668  1.00  0.00           N  
ATOM    111  NH2 ARG    14     -66.456  70.670  26.087  1.00  0.00           N  
ATOM    112  N   PHE    15     -66.127  64.218  19.436  1.00 45.74           N  
ATOM    113  CA  PHE    15     -65.993  63.627  18.099  1.00 44.18           C  
ATOM    114  C   PHE    15     -66.031  64.658  16.979  1.00 45.24           C  
ATOM    115  O   PHE    15     -66.833  64.556  16.036  1.00 45.72           O  
ATOM    116  CB  PHE    15     -67.059  62.556  17.885  1.00 46.05           C  
ATOM    117  CG  PHE    15     -66.880  61.527  18.948  1.00  0.00           C  
ATOM    118  CD1 PHE    15     -67.712  61.476  20.089  1.00  0.00           C  
ATOM    119  CD2 PHE    15     -65.858  60.568  18.830  1.00  0.00           C  
ATOM    120  CE1 PHE    15     -67.536  60.486  21.098  1.00  0.00           C  
ATOM    121  CE2 PHE    15     -65.659  59.565  19.826  1.00  0.00           C  
ATOM    122  CZ  PHE    15     -66.503  59.526  20.967  1.00  0.00           C  
ATOM    123  N   GLU    16     -65.164  65.659  17.096  1.00 44.04           N  
ATOM    124  CA  GLU    16     -65.104  66.743  16.126  1.00 43.89           C  
ATOM    125  C   GLU    16     -63.693  66.859  15.551  1.00 41.05           C  
ATOM    126  O   GLU    16     -62.735  66.370  16.146  1.00 39.57           O  
ATOM    127  CB  GLU    16     -65.572  68.087  16.744  1.00 46.73           C  
ATOM    128  CG  GLU    16     -67.040  68.082  17.174  1.00  0.00           C  
ATOM    129  CD  GLU    16     -67.380  69.469  17.702  1.00  0.00           C  
ATOM    130  OE1 GLU    16     -66.463  70.332  17.730  1.00  0.00           O  
ATOM    131  OE2 GLU    16     -68.561  69.683  18.086  1.00  0.00           O  
ATOM    132  N   HIS    17     -63.578  67.482  14.381  1.00 40.17           N  
ATOM    133  CA  HIS    17     -62.284  67.729  13.759  1.00 38.26           C  
ATOM    134  C   HIS    17     -61.561  68.758  14.609  1.00 35.79           C  
ATOM    135  O   HIS    17     -62.195  69.607  15.205  1.00 36.31           O  
ATOM    136  CB  HIS    17     -62.464  68.263  12.333  1.00 41.48           C  
ATOM    137  CG  HIS    17     -63.063  67.253  11.400  1.00  0.00           C  
ATOM    138  ND1 HIS    17     -62.373  66.176  10.882  1.00  0.00           N  
ATOM    139  CD2 HIS    17     -64.311  67.152  10.884  1.00  0.00           C  
ATOM    140  CE1 HIS    17     -63.140  65.468  10.110  1.00  0.00           C  
ATOM    141  NE2 HIS    17     -64.331  66.035  10.086  1.00  0.00           N  
ATOM    142  N   SER    18     -60.239  68.676  14.673  1.00 35.44           N  
ATOM    143  CA  SER    18     -59.447  69.564  15.522  1.00 34.42           C  
ATOM    144  C   SER    18     -58.847  70.704  14.709  1.00 38.07           C  
ATOM    145  O   SER    18     -58.778  71.862  15.172  1.00 38.79           O  
ATOM    146  CB  SER    18     -58.336  68.774  16.181  1.00 32.02           C  
ATOM    147  OG  SER    18     -58.882  67.718  16.957  1.00  0.00           O  
ATOM    148  N   GLY    19     -58.416  70.358  13.492  1.00 37.51           N  
ATOM    149  CA  GLY    19     -57.939  71.322  12.507  1.00 36.90           C  
ATOM    150  C   GLY    19     -56.492  71.767  12.793  1.00 37.74           C  
ATOM    151  O   GLY    19     -56.074  72.878  12.429  1.00 37.19           O  
ATOM    152  N   GLY    20     -55.739  70.884  13.452  1.00 37.34           N  
ATOM    153  CA  GLY    20     -54.287  70.997  13.541  1.00 37.18           C  
ATOM    154  C   GLY    20     -53.782  71.838  14.692  1.00 39.90           C  
ATOM    155  O   GLY    20     -52.729  72.480  14.591  1.00 40.41           O  
ATOM    156  N   TRP    21     -54.529  71.843  15.791  1.00 40.07           N  
ATOM    157  CA  TRP    21     -54.100  72.563  16.976  1.00 42.10           C  
ATOM    158  C   TRP    21     -53.179  71.678  17.805  1.00 42.47           C  
ATOM    159  O   TRP    21     -52.162  72.146  18.315  1.00 44.41           O  
ATOM    160  CB  TRP    21     -55.302  73.005  17.800  1.00 40.76           C  
ATOM    161  CG  TRP    21     -56.008  74.259  17.298  1.00  0.00           C  
ATOM    162  CD1 TRP    21     -56.554  74.461  16.059  1.00  0.00           C  
ATOM    163  CD2 TRP    21     -56.273  75.457  18.050  1.00  0.00           C  
ATOM    164  NE1 TRP    21     -57.132  75.711  15.990  1.00  0.00           N  
ATOM    165  CE2 TRP    21     -56.977  76.340  17.198  1.00  0.00           C  
ATOM    166  CE3 TRP    21     -55.979  75.870  19.356  1.00  0.00           C  
ATOM    167  CZ2 TRP    21     -57.390  77.617  17.610  1.00  0.00           C  
ATOM    168  CZ3 TRP    21     -56.395  77.148  19.769  1.00  0.00           C  
ATOM    169  CH2 TRP    21     -57.090  78.001  18.896  1.00  0.00           C  
ATOM    170  N   ILE    22     -53.545  70.398  17.901  1.00 41.80           N  
ATOM    171  CA  ILE    22     -52.883  69.394  18.747  1.00 39.51           C  
ATOM    172  C   ILE    22     -51.408  69.214  18.367  1.00 41.25           C  
ATOM    173  O   ILE    22     -50.533  69.078  19.235  1.00 41.02           O  
ATOM    174  CB  ILE    22     -53.637  68.048  18.642  1.00 38.65           C  
ATOM    175  CG1 ILE    22     -55.057  68.182  19.205  1.00  0.00           C  
ATOM    176  CG2 ILE    22     -52.899  66.925  19.349  1.00  0.00           C  
ATOM    177  CD1 ILE    22     -56.035  67.123  18.727  1.00  0.00           C  
ATOM    178  N   ARG    23     -51.136  69.238  17.066  1.00 41.64           N  
ATOM    179  CA  ARG    23     -49.788  69.001  16.568  1.00 40.07           C  
ATOM    180  C   ARG    23     -48.820  70.170  16.824  1.00 39.73           C  
ATOM    181  O   ARG    23     -47.723  69.958  17.344  1.00 40.54           O  
ATOM    182  CB  ARG    23     -49.818  68.589  15.092  1.00 39.20           C  
ATOM    183  CG  ARG    23     -50.384  67.186  14.861  1.00  0.00           C  
ATOM    184  CD  ARG    23     -50.460  66.792  13.385  1.00  0.00           C  
ATOM    185  NE  ARG    23     -51.051  65.425  13.317  1.00  0.00           N  
ATOM    186  CZ  ARG    23     -51.256  64.830  12.105  1.00  0.00           C  
ATOM    187  NH1 ARG    23     -50.836  65.698  11.139  1.00  0.00           N  
ATOM    188  NH2 ARG    23     -51.800  63.600  12.333  1.00  0.00           N  
ATOM    189  N   ALA    24     -49.221  71.394  16.484  1.00 39.13           N  
ATOM    190  CA  ALA    24     -48.376  72.562  16.757  1.00 38.14           C  
ATOM    191  C   ALA    24     -47.971  72.635  18.250  1.00 40.02           C  
ATOM    192  O   ALA    24     -46.823  72.950  18.580  1.00 40.60           O  
ATOM    193  CB  ALA    24     -49.030  73.871  16.248  1.00 38.52           C  
ATOM    194  N   LEU    25     -48.909  72.305  19.135  1.00 39.56           N  
ATOM    195  CA  LEU    25     -48.669  72.322  20.572  1.00 39.30           C  
ATOM    196  C   LEU    25     -47.747  71.187  21.021  1.00 41.40           C  
ATOM    197  O   LEU    25     -46.910  71.374  21.903  1.00 43.91           O  
ATOM    198  CB  LEU    25     -50.000  72.284  21.332  1.00 37.61           C  
ATOM    199  CG  LEU    25     -50.902  73.530  21.238  1.00  0.00           C  
ATOM    200  CD1 LEU    25     -52.189  73.327  22.018  1.00  0.00           C  
ATOM    201  CD2 LEU    25     -50.196  74.788  21.729  1.00  0.00           C  
ATOM    202  N   MET    26     -47.896  70.019  20.403  1.00 41.01           N  
ATOM    203  CA  MET    26     -47.053  68.864  20.712  1.00 38.82           C  
ATOM    204  C   MET    26     -45.618  69.013  20.200  1.00 38.21           C  
ATOM    205  O   MET    26     -44.683  68.504  20.826  1.00 36.71           O  
ATOM    206  CB  MET    26     -47.698  67.568  20.194  1.00 39.98           C  
ATOM    207  CG  MET    26     -48.958  67.164  20.963  1.00  0.00           C  
ATOM    208  SD  MET    26     -49.758  65.648  20.356  1.00  0.00           S  
ATOM    209  CE  MET    26     -48.433  64.537  20.911  1.00  0.00           C  
ATOM    210  N   GLU    27     -45.438  69.709  19.073  1.00 37.54           N  
ATOM    211  CA  GLU    27     -44.085  70.041  18.616  1.00 37.61           C  
ATOM    212  C   GLU    27     -43.526  71.233  19.381  1.00 36.79           C  
ATOM    213  O   GLU    27     -42.321  71.440  19.399  1.00 38.66           O  
ATOM    214  CB  GLU    27     -43.942  70.229  17.078  1.00 38.74           C  
ATOM    215  CG  GLU    27     -44.177  68.944  16.282  1.00  0.00           C  
ATOM    216  CD  GLU    27     -44.029  69.273  14.803  1.00  0.00           C  
ATOM    217  OE1 GLU    27     -43.709  70.450  14.488  1.00  0.00           O  
ATOM    218  OE2 GLU    27     -44.236  68.352  13.969  1.00  0.00           O  
ATOM    219  N   GLU    28     -44.398  72.011  20.016  1.00 37.22           N  
ATOM    220  CA  GLU    28     -43.949  73.024  20.974  1.00 37.55           C  
ATOM    221  C   GLU    28     -43.333  72.258  22.157  1.00 34.71           C  
ATOM    222  O   GLU    28     -42.150  72.424  22.462  1.00 31.46           O  
ATOM    223  CB  GLU    28     -45.116  73.943  21.409  1.00 40.44           C  
ATOM    224  CG  GLU    28     -44.805  74.935  22.536  1.00  0.00           C  
ATOM    225  CD  GLU    28     -46.035  75.666  23.096  1.00  0.00           C  
ATOM    226  OE1 GLU    28     -46.973  76.002  22.327  1.00  0.00           O  
ATOM    227  OE2 GLU    28     -46.060  75.924  24.325  1.00  0.00           O  
ATOM    228  N   ALA    29     -44.127  71.390  22.782  1.00 33.41           N  
ATOM    229  CA  ALA    29     -43.656  70.608  23.935  1.00 35.79           C  
ATOM    230  C   ALA    29     -42.357  69.833  23.652  1.00 36.52           C  
ATOM    231  O   ALA    29     -41.440  69.859  24.471  1.00 40.51           O  
ATOM    232  CB  ALA    29     -44.751  69.680  24.454  1.00 34.73           C  
ATOM    233  N   GLU    30     -42.263  69.170  22.497  1.00 34.10           N  
ATOM    234  CA  GLU    30     -41.029  68.476  22.138  1.00 33.31           C  
ATOM    235  C   GLU    30     -39.893  69.472  21.960  1.00 33.48           C  
ATOM    236  O   GLU    30     -38.829  69.323  22.548  1.00 32.32           O  
ATOM    237  CB  GLU    30     -41.191  67.635  20.864  1.00 32.60           C  
ATOM    238  CG  GLU    30     -39.912  66.923  20.440  1.00  0.00           C  
ATOM    239  CD  GLU    30     -40.099  65.984  19.250  1.00  0.00           C  
ATOM    240  OE1 GLU    30     -40.233  66.501  18.124  1.00  0.00           O  
ATOM    241  OE2 GLU    30     -40.084  64.729  19.440  1.00  0.00           O  
ATOM    242  N   ASN    31     -40.127  70.488  21.139  1.00 34.06           N  
ATOM    243  CA  ASN    31     -39.109  71.497  20.895  1.00 34.37           C  
ATOM    244  C   ASN    31     -38.495  72.016  22.193  1.00 33.63           C  
ATOM    245  O   ASN    31     -37.263  72.073  22.323  1.00 32.92           O  
ATOM    246  CB  ASN    31     -39.653  72.662  20.072  1.00 32.54           C  
ATOM    247  CG  ASN    31     -38.551  73.582  19.587  1.00  0.00           C  
ATOM    248  OD1 ASN    31     -38.307  74.634  20.168  1.00  0.00           O  
ATOM    249  ND2 ASN    31     -37.863  73.176  18.530  1.00  0.00           N  
ATOM    250  N   GLU    32     -39.353  72.382  23.147  1.00 31.89           N  
ATOM    251  CA  GLU    32     -38.881  72.829  24.454  1.00 30.74           C  
ATOM    252  C   GLU    32     -38.035  71.699  25.037  1.00 33.07           C  
ATOM    253  O   GLU    32     -36.872  71.900  25.344  1.00 34.89           O  
ATOM    254  CB  GLU    32     -40.038  73.250  25.374  1.00 29.66           C  
ATOM    255  CG  GLU    32     -40.957  74.370  24.822  1.00  0.00           C  
ATOM    256  CD  GLU    32     -40.646  75.776  25.328  1.00  0.00           C  
ATOM    257  OE1 GLU    32     -39.525  76.023  25.822  1.00  0.00           O  
ATOM    258  OE2 GLU    32     -41.534  76.660  25.229  1.00  0.00           O  
ATOM    259  N   ARG    33     -38.587  70.490  25.110  1.00 36.50           N  
ATOM    260  CA  ARG    33     -37.837  69.326  25.590  1.00 34.57           C  
ATOM    261  C   ARG    33     -36.481  69.126  24.908  1.00 34.62           C  
ATOM    262  O   ARG    33     -35.534  68.657  25.542  1.00 35.58           O  
ATOM    263  CB  ARG    33     -38.673  68.057  25.467  1.00 35.46           C  
ATOM    264  CG  ARG    33     -38.185  66.937  26.381  1.00  0.00           C  
ATOM    265  CD  ARG    33     -39.118  65.747  26.346  1.00  0.00           C  
ATOM    266  NE  ARG    33     -39.023  65.038  25.072  1.00  0.00           N  
ATOM    267  CZ  ARG    33     -37.986  64.291  24.699  1.00  0.00           C  
ATOM    268  NH1 ARG    33     -38.001  63.685  23.518  1.00  0.00           N  
ATOM    269  NH2 ARG    33     -36.927  64.157  25.496  1.00  0.00           N  
ATOM    270  N   MET    34     -36.383  69.473  23.626  1.00 35.64           N  
ATOM    271  CA  MET    34     -35.100  69.393  22.909  1.00 35.67           C  
ATOM    272  C   MET    34     -34.162  70.544  23.270  1.00 36.00           C  
ATOM    273  O   MET    34     -32.934  70.404  23.205  1.00 36.54           O  
ATOM    274  CB  MET    34     -35.299  69.278  21.400  1.00 35.77           C  
ATOM    275  CG  MET    34     -35.697  67.879  20.970  1.00  0.00           C  
ATOM    276  SD  MET    34     -34.530  66.633  21.584  1.00  0.00           S  
ATOM    277  CE  MET    34     -33.271  66.711  20.309  1.00  0.00           C  
ATOM    278  N   HIS    35     -34.742  71.670  23.670  1.00 36.54           N  
ATOM    279  CA  HIS    35     -33.974  72.723  24.337  1.00 37.23           C  
ATOM    280  C   HIS    35     -33.337  72.161  25.596  1.00 36.43           C  
ATOM    281  O   HIS    35     -32.151  72.392  25.829  1.00 37.57           O  
ATOM    282  CB  HIS    35     -34.843  73.939  24.687  1.00 35.55           C  
ATOM    283  CG  HIS    35     -35.361  74.681  23.494  1.00  0.00           C  
ATOM    284  ND1 HIS    35     -36.483  75.482  23.543  1.00  0.00           N  
ATOM    285  CD2 HIS    35     -34.915  74.736  22.214  1.00  0.00           C  
ATOM    286  CE1 HIS    35     -36.700  76.006  22.349  1.00  0.00           C  
ATOM    287  NE2 HIS    35     -35.763  75.568  21.525  1.00  0.00           N  
ATOM    288  N   LEU    36     -34.123  71.409  26.378  1.00 35.81           N  
ATOM    289  CA  LEU    36     -33.697  70.897  27.687  1.00 35.87           C  
ATOM    290  C   LEU    36     -32.565  69.912  27.547  1.00 35.92           C  
ATOM    291  O   LEU    36     -31.545  70.045  28.213  1.00 36.31           O  
ATOM    292  CB  LEU    36     -34.849  70.215  28.436  1.00 36.00           C  
ATOM    293  CG  LEU    36     -34.793  69.994  29.967  1.00  0.00           C  
ATOM    294  CD1 LEU    36     -35.528  68.713  30.325  1.00  0.00           C  
ATOM    295  CD2 LEU    36     -33.393  69.981  30.583  1.00  0.00           C  
ATOM    296  N   MET    37     -32.759  68.924  26.679  1.00 39.52           N  
ATOM    297  CA  MET    37     -31.753  67.898  26.419  1.00 41.64           C  
ATOM    298  C   MET    37     -30.465  68.526  25.901  1.00 43.43           C  
ATOM    299  O   MET    37     -29.394  67.936  26.012  1.00 47.68           O  
ATOM    300  CB  MET    37     -32.273  66.852  25.418  1.00 42.76           C  
ATOM    301  CG  MET    37     -33.626  66.222  25.747  1.00  0.00           C  
ATOM    302  SD  MET    37     -33.772  65.366  27.331  1.00  0.00           S  
ATOM    303  CE  MET    37     -32.522  64.112  27.121  1.00  0.00           C  
ATOM    304  N   THR    38     -30.575  69.734  25.354  1.00 43.81           N  
ATOM    305  CA  THR    38     -29.408  70.484  24.893  1.00 43.32           C  
ATOM    306  C   THR    38     -28.560  71.030  26.058  1.00 42.49           C  
ATOM    307  O   THR    38     -27.347  70.822  26.100  1.00 39.52           O  
ATOM    308  CB  THR    38     -29.834  71.602  23.918  1.00 42.32           C  
ATOM    309  OG1 THR    38     -30.259  71.005  22.685  1.00  0.00           O  
ATOM    310  CG2 THR    38     -28.690  72.581  23.649  1.00  0.00           C  
ATOM    311  N   PHE    39     -29.205  71.716  26.997  1.00 42.70           N  
ATOM    312  CA  PHE    39     -28.495  72.334  28.117  1.00 44.60           C  
ATOM    313  C   PHE    39     -27.903  71.314  29.091  1.00 45.95           C  
ATOM    314  O   PHE    39     -26.808  71.520  29.620  1.00 47.96           O  
ATOM    315  CB  PHE    39     -29.409  73.306  28.877  1.00 45.55           C  
ATOM    316  CG  PHE    39     -29.910  74.456  28.049  1.00  0.00           C  
ATOM    317  CD1 PHE    39     -29.031  75.245  27.314  1.00  0.00           C  
ATOM    318  CD2 PHE    39     -31.263  74.769  28.026  1.00  0.00           C  
ATOM    319  CE1 PHE    39     -29.499  76.305  26.554  1.00  0.00           C  
ATOM    320  CE2 PHE    39     -31.735  75.835  27.274  1.00  0.00           C  
ATOM    321  CZ  PHE    39     -30.850  76.603  26.541  1.00  0.00           C  
ATOM    322  N   MET    40     -28.624  70.215  29.319  1.00 44.22           N  
ATOM    323  CA  MET    40     -28.219  69.200  30.293  1.00 44.76           C  
ATOM    324  C   MET    40     -26.914  68.473  29.913  1.00 43.95           C  
ATOM    325  O   MET    40     -26.368  67.717  30.707  1.00 43.88           O  
ATOM    326  CB  MET    40     -29.388  68.210  30.580  1.00 46.08           C  
ATOM    327  CG  MET    40     -30.559  68.849  31.330  1.00  0.00           C  
ATOM    328  SD  MET    40     -30.137  69.495  32.976  1.00  0.00           S  
ATOM    329  CE  MET    40     -29.878  67.861  33.725  1.00  0.00           C  
ATOM    330  N   GLU    41     -26.424  68.716  28.703  1.00 44.96           N  
ATOM    331  CA  GLU    41     -25.131  68.211  28.259  1.00 46.59           C  
ATOM    332  C   GLU    41     -23.996  69.104  28.755  1.00 51.55           C  
ATOM    333  O   GLU    41     -22.820  68.734  28.693  1.00 52.27           O  
ATOM    334  CB  GLU    41     -25.086  68.152  26.734  1.00 46.92           C  
ATOM    335  CG  GLU    41     -26.238  67.389  26.084  1.00  0.00           C  
ATOM    336  CD  GLU    41     -26.060  65.877  26.095  1.00  0.00           C  
ATOM    337  OE1 GLU    41     -25.244  65.360  26.891  1.00  0.00           O  
ATOM    338  OE2 GLU    41     -26.744  65.202  25.303  1.00  0.00           O  
ATOM    339  N   VAL    42     -24.353  70.284  29.247  1.00 53.62           N  
ATOM    340  CA  VAL    42     -23.364  71.250  29.698  1.00 57.88           C  
ATOM    341  C   VAL    42     -23.191  71.208  31.216  1.00 61.72           C  
ATOM    342  O   VAL    42     -22.116  71.525  31.728  1.00 60.14           O  
ATOM    343  CB  VAL    42     -23.750  72.664  29.240  1.00 56.41           C  
ATOM    344  CG1 VAL    42     -22.851  73.759  29.818  1.00  0.00           C  
ATOM    345  CG2 VAL    42     -23.686  72.853  27.723  1.00  0.00           C  
ATOM    346  N   THR    43     -24.244  70.795  31.924  1.00 64.44           N  
ATOM    347  CA  THR    43     -24.253  70.828  33.387  1.00 67.21           C  
ATOM    348  C   THR    43     -24.603  69.491  34.037  1.00 67.52           C  
ATOM    349  O   THR    43     -25.523  68.794  33.603  1.00 71.59           O  
ATOM    350  CB  THR    43     -25.215  71.909  33.888  1.00 69.20           C  
ATOM    351  OG1 THR    43     -24.819  73.181  33.396  1.00  0.00           O  
ATOM    352  CG2 THR    43     -25.200  71.931  35.426  1.00  0.00           C  
ATOM    353  N   GLN    44     -23.859  69.147  35.085  1.00 64.31           N  
ATOM    354  CA  GLN    44     -24.168  67.993  35.917  1.00 65.33           C  
ATOM    355  C   GLN    44     -24.716  68.527  37.249  1.00 65.75           C  
ATOM    356  O   GLN    44     -23.941  68.856  38.148  1.00 68.45           O  
ATOM    357  CB  GLN    44     -22.921  67.109  36.102  1.00 64.79           C  
ATOM    358  CG  GLN    44     -22.257  66.693  34.788  1.00  0.00           C  
ATOM    359  CD  GLN    44     -21.142  65.668  34.949  1.00  0.00           C  
ATOM    360  OE1 GLN    44     -21.282  64.679  35.667  1.00  0.00           O  
ATOM    361  NE2 GLN    44     -20.033  65.892  34.253  1.00  0.00           N  
ATOM    362  N   PRO    45     -26.058  68.636  37.366  1.00 66.44           N  
ATOM    363  CA  PRO    45     -26.724  69.360  38.460  1.00 66.12           C  
ATOM    364  C   PRO    45     -27.098  68.525  39.697  1.00 66.53           C  
ATOM    365  O   PRO    45     -27.832  67.534  39.589  1.00 61.23           O  
ATOM    366  CB  PRO    45     -27.990  69.904  37.789  1.00 63.77           C  
ATOM    367  CG  PRO    45     -28.206  69.053  36.571  1.00  0.00           C  
ATOM    368  CD  PRO    45     -27.043  68.116  36.402  1.00  0.00           C  
ATOM    369  N   LEU    46     -26.617  68.959  40.863  1.00 65.87           N  
ATOM    370  CA  LEU    46     -26.851  68.261  42.129  1.00 64.40           C  
ATOM    371  C   LEU    46     -28.269  68.334  42.666  1.00 64.22           C  
ATOM    372  O   LEU    46     -29.200  68.715  41.957  1.00 66.77           O  
ATOM    373  CB  LEU    46     -25.896  68.816  43.190  1.00  0.00           O  
ATOM    374  CG  LEU    46     -24.419  68.600  42.854  1.00  0.00           C  
ATOM    375  CD1 LEU    46     -23.434  69.239  43.833  1.00  0.00           C  
ATOM    376  CD2 LEU    46     -23.974  67.139  42.807  1.00  0.00           C  
ATOM    377  N   TRP    47     -28.414  67.994  43.943  1.00 64.41           N  
ATOM    378  CA  TRP    47     -29.719  67.825  44.597  1.00 62.45           C  
ATOM    379  C   TRP    47     -30.641  69.048  44.758  1.00 64.04           C  
ATOM    380  O   TRP    47     -31.861  68.891  44.668  1.00 65.55           O  
ATOM    381  CB  TRP    47     -29.550  67.129  45.953  1.00 60.85           C  
ATOM    382  CG  TRP    47     -30.846  66.907  46.695  1.00  0.00           C  
ATOM    383  CD1 TRP    47     -31.743  65.884  46.585  1.00  0.00           C  
ATOM    384  CD2 TRP    47     -31.421  67.754  47.700  1.00  0.00           C  
ATOM    385  NE1 TRP    47     -32.783  65.994  47.388  1.00  0.00           N  
ATOM    386  CE2 TRP    47     -32.637  67.148  48.113  1.00  0.00           C  
ATOM    387  CE3 TRP    47     -31.029  68.969  48.299  1.00  0.00           C  
ATOM    388  CZ2 TRP    47     -33.476  67.721  49.107  1.00  0.00           C  
ATOM    389  CZ3 TRP    47     -31.866  69.552  49.298  1.00  0.00           C  
ATOM    390  CH2 TRP    47     -33.074  68.919  49.685  1.00  0.00           C  
ATOM    391  N   TYR    48     -30.087  70.254  45.021  1.00 65.92           N  
ATOM    392  CA  TYR    48     -31.015  71.384  45.198  1.00 67.23           C  
ATOM    393  C   TYR    48     -31.902  71.608  43.967  1.00 67.96           C  
ATOM    394  O   TYR    48     -33.131  71.658  44.087  1.00 67.78           O  
ATOM    395  CB  TYR    48     -30.081  72.583  45.421  1.00 65.44           C  
ATOM    396  CG  TYR    48     -30.935  73.795  45.571  1.00  0.00           C  
ATOM    397  CD1 TYR    48     -31.564  74.057  46.795  1.00  0.00           C  
ATOM    398  CD2 TYR    48     -31.128  74.700  44.504  1.00  0.00           C  
ATOM    399  CE1 TYR    48     -32.377  75.194  46.976  1.00  0.00           C  
ATOM    400  CE2 TYR    48     -31.951  75.860  44.671  1.00  0.00           C  
ATOM    401  CZ  TYR    48     -32.568  76.089  45.918  1.00  0.00           C  
ATOM    402  OH  TYR    48     -33.372  77.189  46.124  1.00  0.00           O  
ATOM    403  N   GLU    49     -31.271  71.714  42.800  1.00 67.11           N  
ATOM    404  CA  GLU    49     -31.973  71.915  41.542  1.00 66.19           C  
ATOM    405  C   GLU    49     -32.812  70.685  41.167  1.00 61.39           C  
ATOM    406  O   GLU    49     -33.976  70.826  40.799  1.00 58.49           O  
ATOM    407  CB  GLU    49     -30.975  72.273  40.431  1.00 69.75           C  
ATOM    408  CG  GLU    49     -30.358  73.664  40.590  1.00  0.00           C  
ATOM    409  CD  GLU    49     -29.290  73.830  39.518  1.00  0.00           C  
ATOM    410  OE1 GLU    49     -29.043  72.846  38.772  1.00  0.00           O  
ATOM    411  OE2 GLU    49     -28.707  74.944  39.432  1.00  0.00           O  
ATOM    412  N   ARG    50     -32.229  69.490  41.286  1.00 58.71           N  
ATOM    413  CA  ARG    50     -32.937  68.228  40.998  1.00 58.44           C  
ATOM    414  C   ARG    50     -34.327  68.153  41.644  1.00 56.88           C  
ATOM    415  O   ARG    50     -35.327  67.944  40.953  1.00 56.94           O  
ATOM    416  CB  ARG    50     -32.105  67.016  41.434  1.00 56.55           C  
ATOM    417  CG  ARG    50     -31.069  66.550  40.425  1.00  0.00           C  
ATOM    418  CD  ARG    50     -30.258  65.372  40.962  1.00  0.00           C  
ATOM    419  NE  ARG    50     -30.912  64.080  40.741  1.00  0.00           N  
ATOM    420  CZ  ARG    50     -30.542  62.931  41.308  1.00  0.00           C  
ATOM    421  NH1 ARG    50     -31.202  61.812  41.034  1.00  0.00           N  
ATOM    422  NH2 ARG    50     -29.519  62.894  42.152  1.00  0.00           N  
ATOM    423  N   ALA    51     -34.372  68.344  42.963  1.00 54.33           N  
ATOM    424  CA  ALA    51     -35.601  68.240  43.757  1.00 51.92           C  
ATOM    425  C   ALA    51     -36.660  69.300  43.420  1.00 51.20           C  
ATOM    426  O   ALA    51     -37.858  68.991  43.357  1.00 52.58           O  
ATOM    427  CB  ALA    51     -35.277  68.248  45.275  1.00 53.16           C  
ATOM    428  N   LEU    52     -36.232  70.543  43.210  1.00 48.80           N  
ATOM    429  CA  LEU    52     -37.192  71.621  42.965  1.00 47.17           C  
ATOM    430  C   LEU    52     -37.705  71.580  41.527  1.00 44.29           C  
ATOM    431  O   LEU    52     -38.771  72.111  41.223  1.00 41.32           O  
ATOM    432  CB  LEU    52     -36.624  73.000  43.347  1.00 46.98           C  
ATOM    433  CG  LEU    52     -36.336  73.148  44.842  1.00  0.00           C  
ATOM    434  CD1 LEU    52     -35.682  74.469  45.246  1.00  0.00           C  
ATOM    435  CD2 LEU    52     -37.564  73.069  45.748  1.00  0.00           C  
ATOM    436  N   VAL    53     -36.943  70.936  40.652  1.00 43.53           N  
ATOM    437  CA  VAL    53     -37.416  70.622  39.306  1.00 43.53           C  
ATOM    438  C   VAL    53     -38.615  69.670  39.386  1.00 44.50           C  
ATOM    439  O   VAL    53     -39.624  69.884  38.714  1.00 44.68           O  
ATOM    440  CB  VAL    53     -36.292  70.027  38.431  1.00 43.28           C  
ATOM    441  CG1 VAL    53     -36.783  69.502  37.081  1.00  0.00           C  
ATOM    442  CG2 VAL    53     -35.187  71.030  38.092  1.00  0.00           C  
ATOM    443  N   ILE    54     -38.506  68.646  40.234  1.00 46.88           N  
ATOM    444  CA  ILE    54     -39.575  67.662  40.421  1.00 49.10           C  
ATOM    445  C   ILE    54     -40.838  68.263  41.048  1.00 52.39           C  
ATOM    446  O   ILE    54     -41.935  68.110  40.500  1.00 56.37           O  
ATOM    447  CB  ILE    54     -39.097  66.429  41.226  1.00 50.98           C  
ATOM    448  CG1 ILE    54     -38.029  65.656  40.437  1.00  0.00           C  
ATOM    449  CG2 ILE    54     -40.267  65.508  41.575  1.00  0.00           C  
ATOM    450  CD1 ILE    54     -37.284  64.609  41.247  1.00  0.00           C  
ATOM    451  N   ALA    55     -40.699  68.955  42.176  1.00 53.34           N  
ATOM    452  CA  ALA    55     -41.891  69.465  42.866  1.00 53.03           C  
ATOM    453  C   ALA    55     -42.499  70.677  42.147  1.00 52.07           C  
ATOM    454  O   ALA    55     -43.672  71.007  42.362  1.00 53.31           O  
ATOM    455  CB  ALA    55     -41.689  69.668  44.404  1.00 55.35           C  
ATOM    456  N   VAL    56     -41.714  71.312  41.274  1.00 51.37           N  
ATOM    457  CA  VAL    56     -42.236  72.383  40.414  1.00 50.87           C  
ATOM    458  C   VAL    56     -43.085  71.786  39.302  1.00 50.65           C  
ATOM    459  O   VAL    56     -44.182  72.280  39.035  1.00 49.83           O  
ATOM    460  CB  VAL    56     -41.132  73.302  39.837  1.00 50.79           C  
ATOM    461  CG1 VAL    56     -41.650  74.300  38.799  1.00  0.00           C  
ATOM    462  CG2 VAL    56     -40.432  74.154  40.897  1.00  0.00           C  
ATOM    463  N   GLN    57     -42.588  70.724  38.662  1.00 49.52           N  
ATOM    464  CA  GLN    57     -43.411  69.988  37.707  1.00 48.23           C  
ATOM    465  C   GLN    57     -44.762  69.728  38.362  1.00 47.95           C  
ATOM    466  O   GLN    57     -45.791  70.181  37.856  1.00 47.74           O  
ATOM    467  CB  GLN    57     -42.755  68.681  37.245  1.00 47.47           C  
ATOM    468  CG  GLN    57     -43.563  67.970  36.166  1.00  0.00           C  
ATOM    469  CD  GLN    57     -42.812  66.841  35.483  1.00  0.00           C  
ATOM    470  OE1 GLN    57     -41.992  67.072  34.597  1.00  0.00           O  
ATOM    471  NE2 GLN    57     -43.109  65.608  35.879  1.00  0.00           N  
ATOM    472  N   GLY    58     -44.743  69.046  39.509  1.00 47.20           N  
ATOM    473  CA  GLY    58     -45.948  68.826  40.315  1.00 45.04           C  
ATOM    474  C   GLY    58     -46.741  70.116  40.490  1.00 45.26           C  
ATOM    475  O   GLY    58     -47.915  70.174  40.138  1.00 44.05           O  
ATOM    476  N   VAL    59     -46.083  71.161  40.996  1.00 48.64           N  
ATOM    477  CA  VAL    59     -46.733  72.463  41.197  1.00 47.41           C  
ATOM    478  C   VAL    59     -47.359  73.069  39.918  1.00 47.87           C  
ATOM    479  O   VAL    59     -48.559  73.365  39.901  1.00 47.26           O  
ATOM    480  CB  VAL    59     -45.807  73.444  41.962  1.00 48.33           C  
ATOM    481  CG1 VAL    59     -46.361  74.868  42.044  1.00  0.00           C  
ATOM    482  CG2 VAL    59     -45.546  73.032  43.412  1.00  0.00           C  
ATOM    483  N   PHE    60     -46.572  73.223  38.851  1.00 48.05           N  
ATOM    484  CA  PHE    60     -47.071  73.872  37.629  1.00 48.76           C  
ATOM    485  C   PHE    60     -48.086  73.022  36.875  1.00 48.37           C  
ATOM    486  O   PHE    60     -49.110  73.542  36.430  1.00 51.59           O  
ATOM    487  CB  PHE    60     -45.932  74.323  36.693  1.00 51.14           C  
ATOM    488  CG  PHE    60     -45.207  75.434  37.372  1.00  0.00           C  
ATOM    489  CD1 PHE    60     -45.772  76.146  38.454  1.00  0.00           C  
ATOM    490  CD2 PHE    60     -43.919  75.799  36.939  1.00  0.00           C  
ATOM    491  CE1 PHE    60     -45.070  77.204  39.100  1.00  0.00           C  
ATOM    492  CE2 PHE    60     -43.193  76.855  37.569  1.00  0.00           C  
ATOM    493  CZ  PHE    60     -43.774  77.561  38.653  1.00  0.00           C  
ATOM    494  N   PHE    61     -47.811  71.724  36.740  1.00 45.93           N  
ATOM    495  CA  PHE    61     -48.724  70.816  36.045  1.00 44.76           C  
ATOM    496  C   PHE    61     -50.182  71.060  36.438  1.00 45.89           C  
ATOM    497  O   PHE    61     -50.985  71.519  35.618  1.00 45.96           O  
ATOM    498  CB  PHE    61     -48.350  69.336  36.260  1.00 44.63           C  
ATOM    499  CG  PHE    61     -49.282  68.514  35.438  1.00  0.00           C  
ATOM    500  CD1 PHE    61     -49.098  68.337  34.048  1.00  0.00           C  
ATOM    501  CD2 PHE    61     -50.385  67.887  36.045  1.00  0.00           C  
ATOM    502  CE1 PHE    61     -49.993  67.546  33.271  1.00  0.00           C  
ATOM    503  CE2 PHE    61     -51.297  67.089  35.290  1.00  0.00           C  
ATOM    504  CZ  PHE    61     -51.099  66.920  33.895  1.00  0.00           C  
ATOM    505  N   ASN    62     -50.510  70.754  37.693  1.00 48.55           N  
ATOM    506  CA  ASN    62     -51.861  70.939  38.225  1.00 51.38           C  
ATOM    507  C   ASN    62     -52.400  72.364  38.035  1.00 53.17           C  
ATOM    508  O   ASN    62     -53.583  72.537  37.727  1.00 58.07           O  
ATOM    509  CB  ASN    62     -51.924  70.503  39.696  1.00 54.56           C  
ATOM    510  CG  ASN    62     -51.867  68.983  39.739  1.00  0.00           C  
ATOM    511  OD1 ASN    62     -52.073  68.312  38.728  1.00  0.00           O  
ATOM    512  ND2 ASN    62     -51.583  68.356  40.912  1.00  0.00           N  
ATOM    513  N   ALA    63     -51.548  73.379  38.200  1.00 52.40           N  
ATOM    514  CA  ALA    63     -51.972  74.755  37.929  1.00 50.64           C  
ATOM    515  C   ALA    63     -52.417  74.918  36.478  1.00 51.23           C  
ATOM    516  O   ALA    63     -53.519  75.409  36.213  1.00 50.84           O  
ATOM    517  CB  ALA    63     -50.884  75.785  38.272  1.00 49.62           C  
ATOM    518  N   TYR    64     -51.561  74.497  35.548  1.00 51.55           N  
ATOM    519  CA  TYR    64     -51.861  74.597  34.118  1.00 52.29           C  
ATOM    520  C   TYR    64     -53.007  73.670  33.702  1.00 52.14           C  
ATOM    521  O   TYR    64     -53.718  73.952  32.736  1.00 52.77           O  
ATOM    522  CB  TYR    64     -50.603  74.336  33.283  1.00 53.69           C  
ATOM    523  CG  TYR    64     -49.727  75.535  33.406  1.00  0.00           C  
ATOM    524  CD1 TYR    64     -48.577  75.479  34.204  1.00  0.00           C  
ATOM    525  CD2 TYR    64     -50.022  76.739  32.730  1.00  0.00           C  
ATOM    526  CE1 TYR    64     -47.722  76.590  34.343  1.00  0.00           C  
ATOM    527  CE2 TYR    64     -49.164  77.879  32.860  1.00  0.00           C  
ATOM    528  CZ  TYR    64     -48.017  77.783  33.673  1.00  0.00           C  
ATOM    529  OH  TYR    64     -47.164  78.854  33.832  1.00  0.00           O  
ATOM    530  N   PHE    65     -53.187  72.582  34.450  1.00 49.98           N  
ATOM    531  CA  PHE    65     -54.298  71.650  34.241  1.00 50.14           C  
ATOM    532  C   PHE    65     -55.655  72.285  34.564  1.00 49.62           C  
ATOM    533  O   PHE    65     -56.544  72.283  33.719  1.00 49.17           O  
ATOM    534  CB  PHE    65     -54.083  70.363  35.058  1.00 51.68           C  
ATOM    535  CG  PHE    65     -55.258  69.479  34.819  1.00  0.00           C  
ATOM    536  CD1 PHE    65     -55.391  68.713  33.639  1.00  0.00           C  
ATOM    537  CD2 PHE    65     -56.277  69.389  35.785  1.00  0.00           C  
ATOM    538  CE1 PHE    65     -56.517  67.867  33.420  1.00  0.00           C  
ATOM    539  CE2 PHE    65     -57.415  68.549  35.591  1.00  0.00           C  
ATOM    540  CZ  PHE    65     -57.535  67.786  34.401  1.00  0.00           C  
ATOM    541  N   PHE    66     -55.809  72.845  35.767  1.00 48.68           N  
ATOM    542  CA  PHE    66     -57.082  73.464  36.157  1.00 48.18           C  
ATOM    543  C   PHE    66     -57.372  74.776  35.422  1.00 49.06           C  
ATOM    544  O   PHE    66     -58.530  75.181  35.311  1.00 52.10           O  
ATOM    545  CB  PHE    66     -57.216  73.686  37.689  1.00 48.70           C  
ATOM    546  CG  PHE    66     -57.432  72.353  38.318  1.00  0.00           C  
ATOM    547  CD1 PHE    66     -56.391  71.654  38.970  1.00  0.00           C  
ATOM    548  CD2 PHE    66     -58.704  71.754  38.273  1.00  0.00           C  
ATOM    549  CE1 PHE    66     -56.608  70.381  39.571  1.00  0.00           C  
ATOM    550  CE2 PHE    66     -58.949  70.479  38.868  1.00  0.00           C  
ATOM    551  CZ  PHE    66     -57.894  69.790  39.518  1.00  0.00           C  
ATOM    552  N   GLY    67     -56.325  75.433  34.929  1.00 48.79           N  
ATOM    553  CA  GLY    67     -56.467  76.723  34.256  1.00 47.61           C  
ATOM    554  C   GLY    67     -56.917  76.562  32.811  1.00 48.99           C  
ATOM    555  O   GLY    67     -57.757  77.336  32.332  1.00 48.72           O  
ATOM    556  N   TYR    68     -56.362  75.562  32.118  1.00 47.78           N  
ATOM    557  CA  TYR    68     -56.680  75.345  30.703  1.00 47.19           C  
ATOM    558  C   TYR    68     -58.119  74.904  30.480  1.00 47.49           C  
ATOM    559  O   TYR    68     -58.696  75.180  29.436  1.00 46.41           O  
ATOM    560  CB  TYR    68     -55.730  74.334  30.062  1.00 49.36           C  
ATOM    561  CG  TYR    68     -55.644  74.472  28.558  1.00  0.00           C  
ATOM    562  CD1 TYR    68     -56.557  73.818  27.716  1.00  0.00           C  
ATOM    563  CD2 TYR    68     -54.656  75.259  27.974  1.00  0.00           C  
ATOM    564  CE1 TYR    68     -56.486  73.951  26.337  1.00  0.00           C  
ATOM    565  CE2 TYR    68     -54.574  75.396  26.598  1.00  0.00           C  
ATOM    566  CZ  TYR    68     -55.486  74.743  25.783  1.00  0.00           C  
ATOM    567  OH  TYR    68     -55.390  74.882  24.412  1.00  0.00           O  
ATOM    568  N   LEU    69     -58.689  74.202  31.456  1.00 47.66           N  
ATOM    569  CA  LEU    69     -60.081  73.785  31.366  1.00 46.92           C  
ATOM    570  C   LEU    69     -61.002  74.991  31.574  1.00 48.26           C  
ATOM    571  O   LEU    69     -62.093  75.049  31.001  1.00 49.39           O  
ATOM    572  CB  LEU    69     -60.423  72.651  32.365  1.00 45.95           C  
ATOM    573  CG  LEU    69     -59.737  71.323  32.039  1.00  0.00           C  
ATOM    574  CD1 LEU    69     -59.928  70.224  33.083  1.00  0.00           C  
ATOM    575  CD2 LEU    69     -60.194  70.662  30.739  1.00  0.00           C  
ATOM    576  N   ILE    70     -60.555  75.958  32.373  1.00 49.20           N  
ATOM    577  CA  ILE    70     -61.379  77.137  32.689  1.00 50.44           C  
ATOM    578  C   ILE    70     -61.209  78.279  31.684  1.00 52.18           C  
ATOM    579  O   ILE    70     -62.195  78.844  31.200  1.00 53.29           O  
ATOM    580  CB  ILE    70     -61.150  77.645  34.133  1.00 48.18           C  
ATOM    581  CG1 ILE    70     -61.400  76.523  35.157  1.00  0.00           C  
ATOM    582  CG2 ILE    70     -62.021  78.861  34.427  1.00  0.00           C  
ATOM    583  CD1 ILE    70     -62.566  75.595  34.847  1.00  0.00           C  
ATOM    584  N   SER    71     -59.961  78.619  31.380  1.00 52.02           N  
ATOM    585  CA  SER    71     -59.671  79.652  30.397  1.00 50.86           C  
ATOM    586  C   SER    71     -58.433  79.257  29.589  1.00 48.87           C  
ATOM    587  O   SER    71     -57.313  79.606  29.963  1.00 51.92           O  
ATOM    588  CB  SER    71     -59.486  81.018  31.082  1.00 51.99           C  
ATOM    589  OG  SER    71     -59.847  82.090  30.220  1.00  0.00           O  
ATOM    590  N   PRO    72     -58.624  78.502  28.489  1.00 44.66           N  
ATOM    591  CA  PRO    72     -57.482  78.184  27.629  1.00 43.65           C  
ATOM    592  C   PRO    72     -56.851  79.463  27.097  1.00 44.39           C  
ATOM    593  O   PRO    72     -55.692  79.463  26.673  1.00 43.46           O  
ATOM    594  CB  PRO    72     -58.104  77.389  26.470  1.00 42.71           C  
ATOM    595  CG  PRO    72     -59.419  76.916  26.964  1.00  0.00           C  
ATOM    596  CD  PRO    72     -59.877  77.884  28.019  1.00  0.00           C  
ATOM    597  N   LYS    73     -57.636  80.537  27.113  1.00 46.66           N  
ATOM    598  CA  LYS    73     -57.188  81.856  26.694  1.00 47.26           C  
ATOM    599  C   LYS    73     -56.051  82.321  27.591  1.00 47.33           C  
ATOM    600  O   LYS    73     -54.948  82.603  27.117  1.00 51.38           O  
ATOM    601  CB  LYS    73     -58.344  82.858  26.766  1.00 45.84           C  
ATOM    602  CG  LYS    73     -57.952  84.273  26.337  1.00  0.00           C  
ATOM    603  CD  LYS    73     -59.114  85.268  26.373  1.00  0.00           C  
ATOM    604  CE  LYS    73     -58.718  86.687  25.961  1.00  0.00           C  
ATOM    605  NZ  LYS    73     -59.890  87.587  26.054  1.00  0.00           N  
ATOM    606  N   PHE    74     -56.344  82.390  28.887  1.00 45.97           N  
ATOM    607  CA  PHE    74     -55.385  82.783  29.900  1.00 45.39           C  
ATOM    608  C   PHE    74     -54.061  82.077  29.656  1.00 45.17           C  
ATOM    609  O   PHE    74     -53.042  82.743  29.459  1.00 46.66           O  
ATOM    610  CB  PHE    74     -55.947  82.486  31.301  1.00 46.07           C  
ATOM    611  CG  PHE    74     -54.958  82.676  32.416  1.00  0.00           C  
ATOM    612  CD1 PHE    74     -54.714  83.944  32.941  1.00  0.00           C  
ATOM    613  CD2 PHE    74     -54.279  81.582  32.957  1.00  0.00           C  
ATOM    614  CE1 PHE    74     -53.798  84.124  33.975  1.00  0.00           C  
ATOM    615  CE2 PHE    74     -53.365  81.752  33.990  1.00  0.00           C  
ATOM    616  CZ  PHE    74     -53.122  83.029  34.500  1.00  0.00           C  
ATOM    617  N   ALA    75     -54.094  80.740  29.623  1.00 43.49           N  
ATOM    618  CA  ALA    75     -52.884  79.914  29.462  1.00 42.07           C  
ATOM    619  C   ALA    75     -52.081  80.273  28.211  1.00 41.08           C  
ATOM    620  O   ALA    75     -50.843  80.282  28.240  1.00 41.99           O  
ATOM    621  CB  ALA    75     -53.198  78.392  29.463  1.00 42.88           C  
ATOM    622  N   HIS    76     -52.779  80.564  27.117  1.00 36.97           N  
ATOM    623  CA  HIS    76     -52.105  80.874  25.871  1.00 35.75           C  
ATOM    624  C   HIS    76     -51.569  82.295  25.913  1.00 37.28           C  
ATOM    625  O   HIS    76     -50.606  82.624  25.211  1.00 37.01           O  
ATOM    626  CB  HIS    76     -53.045  80.710  24.684  1.00 34.72           C  
ATOM    627  CG  HIS    76     -53.300  79.291  24.295  1.00  0.00           C  
ATOM    628  ND1 HIS    76     -52.321  78.475  23.772  1.00  0.00           N  
ATOM    629  CD2 HIS    76     -54.434  78.553  24.313  1.00  0.00           C  
ATOM    630  CE1 HIS    76     -52.836  77.289  23.501  1.00  0.00           C  
ATOM    631  NE2 HIS    76     -54.119  77.313  23.812  1.00  0.00           N  
ATOM    632  N   ARG    77     -52.214  83.144  26.712  1.00 37.63           N  
ATOM    633  CA  ARG    77     -51.728  84.502  26.917  1.00 38.84           C  
ATOM    634  C   ARG    77     -50.530  84.486  27.875  1.00 39.23           C  
ATOM    635  O   ARG    77     -49.544  85.193  27.657  1.00 39.64           O  
ATOM    636  CB  ARG    77     -52.845  85.417  27.432  1.00 39.28           C  
ATOM    637  CG  ARG    77     -52.501  86.901  27.387  1.00  0.00           C  
ATOM    638  CD  ARG    77     -52.331  87.400  25.960  1.00  0.00           C  
ATOM    639  NE  ARG    77     -53.628  87.635  25.343  1.00  0.00           N  
ATOM    640  CZ  ARG    77     -53.877  87.563  24.042  1.00  0.00           C  
ATOM    641  NH1 ARG    77     -52.913  87.241  23.191  1.00  0.00           N  
ATOM    642  NH2 ARG    77     -55.099  87.806  23.597  1.00  0.00           N  
ATOM    643  N   VAL    78     -50.630  83.666  28.921  1.00 37.17           N  
ATOM    644  CA  VAL    78     -49.538  83.419  29.851  1.00 38.09           C  
ATOM    645  C   VAL    78     -48.283  82.994  29.081  1.00 38.59           C  
ATOM    646  O   VAL    78     -47.326  83.765  28.996  1.00 43.00           O  
ATOM    647  CB  VAL    78     -49.968  82.351  30.860  1.00 39.66           C  
ATOM    648  CG1 VAL    78     -48.828  81.865  31.757  1.00  0.00           C  
ATOM    649  CG2 VAL    78     -51.060  82.825  31.822  1.00  0.00           C  
ATOM    650  N   VAL    79     -48.300  81.794  28.497  1.00 36.33           N  
ATOM    651  CA  VAL    79     -47.205  81.309  27.646  1.00 34.97           C  
ATOM    652  C   VAL    79     -46.744  82.380  26.635  1.00 35.16           C  
ATOM    653  O   VAL    79     -45.542  82.572  26.431  1.00 35.33           O  
ATOM    654  CB  VAL    79     -47.576  79.971  26.944  1.00 35.85           C  
ATOM    655  CG1 VAL    79     -46.419  79.430  26.111  1.00  0.00           C  
ATOM    656  CG2 VAL    79     -47.948  78.924  27.975  1.00  0.00           C  
ATOM    657  N   GLY    80     -47.695  83.093  26.032  1.00 34.25           N  
ATOM    658  CA  GLY    80     -47.384  84.246  25.193  1.00 33.13           C  
ATOM    659  C   GLY    80     -46.344  85.190  25.791  1.00 34.60           C  
ATOM    660  O   GLY    80     -45.395  85.606  25.104  1.00 33.90           O  
ATOM    661  N   TYR    81     -46.510  85.529  27.070  1.00 34.28           N  
ATOM    662  CA  TYR    81     -45.600  86.481  27.728  1.00 34.90           C  
ATOM    663  C   TYR    81     -44.331  85.823  28.268  1.00 35.53           C  
ATOM    664  O   TYR    81     -43.296  86.488  28.386  1.00 34.25           O  
ATOM    665  CB  TYR    81     -46.302  87.278  28.833  1.00 34.49           C  
ATOM    666  CG  TYR    81     -47.449  88.157  28.365  1.00  0.00           C  
ATOM    667  CD1 TYR    81     -47.227  89.245  27.509  1.00  0.00           C  
ATOM    668  CD2 TYR    81     -48.750  87.923  28.808  1.00  0.00           C  
ATOM    669  CE1 TYR    81     -48.275  90.050  27.090  1.00  0.00           C  
ATOM    670  CE2 TYR    81     -49.802  88.730  28.398  1.00  0.00           C  
ATOM    671  CZ  TYR    81     -49.566  89.790  27.534  1.00  0.00           C  
ATOM    672  OH  TYR    81     -50.623  90.593  27.122  1.00  0.00           O  
ATOM    673  N   LEU    82     -44.408  84.525  28.594  1.00 35.48           N  
ATOM    674  CA  LEU    82     -43.211  83.763  28.948  1.00 34.23           C  
ATOM    675  C   LEU    82     -42.232  83.844  27.792  1.00 33.69           C  
ATOM    676  O   LEU    82     -41.053  84.161  27.978  1.00 33.98           O  
ATOM    677  CB  LEU    82     -43.537  82.291  29.226  1.00 36.29           C  
ATOM    678  CG  LEU    82     -44.173  81.811  30.539  1.00  0.00           C  
ATOM    679  CD1 LEU    82     -44.107  80.299  30.556  1.00  0.00           C  
ATOM    680  CD2 LEU    82     -43.494  82.377  31.779  1.00  0.00           C  
ATOM    681  N   GLU    83     -42.747  83.581  26.593  1.00 32.94           N  
ATOM    682  CA  GLU    83     -41.955  83.577  25.366  1.00 32.08           C  
ATOM    683  C   GLU    83     -41.391  84.955  24.987  1.00 32.61           C  
ATOM    684  O   GLU    83     -40.338  85.040  24.359  1.00 32.76           O  
ATOM    685  CB  GLU    83     -42.764  82.982  24.206  1.00 31.49           C  
ATOM    686  CG  GLU    83     -43.219  81.535  24.410  1.00  0.00           C  
ATOM    687  CD  GLU    83     -42.078  80.545  24.648  1.00  0.00           C  
ATOM    688  OE1 GLU    83     -40.905  80.843  24.327  1.00  0.00           O  
ATOM    689  OE2 GLU    83     -42.350  79.444  25.153  1.00  0.00           O  
ATOM    690  N   GLU    84     -42.095  86.025  25.348  1.00 32.85           N  
ATOM    691  CA  GLU    84     -41.535  87.364  25.212  1.00 34.47           C  
ATOM    692  C   GLU    84     -40.260  87.390  26.023  1.00 35.20           C  
ATOM    693  O   GLU    84     -39.186  87.699  25.508  1.00 38.06           O  
ATOM    694  CB  GLU    84     -42.516  88.443  25.707  1.00 33.75           C  
ATOM    695  CG  GLU    84     -43.449  88.967  24.627  1.00  0.00           C  
ATOM    696  CD  GLU    84     -44.525  89.906  25.153  1.00  0.00           C  
ATOM    697  OE1 GLU    84     -45.696  89.775  24.716  1.00  0.00           O  
ATOM    698  OE2 GLU    84     -44.206  90.787  25.984  1.00  0.00           O  
ATOM    699  N   GLU    85     -40.396  86.991  27.284  1.00 36.19           N  
ATOM    700  CA  GLU    85     -39.318  87.001  28.262  1.00 35.10           C  
ATOM    701  C   GLU    85     -38.146  86.072  27.958  1.00 33.92           C  
ATOM    702  O   GLU    85     -36.991  86.427  28.222  1.00 34.24           O  
ATOM    703  CB  GLU    85     -39.890  86.710  29.656  1.00 35.96           C  
ATOM    704  CG  GLU    85     -40.770  87.827  30.200  1.00  0.00           C  
ATOM    705  CD  GLU    85     -40.052  89.171  30.258  1.00  0.00           C  
ATOM    706  OE1 GLU    85     -38.816  89.194  30.473  1.00  0.00           O  
ATOM    707  OE2 GLU    85     -40.721  90.212  30.090  1.00  0.00           O  
ATOM    708  N   ALA    86     -38.434  84.890  27.417  1.00 33.65           N  
ATOM    709  CA  ALA    86     -37.382  83.911  27.121  1.00 33.87           C  
ATOM    710  C   ALA    86     -36.470  84.444  26.027  1.00 36.06           C  
ATOM    711  O   ALA    86     -35.241  84.246  26.072  1.00 36.65           O  
ATOM    712  CB  ALA    86     -37.986  82.577  26.708  1.00 34.00           C  
ATOM    713  N   VAL    87     -37.088  85.121  25.055  1.00 33.94           N  
ATOM    714  CA  VAL    87     -36.386  85.746  23.946  1.00 34.43           C  
ATOM    715  C   VAL    87     -35.428  86.846  24.440  1.00 35.39           C  
ATOM    716  O   VAL    87     -34.254  86.886  24.027  1.00 32.46           O  
ATOM    717  CB  VAL    87     -37.391  86.306  22.903  1.00 35.21           C  
ATOM    718  CG1 VAL    87     -36.722  87.275  21.930  1.00  0.00           C  
ATOM    719  CG2 VAL    87     -38.062  85.162  22.145  1.00  0.00           C  
ATOM    720  N   HIS    88     -35.939  87.722  25.313  1.00 34.97           N  
ATOM    721  CA  HIS    88     -35.146  88.807  25.904  1.00 34.04           C  
ATOM    722  C   HIS    88     -33.955  88.203  26.626  1.00 36.24           C  
ATOM    723  O   HIS    88     -32.810  88.603  26.390  1.00 38.86           O  
ATOM    724  CB  HIS    88     -35.953  89.697  26.881  1.00 33.22           C  
ATOM    725  CG  HIS    88     -35.120  90.767  27.523  1.00  0.00           C  
ATOM    726  ND1 HIS    88     -34.686  91.903  26.870  1.00  0.00           N  
ATOM    727  CD2 HIS    88     -34.635  90.877  28.782  1.00  0.00           C  
ATOM    728  CE1 HIS    88     -33.990  92.652  27.670  1.00  0.00           C  
ATOM    729  NE2 HIS    88     -33.937  92.058  28.846  1.00  0.00           N  
ATOM    730  N   SER    89     -34.227  87.215  27.475  1.00 34.54           N  
ATOM    731  CA  SER    89     -33.185  86.540  28.232  1.00 34.97           C  
ATOM    732  C   SER    89     -32.113  85.988  27.293  1.00 34.56           C  
ATOM    733  O   SER    89     -30.917  86.199  27.504  1.00 35.67           O  
ATOM    734  CB  SER    89     -33.792  85.408  29.091  1.00 37.13           C  
ATOM    735  OG  SER    89     -34.629  85.956  30.099  1.00  0.00           O  
ATOM    736  N   TYR    90     -32.549  85.299  26.247  1.00 34.15           N  
ATOM    737  CA  TYR    90     -31.632  84.671  25.307  1.00 33.78           C  
ATOM    738  C   TYR    90     -30.809  85.651  24.478  1.00 34.82           C  
ATOM    739  O   TYR    90     -29.642  85.382  24.181  1.00 36.31           O  
ATOM    740  CB  TYR    90     -32.380  83.688  24.406  1.00 35.78           C  
ATOM    741  CG  TYR    90     -32.654  82.334  25.054  1.00  0.00           C  
ATOM    742  CD1 TYR    90     -31.634  81.630  25.718  1.00  0.00           C  
ATOM    743  CD2 TYR    90     -33.922  81.750  24.991  1.00  0.00           C  
ATOM    744  CE1 TYR    90     -31.874  80.400  26.304  1.00  0.00           C  
ATOM    745  CE2 TYR    90     -34.172  80.509  25.577  1.00  0.00           C  
ATOM    746  CZ  TYR    90     -33.144  79.841  26.230  1.00  0.00           C  
ATOM    747  OH  TYR    90     -33.381  78.618  26.811  1.00  0.00           O  
ATOM    748  N   THR    91     -31.394  86.785  24.101  1.00 35.94           N  
ATOM    749  CA  THR    91     -30.633  87.775  23.336  1.00 34.88           C  
ATOM    750  C   THR    91     -29.577  88.410  24.234  1.00 36.08           C  
ATOM    751  O   THR    91     -28.425  88.564  23.817  1.00 36.77           O  
ATOM    752  CB  THR    91     -31.512  88.823  22.602  1.00 34.97           C  
ATOM    753  OG1 THR    91     -30.709  89.951  22.214  1.00  0.00           O  
ATOM    754  CG2 THR    91     -32.635  89.308  23.469  1.00  0.00           C  
ATOM    755  N   GLU    92     -29.967  88.736  25.471  1.00 34.90           N  
ATOM    756  CA  GLU    92     -29.040  89.206  26.498  1.00 32.25           C  
ATOM    757  C   GLU    92     -27.801  88.327  26.590  1.00 35.84           C  
ATOM    758  O   GLU    92     -26.683  88.835  26.804  1.00 36.17           O  
ATOM    759  CB  GLU    92     -29.742  89.259  27.858  1.00  0.00           O  
ATOM    760  CG  GLU    92     -28.855  89.798  28.982  1.00  0.00           C  
ATOM    761  CD  GLU    92     -29.690  89.858  30.253  1.00  0.00           C  
ATOM    762  OE1 GLU    92     -30.898  89.505  30.184  1.00  0.00           O  
ATOM    763  OE2 GLU    92     -29.132  90.257  31.309  1.00  0.00           O  
ATOM    764  N   PHE    93     -27.996  87.014  26.421  1.00 33.35           N  
ATOM    765  CA  PHE    93     -26.893  86.063  26.406  1.00 33.83           C  
ATOM    766  C   PHE    93     -26.049  86.221  25.130  1.00 34.82           C  
ATOM    767  O   PHE    93     -24.820  86.155  25.193  1.00 35.44           O  
ATOM    768  CB  PHE    93     -27.393  84.594  26.577  1.00 33.75           C  
ATOM    769  CG  PHE    93     -26.195  83.709  26.565  1.00  0.00           C  
ATOM    770  CD1 PHE    93     -25.351  83.576  27.691  1.00  0.00           C  
ATOM    771  CD2 PHE    93     -25.877  82.973  25.409  1.00  0.00           C  
ATOM    772  CE1 PHE    93     -24.209  82.723  27.672  1.00  0.00           C  
ATOM    773  CE2 PHE    93     -24.739  82.112  25.363  1.00  0.00           C  
ATOM    774  CZ  PHE    93     -23.901  81.989  26.501  1.00  0.00           C  
ATOM    775  N   LEU    94     -26.700  86.426  23.982  1.00 35.19           N  
ATOM    776  CA  LEU    94     -25.979  86.552  22.696  1.00 35.88           C  
ATOM    777  C   LEU    94     -25.150  87.832  22.711  1.00 37.57           C  
ATOM    778  O   LEU    94     -23.956  87.826  22.391  1.00 36.89           O  
ATOM    779  CB  LEU    94     -26.951  86.565  21.510  1.00 35.23           C  
ATOM    780  CG  LEU    94     -26.257  86.708  20.154  1.00  0.00           C  
ATOM    781  CD1 LEU    94     -25.282  85.585  19.806  1.00  0.00           C  
ATOM    782  CD2 LEU    94     -27.196  86.749  18.949  1.00  0.00           C  
ATOM    783  N   LYS    95     -25.826  88.921  23.074  1.00 37.62           N  
ATOM    784  CA  LYS    95     -25.228  90.184  23.452  1.00 38.81           C  
ATOM    785  C   LYS    95     -23.999  89.948  24.332  1.00 38.07           C  
ATOM    786  O   LYS    95     -22.892  90.376  23.990  1.00 38.47           O  
ATOM    787  CB  LYS    95     -26.284  91.018  24.193  1.00 42.09           C  
ATOM    788  CG  LYS    95     -25.797  92.416  24.578  1.00  0.00           C  
ATOM    789  CD  LYS    95     -26.875  93.282  25.234  1.00  0.00           C  
ATOM    790  CE  LYS    95     -26.364  94.644  25.706  1.00  0.00           C  
ATOM    791  NZ  LYS    95     -27.491  95.462  26.207  1.00  0.00           N  
ATOM    792  N   ASP    96     -24.184  89.229  25.439  1.00 37.95           N  
ATOM    793  CA  ASP    96     -23.068  88.883  26.348  1.00 36.50           C  
ATOM    794  C   ASP    96     -21.919  88.125  25.668  1.00 36.10           C  
ATOM    795  O   ASP    96     -20.747  88.363  25.965  1.00 36.40           O  
ATOM    796  CB  ASP    96     -23.573  88.124  27.563  1.00 34.77           C  
ATOM    797  CG  ASP    96     -24.309  89.109  28.460  1.00  0.00           C  
ATOM    798  OD1 ASP    96     -24.180  90.339  28.219  1.00  0.00           O  
ATOM    799  OD2 ASP    96     -25.010  88.644  29.399  1.00  0.00           O  
ATOM    800  N   LEU    97     -22.246  87.222  24.751  1.00 35.96           N  
ATOM    801  CA  LEU    97     -21.208  86.573  23.954  1.00 35.89           C  
ATOM    802  C   LEU    97     -20.431  87.623  23.145  1.00 38.75           C  
ATOM    803  O   LEU    97     -19.206  87.694  23.235  1.00 39.63           O  
ATOM    804  CB  LEU    97     -21.774  85.452  23.053  1.00 32.18           C  
ATOM    805  CG  LEU    97     -20.711  84.765  22.193  1.00  0.00           C  
ATOM    806  CD1 LEU    97     -19.608  84.054  22.976  1.00  0.00           C  
ATOM    807  CD2 LEU    97     -21.240  83.678  21.259  1.00  0.00           C  
ATOM    808  N   ASP    98     -21.152  88.452  22.394  1.00 40.59           N  
ATOM    809  CA  ASP    98     -20.535  89.458  21.524  1.00 45.09           C  
ATOM    810  C   ASP    98     -19.631  90.457  22.252  1.00 46.67           C  
ATOM    811  O   ASP    98     -18.624  90.894  21.694  1.00 46.97           O  
ATOM    812  CB  ASP    98     -21.603  90.180  20.695  1.00 44.02           C  
ATOM    813  CG  ASP    98     -22.263  89.262  19.678  1.00  0.00           C  
ATOM    814  OD1 ASP    98     -21.605  88.291  19.214  1.00  0.00           O  
ATOM    815  OD2 ASP    98     -23.445  89.509  19.345  1.00  0.00           O  
ATOM    816  N   ASP    99     -19.992  90.799  23.490  1.00 48.06           N  
ATOM    817  CA  ASP    99     -19.193  91.693  24.334  1.00 48.96           C  
ATOM    818  C   ASP    99     -17.859  91.068  24.719  1.00 48.91           C  
ATOM    819  O   ASP    99     -16.861  91.779  24.904  1.00 49.43           O  
ATOM    820  CB  ASP    99     -19.929  92.017  25.627  1.00 49.76           C  
ATOM    821  CG  ASP    99     -21.065  92.974  25.295  1.00  0.00           C  
ATOM    822  OD1 ASP    99     -21.066  93.519  24.158  1.00  0.00           O  
ATOM    823  OD2 ASP    99     -21.946  93.174  26.173  1.00  0.00           O  
ATOM    824  N   GLY   100     -17.865  89.744  24.861  1.00 47.11           N  
ATOM    825  CA  GLY   100     -16.708  88.996  25.331  1.00 46.74           C  
ATOM    826  C   GLY   100     -16.816  88.704  26.813  1.00 48.44           C  
ATOM    827  O   GLY   100     -15.811  88.426  27.465  1.00 49.64           O  
ATOM    828  N   LYS   101     -18.035  88.781  27.346  1.00 50.00           N  
ATOM    829  CA  LYS   101     -18.284  88.486  28.754  1.00 54.23           C  
ATOM    830  C   LYS   101     -18.599  87.002  28.978  1.00 56.80           C  
ATOM    831  O   LYS   101     -18.177  86.401  29.977  1.00 56.55           O  
ATOM    832  CB  LYS   101     -19.401  89.370  29.304  1.00 56.66           C  
ATOM    833  CG  LYS   101     -19.035  90.855  29.356  1.00  0.00           C  
ATOM    834  CD  LYS   101     -20.128  91.735  29.965  1.00  0.00           C  
ATOM    835  CE  LYS   101     -19.763  93.219  30.014  1.00  0.00           C  
ATOM    836  NZ  LYS   101     -20.919  94.010  30.492  1.00  0.00           N  
ATOM    837  N   ILE   102     -19.349  86.419  28.049  1.00 56.17           N  
ATOM    838  CA  ILE   102     -19.571  84.981  28.029  1.00 54.90           C  
ATOM    839  C   ILE   102     -18.790  84.415  26.860  1.00 56.55           C  
ATOM    840  O   ILE   102     -18.909  84.897  25.737  1.00 53.11           O  
ATOM    841  CB  ILE   102     -21.065  84.658  27.923  1.00 53.74           C  
ATOM    842  CG1 ILE   102     -21.893  85.189  29.105  1.00  0.00           C  
ATOM    843  CG2 ILE   102     -21.364  83.150  27.868  1.00  0.00           C  
ATOM    844  CD1 ILE   102     -23.402  85.075  28.893  1.00  0.00           C  
ATOM    845  N   ASP   103     -17.964  83.412  27.143  1.00 61.21           N  
ATOM    846  CA  ASP   103     -17.073  82.837  26.143  1.00 68.79           C  
ATOM    847  C   ASP   103     -17.052  81.321  26.293  1.00 76.70           C  
ATOM    848  O   ASP   103     -16.560  80.813  27.301  1.00 80.22           O  
ATOM    849  CB  ASP   103     -15.660  83.434  26.248  1.00 69.07           C  
ATOM    850  CG  ASP   103     -14.816  82.846  25.126  1.00  0.00           C  
ATOM    851  OD1 ASP   103     -15.323  81.932  24.422  1.00  0.00           O  
ATOM    852  OD2 ASP   103     -13.654  83.302  24.959  1.00  0.00           O  
ATOM    853  N   ASN   104     -17.609  80.595  25.301  1.00 81.34           N  
ATOM    854  CA  ASN   104     -17.734  79.145  25.377  1.00 86.38           C  
ATOM    855  C   ASN   104     -16.554  78.472  26.089  1.00 91.84           C  
ATOM    856  O   ASN   104     -15.494  78.268  25.487  1.00 97.22           O  
ATOM    857  CB  ASN   104     -17.804  78.716  23.900  1.00 84.23           C  
ATOM    858  CG  ASN   104     -18.152  77.235  23.856  1.00  0.00           C  
ATOM    859  OD1 ASN   104     -18.692  76.683  24.814  1.00  0.00           O  
ATOM    860  ND2 ASN   104     -17.861  76.511  22.742  1.00  0.00           N  
ATOM    861  N   VAL   105     -16.738  78.164  27.374  1.00 94.85           N  
ATOM    862  CA  VAL   105     -15.794  77.324  28.113  1.00 96.58           C  
ATOM    863  C   VAL   105     -15.987  75.900  27.603  1.00 95.36           C  
ATOM    864  O   VAL   105     -15.070  75.078  27.645  1.00 94.35           O  
ATOM    865  CB  VAL   105     -16.026  77.361  29.641  1.00 96.43           C  
ATOM    866  CG1 VAL   105     -15.865  78.756  30.249  1.00  0.00           C  
ATOM    867  CG2 VAL   105     -17.425  76.902  30.057  1.00  0.00           C  
ATOM    868  N   PRO   106     -17.703  72.659  22.856  1.00 68.90           N  
ATOM    869  CA  PRO   106     -18.654  71.649  22.459  1.00 64.33           C  
ATOM    870  C   PRO   106     -20.023  72.348  22.379  1.00 61.51           C  
ATOM    871  O   PRO   106     -20.539  72.895  23.373  1.00 58.48           O  
ATOM    872  CB  PRO   106     -18.684  70.497  23.489  1.00 67.95           C  
ATOM    873  CG  PRO   106     -18.289  70.931  24.902  1.00  0.00           C  
ATOM    874  CD  PRO   106     -17.225  72.031  24.930  1.00  0.00           C  
ATOM    875  N   ALA   107     -20.553  72.403  21.162  1.00 52.94           N  
ATOM    876  CA  ALA   107     -21.981  72.456  20.949  1.00 46.95           C  
ATOM    877  C   ALA   107     -22.363  70.972  20.960  1.00 46.93           C  
ATOM    878  O   ALA   107     -21.733  70.165  20.264  1.00 44.55           O  
ATOM    879  CB  ALA   107     -22.326  73.139  19.607  1.00 44.85           C  
ATOM    880  N   SER   108     -23.354  70.594  21.789  1.00 47.93           N  
ATOM    881  CA  SER   108     -23.685  69.175  21.985  1.00 48.54           C  
ATOM    882  C   SER   108     -24.152  68.451  20.721  1.00 49.35           C  
ATOM    883  O   SER   108     -24.720  69.071  19.813  1.00 50.23           O  
ATOM    884  CB  SER   108     -24.806  69.217  23.030  1.00 49.50           C  
ATOM    885  OG  SER   108     -25.965  69.825  22.479  1.00  0.00           O  
ATOM    886  N   ALA   109     -23.882  67.148  20.680  1.00 48.63           N  
ATOM    887  CA  ALA   109     -24.303  66.250  19.602  1.00 50.89           C  
ATOM    888  C   ALA   109     -25.805  66.401  19.284  1.00 48.35           C  
ATOM    889  O   ALA   109     -26.171  66.616  18.125  1.00 46.48           O  
ATOM    890  CB  ALA   109     -23.968  64.795  19.987  1.00 54.67           C  
ATOM    891  N   ILE   110     -26.655  66.307  20.314  1.00 45.20           N  
ATOM    892  CA  ILE   110     -28.107  66.504  20.184  1.00 45.03           C  
ATOM    893  C   ILE   110     -28.483  67.722  19.351  1.00 45.52           C  
ATOM    894  O   ILE   110     -29.293  67.625  18.424  1.00 46.21           O  
ATOM    895  CB  ILE   110     -28.837  66.681  21.550  1.00 46.01           C  
ATOM    896  CG1 ILE   110     -28.841  65.408  22.413  1.00  0.00           C  
ATOM    897  CG2 ILE   110     -30.317  67.075  21.408  1.00  0.00           C  
ATOM    898  CD1 ILE   110     -29.304  65.647  23.849  1.00  0.00           C  
ATOM    899  N   ALA   111     -27.901  68.864  19.702  1.00 44.21           N  
ATOM    900  CA  ALA   111     -28.290  70.143  19.132  1.00 41.83           C  
ATOM    901  C   ALA   111     -27.884  70.258  17.671  1.00 42.84           C  
ATOM    902  O   ALA   111     -28.684  70.690  16.830  1.00 43.37           O  
ATOM    903  CB  ALA   111     -27.705  71.282  19.950  1.00 41.67           C  
ATOM    904  N   ILE   112     -26.649  69.861  17.367  1.00 43.20           N  
ATOM    905  CA  ILE   112     -26.126  69.989  16.006  1.00 43.52           C  
ATOM    906  C   ILE   112     -26.993  69.235  15.015  1.00 41.74           C  
ATOM    907  O   ILE   112     -27.182  69.689  13.890  1.00 40.34           O  
ATOM    908  CB  ILE   112     -24.693  69.472  15.894  1.00 44.50           C  
ATOM    909  CG1 ILE   112     -23.670  70.331  16.655  1.00  0.00           C  
ATOM    910  CG2 ILE   112     -24.173  69.414  14.448  1.00  0.00           C  
ATOM    911  CD1 ILE   112     -22.293  69.679  16.772  1.00  0.00           C  
ATOM    912  N   ASP   113     -27.501  68.072  15.425  1.00 42.04           N  
ATOM    913  CA  ASP   113     -28.350  67.278  14.533  1.00 40.32           C  
ATOM    914  C   ASP   113     -29.775  67.824  14.492  1.00 37.13           C  
ATOM    915  O   ASP   113     -30.390  67.847  13.432  1.00 36.87           O  
ATOM    916  CB  ASP   113     -28.325  65.755  14.831  1.00 41.72           C  
ATOM    917  CG  ASP   113     -26.973  65.212  14.390  1.00  0.00           C  
ATOM    918  OD1 ASP   113     -26.258  65.936  13.648  1.00  0.00           O  
ATOM    919  OD2 ASP   113     -26.638  64.065  14.790  1.00  0.00           O  
ATOM    920  N   TYR   114     -30.269  68.280  15.639  1.00 35.45           N  
ATOM    921  CA  TYR   114     -31.636  68.773  15.766  1.00 36.66           C  
ATOM    922  C   TYR   114     -31.914  70.068  14.994  1.00 38.43           C  
ATOM    923  O   TYR   114     -32.933  70.169  14.310  1.00 39.36           O  
ATOM    924  CB  TYR   114     -32.017  68.953  17.238  1.00 35.78           C  
ATOM    925  CG  TYR   114     -33.443  69.411  17.410  1.00  0.00           C  
ATOM    926  CD1 TYR   114     -34.504  68.553  17.127  1.00  0.00           C  
ATOM    927  CD2 TYR   114     -33.738  70.706  17.840  1.00  0.00           C  
ATOM    928  CE1 TYR   114     -35.814  68.965  17.273  1.00  0.00           C  
ATOM    929  CE2 TYR   114     -35.050  71.120  17.993  1.00  0.00           C  
ATOM    930  CZ  TYR   114     -36.080  70.239  17.702  1.00  0.00           C  
ATOM    931  OH  TYR   114     -37.385  70.630  17.840  1.00  0.00           O  
ATOM    932  N   TRP   115     -31.033  71.059  15.125  1.00 38.97           N  
ATOM    933  CA  TRP   115     -31.150  72.289  14.338  1.00 39.74           C  
ATOM    934  C   TRP   115     -30.335  72.206  13.049  1.00 41.97           C  
ATOM    935  O   TRP   115     -30.231  73.188  12.305  1.00 45.91           O  
ATOM    936  CB  TRP   115     -30.756  73.525  15.154  1.00 38.03           C  
ATOM    937  CG  TRP   115     -31.779  73.893  16.176  1.00  0.00           C  
ATOM    938  CD1 TRP   115     -32.933  74.591  15.964  1.00  0.00           C  
ATOM    939  CD2 TRP   115     -31.750  73.574  17.573  1.00  0.00           C  
ATOM    940  NE1 TRP   115     -33.630  74.723  17.142  1.00  0.00           N  
ATOM    941  CE2 TRP   115     -32.929  74.104  18.145  1.00  0.00           C  
ATOM    942  CE3 TRP   115     -30.852  72.878  18.393  1.00  0.00           C  
ATOM    943  CZ2 TRP   115     -33.229  73.971  19.505  1.00  0.00           C  
ATOM    944  CZ3 TRP   115     -31.153  72.737  19.748  1.00  0.00           C  
ATOM    945  CH2 TRP   115     -32.327  73.287  20.290  1.00  0.00           C  
ATOM    946  N   ARG   116     -29.788  71.026  12.779  1.00 39.71           N  
ATOM    947  CA  ARG   116     -28.928  70.797  11.616  1.00 40.37           C  
ATOM    948  C   ARG   116     -27.826  71.851  11.425  1.00 40.70           C  
ATOM    949  O   ARG   116     -27.741  72.530  10.396  1.00 41.40           O  
ATOM    950  CB  ARG   116     -29.748  70.597  10.339  1.00 38.11           C  
ATOM    951  CG  ARG   116     -30.654  69.365  10.382  1.00  0.00           C  
ATOM    952  CD  ARG   116     -31.386  69.096   9.066  1.00  0.00           C  
ATOM    953  NE  ARG   116     -32.388  68.024   9.322  1.00  0.00           N  
ATOM    954  CZ  ARG   116     -33.168  67.560   8.301  1.00  0.00           C  
ATOM    955  NH1 ARG   116     -32.824  68.245   7.172  1.00  0.00           N  
ATOM    956  NH2 ARG   116     -33.986  66.593   8.809  1.00  0.00           N  
ATOM    957  N   LEU   117     -26.988  71.982  12.440  1.00 41.22           N  
ATOM    958  CA  LEU   117     -25.852  72.885  12.391  1.00 42.64           C  
ATOM    959  C   LEU   117     -24.656  72.190  11.731  1.00 45.61           C  
ATOM    960  O   LEU   117     -24.476  70.973  11.877  1.00 47.32           O  
ATOM    961  CB  LEU   117     -25.506  73.347  13.808  1.00 41.78           C  
ATOM    962  CG  LEU   117     -26.666  74.006  14.579  1.00  0.00           C  
ATOM    963  CD1 LEU   117     -26.580  73.779  16.086  1.00  0.00           C  
ATOM    964  CD2 LEU   117     -26.824  75.490  14.248  1.00  0.00           C  
ATOM    965  N   PRO   118     -23.857  72.955  10.987  1.00 46.16           N  
ATOM    966  CA  PRO   118     -22.582  72.456  10.477  1.00 47.87           C  
ATOM    967  C   PRO   118     -21.649  72.316  11.667  1.00 48.85           C  
ATOM    968  O   PRO   118     -21.807  73.014  12.668  1.00 48.19           O  
ATOM    969  CB  PRO   118     -21.974  73.400   9.439  1.00 49.48           C  
ATOM    970  CG  PRO   118     -22.406  74.857   9.613  1.00  0.00           C  
ATOM    971  CD  PRO   118     -23.844  75.015  10.111  1.00  0.00           C  
ATOM    972  N   ALA   119     -20.673  71.424  11.553  1.00 50.99           N  
ATOM    973  CA  ALA   119     -19.881  71.013  12.710  1.00 52.56           C  
ATOM    974  C   ALA   119     -19.112  72.162  13.359  1.00 55.10           C  
ATOM    975  O   ALA   119     -18.763  72.094  14.539  1.00 59.54           O  
ATOM    976  CB  ALA   119     -18.953  69.840  12.353  1.00 49.18           C  
ATOM    977  N   ASN   120     -18.894  73.227  12.590  1.00 54.45           N  
ATOM    978  CA  ASN   120     -18.074  74.361  13.018  1.00 55.12           C  
ATOM    979  C   ASN   120     -18.887  75.479  13.665  1.00 54.60           C  
ATOM    980  O   ASN   120     -18.325  76.485  14.115  1.00 51.05           O  
ATOM    981  CB  ASN   120     -17.289  74.924  11.824  1.00 55.47           C  
ATOM    982  CG  ASN   120     -16.790  73.839  10.886  1.00  0.00           C  
ATOM    983  OD1 ASN   120     -17.044  72.648  11.088  1.00  0.00           O  
ATOM    984  ND2 ASN   120     -16.084  74.248   9.845  1.00  0.00           N  
ATOM    985  N   ALA   121     -20.208  75.299  13.703  1.00 54.12           N  
ATOM    986  CA  ALA   121     -21.122  76.306  14.246  1.00 52.15           C  
ATOM    987  C   ALA   121     -20.798  76.660  15.707  1.00 50.24           C  
ATOM    988  O   ALA   121     -20.393  75.793  16.489  1.00 51.28           O  
ATOM    989  CB  ALA   121     -22.564  75.840  14.107  1.00 51.50           C  
ATOM    990  N   THR   122     -20.995  77.932  16.056  1.00 46.47           N  
ATOM    991  CA  THR   122     -20.617  78.483  17.360  1.00 43.78           C  
ATOM    992  C   THR   122     -21.683  78.208  18.412  1.00 42.28           C  
ATOM    993  O   THR   122     -22.772  77.724  18.084  1.00 45.20           O  
ATOM    994  CB  THR   122     -20.405  80.008  17.265  1.00 45.89           C  
ATOM    995  OG1 THR   122     -21.635  80.635  16.879  1.00  0.00           O  
ATOM    996  CG2 THR   122     -19.313  80.351  16.237  1.00  0.00           C  
ATOM    997  N   LEU   123     -21.370  78.501  19.674  1.00 38.62           N  
ATOM    998  CA  LEU   123     -22.378  78.459  20.741  1.00 38.81           C  
ATOM    999  C   LEU   123     -23.391  79.603  20.566  1.00 40.00           C  
ATOM   1000  O   LEU   123     -24.503  79.556  21.105  1.00 40.49           O  
ATOM   1001  CB  LEU   123     -21.707  78.522  22.121  1.00 38.75           C  
ATOM   1002  CG  LEU   123     -22.668  78.250  23.280  1.00  0.00           C  
ATOM   1003  CD1 LEU   123     -23.347  76.881  23.248  1.00  0.00           C  
ATOM   1004  CD2 LEU   123     -22.035  78.299  24.669  1.00  0.00           C  
ATOM   1005  N   LYS   124     -22.998  80.632  19.813  1.00 39.11           N  
ATOM   1006  CA  LYS   124     -23.875  81.756  19.525  1.00 38.41           C  
ATOM   1007  C   LYS   124     -24.997  81.248  18.640  1.00 39.52           C  
ATOM   1008  O   LYS   124     -26.180  81.524  18.884  1.00 38.80           O  
ATOM   1009  CB  LYS   124     -23.106  82.872  18.811  1.00 36.99           C  
ATOM   1010  CG  LYS   124     -23.959  84.107  18.513  1.00  0.00           C  
ATOM   1011  CD  LYS   124     -23.170  85.262  17.894  1.00  0.00           C  
ATOM   1012  CE  LYS   124     -22.738  85.005  16.449  1.00  0.00           C  
ATOM   1013  NZ  LYS   124     -21.986  86.169  15.931  1.00  0.00           N  
ATOM   1014  N   ALA   125     -24.601  80.493  17.616  1.00 39.62           N  
ATOM   1015  CA  ALA   125     -25.520  79.858  16.687  1.00 41.24           C  
ATOM   1016  C   ALA   125     -26.499  78.933  17.410  1.00 41.72           C  
ATOM   1017  O   ALA   125     -27.628  78.758  16.971  1.00 42.91           O  
ATOM   1018  CB  ALA   125     -24.729  79.077  15.639  1.00 43.61           C  
ATOM   1019  N   VAL   126     -26.051  78.352  18.519  1.00 40.81           N  
ATOM   1020  CA  VAL   126     -26.896  77.534  19.380  1.00 39.46           C  
ATOM   1021  C   VAL   126     -27.994  78.381  20.024  1.00 37.74           C  
ATOM   1022  O   VAL   126     -29.172  78.030  19.965  1.00 38.96           O  
ATOM   1023  CB  VAL   126     -26.036  76.845  20.448  1.00 38.42           C  
ATOM   1024  CG1 VAL   126     -26.856  76.111  21.511  1.00  0.00           C  
ATOM   1025  CG2 VAL   126     -25.084  75.791  19.878  1.00  0.00           C  
ATOM   1026  N   VAL   127     -27.602  79.489  20.647  1.00 37.25           N  
ATOM   1027  CA  VAL   127     -28.555  80.392  21.292  1.00 34.69           C  
ATOM   1028  C   VAL   127     -29.432  81.067  20.239  1.00 34.27           C  
ATOM   1029  O   VAL   127     -30.636  81.255  20.448  1.00 37.08           O  
ATOM   1030  CB  VAL   127     -27.854  81.427  22.209  1.00 33.57           C  
ATOM   1031  CG1 VAL   127     -28.799  82.501  22.751  1.00  0.00           C  
ATOM   1032  CG2 VAL   127     -27.204  80.804  23.446  1.00  0.00           C  
ATOM   1033  N   THR   128     -28.828  81.399  19.102  1.00 32.51           N  
ATOM   1034  CA  THR   128     -29.555  81.919  17.941  1.00 31.93           C  
ATOM   1035  C   THR   128     -30.804  81.096  17.606  1.00 30.91           C  
ATOM   1036  O   THR   128     -31.919  81.622  17.553  1.00 30.96           O  
ATOM   1037  CB  THR   128     -28.624  81.944  16.723  1.00 31.77           C  
ATOM   1038  OG1 THR   128     -27.508  82.784  16.979  1.00  0.00           O  
ATOM   1039  CG2 THR   128     -29.395  82.478  15.504  1.00  0.00           C  
ATOM   1040  N   VAL   129     -30.609  79.800  17.395  1.00 29.37           N  
ATOM   1041  CA  VAL   129     -31.681  78.926  16.937  1.00 30.88           C  
ATOM   1042  C   VAL   129     -32.710  78.624  18.039  1.00 31.49           C  
ATOM   1043  O   VAL   129     -33.866  78.355  17.754  1.00 32.03           O  
ATOM   1044  CB  VAL   129     -31.135  77.642  16.259  1.00 31.30           C  
ATOM   1045  CG1 VAL   129     -30.332  77.996  15.014  1.00  0.00           C  
ATOM   1046  CG2 VAL   129     -30.269  76.824  17.215  1.00  0.00           C  
ATOM   1047  N   VAL   130     -32.306  78.706  19.298  1.00 32.20           N  
ATOM   1048  CA  VAL   130     -33.256  78.470  20.382  1.00 32.50           C  
ATOM   1049  C   VAL   130     -34.147  79.687  20.597  1.00 33.24           C  
ATOM   1050  O   VAL   130     -35.359  79.565  20.771  1.00 34.65           O  
ATOM   1051  CB  VAL   130     -32.549  78.068  21.687  1.00 31.00           C  
ATOM   1052  CG1 VAL   130     -33.498  77.942  22.881  1.00  0.00           C  
ATOM   1053  CG2 VAL   130     -31.831  76.719  21.602  1.00  0.00           C  
ATOM   1054  N   ARG   131     -33.532  80.861  20.565  1.00 33.65           N  
ATOM   1055  CA  ARG   131     -34.235  82.114  20.739  1.00 33.60           C  
ATOM   1056  C   ARG   131     -35.192  82.322  19.562  1.00 36.06           C  
ATOM   1057  O   ARG   131     -36.219  82.996  19.694  1.00 38.71           O  
ATOM   1058  CB  ARG   131     -33.195  83.236  20.895  1.00 33.98           C  
ATOM   1059  CG  ARG   131     -33.666  84.679  20.756  1.00  0.00           C  
ATOM   1060  CD  ARG   131     -33.238  85.181  19.400  1.00  0.00           C  
ATOM   1061  NE  ARG   131     -32.875  86.585  19.422  1.00  0.00           N  
ATOM   1062  CZ  ARG   131     -32.078  87.171  18.534  1.00  0.00           C  
ATOM   1063  NH1 ARG   131     -31.534  86.474  17.539  1.00  0.00           N  
ATOM   1064  NH2 ARG   131     -31.813  88.466  18.659  1.00  0.00           N  
ATOM   1065  N   ALA   132     -34.862  81.711  18.425  1.00 37.69           N  
ATOM   1066  CA  ALA   132     -35.733  81.693  17.248  1.00 37.79           C  
ATOM   1067  C   ALA   132     -36.954  80.799  17.481  1.00 38.52           C  
ATOM   1068  O   ALA   132     -38.096  81.191  17.196  1.00 39.48           O  
ATOM   1069  CB  ALA   132     -34.951  81.221  16.034  1.00 37.94           C  
ATOM   1070  N   ASP   133     -36.701  79.598  17.998  1.00 37.98           N  
ATOM   1071  CA  ASP   133     -37.764  78.675  18.394  1.00 36.29           C  
ATOM   1072  C   ASP   133     -38.705  79.295  19.418  1.00 34.98           C  
ATOM   1073  O   ASP   133     -39.927  79.117  19.323  1.00 34.34           O  
ATOM   1074  CB  ASP   133     -37.170  77.398  18.974  1.00 38.63           C  
ATOM   1075  CG  ASP   133     -37.237  76.227  18.014  1.00  0.00           C  
ATOM   1076  OD1 ASP   133     -38.189  76.156  17.195  1.00  0.00           O  
ATOM   1077  OD2 ASP   133     -36.352  75.347  18.107  1.00  0.00           O  
ATOM   1078  N   GLU   134     -38.135  80.015  20.392  1.00 31.67           N  
ATOM   1079  CA  GLU   134     -38.924  80.644  21.459  1.00 30.14           C  
ATOM   1080  C   GLU   134     -39.847  81.714  20.892  1.00 28.87           C  
ATOM   1081  O   GLU   134     -41.007  81.824  21.295  1.00 28.88           O  
ATOM   1082  CB  GLU   134     -38.033  81.250  22.552  1.00 30.09           C  
ATOM   1083  CG  GLU   134     -37.027  80.302  23.196  1.00  0.00           C  
ATOM   1084  CD  GLU   134     -37.655  79.251  24.098  1.00  0.00           C  
ATOM   1085  OE1 GLU   134     -36.983  78.218  24.320  1.00  0.00           O  
ATOM   1086  OE2 GLU   134     -38.793  79.435  24.594  1.00  0.00           O  
ATOM   1087  N   ALA   135     -39.342  82.483  19.934  1.00 28.04           N  
ATOM   1088  CA  ALA   135     -40.169  83.480  19.235  1.00 26.85           C  
ATOM   1089  C   ALA   135     -41.354  82.837  18.533  1.00 27.92           C  
ATOM   1090  O   ALA   135     -42.453  83.393  18.515  1.00 28.07           O  
ATOM   1091  CB  ALA   135     -39.329  84.257  18.239  1.00 25.31           C  
ATOM   1092  N   HIS   136     -41.140  81.659  17.950  1.00 30.16           N  
ATOM   1093  CA  HIS   136     -42.234  80.980  17.245  1.00 30.79           C  
ATOM   1094  C   HIS   136     -43.438  80.641  18.128  1.00 29.90           C  
ATOM   1095  O   HIS   136     -44.561  80.580  17.641  1.00 29.43           O  
ATOM   1096  CB  HIS   136     -41.768  79.718  16.538  1.00 30.72           C  
ATOM   1097  CG  HIS   136     -40.901  80.000  15.347  1.00  0.00           C  
ATOM   1098  ND1 HIS   136     -40.130  79.048  14.711  1.00  0.00           N  
ATOM   1099  CD2 HIS   136     -40.681  81.146  14.662  1.00  0.00           C  
ATOM   1100  CE1 HIS   136     -39.488  79.571  13.711  1.00  0.00           C  
ATOM   1101  NE2 HIS   136     -39.799  80.852  13.651  1.00  0.00           N  
ATOM   1102  N   HIS   137     -43.193  80.419  19.414  1.00 29.28           N  
ATOM   1103  CA  HIS   137     -44.247  80.072  20.354  1.00 29.31           C  
ATOM   1104  C   HIS   137     -44.906  81.330  20.887  1.00 32.41           C  
ATOM   1105  O   HIS   137     -45.973  81.278  21.507  1.00 33.66           O  
ATOM   1106  CB  HIS   137     -43.660  79.227  21.491  1.00 29.38           C  
ATOM   1107  CG  HIS   137     -42.974  77.973  21.022  1.00  0.00           C  
ATOM   1108  ND1 HIS   137     -41.743  77.576  21.495  1.00  0.00           N  
ATOM   1109  CD2 HIS   137     -43.333  77.048  20.095  1.00  0.00           C  
ATOM   1110  CE1 HIS   137     -41.378  76.454  20.897  1.00  0.00           C  
ATOM   1111  NE2 HIS   137     -42.327  76.111  20.045  1.00  0.00           N  
ATOM   1112  N   ARG   138     -44.257  82.466  20.641  1.00 33.60           N  
ATOM   1113  CA  ARG   138     -44.755  83.770  21.034  1.00 33.80           C  
ATOM   1114  C   ARG   138     -45.941  84.133  20.125  1.00 35.11           C  
ATOM   1115  O   ARG   138     -47.080  84.286  20.606  1.00 33.47           O  
ATOM   1116  CB  ARG   138     -43.609  84.784  20.924  1.00 35.66           C  
ATOM   1117  CG  ARG   138     -43.875  86.194  21.439  1.00  0.00           C  
ATOM   1118  CD  ARG   138     -42.572  86.986  21.512  1.00  0.00           C  
ATOM   1119  NE  ARG   138     -42.080  87.389  20.191  1.00  0.00           N  
ATOM   1120  CZ  ARG   138     -40.827  87.766  19.933  1.00  0.00           C  
ATOM   1121  NH1 ARG   138     -39.920  87.780  20.903  1.00  0.00           N  
ATOM   1122  NH2 ARG   138     -40.468  88.116  18.700  1.00  0.00           N  
ATOM   1123  N   ASP   139     -45.681  84.250  18.818  1.00 34.46           N  
ATOM   1124  CA  ASP   139     -46.764  84.409  17.836  1.00 34.52           C  
ATOM   1125  C   ASP   139     -47.797  83.294  17.981  1.00 36.60           C  
ATOM   1126  O   ASP   139     -48.982  83.590  18.183  1.00 39.34           O  
ATOM   1127  CB  ASP   139     -46.292  84.488  16.357  1.00 33.26           C  
ATOM   1128  CG  ASP   139     -45.658  85.854  16.138  1.00  0.00           C  
ATOM   1129  OD1 ASP   139     -45.790  86.720  17.044  1.00  0.00           O  
ATOM   1130  OD2 ASP   139     -45.033  86.051  15.062  1.00  0.00           O  
ATOM   1131  N   VAL   140     -47.349  82.032  17.906  1.00 34.92           N  
ATOM   1132  CA  VAL   140     -48.250  80.871  17.998  1.00 34.94           C  
ATOM   1133  C   VAL   140     -49.169  81.025  19.184  1.00 36.40           C  
ATOM   1134  O   VAL   140     -50.391  81.043  19.031  1.00 40.23           O  
ATOM   1135  CB  VAL   140     -47.509  79.510  18.145  1.00 33.58           C  
ATOM   1136  CG1 VAL   140     -48.440  78.441  18.721  1.00  0.00           C  
ATOM   1137  CG2 VAL   140     -46.933  79.046  16.818  1.00  0.00           C  
ATOM   1138  N   ASN   141     -48.572  81.144  20.366  1.00 37.01           N  
ATOM   1139  CA  ASN   141     -49.344  81.233  21.590  1.00 37.55           C  
ATOM   1140  C   ASN   141     -50.266  82.430  21.669  1.00 37.36           C  
ATOM   1141  O   ASN   141     -51.439  82.255  21.963  1.00 39.97           O  
ATOM   1142  CB  ASN   141     -48.455  81.097  22.827  1.00 38.52           C  
ATOM   1143  CG  ASN   141     -48.226  79.645  23.207  1.00  0.00           C  
ATOM   1144  OD1 ASN   141     -47.136  79.092  22.991  1.00  0.00           O  
ATOM   1145  ND2 ASN   141     -49.262  79.008  23.751  1.00  0.00           N  
ATOM   1146  N   HIS   142     -49.756  83.632  21.388  1.00 38.41           N  
ATOM   1147  CA  HIS   142     -50.599  84.834  21.408  1.00 38.29           C  
ATOM   1148  C   HIS   142     -51.712  84.729  20.377  1.00 37.47           C  
ATOM   1149  O   HIS   142     -52.835  85.172  20.633  1.00 37.68           O  
ATOM   1150  CB  HIS   142     -49.795  86.115  21.168  1.00 38.53           C  
ATOM   1151  CG  HIS   142     -49.292  86.762  22.420  1.00  0.00           C  
ATOM   1152  ND1 HIS   142     -47.983  87.174  22.572  1.00  0.00           N  
ATOM   1153  CD2 HIS   142     -49.922  87.074  23.577  1.00  0.00           C  
ATOM   1154  CE1 HIS   142     -47.828  87.696  23.774  1.00  0.00           C  
ATOM   1155  NE2 HIS   142     -48.990  87.652  24.402  1.00  0.00           N  
ATOM   1156  N   PHE   143     -51.394  84.152  19.216  1.00 36.00           N  
ATOM   1157  CA  PHE   143     -52.400  83.880  18.188  1.00 36.00           C  
ATOM   1158  C   PHE   143     -53.543  83.044  18.792  1.00 38.43           C  
ATOM   1159  O   PHE   143     -54.705  83.464  18.766  1.00 40.36           O  
ATOM   1160  CB  PHE   143     -51.794  83.181  16.951  1.00 34.01           C  
ATOM   1161  CG  PHE   143     -52.908  82.911  15.999  1.00  0.00           C  
ATOM   1162  CD1 PHE   143     -53.449  83.921  15.173  1.00  0.00           C  
ATOM   1163  CD2 PHE   143     -53.450  81.616  15.903  1.00  0.00           C  
ATOM   1164  CE1 PHE   143     -54.511  83.652  14.262  1.00  0.00           C  
ATOM   1165  CE2 PHE   143     -54.515  81.319  14.999  1.00  0.00           C  
ATOM   1166  CZ  PHE   143     -55.048  82.345  14.177  1.00  0.00           C  
ATOM   1167  N   ALA   144     -53.204  81.888  19.361  1.00 36.92           N  
ATOM   1168  CA  ALA   144     -54.194  81.033  20.016  1.00 39.59           C  
ATOM   1169  C   ALA   144     -55.032  81.775  21.071  1.00 42.34           C  
ATOM   1170  O   ALA   144     -56.262  81.635  21.100  1.00 44.24           O  
ATOM   1171  CB  ALA   144     -53.533  79.782  20.627  1.00 37.71           C  
ATOM   1172  N   SER   145     -54.371  82.565  21.922  1.00 41.86           N  
ATOM   1173  CA  SER   145     -55.065  83.338  22.951  1.00 42.79           C  
ATOM   1174  C   SER   145     -55.998  84.392  22.347  1.00 43.39           C  
ATOM   1175  O   SER   145     -57.066  84.652  22.896  1.00 43.98           O  
ATOM   1176  CB  SER   145     -54.079  83.980  23.909  1.00 42.51           C  
ATOM   1177  OG  SER   145     -54.773  84.738  24.889  1.00  0.00           O  
ATOM   1178  N   ASP   146     -55.596  84.982  21.220  1.00 42.61           N  
ATOM   1179  CA  ASP   146     -56.486  85.844  20.449  1.00 43.85           C  
ATOM   1180  C   ASP   146     -57.697  85.051  19.951  1.00 44.20           C  
ATOM   1181  O   ASP   146     -58.835  85.521  20.042  1.00 43.50           O  
ATOM   1182  CB  ASP   146     -55.757  86.474  19.253  1.00 45.50           C  
ATOM   1183  CG  ASP   146     -54.975  87.740  19.614  1.00  0.00           C  
ATOM   1184  OD1 ASP   146     -54.838  88.089  20.815  1.00  0.00           O  
ATOM   1185  OD2 ASP   146     -54.483  88.394  18.667  1.00  0.00           O  
ATOM   1186  N   VAL   147     -57.450  83.843  19.446  1.00 44.01           N  
ATOM   1187  CA  VAL   147     -58.509  83.050  18.820  1.00 43.71           C  
ATOM   1188  C   VAL   147     -59.621  82.611  19.758  1.00 42.93           C  
ATOM   1189  O   VAL   147     -60.787  82.679  19.393  1.00 42.42           O  
ATOM   1190  CB  VAL   147     -57.936  81.887  18.010  1.00 45.88           C  
ATOM   1191  CG1 VAL   147     -59.003  80.921  17.491  1.00  0.00           C  
ATOM   1192  CG2 VAL   147     -57.161  82.332  16.768  1.00  0.00           C  
ATOM   1193  N   TYR   148     -59.273  82.180  20.966  1.00 44.04           N  
ATOM   1194  CA  TYR   148     -60.293  81.853  21.964  1.00 44.72           C  
ATOM   1195  C   TYR   148     -61.133  83.085  22.309  1.00 48.78           C  
ATOM   1196  O   TYR   148     -62.348  82.984  22.518  1.00 46.45           O  
ATOM   1197  CB  TYR   148     -59.654  81.281  23.222  1.00 43.20           C  
ATOM   1198  CG  TYR   148     -60.749  81.003  24.194  1.00  0.00           C  
ATOM   1199  CD1 TYR   148     -61.541  79.858  24.043  1.00  0.00           C  
ATOM   1200  CD2 TYR   148     -61.011  81.868  25.280  1.00  0.00           C  
ATOM   1201  CE1 TYR   148     -62.583  79.560  24.942  1.00  0.00           C  
ATOM   1202  CE2 TYR   148     -62.066  81.580  26.204  1.00  0.00           C  
ATOM   1203  CZ  TYR   148     -62.842  80.418  26.017  1.00  0.00           C  
ATOM   1204  OH  TYR   148     -63.871  80.102  26.878  1.00  0.00           O  
ATOM   1205  N   TYR   149     -60.463  84.238  22.339  1.00 49.97           N  
ATOM   1206  CA  TYR   149     -61.067  85.519  22.691  1.00 52.22           C  
ATOM   1207  C   TYR   149     -62.254  85.839  21.787  1.00 52.90           C  
ATOM   1208  O   TYR   149     -63.321  86.216  22.271  1.00 51.88           O  
ATOM   1209  CB  TYR   149     -60.003  86.625  22.613  1.00 49.85           C  
ATOM   1210  CG  TYR   149     -60.673  87.915  22.939  1.00  0.00           C  
ATOM   1211  CD1 TYR   149     -60.925  88.252  24.275  1.00  0.00           C  
ATOM   1212  CD2 TYR   149     -61.062  88.822  21.928  1.00  0.00           C  
ATOM   1213  CE1 TYR   149     -61.554  89.464  24.623  1.00  0.00           C  
ATOM   1214  CE2 TYR   149     -61.703  90.059  22.264  1.00  0.00           C  
ATOM   1215  CZ  TYR   149     -61.940  90.361  23.620  1.00  0.00           C  
ATOM   1216  OH  TYR   149     -62.557  91.536  23.991  1.00  0.00           O  
ATOM   1217  N   GLN   150     -62.057  85.679  20.479  1.00 53.93           N  
ATOM   1218  CA  GLN   150     -63.103  85.951  19.494  1.00 53.72           C  
ATOM   1219  C   GLN   150     -63.873  84.679  19.119  1.00 54.69           C  
ATOM   1220  O   GLN   150     -64.458  84.596  18.036  1.00 53.08           O  
ATOM   1221  CB  GLN   150     -62.522  86.628  18.244  1.00 54.28           C  
ATOM   1222  CG  GLN   150     -61.975  88.032  18.509  1.00  0.00           C  
ATOM   1223  CD  GLN   150     -61.329  88.535  17.226  1.00  0.00           C  
ATOM   1224  OE1 GLN   150     -61.457  87.920  16.169  1.00  0.00           O  
ATOM   1225  NE2 GLN   150     -60.600  89.683  17.249  1.00  0.00           N  
ATOM   1226  N   GLY   151     -63.871  83.699  20.029  1.00 55.65           N  
ATOM   1227  CA  GLY   151     -64.559  82.419  19.831  1.00 52.69           C  
ATOM   1228  C   GLY   151     -64.160  81.772  18.497  1.00 52.44           C  
ATOM   1229  O   GLY   151     -65.016  81.359  17.703  1.00 53.85           O  
ATOM   1230  N   MET   152     -62.848  81.708  18.261  1.00 48.06           N  
ATOM   1231  CA  MET   152     -62.268  81.035  17.088  1.00 46.83           C  
ATOM   1232  C   MET   152     -61.488  79.763  17.461  1.00 46.26           C  
ATOM   1233  O   MET   152     -60.594  79.338  16.729  1.00 48.34           O  
ATOM   1234  CB  MET   152     -61.358  81.999  16.318  1.00 44.07           C  
ATOM   1235  CG  MET   152     -62.110  83.166  15.675  1.00  0.00           C  
ATOM   1236  SD  MET   152     -61.064  84.298  14.711  1.00  0.00           S  
ATOM   1237  CE  MET   152     -60.860  83.167  13.305  1.00  0.00           C  
ATOM   1238  N   GLN   153     -61.842  79.158  18.593  1.00 44.59           N  
ATOM   1239  CA  GLN   153     -61.175  77.953  19.093  1.00 45.78           C  
ATOM   1240  C   GLN   153     -61.329  76.742  18.158  1.00 45.68           C  
ATOM   1241  O   GLN   153     -60.514  75.818  18.201  1.00 45.47           O  
ATOM   1242  CB  GLN   153     -61.696  77.577  20.490  1.00 45.72           C  
ATOM   1243  CG  GLN   153     -62.664  78.581  21.116  1.00  0.00           C  
ATOM   1244  CD  GLN   153     -64.117  78.187  20.929  1.00  0.00           C  
ATOM   1245  OE1 GLN   153     -64.549  77.842  19.826  1.00  0.00           O  
ATOM   1246  NE2 GLN   153     -64.877  78.223  22.014  1.00  0.00           N  
ATOM   1247  N   LEU   154     -62.385  76.752  17.343  1.00 44.26           N  
ATOM   1248  CA  LEU   154     -62.696  75.673  16.399  1.00 43.00           C  
ATOM   1249  C   LEU   154     -62.305  75.995  14.959  1.00 42.80           C  
ATOM   1250  O   LEU   154     -62.795  75.371  14.018  1.00 43.13           O  
ATOM   1251  CB  LEU   154     -64.195  75.357  16.440  1.00 41.90           C  
ATOM   1252  CG  LEU   154     -64.684  74.895  17.814  1.00  0.00           C  
ATOM   1253  CD1 LEU   154     -66.188  74.644  17.914  1.00  0.00           C  
ATOM   1254  CD2 LEU   154     -64.072  73.586  18.310  1.00  0.00           C  
ATOM   1255  N   LYS   155     -61.439  76.984  14.786  1.00 41.20           N  
ATOM   1256  CA  LYS   155     -61.036  77.396  13.459  1.00 38.37           C  
ATOM   1257  C   LYS   155     -59.792  76.643  13.048  1.00 36.49           C  
ATOM   1258  O   LYS   155     -59.170  75.967  13.861  1.00 34.62           O  
ATOM   1259  CB  LYS   155     -60.792  78.907  13.418  1.00 39.72           C  
ATOM   1260  CG  LYS   155     -62.026  79.734  13.784  1.00  0.00           C  
ATOM   1261  CD  LYS   155     -63.167  79.613  12.772  1.00  0.00           C  
ATOM   1262  CE  LYS   155     -64.325  80.577  13.036  1.00  0.00           C  
ATOM   1263  NZ  LYS   155     -65.371  80.407  12.002  1.00  0.00           N  
ATOM   1264  N   ALA   156     -59.443  76.769  11.773  1.00 36.48           N  
ATOM   1265  CA  ALA   156     -58.237  76.177  11.227  1.00 37.10           C  
ATOM   1266  C   ALA   156     -57.014  76.818  11.903  1.00 37.10           C  
ATOM   1267  O   ALA   156     -57.000  78.026  12.163  1.00 35.91           O  
ATOM   1268  CB  ALA   156     -58.199  76.354   9.698  1.00 36.61           C  
ATOM   1269  N   THR   157     -56.020  75.993  12.229  1.00 36.56           N  
ATOM   1270  CA  THR   157     -54.762  76.477  12.802  1.00 34.67           C  
ATOM   1271  C   THR   157     -53.949  77.229  11.748  1.00 33.89           C  
ATOM   1272  O   THR   157     -53.349  76.612  10.869  1.00 34.55           O  
ATOM   1273  CB  THR   157     -53.940  75.320  13.394  1.00 32.00           C  
ATOM   1274  OG1 THR   157     -54.692  74.650  14.395  1.00  0.00           O  
ATOM   1275  CG2 THR   157     -52.649  75.879  14.015  1.00  0.00           C  
ATOM   1276  N   PRO   158     -53.894  78.563  11.854  1.00 32.21           N  
ATOM   1277  CA  PRO   158     -53.288  79.339  10.767  1.00 32.23           C  
ATOM   1278  C   PRO   158     -51.903  78.826  10.339  1.00 33.37           C  
ATOM   1279  O   PRO   158     -51.545  78.937   9.166  1.00 35.64           O  
ATOM   1280  CB  PRO   158     -53.183  80.762  11.359  1.00 32.58           C  
ATOM   1281  CG  PRO   158     -53.342  80.601  12.839  1.00  0.00           C  
ATOM   1282  CD  PRO   158     -54.191  79.386  13.043  1.00  0.00           C  
ATOM   1283  N   ALA   159     -51.154  78.249  11.281  1.00 34.35           N  
ATOM   1284  CA  ALA   159     -49.733  77.889  11.094  1.00 34.70           C  
ATOM   1285  C   ALA   159     -49.470  76.595  10.339  1.00 37.73           C  
ATOM   1286  O   ALA   159     -48.370  76.417   9.797  1.00 37.68           O  
ATOM   1287  CB  ALA   159     -49.015  77.857  12.449  1.00 34.15           C  
ATOM   1288  N   PRO   160     -50.469  75.703  10.301  1.00 39.02           N  
ATOM   1289  CA  PRO   160     -50.399  74.477   9.492  1.00 39.29           C  
ATOM   1290  C   PRO   160     -50.144  74.825   8.031  1.00 40.55           C  
ATOM   1291  O   PRO   160     -49.345  74.167   7.365  1.00 40.61           O  
ATOM   1292  CB  PRO   160     -51.678  73.591   9.583  1.00 38.95           C  
ATOM   1293  CG  PRO   160     -52.966  74.396   9.770  1.00  0.00           C  
ATOM   1294  CD  PRO   160     -52.816  75.578  10.729  1.00  0.00           C  
TER
