# Supplementary material for: Genome-wide identification and analysis of the ALTERNATIVE OXIDASE gene family in diploid and hexaploid wheat
Source: PLoS One. 2018 Aug 3;13(8):e0201439. doi: 10.1371/journal.pone.0201439 (PMC6075773; doi:10.1371/journal.pone.0201439)
Supplement: S1 Appendix — (ZIP) [file pone.0201439.s026.zip › S1_Appendix/TaAOX1c-6BL.2.pdb]

REMARK  99  Chain ID : 1
REMARK  99  Residues : 248
REMARK  99  Atoms    : 2145
REMARK  99  File     : c3vvaD_.1.pdb.sc
ATOM      1  N   GLY   158     -41.120  48.388   6.245  1.00 58.70           N  
ATOM      2  CA  GLY   158     -41.984  48.178   7.397  1.00 54.17           C  
ATOM      3  C   GLY   158     -43.368  47.715   6.936  1.00 52.89           C  
ATOM      4  O   GLY   158     -44.155  48.516   6.415  1.00 51.69           O  
ATOM      5  N   LYS   159     -43.643  46.418   7.117  1.00 48.72           N  
ATOM      6  CA  LYS   159     -44.933  45.821   6.763  1.00 44.33           C  
ATOM      7  C   LYS   159     -45.222  44.479   7.423  1.00 43.49           C  
ATOM      8  O   LYS   159     -44.574  44.114   8.416  1.00 41.15           O  
ATOM      9  CB  LYS   159     -45.016  45.657   5.242  1.00  0.00           O  
ATOM     10  CG  LYS   159     -45.052  46.987   4.486  1.00  0.00           C  
ATOM     11  CD  LYS   159     -45.156  46.826   2.968  1.00  0.00           C  
ATOM     12  CE  LYS   159     -45.182  48.155   2.212  1.00  0.00           C  
ATOM     13  NZ  LYS   159     -45.280  47.907   0.756  1.00  0.00           N  
ATOM     14  N   SER   160     -46.175  43.738   6.840  1.00 42.91           N  
ATOM     15  CA  SER   160     -46.757  42.509   7.426  1.00 42.20           C  
ATOM     16  C   SER   160     -45.739  41.520   8.010  1.00 42.17           C  
ATOM     17  O   SER   160     -46.037  40.800   8.964  1.00 39.98           O  
ATOM     18  CB  SER   160     -47.671  41.794   6.413  1.00 42.12           C  
ATOM     19  OG  SER   160     -46.911  41.350   5.299  1.00  0.00           O  
ATOM     20  N   PRO   161     -44.549  41.480   7.423  1.00 44.06           N  
ATOM     21  CA  PRO   161     -43.456  40.670   7.953  1.00 46.91           C  
ATOM     22  C   PRO   161     -43.249  40.981   9.437  1.00 46.38           C  
ATOM     23  O   PRO   161     -43.193  40.072  10.264  1.00 47.81           O  
ATOM     24  CB  PRO   161     -42.148  40.913   7.168  1.00 47.68           C  
ATOM     25  CG  PRO   161     -42.377  41.284   5.701  1.00  0.00           C  
ATOM     26  CD  PRO   161     -43.554  42.238   5.487  1.00  0.00           C  
ATOM     27  N   VAL   162     -43.167  42.269   9.761  1.00 45.98           N  
ATOM     28  CA  VAL   162     -42.946  42.718  11.131  1.00 42.54           C  
ATOM     29  C   VAL   162     -44.237  43.008  11.887  1.00 41.03           C  
ATOM     30  O   VAL   162     -44.232  43.043  13.119  1.00 38.66           O  
ATOM     31  CB  VAL   162     -42.045  43.952  11.161  1.00 42.19           C  
ATOM     32  CG1 VAL   162     -40.680  43.726  10.509  1.00  0.00           C  
ATOM     33  CG2 VAL   162     -42.641  45.160  10.435  1.00  0.00           C  
ATOM     34  N   SER   163     -45.327  43.232  11.153  1.00 41.21           N  
ATOM     35  CA  SER   163     -46.647  43.429  11.766  1.00 42.80           C  
ATOM     36  C   SER   163     -47.235  42.105  12.255  1.00 43.63           C  
ATOM     37  O   SER   163     -48.205  42.090  13.024  1.00 44.13           O  
ATOM     38  CB  SER   163     -47.630  44.102  10.798  1.00 41.62           C  
ATOM     39  OG  SER   163     -47.188  45.416  10.489  1.00  0.00           O  
ATOM     40  N   SER   164     -46.654  41.001  11.795  1.00 43.14           N  
ATOM     41  CA  SER   164     -47.072  39.672  12.224  1.00 43.87           C  
ATOM     42  C   SER   164     -46.097  39.063  13.234  1.00 44.83           C  
ATOM     43  O   SER   164     -46.214  37.884  13.582  1.00 46.21           O  
ATOM     44  CB  SER   164     -47.284  38.743  11.014  1.00 42.48           C  
ATOM     45  OG  SER   164     -48.332  39.240  10.194  1.00  0.00           O  
ATOM     46  N   TYR   165     -45.129  39.862  13.694  1.00 44.46           N  
ATOM     47  CA  TYR   165     -44.264  39.461  14.818  1.00 42.85           C  
ATOM     48  C   TYR   165     -44.986  39.691  16.148  1.00 42.26           C  
ATOM     49  O   TYR   165     -45.826  40.586  16.267  1.00 40.25           O  
ATOM     50  CB  TYR   165     -42.929  40.214  14.819  1.00 41.98           C  
ATOM     51  CG  TYR   165     -42.176  39.793  13.604  1.00  0.00           C  
ATOM     52  CD1 TYR   165     -42.570  38.646  12.902  1.00  0.00           C  
ATOM     53  CD2 TYR   165     -41.067  40.527  13.130  1.00  0.00           C  
ATOM     54  CE1 TYR   165     -41.886  38.218  11.748  1.00  0.00           C  
ATOM     55  CE2 TYR   165     -40.359  40.105  11.958  1.00  0.00           C  
ATOM     56  CZ  TYR   165     -40.786  38.945  11.281  1.00  0.00           C  
ATOM     57  OH  TYR   165     -40.134  38.499  10.151  1.00  0.00           O  
ATOM     58  N   TRP   166     -44.660  38.870  17.142  1.00 42.99           N  
ATOM     59  CA  TRP   166     -45.282  38.962  18.458  1.00 42.09           C  
ATOM     60  C   TRP   166     -44.688  40.120  19.258  1.00 44.34           C  
ATOM     61  O   TRP   166     -45.367  40.747  20.077  1.00 44.25           O  
ATOM     62  CB  TRP   166     -45.069  37.653  19.233  1.00 39.24           C  
ATOM     63  CG  TRP   166     -45.830  36.476  18.671  1.00  0.00           C  
ATOM     64  CD1 TRP   166     -45.375  35.422  17.933  1.00  0.00           C  
ATOM     65  CD2 TRP   166     -47.235  36.215  18.801  1.00  0.00           C  
ATOM     66  NE1 TRP   166     -46.311  34.556  17.599  1.00  0.00           N  
ATOM     67  CE2 TRP   166     -47.501  35.000  18.116  1.00  0.00           C  
ATOM     68  CE3 TRP   166     -48.302  36.888  19.434  1.00  0.00           C  
ATOM     69  CZ2 TRP   166     -48.803  34.437  18.041  1.00  0.00           C  
ATOM     70  CZ3 TRP   166     -49.613  36.328  19.362  1.00  0.00           C  
ATOM     71  CH2 TRP   166     -49.841  35.113  18.668  1.00  0.00           C  
ATOM     72  N   GLY   167     -43.409  40.390  19.010  1.00 45.31           N  
ATOM     73  CA  GLY   167     -42.567  41.120  19.949  1.00 47.22           C  
ATOM     74  C   GLY   167     -41.224  41.318  19.294  1.00 47.16           C  
ATOM     75  O   GLY   167     -40.746  40.420  18.593  1.00 46.72           O  
ATOM     76  N   ILE   168     -40.614  42.477  19.530  1.00 45.57           N  
ATOM     77  CA  ILE   168     -39.300  42.782  18.956  1.00 45.62           C  
ATOM     78  C   ILE   168     -38.168  42.817  19.976  1.00 45.74           C  
ATOM     79  O   ILE   168     -37.038  43.175  19.635  1.00 45.78           O  
ATOM     80  CB  ILE   168     -39.344  44.073  18.129  1.00 45.28           C  
ATOM     81  CG1 ILE   168     -39.727  45.315  18.951  1.00  0.00           C  
ATOM     82  CG2 ILE   168     -40.358  44.027  16.974  1.00  0.00           C  
ATOM     83  CD1 ILE   168     -39.537  46.629  18.194  1.00  0.00           C  
ATOM     84  N   VAL   169     -38.484  42.438  21.216  1.00 47.53           N  
ATOM     85  CA  VAL   169     -37.493  42.229  22.283  1.00 49.79           C  
ATOM     86  C   VAL   169     -36.123  41.790  21.734  1.00 51.55           C  
ATOM     87  O   VAL   169     -35.145  42.520  21.864  1.00 52.94           O  
ATOM     88  CB  VAL   169     -38.032  41.228  23.330  1.00 50.56           C  
ATOM     89  CG1 VAL   169     -36.983  40.794  24.356  1.00  0.00           C  
ATOM     90  CG2 VAL   169     -39.196  41.777  24.156  1.00  0.00           C  
ATOM     91  N   PRO   170     -36.060  40.628  21.087  1.00 53.24           N  
ATOM     92  CA  PRO   170     -34.785  40.085  20.593  1.00 57.84           C  
ATOM     93  C   PRO   170     -33.866  41.118  19.918  1.00 58.29           C  
ATOM     94  O   PRO   170     -32.644  40.994  19.996  1.00 57.60           O  
ATOM     95  CB  PRO   170     -35.006  38.896  19.641  1.00 59.87           C  
ATOM     96  CG  PRO   170     -36.275  38.097  19.947  1.00  0.00           C  
ATOM     97  CD  PRO   170     -37.458  38.967  20.374  1.00  0.00           C  
ATOM     98  N   ALA   171     -34.454  42.130  19.276  1.00 57.46           N  
ATOM     99  CA  ALA   171     -33.687  43.097  18.468  1.00 58.21           C  
ATOM    100  C   ALA   171     -33.104  44.291  19.244  1.00 57.12           C  
ATOM    101  O   ALA   171     -32.305  45.046  18.693  1.00 54.90           O  
ATOM    102  CB  ALA   171     -34.501  43.628  17.255  1.00 58.22           C  
ATOM    103  N   LYS   172     -33.491  44.452  20.512  1.00 57.65           N  
ATOM    104  CA  LYS   172     -33.101  45.637  21.304  1.00 57.95           C  
ATOM    105  C   LYS   172     -31.594  45.797  21.587  1.00 60.49           C  
ATOM    106  O   LYS   172     -31.055  46.877  21.358  1.00 61.55           O  
ATOM    107  CB  LYS   172     -33.958  45.836  22.595  1.00 57.29           C  
ATOM    108  CG  LYS   172     -33.580  47.086  23.392  1.00  0.00           C  
ATOM    109  CD  LYS   172     -34.463  47.322  24.618  1.00  0.00           C  
ATOM    110  CE  LYS   172     -34.055  48.545  25.442  1.00  0.00           C  
ATOM    111  NZ  LYS   172     -34.944  48.683  26.617  1.00  0.00           N  
ATOM    112  N   LEU   173     -30.900  44.728  22.048  1.00 61.80           N  
ATOM    113  CA  LEU   173     -29.508  44.979  22.439  1.00 60.14           C  
ATOM    114  C   LEU   173     -28.557  45.152  21.250  1.00 59.55           C  
ATOM    115  O   LEU   173     -27.348  45.307  21.449  1.00 63.80           O  
ATOM    116  CB  LEU   173     -29.136  43.735  23.266  1.00 59.70           C  
ATOM    117  CG  LEU   173     -29.966  43.580  24.542  1.00  0.00           C  
ATOM    118  CD1 LEU   173     -29.699  42.301  25.335  1.00  0.00           C  
ATOM    119  CD2 LEU   173     -29.772  44.687  25.577  1.00  0.00           C  
ATOM    120  N   VAL   174     -29.099  45.126  20.033  1.00 54.81           N  
ATOM    121  CA  VAL   174     -28.321  45.427  18.827  1.00 51.84           C  
ATOM    122  C   VAL   174     -28.796  46.709  18.126  1.00 52.23           C  
ATOM    123  O   VAL   174     -28.165  47.171  17.172  1.00 53.02           O  
ATOM    124  CB  VAL   174     -28.308  44.251  17.823  1.00 50.67           C  
ATOM    125  CG1 VAL   174     -27.313  43.185  18.255  1.00  0.00           C  
ATOM    126  CG2 VAL   174     -29.697  43.656  17.660  1.00  0.00           C  
ATOM    127  N   ASN   175     -29.906  47.281  18.589  1.00 50.24           N  
ATOM    128  CA  ASN   175     -30.423  48.512  17.981  1.00 52.90           C  
ATOM    129  C   ASN   175     -29.646  49.736  18.510  1.00 52.91           C  
ATOM    130  O   ASN   175     -29.599  49.969  19.726  1.00 55.88           O  
ATOM    131  CB  ASN   175     -31.972  48.623  18.101  1.00 52.00           C  
ATOM    132  CG  ASN   175     -32.418  49.848  17.315  1.00  0.00           C  
ATOM    133  OD1 ASN   175     -31.650  50.788  17.117  1.00  0.00           O  
ATOM    134  ND2 ASN   175     -33.685  49.904  16.825  1.00  0.00           N  
ATOM    135  N   LYS   176     -28.998  50.494  17.599  1.00 50.47           N  
ATOM    136  CA  LYS   176     -28.032  51.534  18.012  1.00 50.45           C  
ATOM    137  C   LYS   176     -28.617  52.837  18.598  1.00 48.08           C  
ATOM    138  O   LYS   176     -29.734  53.241  18.267  1.00 44.38           O  
ATOM    139  CB  LYS   176     -27.240  51.821  16.727  1.00 49.81           C  
ATOM    140  CG  LYS   176     -26.373  50.646  16.270  1.00  0.00           C  
ATOM    141  CD  LYS   176     -25.557  50.941  15.009  1.00  0.00           C  
ATOM    142  CE  LYS   176     -24.688  49.768  14.553  1.00  0.00           C  
ATOM    143  NZ  LYS   176     -23.930  50.141  13.339  1.00  0.00           N  
ATOM    144  N   ASP   177     -27.830  53.462  19.469  1.00 47.69           N  
ATOM    145  CA  ASP   177     -28.173  54.720  20.123  1.00 49.02           C  
ATOM    146  C   ASP   177     -27.718  55.890  19.258  1.00 49.13           C  
ATOM    147  O   ASP   177     -26.517  56.178  19.165  1.00 47.57           O  
ATOM    148  CB  ASP   177     -27.493  54.806  21.497  1.00 48.48           C  
ATOM    149  CG  ASP   177     -27.919  56.112  22.152  1.00  0.00           C  
ATOM    150  OD1 ASP   177     -28.608  56.918  21.471  1.00  0.00           O  
ATOM    151  OD2 ASP   177     -27.562  56.322  23.342  1.00  0.00           O  
ATOM    152  N   GLY   178     -28.689  56.554  18.632  1.00 47.86           N  
ATOM    153  CA  GLY   178     -28.425  57.677  17.746  1.00 45.57           C  
ATOM    154  C   GLY   178     -29.186  58.898  18.230  1.00 44.77           C  
ATOM    155  O   GLY   178     -30.402  58.850  18.468  1.00 44.03           O  
ATOM    156  N   ALA   179     -28.470  60.006  18.360  1.00 44.63           N  
ATOM    157  CA  ALA   179     -29.041  61.209  18.960  1.00 41.87           C  
ATOM    158  C   ALA   179     -30.218  61.798  18.157  1.00 38.95           C  
ATOM    159  O   ALA   179     -31.157  62.337  18.745  1.00 38.77           O  
ATOM    160  CB  ALA   179     -27.939  62.239  19.294  1.00 43.43           C  
ATOM    161  N   GLU   180     -30.191  61.629  16.833  1.00 35.73           N  
ATOM    162  CA  GLU   180     -31.255  62.119  15.948  1.00 35.28           C  
ATOM    163  C   GLU   180     -32.639  61.459  16.107  1.00 37.95           C  
ATOM    164  O   GLU   180     -33.635  61.965  15.578  1.00 39.03           O  
ATOM    165  CB  GLU   180     -30.805  62.050  14.481  1.00 33.91           C  
ATOM    166  CG  GLU   180     -30.645  60.621  13.959  1.00  0.00           C  
ATOM    167  CD  GLU   180     -29.270  60.119  14.375  1.00  0.00           C  
ATOM    168  OE1 GLU   180     -28.593  60.833  15.162  1.00  0.00           O  
ATOM    169  OE2 GLU   180     -28.877  59.015  13.911  1.00  0.00           O  
ATOM    170  N   TRP   181     -32.701  60.328  16.808  1.00 38.82           N  
ATOM    171  CA  TRP   181     -33.980  59.670  17.102  1.00 37.73           C  
ATOM    172  C   TRP   181     -34.658  60.225  18.362  1.00 36.68           C  
ATOM    173  O   TRP   181     -35.754  59.783  18.715  1.00 34.52           O  
ATOM    174  CB  TRP   181     -33.793  58.152  17.277  1.00 39.01           C  
ATOM    175  CG  TRP   181     -33.304  57.446  16.035  1.00  0.00           C  
ATOM    176  CD1 TRP   181     -32.053  56.991  15.732  1.00  0.00           C  
ATOM    177  CD2 TRP   181     -34.079  57.098  14.879  1.00  0.00           C  
ATOM    178  NE1 TRP   181     -31.964  56.413  14.550  1.00  0.00           N  
ATOM    179  CE2 TRP   181     -33.204  56.449  13.968  1.00  0.00           C  
ATOM    180  CE3 TRP   181     -35.433  57.267  14.519  1.00  0.00           C  
ATOM    181  CZ2 TRP   181     -33.641  55.965  12.705  1.00  0.00           C  
ATOM    182  CZ3 TRP   181     -35.879  56.783  13.253  1.00  0.00           C  
ATOM    183  CH2 TRP   181     -34.977  56.142  12.367  1.00  0.00           C  
ATOM    184  N   LYS   182     -34.010  61.167  19.053  1.00 37.28           N  
ATOM    185  CA  LYS   182     -34.511  61.635  20.356  1.00 39.07           C  
ATOM    186  C   LYS   182     -35.770  62.481  20.179  1.00 41.34           C  
ATOM    187  O   LYS   182     -36.558  62.662  21.118  1.00 40.65           O  
ATOM    188  CB  LYS   182     -33.421  62.401  21.130  1.00 38.68           C  
ATOM    189  CG  LYS   182     -32.267  61.513  21.598  1.00  0.00           C  
ATOM    190  CD  LYS   182     -31.168  62.276  22.340  1.00  0.00           C  
ATOM    191  CE  LYS   182     -30.030  61.383  22.838  1.00  0.00           C  
ATOM    192  NZ  LYS   182     -29.008  62.201  23.528  1.00  0.00           N  
ATOM    193  N   TRP   183     -35.948  62.978  18.958  1.00 43.39           N  
ATOM    194  CA  TRP   183     -37.108  63.771  18.578  1.00 47.89           C  
ATOM    195  C   TRP   183     -37.783  63.155  17.361  1.00 48.04           C  
ATOM    196  O   TRP   183     -37.241  62.237  16.750  1.00 48.00           O  
ATOM    197  CB  TRP   183     -36.670  65.201  18.238  1.00 48.66           C  
ATOM    198  CG  TRP   183     -35.757  65.295  17.039  1.00  0.00           C  
ATOM    199  CD1 TRP   183     -36.069  65.503  15.727  1.00  0.00           C  
ATOM    200  CD2 TRP   183     -34.327  65.180  17.032  1.00  0.00           C  
ATOM    201  NE1 TRP   183     -35.023  65.532  14.924  1.00  0.00           N  
ATOM    202  CE2 TRP   183     -33.901  65.335  15.687  1.00  0.00           C  
ATOM    203  CE3 TRP   183     -33.357  64.962  18.033  1.00  0.00           C  
ATOM    204  CZ2 TRP   183     -32.532  65.277  15.309  1.00  0.00           C  
ATOM    205  CZ3 TRP   183     -31.980  64.902  17.661  1.00  0.00           C  
ATOM    206  CH2 TRP   183     -31.591  65.060  16.307  1.00  0.00           C  
ATOM    207  N   SER   184     -38.959  63.674  17.006  1.00 49.60           N  
ATOM    208  CA  SER   184     -39.636  63.306  15.759  1.00 48.67           C  
ATOM    209  C   SER   184     -38.887  63.902  14.565  1.00 49.25           C  
ATOM    210  O   SER   184     -37.857  64.559  14.732  1.00 49.62           O  
ATOM    211  CB  SER   184     -41.080  63.812  15.774  1.00 47.79           C  
ATOM    212  OG  SER   184     -41.121  65.223  15.896  1.00  0.00           O  
ATOM    213  N   CYS   185     -39.409  63.681  13.364  1.00 49.44           N  
ATOM    214  CA  CYS   185     -38.806  64.262  12.163  1.00 51.62           C  
ATOM    215  C   CYS   185     -39.150  65.752  11.961  1.00 50.23           C  
ATOM    216  O   CYS   185     -38.668  66.378  11.013  1.00 49.71           O  
ATOM    217  CB  CYS   185     -39.159  63.435  10.915  1.00 52.57           C  
ATOM    218  SG  CYS   185     -38.596  62.132  10.950  1.00  0.00           S  
ATOM    219  N   PHE   186     -39.964  66.312  12.860  1.00 48.52           N  
ATOM    220  CA  PHE   186     -40.384  67.719  12.790  1.00 47.80           C  
ATOM    221  C   PHE   186     -39.367  68.717  13.398  1.00 46.20           C  
ATOM    222  O   PHE   186     -39.696  69.520  14.277  1.00 42.63           O  
ATOM    223  CB  PHE   186     -41.779  67.893  13.401  1.00 47.80           C  
ATOM    224  CG  PHE   186     -42.734  67.110  12.568  1.00  0.00           C  
ATOM    225  CD1 PHE   186     -43.207  65.839  12.966  1.00  0.00           C  
ATOM    226  CD2 PHE   186     -43.191  67.634  11.345  1.00  0.00           C  
ATOM    227  CE1 PHE   186     -44.124  65.099  12.164  1.00  0.00           C  
ATOM    228  CE2 PHE   186     -44.109  66.913  10.522  1.00  0.00           C  
ATOM    229  CZ  PHE   186     -44.575  65.638  10.935  1.00  0.00           C  
ATOM    230  N   ARG   187     -38.134  68.650  12.903  1.00 44.23           N  
ATOM    231  CA  ARG   187     -37.043  69.513  13.343  1.00 42.81           C  
ATOM    232  C   ARG   187     -37.195  70.925  12.790  1.00 44.37           C  
ATOM    233  O   ARG   187     -37.855  71.124  11.771  1.00 42.57           O  
ATOM    234  CB  ARG   187     -35.706  68.918  12.907  1.00 40.80           C  
ATOM    235  CG  ARG   187     -35.383  67.603  13.592  1.00  0.00           C  
ATOM    236  CD  ARG   187     -34.060  67.021  13.131  1.00  0.00           C  
ATOM    237  NE  ARG   187     -33.893  65.652  13.627  1.00  0.00           N  
ATOM    238  CZ  ARG   187     -34.075  64.552  12.898  1.00  0.00           C  
ATOM    239  NH1 ARG   187     -34.421  64.631  11.616  1.00  0.00           N  
ATOM    240  NH2 ARG   187     -33.891  63.362  13.453  1.00  0.00           N  
ATOM    241  N   PRO   188     -36.594  71.924  13.465  1.00 47.10           N  
ATOM    242  CA  PRO   188     -36.721  73.280  12.937  1.00 45.98           C  
ATOM    243  C   PRO   188     -35.725  73.545  11.815  1.00 46.48           C  
ATOM    244  O   PRO   188     -34.615  72.997  11.817  1.00 47.94           O  
ATOM    245  CB  PRO   188     -36.438  74.173  14.154  1.00 45.28           C  
ATOM    246  CG  PRO   188     -36.399  73.260  15.344  1.00  0.00           C  
ATOM    247  CD  PRO   188     -35.980  71.924  14.801  1.00  0.00           C  
ATOM    248  N   TRP   189     -34.030  76.696  10.183  1.00 39.91           N  
ATOM    249  CA  TRP   189     -33.730  78.124  10.265  1.00 36.42           C  
ATOM    250  C   TRP   189     -32.500  78.471   9.432  1.00 38.60           C  
ATOM    251  O   TRP   189     -31.499  77.740   9.437  1.00 37.80           O  
ATOM    252  CB  TRP   189     -33.464  78.572  11.711  1.00 32.04           C  
ATOM    253  CG  TRP   189     -34.537  78.291  12.730  1.00  0.00           C  
ATOM    254  CD1 TRP   189     -34.392  77.560  13.869  1.00  0.00           C  
ATOM    255  CD2 TRP   189     -35.893  78.770  12.734  1.00  0.00           C  
ATOM    256  NE1 TRP   189     -35.570  77.531  14.572  1.00  0.00           N  
ATOM    257  CE2 TRP   189     -36.512  78.256  13.892  1.00  0.00           C  
ATOM    258  CE3 TRP   189     -36.652  79.559  11.859  1.00  0.00           C  
ATOM    259  CZ2 TRP   189     -37.853  78.509  14.204  1.00  0.00           C  
ATOM    260  CZ3 TRP   189     -37.981  79.813  12.171  1.00  0.00           C  
ATOM    261  CH2 TRP   189     -38.568  79.291  13.336  1.00  0.00           C  
ATOM    262  N   GLU   190     -32.579  79.604   8.736  1.00 39.46           N  
ATOM    263  CA  GLU   190     -31.412  80.232   8.125  1.00 41.20           C  
ATOM    264  C   GLU   190     -30.709  81.124   9.177  1.00 41.14           C  
ATOM    265  O   GLU   190     -31.334  81.995   9.778  1.00 38.42           O  
ATOM    266  CB  GLU   190     -31.847  81.046   6.908  1.00 41.66           C  
ATOM    267  CG  GLU   190     -32.334  80.185   5.741  1.00  0.00           C  
ATOM    268  CD  GLU   190     -32.717  81.115   4.598  1.00  0.00           C  
ATOM    269  OE1 GLU   190     -32.582  82.355   4.774  1.00  0.00           O  
ATOM    270  OE2 GLU   190     -33.149  80.598   3.534  1.00  0.00           O  
ATOM    271  N   ALA   191     -29.419  80.883   9.405  1.00 43.18           N  
ATOM    272  CA  ALA   191     -28.672  81.537  10.496  1.00 44.17           C  
ATOM    273  C   ALA   191     -28.595  83.060  10.437  1.00 45.82           C  
ATOM    274  O   ALA   191     -28.830  83.719  11.454  1.00 47.34           O  
ATOM    275  CB  ALA   191     -27.265  80.954  10.635  1.00 44.05           C  
ATOM    276  N   TYR   192     -28.252  83.631   9.260  1.00 46.30           N  
ATOM    277  CA  TYR   192     -28.296  85.090   9.156  1.00 42.88           C  
ATOM    278  C   TYR   192     -29.706  85.663   9.295  1.00 43.61           C  
ATOM    279  O   TYR   192     -29.855  86.797   9.755  1.00 47.18           O  
ATOM    280  CB  TYR   192     -27.759  85.365   7.747  1.00 41.60           C  
ATOM    281  CG  TYR   192     -26.289  85.120   7.772  1.00  0.00           C  
ATOM    282  CD1 TYR   192     -25.763  83.976   7.159  1.00  0.00           C  
ATOM    283  CD2 TYR   192     -25.400  86.021   8.398  1.00  0.00           C  
ATOM    284  CE1 TYR   192     -24.379  83.711   7.159  1.00  0.00           C  
ATOM    285  CE2 TYR   192     -23.990  85.768   8.407  1.00  0.00           C  
ATOM    286  CZ  TYR   192     -23.500  84.604   7.781  1.00  0.00           C  
ATOM    287  OH  TYR   192     -22.152  84.316   7.768  1.00  0.00           O  
ATOM    288  N   THR   193     -30.724  84.907   8.888  1.00 43.12           N  
ATOM    289  CA  THR   193     -32.108  85.394   8.935  1.00 42.84           C  
ATOM    290  C   THR   193     -32.624  85.536  10.361  1.00 43.66           C  
ATOM    291  O   THR   193     -33.067  86.617  10.758  1.00 47.88           O  
ATOM    292  CB  THR   193     -33.063  84.486   8.157  1.00 43.08           C  
ATOM    293  OG1 THR   193     -32.706  84.465   6.783  1.00  0.00           O  
ATOM    294  CG2 THR   193     -34.500  85.015   8.302  1.00  0.00           C  
ATOM    295  N   SER   194     -32.585  84.443  11.123  1.00 39.43           N  
ATOM    296  CA  SER   194     -33.128  84.445  12.477  1.00 36.46           C  
ATOM    297  C   SER   194     -32.315  85.361  13.377  1.00 35.60           C  
ATOM    298  O   SER   194     -32.669  85.571  14.536  1.00 36.76           O  
ATOM    299  CB  SER   194     -33.236  83.022  13.090  1.00 34.72           C  
ATOM    300  OG  SER   194     -31.941  82.467  13.267  1.00  0.00           O  
ATOM    301  N   ASP   195     -31.228  85.901  12.831  1.00 34.19           N  
ATOM    302  CA  ASP   195     -30.406  86.901  13.525  1.00 33.50           C  
ATOM    303  C   ASP   195     -31.207  88.180  13.704  1.00 32.35           C  
ATOM    304  O   ASP   195     -30.901  88.994  14.570  1.00 32.34           O  
ATOM    305  CB  ASP   195     -29.138  87.199  12.724  1.00 32.05           C  
ATOM    306  CG  ASP   195     -28.197  87.999  13.613  1.00  0.00           C  
ATOM    307  OD1 ASP   195     -28.480  88.097  14.837  1.00  0.00           O  
ATOM    308  OD2 ASP   195     -27.182  88.523  13.081  1.00  0.00           O  
ATOM    309  N   THR   197     -32.242  88.330  12.873  1.00 32.44           N  
ATOM    310  CA  THR   197     -33.153  89.470  12.898  1.00 31.26           C  
ATOM    311  C   THR   197     -34.408  89.197  13.738  1.00 31.40           C  
ATOM    312  O   THR   197     -35.454  89.834  13.554  1.00 32.47           O  
ATOM    313  CB  THR   197     -33.531  89.850  11.463  1.00 32.67           C  
ATOM    314  OG1 THR   197     -34.146  88.748  10.812  1.00  0.00           O  
ATOM    315  CG2 THR   197     -32.263  90.253  10.692  1.00  0.00           C  
ATOM    316  N   ILE   198     -34.310  88.232  14.647  1.00 31.24           N  
ATOM    317  CA  ILE   198     -35.365  87.993  15.631  1.00 32.31           C  
ATOM    318  C   ILE   198     -35.330  89.169  16.591  1.00 31.79           C  
ATOM    319  O   ILE   198     -34.289  89.457  17.175  1.00 34.08           O  
ATOM    320  CB  ILE   198     -35.175  86.642  16.391  1.00 32.40           C  
ATOM    321  CG1 ILE   198     -35.179  85.413  15.467  1.00  0.00           C  
ATOM    322  CG2 ILE   198     -36.272  86.365  17.433  1.00  0.00           C  
ATOM    323  CD1 ILE   198     -36.482  85.240  14.688  1.00  0.00           C  
ATOM    324  N   ASP   199     -36.452  89.857  16.744  1.00 32.58           N  
ATOM    325  CA  ASP   199     -36.486  91.023  17.625  1.00 32.65           C  
ATOM    326  C   ASP   199     -37.277  90.757  18.890  1.00 34.01           C  
ATOM    327  O   ASP   199     -37.980  89.756  19.017  1.00 35.18           O  
ATOM    328  CB  ASP   199     -37.053  92.227  16.898  1.00 33.06           C  
ATOM    329  CG  ASP   199     -36.107  92.577  15.758  1.00  0.00           C  
ATOM    330  OD1 ASP   199     -34.876  92.655  16.015  1.00  0.00           O  
ATOM    331  OD2 ASP   199     -36.602  92.771  14.616  1.00  0.00           O  
ATOM    332  N   LEU   200     -37.151  91.662  19.842  1.00 35.05           N  
ATOM    333  CA  LEU   200     -38.011  91.628  21.000  1.00 33.67           C  
ATOM    334  C   LEU   200     -39.255  92.434  20.643  1.00 35.35           C  
ATOM    335  O   LEU   200     -39.177  93.487  20.020  1.00 37.64           O  
ATOM    336  CB  LEU   200     -37.290  92.177  22.230  1.00 32.01           C  
ATOM    337  CG  LEU   200     -38.134  92.126  23.505  1.00  0.00           C  
ATOM    338  CD1 LEU   200     -38.438  90.721  24.022  1.00  0.00           C  
ATOM    339  CD2 LEU   200     -37.516  92.823  24.717  1.00  0.00           C  
ATOM    340  N   THR   201     -40.407  91.886  20.987  1.00 35.69           N  
ATOM    341  CA  THR   201     -41.680  92.484  20.676  1.00 34.29           C  
ATOM    342  C   THR   201     -42.459  92.333  21.966  1.00 34.77           C  
ATOM    343  O   THR   201     -42.035  91.594  22.857  1.00 34.26           O  
ATOM    344  CB  THR   201     -42.403  91.715  19.538  1.00 35.77           C  
ATOM    345  OG1 THR   201     -42.784  90.407  19.993  1.00  0.00           O  
ATOM    346  CG2 THR   201     -41.528  91.588  18.277  1.00  0.00           C  
ATOM    347  N   HIS   203     -43.587  93.026  22.081  1.00 35.72           N  
ATOM    348  CA  HIS   203     -44.486  92.823  23.208  1.00 36.31           C  
ATOM    349  C   HIS   203     -45.921  93.113  22.803  1.00 36.74           C  
ATOM    350  O   HIS   203     -46.227  94.206  22.346  1.00 34.54           O  
ATOM    351  CB  HIS   203     -44.066  93.676  24.409  1.00 37.35           C  
ATOM    352  CG  HIS   203     -45.169  93.928  25.392  1.00  0.00           C  
ATOM    353  ND1 HIS   203     -45.740  92.926  26.146  1.00  0.00           N  
ATOM    354  CD2 HIS   203     -45.803  95.073  25.744  1.00  0.00           C  
ATOM    355  CE1 HIS   203     -46.679  93.442  26.921  1.00  0.00           C  
ATOM    356  NE2 HIS   203     -46.735  94.742  26.696  1.00  0.00           N  
ATOM    357  N   HIS   204     -46.796  92.123  22.988  1.00 38.33           N  
ATOM    358  CA  HIS   204     -48.210  92.273  22.646  1.00 38.61           C  
ATOM    359  C   HIS   204     -49.011  92.934  23.775  1.00 39.01           C  
ATOM    360  O   HIS   204     -48.904  92.547  24.936  1.00 39.01           O  
ATOM    361  CB  HIS   204     -48.816  90.931  22.235  1.00 37.02           C  
ATOM    362  CG  HIS   204     -50.186  91.064  21.639  1.00  0.00           C  
ATOM    363  ND1 HIS   204     -51.329  91.295  22.377  1.00  0.00           N  
ATOM    364  CD2 HIS   204     -50.604  91.001  20.353  1.00  0.00           C  
ATOM    365  CE1 HIS   204     -52.368  91.369  21.602  1.00  0.00           C  
ATOM    366  NE2 HIS   204     -51.964  91.193  20.358  1.00  0.00           N  
ATOM    367  N   LYS   205     -49.816  93.928  23.415  1.00 40.42           N  
ATOM    368  CA  LYS   205     -50.525  94.746  24.396  1.00 42.60           C  
ATOM    369  C   LYS   205     -51.781  94.070  24.941  1.00 41.15           C  
ATOM    370  O   LYS   205     -52.637  93.644  24.158  1.00 40.78           O  
ATOM    371  CB  LYS   205     -50.877  96.130  23.813  1.00 45.41           C  
ATOM    372  CG  LYS   205     -52.025  96.145  22.801  1.00  0.00           C  
ATOM    373  CD  LYS   205     -52.878  97.398  22.951  1.00  0.00           C  
ATOM    374  CE  LYS   205     -54.211  97.273  22.242  1.00  0.00           C  
ATOM    375  NZ  LYS   205     -55.110  98.388  22.651  1.00  0.00           N  
ATOM    376  N   PRO   206     -51.897  93.979  26.287  1.00 41.19           N  
ATOM    377  CA  PRO   206     -53.088  93.461  26.981  1.00 41.99           C  
ATOM    378  C   PRO   206     -54.378  94.135  26.512  1.00 45.66           C  
ATOM    379  O   PRO   206     -54.439  95.362  26.402  1.00 45.52           O  
ATOM    380  CB  PRO   206     -52.820  93.810  28.441  1.00 40.92           C  
ATOM    381  CG  PRO   206     -51.333  93.809  28.552  1.00  0.00           C  
ATOM    382  CD  PRO   206     -50.813  94.309  27.232  1.00  0.00           C  
ATOM    383  N   LYS   207     -55.397  93.333  26.235  1.00 49.80           N  
ATOM    384  CA  LYS   207     -56.643  93.852  25.679  1.00 53.33           C  
ATOM    385  C   LYS   207     -57.789  93.972  26.683  1.00 52.79           C  
ATOM    386  O   LYS   207     -58.709  94.764  26.477  1.00 54.89           O  
ATOM    387  CB  LYS   207     -57.072  93.023  24.461  1.00 58.79           C  
ATOM    388  CG  LYS   207     -56.080  93.089  23.298  1.00  0.00           C  
ATOM    389  CD  LYS   207     -56.539  92.321  22.057  1.00  0.00           C  
ATOM    390  CE  LYS   207     -55.570  92.427  20.878  1.00  0.00           C  
ATOM    391  NZ  LYS   207     -56.070  91.626  19.738  1.00  0.00           N  
ATOM    392  N   VAL   208     -57.730  93.195  27.761  1.00 50.24           N  
ATOM    393  CA  VAL   208     -58.751  93.244  28.802  1.00 52.19           C  
ATOM    394  C   VAL   208     -58.292  92.688  30.138  1.00 55.34           C  
ATOM    395  O   VAL   208     -57.090  92.536  30.380  1.00 60.15           O  
ATOM    396  CB  VAL   208     -60.016  92.485  28.345  1.00  0.00           O  
ATOM    397  CG1 VAL   208     -60.681  93.096  27.110  1.00  0.00           C  
ATOM    398  CG2 VAL   208     -59.751  91.024  27.975  1.00  0.00           C  
ATOM    399  N   LEU   209     -59.257  92.369  30.997  1.00 52.81           N  
ATOM    400  CA  LEU   209     -58.997  91.942  32.379  1.00 51.95           C  
ATOM    401  C   LEU   209     -58.151  90.676  32.514  1.00 52.33           C  
ATOM    402  O   LEU   209     -57.341  90.564  33.437  1.00 52.32           O  
ATOM    403  CB  LEU   209     -60.328  91.749  33.117  1.00 53.45           C  
ATOM    404  CG  LEU   209     -60.388  91.926  34.638  1.00  0.00           C  
ATOM    405  CD1 LEU   209     -60.073  93.363  35.048  1.00  0.00           C  
ATOM    406  CD2 LEU   209     -61.766  91.513  35.139  1.00  0.00           C  
ATOM    407  N   LEU   210     -58.348  89.732  31.593  1.00 53.23           N  
ATOM    408  CA  LEU   210     -57.707  88.413  31.651  1.00 52.97           C  
ATOM    409  C   LEU   210     -56.312  88.400  31.011  1.00 53.54           C  
ATOM    410  O   LEU   210     -55.449  87.613  31.412  1.00 54.41           O  
ATOM    411  CB  LEU   210     -58.612  87.327  31.010  1.00 56.18           C  
ATOM    412  CG  LEU   210     -59.947  87.140  31.734  1.00  0.00           C  
ATOM    413  CD1 LEU   210     -60.904  86.146  31.078  1.00  0.00           C  
ATOM    414  CD2 LEU   210     -59.837  86.631  33.170  1.00  0.00           C  
ATOM    415  N   ASP   211     -56.100  89.264  30.017  1.00 53.72           N  
ATOM    416  CA  ASP   211     -54.787  89.434  29.383  1.00 52.65           C  
ATOM    417  C   ASP   211     -53.803  90.158  30.308  1.00 51.21           C  
ATOM    418  O   ASP   211     -52.627  89.799  30.381  1.00 47.77           O  
ATOM    419  CB  ASP   211     -54.914  90.211  28.070  1.00 56.91           C  
ATOM    420  CG  ASP   211     -55.380  89.348  26.904  1.00  0.00           C  
ATOM    421  OD1 ASP   211     -55.643  88.137  27.090  1.00  0.00           O  
ATOM    422  OD2 ASP   211     -55.468  89.890  25.779  1.00  0.00           O  
ATOM    423  N   LYS   212     -54.296  91.180  31.007  1.00 50.63           N  
ATOM    424  CA  LYS   212     -53.471  91.985  31.909  1.00 50.63           C  
ATOM    425  C   LYS   212     -53.027  91.152  33.105  1.00 49.96           C  
ATOM    426  O   LYS   212     -51.896  91.271  33.565  1.00 51.15           O  
ATOM    427  CB  LYS   212     -54.228  93.240  32.386  1.00 52.48           C  
ATOM    428  CG  LYS   212     -53.390  94.153  33.283  1.00  0.00           C  
ATOM    429  CD  LYS   212     -54.108  95.444  33.683  1.00  0.00           C  
ATOM    430  CE  LYS   212     -53.279  96.347  34.600  1.00  0.00           C  
ATOM    431  NZ  LYS   212     -54.054  97.557  34.953  1.00  0.00           N  
ATOM    432  N   ILE   213     -53.921  90.293  33.584  1.00 47.37           N  
ATOM    433  CA  ILE   213     -53.625  89.389  34.687  1.00 47.52           C  
ATOM    434  C   ILE   213     -52.631  88.324  34.237  1.00 48.65           C  
ATOM    435  O   ILE   213     -51.889  87.749  35.041  1.00 46.64           O  
ATOM    436  CB  ILE   213     -54.924  88.733  35.160  1.00 48.86           C  
ATOM    437  CG1 ILE   213     -55.898  89.715  35.833  1.00  0.00           C  
ATOM    438  CG2 ILE   213     -54.705  87.614  36.192  1.00  0.00           C  
ATOM    439  CD1 ILE   213     -57.290  89.130  36.066  1.00  0.00           C  
ATOM    440  N   ALA   214     -52.645  88.053  32.937  1.00 49.64           N  
ATOM    441  CA  ALA   214     -51.683  87.150  32.333  1.00 48.56           C  
ATOM    442  C   ALA   214     -50.325  87.830  32.211  1.00 46.62           C  
ATOM    443  O   ALA   214     -49.291  87.170  32.353  1.00 44.58           O  
ATOM    444  CB  ALA   214     -52.178  86.687  30.972  1.00 49.85           C  
ATOM    445  N   TYR   215     -50.343  89.144  31.949  1.00 45.55           N  
ATOM    446  CA  TYR   215     -49.125  89.953  31.864  1.00 44.48           C  
ATOM    447  C   TYR   215     -48.434  90.082  33.209  1.00 44.61           C  
ATOM    448  O   TYR   215     -47.213  89.984  33.289  1.00 43.82           O  
ATOM    449  CB  TYR   215     -49.418  91.355  31.321  1.00 45.72           C  
ATOM    450  CG  TYR   215     -48.186  92.249  31.283  1.00  0.00           C  
ATOM    451  CD1 TYR   215     -47.168  92.010  30.363  1.00  0.00           C  
ATOM    452  CD2 TYR   215     -48.031  93.321  32.175  1.00  0.00           C  
ATOM    453  CE1 TYR   215     -46.038  92.802  30.318  1.00  0.00           C  
ATOM    454  CE2 TYR   215     -46.895  94.126  32.137  1.00  0.00           C  
ATOM    455  CZ  TYR   215     -45.902  93.858  31.200  1.00  0.00           C  
ATOM    456  OH  TYR   215     -44.756  94.624  31.116  1.00  0.00           O  
ATOM    457  N   TRP   216     -49.235  90.294  34.255  1.00 46.27           N  
ATOM    458  CA  TRP   216     -48.749  90.648  35.583  1.00 44.79           C  
ATOM    459  C   TRP   216     -48.330  89.448  36.421  1.00 44.33           C  
ATOM    460  O   TRP   216     -47.668  89.604  37.452  1.00 44.95           O  
ATOM    461  CB  TRP   216     -49.800  91.469  36.329  1.00 47.80           C  
ATOM    462  CG  TRP   216     -50.031  92.844  35.748  1.00  0.00           C  
ATOM    463  CD1 TRP   216     -51.062  93.295  34.975  1.00  0.00           C  
ATOM    464  CD2 TRP   216     -49.188  93.995  35.893  1.00  0.00           C  
ATOM    465  NE1 TRP   216     -50.959  94.564  34.633  1.00  0.00           N  
ATOM    466  CE2 TRP   216     -49.803  95.057  35.180  1.00  0.00           C  
ATOM    467  CE3 TRP   216     -47.968  94.238  36.559  1.00  0.00           C  
ATOM    468  CZ2 TRP   216     -49.235  96.358  35.110  1.00  0.00           C  
ATOM    469  CZ3 TRP   216     -47.391  95.542  36.493  1.00  0.00           C  
ATOM    470  CH2 TRP   216     -48.033  96.579  35.770  1.00  0.00           C  
ATOM    471  N   THR   217     -48.712  88.253  35.987  1.00 42.41           N  
ATOM    472  CA  THR   217     -48.275  87.033  36.663  1.00 43.12           C  
ATOM    473  C   THR   217     -46.929  86.588  36.106  1.00 46.62           C  
ATOM    474  O   THR   217     -46.222  85.801  36.737  1.00 51.15           O  
ATOM    475  CB  THR   217     -49.295  85.910  36.504  1.00 39.36           C  
ATOM    476  OG1 THR   217     -49.448  85.581  35.131  1.00  0.00           O  
ATOM    477  CG2 THR   217     -50.649  86.368  37.072  1.00  0.00           C  
ATOM    478  N   VAL   218     -46.589  87.081  34.917  1.00 46.54           N  
ATOM    479  CA  VAL   218     -45.290  86.803  34.311  1.00 46.52           C  
ATOM    480  C   VAL   218     -44.252  87.804  34.817  1.00 48.15           C  
ATOM    481  O   VAL   218     -43.100  87.438  35.069  1.00 48.15           O  
ATOM    482  CB  VAL   218     -45.367  86.791  32.763  1.00 46.98           C  
ATOM    483  CG1 VAL   218     -43.979  86.877  32.138  1.00  0.00           C  
ATOM    484  CG2 VAL   218     -46.094  85.542  32.272  1.00  0.00           C  
ATOM    485  N   LYS   219     -44.662  89.063  34.974  1.00 50.02           N  
ATOM    486  CA  LYS   219     -43.797  90.082  35.573  1.00 51.63           C  
ATOM    487  C   LYS   219     -43.382  89.682  36.988  1.00 50.73           C  
ATOM    488  O   LYS   219     -42.194  89.535  37.261  1.00 51.36           O  
ATOM    489  CB  LYS   219     -44.471  91.460  35.575  1.00 53.94           C  
ATOM    490  CG  LYS   219     -43.605  92.562  36.189  1.00  0.00           C  
ATOM    491  CD  LYS   219     -44.261  93.944  36.160  1.00  0.00           C  
ATOM    492  CE  LYS   219     -43.402  95.043  36.789  1.00  0.00           C  
ATOM    493  NZ  LYS   219     -44.122  96.335  36.746  1.00  0.00           N  
ATOM    494  N   SER   220     -44.373  89.483  37.860  1.00 52.75           N  
ATOM    495  CA  SER   220     -44.177  89.054  39.253  1.00 53.50           C  
ATOM    496  C   SER   220     -43.273  87.819  39.355  1.00 57.13           C  
ATOM    497  O   SER   220     -42.280  87.819  40.095  1.00 56.29           O  
ATOM    498  CB  SER   220     -45.538  88.757  39.940  1.00 53.95           C  
ATOM    499  OG  SER   220     -46.286  89.956  40.079  1.00  0.00           O  
ATOM    500  N   LEU   221     -43.620  86.772  38.606  1.00 59.60           N  
ATOM    501  CA  LEU   221     -42.859  85.523  38.623  1.00 59.79           C  
ATOM    502  C   LEU   221     -41.448  85.644  38.030  1.00 60.78           C  
ATOM    503  O   LEU   221     -40.599  84.784  38.284  1.00 59.03           O  
ATOM    504  CB  LEU   221     -43.643  84.391  37.950  1.00 61.65           C  
ATOM    505  CG  LEU   221     -44.909  83.990  38.710  1.00  0.00           C  
ATOM    506  CD1 LEU   221     -45.778  82.946  38.011  1.00  0.00           C  
ATOM    507  CD2 LEU   221     -44.667  83.382  40.091  1.00  0.00           C  
ATOM    508  N   ARG   222     -41.198  86.697  37.248  1.00 58.47           N  
ATOM    509  CA  ARG   222     -39.838  86.980  36.785  1.00 55.66           C  
ATOM    510  C   ARG   222     -39.112  87.905  37.760  1.00 54.55           C  
ATOM    511  O   ARG   222     -37.894  88.004  37.730  1.00 53.27           O  
ATOM    512  CB  ARG   222     -39.827  87.579  35.377  1.00 56.33           C  
ATOM    513  CG  ARG   222     -38.504  87.371  34.648  1.00  0.00           C  
ATOM    514  CD  ARG   222     -38.174  88.530  33.724  1.00  0.00           C  
ATOM    515  NE  ARG   222     -36.754  88.527  33.372  1.00  0.00           N  
ATOM    516  CZ  ARG   222     -36.246  88.035  32.244  1.00  0.00           C  
ATOM    517  NH1 ARG   222     -37.037  87.496  31.323  1.00  0.00           N  
ATOM    518  NH2 ARG   222     -34.937  88.081  32.035  1.00  0.00           N  
ATOM    519  N   VAL   223     -39.875  88.585  38.612  1.00 56.28           N  
ATOM    520  CA  VAL   223     -39.322  89.458  39.649  1.00 55.26           C  
ATOM    521  C   VAL   223     -38.822  88.600  40.805  1.00 54.88           C  
ATOM    522  O   VAL   223     -37.674  88.732  41.232  1.00 56.67           O  
ATOM    523  CB  VAL   223     -40.388  90.453  40.124  1.00 56.23           C  
ATOM    524  CG1 VAL   223     -39.934  91.317  41.303  1.00  0.00           C  
ATOM    525  CG2 VAL   223     -40.820  91.446  39.043  1.00  0.00           C  
ATOM    526  N   PRO   224     -39.696  87.720  41.291  1.00 53.53           N  
ATOM    527  CA  PRO   224     -39.361  86.726  42.305  1.00 55.51           C  
ATOM    528  C   PRO   224     -38.213  85.821  41.850  1.00 57.67           C  
ATOM    529  O   PRO   224     -37.284  85.550  42.622  1.00 58.47           O  
ATOM    530  CB  PRO   224     -40.595  85.865  42.632  1.00 54.43           C  
ATOM    531  CG  PRO   224     -41.923  86.591  42.407  1.00  0.00           C  
ATOM    532  CD  PRO   224     -41.922  87.503  41.179  1.00  0.00           C  
ATOM    533  N   THR   225     -38.282  85.363  40.600  1.00 56.66           N  
ATOM    534  CA  THR   225     -37.298  84.421  40.071  1.00 56.50           C  
ATOM    535  C   THR   225     -35.921  85.056  39.869  1.00 58.28           C  
ATOM    536  O   THR   225     -34.919  84.509  40.330  1.00 59.77           O  
ATOM    537  CB  THR   225     -37.787  83.771  38.768  1.00 54.03           C  
ATOM    538  OG1 THR   225     -38.974  83.029  39.008  1.00  0.00           O  
ATOM    539  CG2 THR   225     -36.698  82.828  38.229  1.00  0.00           C  
ATOM    540  N   ASP   226     -35.875  86.200  39.187  1.00 59.71           N  
ATOM    541  CA  ASP   226     -34.605  86.869  38.866  1.00 63.10           C  
ATOM    542  C   ASP   226     -33.719  87.189  40.069  1.00 64.47           C  
ATOM    543  O   ASP   226     -32.505  86.974  40.028  1.00 63.20           O  
ATOM    544  CB  ASP   226     -34.850  88.144  38.058  1.00 61.12           C  
ATOM    545  CG  ASP   226     -34.990  87.873  36.574  1.00  0.00           C  
ATOM    546  OD1 ASP   226     -34.470  86.838  36.107  1.00  0.00           O  
ATOM    547  OD2 ASP   226     -35.611  88.702  35.874  1.00  0.00           O  
ATOM    548  N   ILE   227     -34.336  87.704  41.128  1.00 69.90           N  
ATOM    549  CA  ILE   227     -33.615  88.142  42.323  1.00 71.12           C  
ATOM    550  C   ILE   227     -33.098  86.971  43.168  1.00 72.47           C  
ATOM    551  O   ILE   227     -31.970  87.013  43.668  1.00 73.56           O  
ATOM    552  CB  ILE   227     -34.468  89.105  43.180  1.00 71.26           C  
ATOM    553  CG1 ILE   227     -34.732  90.460  42.501  1.00  0.00           C  
ATOM    554  CG2 ILE   227     -33.827  89.452  44.534  1.00  0.00           C  
ATOM    555  CD1 ILE   227     -35.784  91.305  43.217  1.00  0.00           C  
ATOM    556  N   PHE   228     -33.919  85.931  43.309  1.00 69.73           N  
ATOM    557  CA  PHE   228     -33.545  84.734  44.068  1.00 70.62           C  
ATOM    558  C   PHE   228     -32.534  83.854  43.340  1.00 74.58           C  
ATOM    559  O   PHE   228     -31.638  83.292  43.968  1.00 78.15           O  
ATOM    560  CB  PHE   228     -34.785  83.918  44.444  1.00 67.63           C  
ATOM    561  CG  PHE   228     -35.428  84.354  45.728  1.00  0.00           C  
ATOM    562  CD1 PHE   228     -35.966  85.635  45.858  1.00  0.00           C  
ATOM    563  CD2 PHE   228     -35.496  83.485  46.814  1.00  0.00           C  
ATOM    564  CE1 PHE   228     -36.552  86.040  47.047  1.00  0.00           C  
ATOM    565  CE2 PHE   228     -36.086  83.882  48.005  1.00  0.00           C  
ATOM    566  CZ  PHE   228     -36.616  85.160  48.120  1.00  0.00           C  
ATOM    567  N   PHE   229     -32.671  83.740  42.020  1.00 78.54           N  
ATOM    568  CA  PHE   229     -31.734  82.947  41.216  1.00 79.12           C  
ATOM    569  C   PHE   229     -30.368  83.632  41.104  1.00 79.60           C  
ATOM    570  O   PHE   229     -29.553  83.280  40.244  1.00 78.25           O  
ATOM    571  CB  PHE   229     -32.313  82.645  39.828  1.00 77.31           C  
ATOM    572  CG  PHE   229     -33.463  81.716  40.015  1.00  0.00           C  
ATOM    573  CD1 PHE   229     -33.665  81.007  41.220  1.00  0.00           C  
ATOM    574  CD2 PHE   229     -34.387  81.526  38.971  1.00  0.00           C  
ATOM    575  CE1 PHE   229     -34.770  80.124  41.391  1.00  0.00           C  
ATOM    576  CE2 PHE   229     -35.503  80.647  39.116  1.00  0.00           C  
ATOM    577  CZ  PHE   229     -35.693  79.942  40.332  1.00  0.00           C  
ATOM    578  N   GLN   230     -30.136  84.609  41.982  1.00 80.17           N  
ATOM    579  CA  GLN   230     -28.882  85.368  42.043  1.00 83.98           C  
ATOM    580  C   GLN   230     -28.402  85.825  40.655  1.00 90.39           C  
ATOM    581  O   GLN   230     -27.202  85.986  40.419  1.00 91.82           O  
ATOM    582  CB  GLN   230     -27.802  84.564  42.784  1.00 80.37           C  
ATOM    583  CG  GLN   230     -28.098  84.373  44.273  1.00  0.00           C  
ATOM    584  CD  GLN   230     -26.987  83.519  44.867  1.00  0.00           C  
ATOM    585  OE1 GLN   230     -26.072  83.091  44.165  1.00  0.00           O  
ATOM    586  NE2 GLN   230     -27.006  83.224  46.195  1.00  0.00           N  
ATOM    587  N   ARG   231     -21.952  79.236  34.228  1.00 68.02           N  
ATOM    588  CA  ARG   231     -22.778  78.433  35.133  1.00 64.78           C  
ATOM    589  C   ARG   231     -24.200  78.969  35.278  1.00 64.22           C  
ATOM    590  O   ARG   231     -25.167  78.284  34.933  1.00 67.51           O  
ATOM    591  CB  ARG   231     -22.126  78.336  36.521  1.00 62.61           C  
ATOM    592  CG  ARG   231     -20.827  77.528  36.530  1.00  0.00           C  
ATOM    593  CD  ARG   231     -20.164  77.449  37.906  1.00  0.00           C  
ATOM    594  NE  ARG   231     -18.910  76.658  37.755  1.00  0.00           N  
ATOM    595  CZ  ARG   231     -18.075  76.492  38.822  1.00  0.00           C  
ATOM    596  NH1 ARG   231     -18.624  77.148  39.886  1.00  0.00           N  
ATOM    597  NH2 ARG   231     -17.017  75.736  38.408  1.00  0.00           N  
ATOM    598  N   ARG   232     -24.310  80.196  35.779  1.00 58.36           N  
ATOM    599  CA  ARG   232     -25.594  80.829  36.078  1.00 57.55           C  
ATOM    600  C   ARG   232     -26.597  80.748  34.924  1.00 55.69           C  
ATOM    601  O   ARG   232     -27.796  80.551  35.144  1.00 53.35           O  
ATOM    602  CB  ARG   232     -25.367  82.295  36.466  1.00 57.36           C  
ATOM    603  CG  ARG   232     -24.701  82.468  37.833  1.00  0.00           C  
ATOM    604  CD  ARG   232     -24.428  83.928  38.200  1.00  0.00           C  
ATOM    605  NE  ARG   232     -23.733  83.936  39.518  1.00  0.00           N  
ATOM    606  CZ  ARG   232     -23.254  85.107  40.030  1.00  0.00           C  
ATOM    607  NH1 ARG   232     -23.545  86.100  39.140  1.00  0.00           N  
ATOM    608  NH2 ARG   232     -22.672  84.828  41.233  1.00  0.00           N  
ATOM    609  N   TYR   233     -26.087  80.910  33.704  1.00 54.48           N  
ATOM    610  CA  TYR   233     -26.897  80.924  32.493  1.00 55.62           C  
ATOM    611  C   TYR   233     -27.429  79.524  32.195  1.00 58.50           C  
ATOM    612  O   TYR   233     -28.636  79.353  31.979  1.00 58.78           O  
ATOM    613  CB  TYR   233     -26.111  81.537  31.302  1.00 55.11           C  
ATOM    614  CG  TYR   233     -26.042  83.009  31.521  1.00  0.00           C  
ATOM    615  CD1 TYR   233     -24.862  83.587  32.007  1.00  0.00           C  
ATOM    616  CD2 TYR   233     -27.142  83.850  31.245  1.00  0.00           C  
ATOM    617  CE1 TYR   233     -24.757  84.975  32.225  1.00  0.00           C  
ATOM    618  CE2 TYR   233     -27.052  85.264  31.460  1.00  0.00           C  
ATOM    619  CZ  TYR   233     -25.848  85.807  31.951  1.00  0.00           C  
ATOM    620  OH  TYR   233     -25.717  87.160  32.178  1.00  0.00           O  
ATOM    621  N   GLY   234     -26.536  78.529  32.214  1.00 57.55           N  
ATOM    622  CA  GLY   234     -26.927  77.124  32.030  1.00 54.48           C  
ATOM    623  C   GLY   234     -27.893  76.685  33.133  1.00 55.30           C  
ATOM    624  O   GLY   234     -28.876  75.983  32.862  1.00 59.85           O  
ATOM    625  N   CYS   235     -27.621  77.119  34.364  1.00 52.43           N  
ATOM    626  CA  CYS   235     -28.414  76.726  35.529  1.00 50.83           C  
ATOM    627  C   CYS   235     -29.848  77.191  35.392  1.00 48.88           C  
ATOM    628  O   CYS   235     -30.778  76.391  35.514  1.00 51.04           O  
ATOM    629  CB  CYS   235     -27.813  77.287  36.817  1.00 51.58           C  
ATOM    630  SG  CYS   235     -28.526  76.875  37.974  1.00  0.00           S  
ATOM    631  N   ARG   236     -30.004  78.487  35.133  1.00 46.79           N  
ATOM    632  CA  ARG   236     -31.303  79.126  34.904  1.00 44.50           C  
ATOM    633  C   ARG   236     -32.106  78.471  33.776  1.00 44.61           C  
ATOM    634  O   ARG   236     -33.304  78.221  33.917  1.00 45.00           O  
ATOM    635  CB  ARG   236     -31.088  80.598  34.572  1.00 42.75           C  
ATOM    636  CG  ARG   236     -32.365  81.413  34.491  1.00  0.00           C  
ATOM    637  CD  ARG   236     -32.154  82.674  33.672  1.00  0.00           C  
ATOM    638  NE  ARG   236     -33.405  83.404  33.531  1.00  0.00           N  
ATOM    639  CZ  ARG   236     -33.824  84.347  34.367  1.00  0.00           C  
ATOM    640  NH1 ARG   236     -33.081  84.699  35.410  1.00  0.00           N  
ATOM    641  NH2 ARG   236     -34.986  84.947  34.157  1.00  0.00           N  
ATOM    642  N   ALA   237     -31.431  78.202  32.660  1.00 45.29           N  
ATOM    643  CA  ALA   237     -32.068  77.669  31.460  1.00 44.47           C  
ATOM    644  C   ALA   237     -32.453  76.202  31.607  1.00 43.82           C  
ATOM    645  O   ALA   237     -33.545  75.793  31.194  1.00 40.27           O  
ATOM    646  CB  ALA   237     -31.166  77.882  30.247  1.00 44.80           C  
ATOM    647  N   MET   238     -31.555  75.420  32.199  1.00 45.75           N  
ATOM    648  CA  MET   238     -31.856  74.043  32.568  1.00 43.99           C  
ATOM    649  C   MET   238     -33.205  74.031  33.268  1.00 42.98           C  
ATOM    650  O   MET   238     -34.146  73.372  32.824  1.00 46.86           O  
ATOM    651  CB  MET   238     -30.792  73.538  33.528  1.00 45.77           C  
ATOM    652  CG  MET   238     -31.009  72.090  33.973  1.00  0.00           C  
ATOM    653  SD  MET   238     -32.238  71.885  35.297  1.00  0.00           S  
ATOM    654  CE  MET   238     -31.181  72.578  36.602  1.00  0.00           C  
ATOM    655  N   MET   239     -33.299  74.814  34.338  1.00 40.50           N  
ATOM    656  CA  MET   239     -34.453  74.807  35.226  1.00 37.71           C  
ATOM    657  C   MET   239     -35.781  75.171  34.557  1.00 37.00           C  
ATOM    658  O   MET   239     -36.795  74.522  34.794  1.00 37.81           O  
ATOM    659  CB  MET   239     -34.194  75.727  36.427  1.00 36.16           C  
ATOM    660  CG  MET   239     -33.127  75.194  37.385  1.00  0.00           C  
ATOM    661  SD  MET   239     -32.704  76.322  38.746  1.00  0.00           S  
ATOM    662  CE  MET   239     -34.307  76.166  39.585  1.00  0.00           C  
ATOM    663  N   LEU   240     -35.783  76.216  33.740  1.00 35.98           N  
ATOM    664  CA  LEU   240     -37.033  76.741  33.204  1.00 34.89           C  
ATOM    665  C   LEU   240     -37.565  75.938  32.012  1.00 35.02           C  
ATOM    666  O   LEU   240     -38.784  75.766  31.856  1.00 35.33           O  
ATOM    667  CB  LEU   240     -36.889  78.233  32.884  1.00 34.70           C  
ATOM    668  CG  LEU   240     -36.730  79.130  34.130  1.00  0.00           C  
ATOM    669  CD1 LEU   240     -35.990  80.428  33.824  1.00  0.00           C  
ATOM    670  CD2 LEU   240     -38.076  79.414  34.792  1.00  0.00           C  
ATOM    671  N   GLU   241     -36.654  75.434  31.186  1.00 34.63           N  
ATOM    672  CA  GLU   241     -37.031  74.590  30.059  1.00 35.22           C  
ATOM    673  C   GLU   241     -37.868  73.381  30.490  1.00 37.74           C  
ATOM    674  O   GLU   241     -38.630  72.824  29.683  1.00 38.70           O  
ATOM    675  CB  GLU   241     -35.794  74.129  29.275  1.00 33.94           C  
ATOM    676  CG  GLU   241     -35.112  75.212  28.442  1.00  0.00           C  
ATOM    677  CD  GLU   241     -36.027  75.856  27.405  1.00  0.00           C  
ATOM    678  OE1 GLU   241     -35.605  76.844  26.756  1.00  0.00           O  
ATOM    679  OE2 GLU   241     -37.171  75.383  27.229  1.00  0.00           O  
ATOM    680  N   THR   242     -37.722  72.988  31.757  1.00 39.16           N  
ATOM    681  CA  THR   242     -38.448  71.845  32.327  1.00 40.43           C  
ATOM    682  C   THR   242     -39.895  72.211  32.664  1.00 43.59           C  
ATOM    683  O   THR   242     -40.768  71.339  32.695  1.00 47.99           O  
ATOM    684  CB  THR   242     -37.774  71.306  33.611  1.00 37.75           C  
ATOM    685  OG1 THR   242     -37.871  72.285  34.648  1.00  0.00           O  
ATOM    686  CG2 THR   242     -36.313  70.955  33.378  1.00  0.00           C  
ATOM    687  N   VAL   243     -40.121  73.489  32.959  1.00 44.13           N  
ATOM    688  CA  VAL   243     -41.450  74.053  33.210  1.00 46.02           C  
ATOM    689  C   VAL   243     -42.115  74.335  31.861  1.00 46.09           C  
ATOM    690  O   VAL   243     -43.340  74.252  31.711  1.00 45.60           O  
ATOM    691  CB  VAL   243     -41.336  75.391  33.987  1.00 48.22           C  
ATOM    692  CG1 VAL   243     -42.713  75.976  34.295  1.00  0.00           C  
ATOM    693  CG2 VAL   243     -40.516  75.210  35.264  1.00  0.00           C  
ATOM    694  N   ALA   244     -41.274  74.659  30.885  1.00 44.02           N  
ATOM    695  CA  ALA   244     -41.699  75.102  29.566  1.00 40.54           C  
ATOM    696  C   ALA   244     -42.317  73.993  28.717  1.00 41.08           C  
ATOM    697  O   ALA   244     -43.120  74.262  27.813  1.00 41.23           O  
ATOM    698  CB  ALA   244     -40.509  75.707  28.852  1.00 39.51           C  
ATOM    699  N   ALA   245     -41.927  72.750  28.998  1.00 38.90           N  
ATOM    700  CA  ALA   245     -42.421  71.604  28.256  1.00 36.28           C  
ATOM    701  C   ALA   245     -43.848  71.235  28.617  1.00 38.04           C  
ATOM    702  O   ALA   245     -44.512  70.519  27.864  1.00 41.33           O  
ATOM    703  CB  ALA   245     -41.507  70.406  28.491  1.00  0.00           O  
ATOM    704  N   VAL   246     -44.324  71.723  29.763  1.00 36.55           N  
ATOM    705  CA  VAL   246     -45.626  71.321  30.318  1.00 35.41           C  
ATOM    706  C   VAL   246     -46.826  71.864  29.521  1.00 36.55           C  
ATOM    707  O   VAL   246     -47.657  71.061  29.083  1.00 38.89           O  
ATOM    708  CB  VAL   246     -45.729  71.609  31.849  1.00 36.71           C  
ATOM    709  CG1 VAL   246     -47.164  71.517  32.358  1.00  0.00           C  
ATOM    710  CG2 VAL   246     -44.814  70.676  32.643  1.00  0.00           C  
ATOM    711  N   PRO   247     -46.910  73.207  29.306  1.00 37.28           N  
ATOM    712  CA  PRO   247     -48.037  73.831  28.591  1.00 36.38           C  
ATOM    713  C   PRO   247     -48.479  73.169  27.274  1.00 39.55           C  
ATOM    714  O   PRO   247     -49.681  72.991  27.059  1.00 41.68           O  
ATOM    715  CB  PRO   247     -47.523  75.245  28.317  1.00 36.43           C  
ATOM    716  CG  PRO   247     -46.649  75.542  29.489  1.00  0.00           C  
ATOM    717  CD  PRO   247     -45.973  74.239  29.815  1.00  0.00           C  
ATOM    718  N   GLY   248     -47.531  72.830  26.399  1.00 40.14           N  
ATOM    719  CA  GLY   248     -47.849  72.231  25.099  1.00 40.00           C  
ATOM    720  C   GLY   248     -48.325  70.790  25.220  1.00 43.96           C  
ATOM    721  O   GLY   248     -48.946  70.241  24.304  1.00 41.76           O  
ATOM    722  N   MET   249     -48.031  70.181  26.362  1.00 44.60           N  
ATOM    723  CA  MET   249     -48.465  68.828  26.636  1.00 46.29           C  
ATOM    724  C   MET   249     -49.797  68.844  27.394  1.00 46.42           C  
ATOM    725  O   MET   249     -50.439  67.809  27.547  1.00 48.85           O  
ATOM    726  CB  MET   249     -47.376  68.072  27.411  1.00 46.57           C  
ATOM    727  CG  MET   249     -47.593  66.570  27.562  1.00  0.00           C  
ATOM    728  SD  MET   249     -47.802  65.630  26.030  1.00  0.00           S  
ATOM    729  CE  MET   249     -46.169  65.753  25.292  1.00  0.00           C  
ATOM    730  N   VAL   250     -50.227  70.008  27.868  1.00 43.56           N  
ATOM    731  CA  VAL   250     -51.556  70.064  28.479  1.00 41.64           C  
ATOM    732  C   VAL   250     -52.612  70.375  27.422  1.00 39.36           C  
ATOM    733  O   VAL   250     -53.636  69.703  27.361  1.00 37.42           O  
ATOM    734  CB  VAL   250     -51.649  70.998  29.720  1.00 40.50           C  
ATOM    735  CG1 VAL   250     -50.616  70.595  30.776  1.00  0.00           C  
ATOM    736  CG2 VAL   250     -51.517  72.465  29.337  1.00  0.00           C  
ATOM    737  N   GLY   251     -52.336  71.371  26.582  1.00 37.60           N  
ATOM    738  CA  GLY   251     -53.228  71.744  25.494  1.00 38.67           C  
ATOM    739  C   GLY   251     -53.350  70.614  24.486  1.00 40.53           C  
ATOM    740  O   GLY   251     -54.457  70.161  24.184  1.00 39.71           O  
ATOM    741  N   GLY   252     -52.209  70.152  23.971  1.00 41.82           N  
ATOM    742  CA  GLY   252     -52.171  68.959  23.132  1.00 41.59           C  
ATOM    743  C   GLY   252     -53.085  67.876  23.688  1.00 44.23           C  
ATOM    744  O   GLY   252     -53.947  67.352  22.974  1.00 42.28           O  
ATOM    745  N   MET   253     -52.916  67.565  24.971  1.00 43.88           N  
ATOM    746  CA  MET   253     -53.722  66.538  25.631  1.00 48.61           C  
ATOM    747  C   MET   253     -55.223  66.905  25.716  1.00 47.79           C  
ATOM    748  O   MET   253     -56.085  66.142  25.256  1.00 49.46           O  
ATOM    749  CB  MET   253     -53.125  66.200  27.004  1.00 50.78           C  
ATOM    750  CG  MET   253     -53.640  64.922  27.644  1.00  0.00           C  
ATOM    751  SD  MET   253     -55.225  65.174  28.468  1.00  0.00           S  
ATOM    752  CE  MET   253     -54.735  66.109  29.921  1.00  0.00           C  
ATOM    753  N   LEU   254     -55.534  68.063  26.289  1.00 44.75           N  
ATOM    754  CA  LEU   254     -56.921  68.521  26.367  1.00 42.84           C  
ATOM    755  C   LEU   254     -57.628  68.530  25.006  1.00 42.35           C  
ATOM    756  O   LEU   254     -58.765  68.063  24.903  1.00 45.23           O  
ATOM    757  CB  LEU   254     -57.037  69.895  27.052  1.00 40.34           C  
ATOM    758  CG  LEU   254     -57.174  69.998  28.585  1.00  0.00           C  
ATOM    759  CD1 LEU   254     -57.684  68.704  29.223  1.00  0.00           C  
ATOM    760  CD2 LEU   254     -55.877  70.446  29.256  1.00  0.00           C  
ATOM    761  N   LEU   255     -56.957  69.027  23.968  1.00 38.40           N  
ATOM    762  CA  LEU   255     -57.566  69.095  22.632  1.00 38.09           C  
ATOM    763  C   LEU   255     -57.642  67.747  21.909  1.00 40.16           C  
ATOM    764  O   LEU   255     -58.452  67.575  21.000  1.00 45.52           O  
ATOM    765  CB  LEU   255     -56.892  70.156  21.755  1.00 36.97           C  
ATOM    766  CG  LEU   255     -57.070  71.583  22.278  1.00  0.00           C  
ATOM    767  CD1 LEU   255     -56.332  72.659  21.483  1.00  0.00           C  
ATOM    768  CD2 LEU   255     -58.513  72.086  22.302  1.00  0.00           C  
ATOM    769  N   HIS   256     -56.800  66.799  22.313  1.00 39.87           N  
ATOM    770  CA  HIS   256     -56.871  65.430  21.828  1.00 35.42           C  
ATOM    771  C   HIS   256     -58.126  64.807  22.409  1.00 37.00           C  
ATOM    772  O   HIS   256     -58.943  64.242  21.678  1.00 37.46           O  
ATOM    773  CB  HIS   256     -55.639  64.648  22.281  1.00 33.14           C  
ATOM    774  CG  HIS   256     -55.508  63.292  21.657  1.00  0.00           C  
ATOM    775  ND1 HIS   256     -54.952  63.095  20.410  1.00  0.00           N  
ATOM    776  CD2 HIS   256     -55.835  62.060  22.121  1.00  0.00           C  
ATOM    777  CE1 HIS   256     -54.951  61.802  20.129  1.00  0.00           C  
ATOM    778  NE2 HIS   256     -55.488  61.152  21.145  1.00  0.00           N  
ATOM    779  N   LEU   257     -58.275  64.935  23.729  1.00 35.86           N  
ATOM    780  CA  LEU   257     -59.399  64.356  24.452  1.00 34.50           C  
ATOM    781  C   LEU   257     -60.745  64.996  24.079  1.00 35.25           C  
ATOM    782  O   LEU   257     -61.778  64.324  24.047  1.00 38.31           O  
ATOM    783  CB  LEU   257     -59.178  64.458  25.957  1.00 32.52           C  
ATOM    784  CG  LEU   257     -58.159  63.578  26.690  1.00  0.00           C  
ATOM    785  CD1 LEU   257     -58.373  63.758  28.185  1.00  0.00           C  
ATOM    786  CD2 LEU   257     -58.225  62.089  26.324  1.00  0.00           C  
ATOM    787  N   ARG   258     -60.738  66.289  23.801  1.00 32.75           N  
ATOM    788  CA  ARG   258     -61.978  66.958  23.456  1.00 33.79           C  
ATOM    789  C   ARG   258     -62.516  66.369  22.163  1.00 32.44           C  
ATOM    790  O   ARG   258     -63.616  65.822  22.138  1.00 31.21           O  
ATOM    791  CB  ARG   258     -61.757  68.458  23.317  1.00 32.21           C  
ATOM    792  CG  ARG   258     -63.039  69.239  23.020  1.00  0.00           C  
ATOM    793  CD  ARG   258     -62.802  70.726  22.750  1.00  0.00           C  
ATOM    794  NE  ARG   258     -62.057  70.835  21.465  1.00  0.00           N  
ATOM    795  CZ  ARG   258     -62.720  70.708  20.279  1.00  0.00           C  
ATOM    796  NH1 ARG   258     -64.038  70.489  20.560  1.00  0.00           N  
ATOM    797  NH2 ARG   258     -61.807  70.849  19.274  1.00  0.00           N  
ATOM    798  N   SER   259     -61.714  66.490  21.108  1.00 31.44           N  
ATOM    799  CA  SER   259     -61.984  65.899  19.812  1.00 32.51           C  
ATOM    800  C   SER   259     -62.432  64.419  19.933  1.00 33.01           C  
ATOM    801  O   SER   259     -63.293  63.962  19.188  1.00 31.86           O  
ATOM    802  CB  SER   259     -60.718  66.026  18.958  1.00 32.07           C  
ATOM    803  OG  SER   259     -60.880  65.449  17.675  1.00  0.00           O  
ATOM    804  N   LEU   260     -61.858  63.694  20.889  1.00 33.41           N  
ATOM    805  CA  LEU   260     -62.185  62.283  21.089  1.00 36.22           C  
ATOM    806  C   LEU   260     -63.605  62.013  21.591  1.00 37.33           C  
ATOM    807  O   LEU   260     -64.222  61.039  21.168  1.00 37.45           O  
ATOM    808  CB  LEU   260     -61.163  61.592  22.004  1.00 35.26           C  
ATOM    809  CG  LEU   260     -59.755  61.308  21.471  1.00  0.00           C  
ATOM    810  CD1 LEU   260     -59.021  60.370  22.413  1.00  0.00           C  
ATOM    811  CD2 LEU   260     -59.781  60.722  20.067  1.00  0.00           C  
ATOM    812  N   ARG   261     -64.120  62.864  22.477  1.00 39.41           N  
ATOM    813  CA  ARG   261     -65.432  62.617  23.095  1.00 41.49           C  
ATOM    814  C   ARG   261     -66.553  63.464  22.523  1.00 44.05           C  
ATOM    815  O   ARG   261     -67.718  63.065  22.582  1.00 48.94           O  
ATOM    816  CB  ARG   261     -65.377  62.767  24.619  1.00 40.20           C  
ATOM    817  CG  ARG   261     -65.295  64.192  25.112  1.00  0.00           C  
ATOM    818  CD  ARG   261     -65.238  64.281  26.629  1.00  0.00           C  
ATOM    819  NE  ARG   261     -65.263  65.690  27.023  1.00  0.00           N  
ATOM    820  CZ  ARG   261     -64.184  66.448  27.207  1.00  0.00           C  
ATOM    821  NH1 ARG   261     -62.963  65.936  27.069  1.00  0.00           N  
ATOM    822  NH2 ARG   261     -64.329  67.724  27.545  1.00  0.00           N  
ATOM    823  N   ARG   262     -66.202  64.629  21.992  1.00 45.27           N  
ATOM    824  CA  ARG   262     -67.141  65.454  21.249  1.00 47.52           C  
ATOM    825  C   ARG   262     -67.120  65.035  19.788  1.00 47.11           C  
ATOM    826  O   ARG   262     -67.967  65.464  19.001  1.00 49.54           O  
ATOM    827  CB  ARG   262     -66.781  66.941  21.357  1.00 53.94           C  
ATOM    828  CG  ARG   262     -66.913  67.499  22.775  1.00  0.00           C  
ATOM    829  CD  ARG   262     -66.524  68.974  22.892  1.00  0.00           C  
ATOM    830  NE  ARG   262     -66.661  69.362  24.324  1.00  0.00           N  
ATOM    831  CZ  ARG   262     -66.207  70.577  24.748  1.00  0.00           C  
ATOM    832  NH1 ARG   262     -65.680  71.225  23.668  1.00  0.00           N  
ATOM    833  NH2 ARG   262     -66.456  70.670  26.087  1.00  0.00           N  
ATOM    834  N   PHE   263     -66.127  64.218  19.436  1.00 45.74           N  
ATOM    835  CA  PHE   263     -65.993  63.627  18.099  1.00 44.18           C  
ATOM    836  C   PHE   263     -66.031  64.658  16.979  1.00 45.24           C  
ATOM    837  O   PHE   263     -66.833  64.556  16.036  1.00 45.72           O  
ATOM    838  CB  PHE   263     -67.059  62.556  17.885  1.00 46.05           C  
ATOM    839  CG  PHE   263     -66.880  61.527  18.948  1.00  0.00           C  
ATOM    840  CD1 PHE   263     -67.712  61.476  20.089  1.00  0.00           C  
ATOM    841  CD2 PHE   263     -65.858  60.568  18.830  1.00  0.00           C  
ATOM    842  CE1 PHE   263     -67.536  60.486  21.098  1.00  0.00           C  
ATOM    843  CE2 PHE   263     -65.659  59.565  19.826  1.00  0.00           C  
ATOM    844  CZ  PHE   263     -66.503  59.526  20.967  1.00  0.00           C  
ATOM    845  N   GLU   264     -65.164  65.659  17.096  1.00 44.04           N  
ATOM    846  CA  GLU   264     -65.104  66.743  16.126  1.00 43.89           C  
ATOM    847  C   GLU   264     -63.693  66.859  15.551  1.00 41.05           C  
ATOM    848  O   GLU   264     -62.735  66.370  16.146  1.00 39.57           O  
ATOM    849  CB  GLU   264     -65.572  68.087  16.744  1.00 46.73           C  
ATOM    850  CG  GLU   264     -67.040  68.082  17.174  1.00  0.00           C  
ATOM    851  CD  GLU   264     -67.380  69.469  17.702  1.00  0.00           C  
ATOM    852  OE1 GLU   264     -66.463  70.332  17.730  1.00  0.00           O  
ATOM    853  OE2 GLU   264     -68.561  69.683  18.086  1.00  0.00           O  
ATOM    854  N   GLN   265     -63.578  67.482  14.381  1.00 40.17           N  
ATOM    855  CA  GLN   265     -62.284  67.729  13.759  1.00 38.26           C  
ATOM    856  C   GLN   265     -61.561  68.758  14.609  1.00 35.79           C  
ATOM    857  O   GLN   265     -62.195  69.607  15.205  1.00 36.31           O  
ATOM    858  CB  GLN   265     -62.464  68.263  12.333  1.00 41.48           C  
ATOM    859  CG  GLN   265     -63.130  67.262  11.386  1.00  0.00           C  
ATOM    860  CD  GLN   265     -62.228  66.041  11.283  1.00  0.00           C  
ATOM    861  OE1 GLN   265     -61.047  66.150  10.959  1.00  0.00           O  
ATOM    862  NE2 GLN   265     -62.736  64.809  11.555  1.00  0.00           N  
ATOM    863  N   SER   266     -60.239  68.676  14.673  1.00 35.44           N  
ATOM    864  CA  SER   266     -59.447  69.564  15.522  1.00 34.42           C  
ATOM    865  C   SER   266     -58.847  70.704  14.709  1.00 38.07           C  
ATOM    866  O   SER   266     -58.778  71.862  15.172  1.00 38.79           O  
ATOM    867  CB  SER   266     -58.336  68.774  16.181  1.00 32.02           C  
ATOM    868  OG  SER   266     -58.882  67.718  16.957  1.00  0.00           O  
ATOM    869  N   GLY   267     -58.416  70.358  13.492  1.00 37.51           N  
ATOM    870  CA  GLY   267     -57.939  71.322  12.507  1.00 36.90           C  
ATOM    871  C   GLY   267     -56.492  71.767  12.793  1.00 37.74           C  
ATOM    872  O   GLY   267     -56.074  72.878  12.429  1.00 37.19           O  
ATOM    873  N   GLY   268     -55.739  70.884  13.452  1.00 37.34           N  
ATOM    874  CA  GLY   268     -54.287  70.997  13.541  1.00 37.18           C  
ATOM    875  C   GLY   268     -53.782  71.838  14.692  1.00 39.90           C  
ATOM    876  O   GLY   268     -52.729  72.480  14.591  1.00 40.41           O  
ATOM    877  N   TRP   269     -54.529  71.843  15.791  1.00 40.07           N  
ATOM    878  CA  TRP   269     -54.100  72.563  16.976  1.00 42.10           C  
ATOM    879  C   TRP   269     -53.179  71.678  17.805  1.00 42.47           C  
ATOM    880  O   TRP   269     -52.162  72.146  18.315  1.00 44.41           O  
ATOM    881  CB  TRP   269     -55.302  73.005  17.800  1.00 40.76           C  
ATOM    882  CG  TRP   269     -56.008  74.259  17.298  1.00  0.00           C  
ATOM    883  CD1 TRP   269     -56.554  74.461  16.059  1.00  0.00           C  
ATOM    884  CD2 TRP   269     -56.273  75.457  18.050  1.00  0.00           C  
ATOM    885  NE1 TRP   269     -57.132  75.711  15.990  1.00  0.00           N  
ATOM    886  CE2 TRP   269     -56.977  76.340  17.198  1.00  0.00           C  
ATOM    887  CE3 TRP   269     -55.979  75.870  19.356  1.00  0.00           C  
ATOM    888  CZ2 TRP   269     -57.390  77.617  17.610  1.00  0.00           C  
ATOM    889  CZ3 TRP   269     -56.395  77.148  19.769  1.00  0.00           C  
ATOM    890  CH2 TRP   269     -57.090  78.001  18.896  1.00  0.00           C  
ATOM    891  N   ILE   270     -53.545  70.398  17.901  1.00 41.80           N  
ATOM    892  CA  ILE   270     -52.883  69.394  18.747  1.00 39.51           C  
ATOM    893  C   ILE   270     -51.408  69.214  18.367  1.00 41.25           C  
ATOM    894  O   ILE   270     -50.533  69.078  19.235  1.00 41.02           O  
ATOM    895  CB  ILE   270     -53.637  68.048  18.642  1.00 38.65           C  
ATOM    896  CG1 ILE   270     -55.057  68.182  19.205  1.00  0.00           C  
ATOM    897  CG2 ILE   270     -52.899  66.925  19.349  1.00  0.00           C  
ATOM    898  CD1 ILE   270     -56.035  67.123  18.727  1.00  0.00           C  
ATOM    899  N   ARG   271     -51.136  69.238  17.066  1.00 41.64           N  
ATOM    900  CA  ARG   271     -49.788  69.001  16.568  1.00 40.07           C  
ATOM    901  C   ARG   271     -48.820  70.170  16.824  1.00 39.73           C  
ATOM    902  O   ARG   271     -47.723  69.958  17.344  1.00 40.54           O  
ATOM    903  CB  ARG   271     -49.818  68.589  15.092  1.00 39.20           C  
ATOM    904  CG  ARG   271     -50.384  67.186  14.861  1.00  0.00           C  
ATOM    905  CD  ARG   271     -50.460  66.792  13.385  1.00  0.00           C  
ATOM    906  NE  ARG   271     -51.051  65.425  13.317  1.00  0.00           N  
ATOM    907  CZ  ARG   271     -51.256  64.830  12.105  1.00  0.00           C  
ATOM    908  NH1 ARG   271     -50.836  65.698  11.139  1.00  0.00           N  
ATOM    909  NH2 ARG   271     -51.800  63.600  12.333  1.00  0.00           N  
ATOM    910  N   ALA   272     -49.221  71.394  16.484  1.00 39.13           N  
ATOM    911  CA  ALA   272     -48.376  72.562  16.757  1.00 38.14           C  
ATOM    912  C   ALA   272     -47.971  72.635  18.250  1.00 40.02           C  
ATOM    913  O   ALA   272     -46.823  72.950  18.580  1.00 40.60           O  
ATOM    914  CB  ALA   272     -49.030  73.871  16.248  1.00 38.52           C  
ATOM    915  N   LEU   273     -48.909  72.305  19.135  1.00 39.56           N  
ATOM    916  CA  LEU   273     -48.669  72.322  20.572  1.00 39.30           C  
ATOM    917  C   LEU   273     -47.747  71.187  21.021  1.00 41.40           C  
ATOM    918  O   LEU   273     -46.910  71.374  21.903  1.00 43.91           O  
ATOM    919  CB  LEU   273     -50.000  72.284  21.332  1.00 37.61           C  
ATOM    920  CG  LEU   273     -50.902  73.530  21.238  1.00  0.00           C  
ATOM    921  CD1 LEU   273     -52.189  73.327  22.018  1.00  0.00           C  
ATOM    922  CD2 LEU   273     -50.196  74.788  21.729  1.00  0.00           C  
ATOM    923  N   LEU   274     -47.896  70.019  20.403  1.00 41.01           N  
ATOM    924  CA  LEU   274     -47.053  68.864  20.712  1.00 38.82           C  
ATOM    925  C   LEU   274     -45.618  69.013  20.200  1.00 38.21           C  
ATOM    926  O   LEU   274     -44.683  68.504  20.826  1.00 36.71           O  
ATOM    927  CB  LEU   274     -47.698  67.568  20.194  1.00 39.98           C  
ATOM    928  CG  LEU   274     -48.527  66.743  21.199  1.00  0.00           C  
ATOM    929  CD1 LEU   274     -49.058  67.575  22.364  1.00  0.00           C  
ATOM    930  CD2 LEU   274     -49.660  65.984  20.518  1.00  0.00           C  
ATOM    931  N   GLU   275     -45.438  69.709  19.073  1.00 37.54           N  
ATOM    932  CA  GLU   275     -44.085  70.041  18.616  1.00 37.61           C  
ATOM    933  C   GLU   275     -43.526  71.233  19.381  1.00 36.79           C  
ATOM    934  O   GLU   275     -42.321  71.440  19.399  1.00 38.66           O  
ATOM    935  CB  GLU   275     -43.942  70.229  17.078  1.00 38.74           C  
ATOM    936  CG  GLU   275     -44.160  68.940  16.283  1.00  0.00           C  
ATOM    937  CD  GLU   275     -43.108  67.932  16.723  1.00  0.00           C  
ATOM    938  OE1 GLU   275     -41.895  68.261  16.624  1.00  0.00           O  
ATOM    939  OE2 GLU   275     -43.502  66.820  17.165  1.00  0.00           O  
ATOM    940  N   GLU   276     -44.398  72.011  20.016  1.00 37.22           N  
ATOM    941  CA  GLU   276     -43.949  73.024  20.974  1.00 37.55           C  
ATOM    942  C   GLU   276     -43.333  72.258  22.157  1.00 34.71           C  
ATOM    943  O   GLU   276     -42.150  72.424  22.462  1.00 31.46           O  
ATOM    944  CB  GLU   276     -45.116  73.943  21.409  1.00 40.44           C  
ATOM    945  CG  GLU   276     -44.805  74.935  22.536  1.00  0.00           C  
ATOM    946  CD  GLU   276     -46.035  75.666  23.096  1.00  0.00           C  
ATOM    947  OE1 GLU   276     -46.973  76.002  22.327  1.00  0.00           O  
ATOM    948  OE2 GLU   276     -46.060  75.924  24.325  1.00  0.00           O  
ATOM    949  N   ALA   277     -44.127  71.390  22.782  1.00 33.41           N  
ATOM    950  CA  ALA   277     -43.656  70.608  23.935  1.00 35.79           C  
ATOM    951  C   ALA   277     -42.357  69.833  23.652  1.00 36.52           C  
ATOM    952  O   ALA   277     -41.440  69.859  24.471  1.00 40.51           O  
ATOM    953  CB  ALA   277     -44.751  69.680  24.454  1.00 34.73           C  
ATOM    954  N   GLU   278     -42.263  69.170  22.497  1.00 34.10           N  
ATOM    955  CA  GLU   278     -41.029  68.476  22.138  1.00 33.31           C  
ATOM    956  C   GLU   278     -39.893  69.472  21.960  1.00 33.48           C  
ATOM    957  O   GLU   278     -38.829  69.323  22.548  1.00 32.32           O  
ATOM    958  CB  GLU   278     -41.191  67.635  20.864  1.00 32.60           C  
ATOM    959  CG  GLU   278     -39.912  66.923  20.440  1.00  0.00           C  
ATOM    960  CD  GLU   278     -40.099  65.984  19.250  1.00  0.00           C  
ATOM    961  OE1 GLU   278     -40.233  66.501  18.124  1.00  0.00           O  
ATOM    962  OE2 GLU   278     -40.084  64.729  19.440  1.00  0.00           O  
ATOM    963  N   ASN   279     -40.127  70.488  21.139  1.00 34.06           N  
ATOM    964  CA  ASN   279     -39.109  71.497  20.895  1.00 34.37           C  
ATOM    965  C   ASN   279     -38.495  72.016  22.193  1.00 33.63           C  
ATOM    966  O   ASN   279     -37.263  72.073  22.323  1.00 32.92           O  
ATOM    967  CB  ASN   279     -39.653  72.662  20.072  1.00 32.54           C  
ATOM    968  CG  ASN   279     -38.551  73.582  19.587  1.00  0.00           C  
ATOM    969  OD1 ASN   279     -38.307  74.634  20.168  1.00  0.00           O  
ATOM    970  ND2 ASN   279     -37.863  73.176  18.530  1.00  0.00           N  
ATOM    971  N   GLU   280     -39.353  72.382  23.147  1.00 31.89           N  
ATOM    972  CA  GLU   280     -38.881  72.829  24.454  1.00 30.74           C  
ATOM    973  C   GLU   280     -38.035  71.699  25.037  1.00 33.07           C  
ATOM    974  O   GLU   280     -36.872  71.900  25.344  1.00 34.89           O  
ATOM    975  CB  GLU   280     -40.038  73.250  25.374  1.00 29.66           C  
ATOM    976  CG  GLU   280     -40.957  74.370  24.822  1.00  0.00           C  
ATOM    977  CD  GLU   280     -40.646  75.776  25.328  1.00  0.00           C  
ATOM    978  OE1 GLU   280     -39.525  76.023  25.822  1.00  0.00           O  
ATOM    979  OE2 GLU   280     -41.534  76.660  25.229  1.00  0.00           O  
ATOM    980  N   ARG   281     -38.587  70.490  25.110  1.00 36.50           N  
ATOM    981  CA  ARG   281     -37.837  69.326  25.590  1.00 34.57           C  
ATOM    982  C   ARG   281     -36.481  69.126  24.908  1.00 34.62           C  
ATOM    983  O   ARG   281     -35.534  68.657  25.542  1.00 35.58           O  
ATOM    984  CB  ARG   281     -38.673  68.057  25.467  1.00 35.46           C  
ATOM    985  CG  ARG   281     -38.185  66.937  26.381  1.00  0.00           C  
ATOM    986  CD  ARG   281     -39.118  65.747  26.346  1.00  0.00           C  
ATOM    987  NE  ARG   281     -39.023  65.038  25.072  1.00  0.00           N  
ATOM    988  CZ  ARG   281     -37.986  64.291  24.699  1.00  0.00           C  
ATOM    989  NH1 ARG   281     -38.001  63.685  23.518  1.00  0.00           N  
ATOM    990  NH2 ARG   281     -36.927  64.157  25.496  1.00  0.00           N  
ATOM    991  N   MET   282     -36.383  69.473  23.626  1.00 35.64           N  
ATOM    992  CA  MET   282     -35.100  69.393  22.909  1.00 35.67           C  
ATOM    993  C   MET   282     -34.162  70.544  23.270  1.00 36.00           C  
ATOM    994  O   MET   282     -32.934  70.404  23.205  1.00 36.54           O  
ATOM    995  CB  MET   282     -35.299  69.278  21.400  1.00 35.77           C  
ATOM    996  CG  MET   282     -35.697  67.879  20.970  1.00  0.00           C  
ATOM    997  SD  MET   282     -34.530  66.633  21.584  1.00  0.00           S  
ATOM    998  CE  MET   282     -33.271  66.711  20.309  1.00  0.00           C  
ATOM    999  N   HIS   283     -34.742  71.670  23.670  1.00 36.54           N  
ATOM   1000  CA  HIS   283     -33.974  72.723  24.337  1.00 37.23           C  
ATOM   1001  C   HIS   283     -33.337  72.161  25.596  1.00 36.43           C  
ATOM   1002  O   HIS   283     -32.151  72.392  25.829  1.00 37.57           O  
ATOM   1003  CB  HIS   283     -34.843  73.939  24.687  1.00 35.55           C  
ATOM   1004  CG  HIS   283     -35.361  74.681  23.494  1.00  0.00           C  
ATOM   1005  ND1 HIS   283     -36.483  75.482  23.543  1.00  0.00           N  
ATOM   1006  CD2 HIS   283     -34.915  74.736  22.214  1.00  0.00           C  
ATOM   1007  CE1 HIS   283     -36.700  76.006  22.349  1.00  0.00           C  
ATOM   1008  NE2 HIS   283     -35.763  75.568  21.525  1.00  0.00           N  
ATOM   1009  N   LEU   284     -34.123  71.409  26.378  1.00 35.81           N  
ATOM   1010  CA  LEU   284     -33.697  70.897  27.687  1.00 35.87           C  
ATOM   1011  C   LEU   284     -32.565  69.912  27.547  1.00 35.92           C  
ATOM   1012  O   LEU   284     -31.545  70.045  28.213  1.00 36.31           O  
ATOM   1013  CB  LEU   284     -34.849  70.215  28.436  1.00 36.00           C  
ATOM   1014  CG  LEU   284     -34.793  69.994  29.967  1.00  0.00           C  
ATOM   1015  CD1 LEU   284     -35.528  68.713  30.325  1.00  0.00           C  
ATOM   1016  CD2 LEU   284     -33.393  69.981  30.583  1.00  0.00           C  
ATOM   1017  N   MET   285     -32.759  68.924  26.679  1.00 39.52           N  
ATOM   1018  CA  MET   285     -31.753  67.898  26.419  1.00 41.64           C  
ATOM   1019  C   MET   285     -30.465  68.526  25.901  1.00 43.43           C  
ATOM   1020  O   MET   285     -29.394  67.936  26.012  1.00 47.68           O  
ATOM   1021  CB  MET   285     -32.273  66.852  25.418  1.00 42.76           C  
ATOM   1022  CG  MET   285     -33.626  66.222  25.747  1.00  0.00           C  
ATOM   1023  SD  MET   285     -33.772  65.366  27.331  1.00  0.00           S  
ATOM   1024  CE  MET   285     -32.522  64.112  27.121  1.00  0.00           C  
ATOM   1025  N   THR   286     -30.575  69.734  25.354  1.00 43.81           N  
ATOM   1026  CA  THR   286     -29.408  70.484  24.893  1.00 43.32           C  
ATOM   1027  C   THR   286     -28.560  71.030  26.058  1.00 42.49           C  
ATOM   1028  O   THR   286     -27.347  70.822  26.100  1.00 39.52           O  
ATOM   1029  CB  THR   286     -29.834  71.602  23.918  1.00 42.32           C  
ATOM   1030  OG1 THR   286     -30.259  71.005  22.685  1.00  0.00           O  
ATOM   1031  CG2 THR   286     -28.690  72.581  23.649  1.00  0.00           C  
ATOM   1032  N   PHE   287     -29.205  71.716  26.997  1.00 42.70           N  
ATOM   1033  CA  PHE   287     -28.495  72.334  28.117  1.00 44.60           C  
ATOM   1034  C   PHE   287     -27.903  71.314  29.091  1.00 45.95           C  
ATOM   1035  O   PHE   287     -26.808  71.520  29.620  1.00 47.96           O  
ATOM   1036  CB  PHE   287     -29.409  73.306  28.877  1.00 45.55           C  
ATOM   1037  CG  PHE   287     -29.910  74.456  28.049  1.00  0.00           C  
ATOM   1038  CD1 PHE   287     -29.031  75.245  27.314  1.00  0.00           C  
ATOM   1039  CD2 PHE   287     -31.263  74.769  28.026  1.00  0.00           C  
ATOM   1040  CE1 PHE   287     -29.499  76.305  26.554  1.00  0.00           C  
ATOM   1041  CE2 PHE   287     -31.735  75.835  27.274  1.00  0.00           C  
ATOM   1042  CZ  PHE   287     -30.850  76.603  26.541  1.00  0.00           C  
ATOM   1043  N   MET   288     -28.624  70.215  29.319  1.00 44.22           N  
ATOM   1044  CA  MET   288     -28.219  69.200  30.293  1.00 44.76           C  
ATOM   1045  C   MET   288     -26.914  68.473  29.913  1.00 43.95           C  
ATOM   1046  O   MET   288     -26.368  67.717  30.707  1.00 43.88           O  
ATOM   1047  CB  MET   288     -29.388  68.210  30.580  1.00 46.08           C  
ATOM   1048  CG  MET   288     -29.227  67.440  31.892  1.00  0.00           C  
ATOM   1049  SD  MET   288     -30.543  66.229  32.222  1.00  0.00           S  
ATOM   1050  CE  MET   288     -31.813  67.473  32.591  1.00  0.00           C  
ATOM   1051  N   GLU   289     -26.424  68.716  28.703  1.00 44.96           N  
ATOM   1052  CA  GLU   289     -25.131  68.211  28.259  1.00 46.59           C  
ATOM   1053  C   GLU   289     -23.996  69.104  28.755  1.00 51.55           C  
ATOM   1054  O   GLU   289     -22.820  68.734  28.693  1.00 52.27           O  
ATOM   1055  CB  GLU   289     -25.086  68.152  26.734  1.00 46.92           C  
ATOM   1056  CG  GLU   289     -26.238  67.389  26.084  1.00  0.00           C  
ATOM   1057  CD  GLU   289     -26.060  65.877  26.095  1.00  0.00           C  
ATOM   1058  OE1 GLU   289     -25.244  65.360  26.891  1.00  0.00           O  
ATOM   1059  OE2 GLU   289     -26.744  65.202  25.303  1.00  0.00           O  
ATOM   1060  N   VAL   290     -24.353  70.284  29.247  1.00 53.62           N  
ATOM   1061  CA  VAL   290     -23.364  71.250  29.698  1.00 57.88           C  
ATOM   1062  C   VAL   290     -23.191  71.208  31.216  1.00 61.72           C  
ATOM   1063  O   VAL   290     -22.116  71.525  31.728  1.00 60.14           O  
ATOM   1064  CB  VAL   290     -23.750  72.664  29.240  1.00 56.41           C  
ATOM   1065  CG1 VAL   290     -22.851  73.759  29.818  1.00  0.00           C  
ATOM   1066  CG2 VAL   290     -23.686  72.853  27.723  1.00  0.00           C  
ATOM   1067  N   ALA   291     -24.244  70.795  31.924  1.00 64.44           N  
ATOM   1068  CA  ALA   291     -24.253  70.828  33.387  1.00 67.21           C  
ATOM   1069  C   ALA   291     -24.603  69.491  34.037  1.00 67.52           C  
ATOM   1070  O   ALA   291     -25.523  68.794  33.603  1.00 71.59           O  
ATOM   1071  CB  ALA   291     -25.215  71.909  33.888  1.00 69.20           C  
ATOM   1072  N   LYS   292     -23.859  69.147  35.085  1.00 64.31           N  
ATOM   1073  CA  LYS   292     -24.168  67.993  35.917  1.00 65.33           C  
ATOM   1074  C   LYS   292     -24.716  68.527  37.249  1.00 65.75           C  
ATOM   1075  O   LYS   292     -23.941  68.856  38.148  1.00 68.45           O  
ATOM   1076  CB  LYS   292     -22.921  67.109  36.102  1.00 64.79           C  
ATOM   1077  CG  LYS   292     -22.440  66.454  34.806  1.00  0.00           C  
ATOM   1078  CD  LYS   292     -21.212  65.560  34.990  1.00  0.00           C  
ATOM   1079  CE  LYS   292     -20.727  64.910  33.693  1.00  0.00           C  
ATOM   1080  NZ  LYS   292     -19.687  63.900  33.991  1.00  0.00           N  
ATOM   1081  N   PRO   293     -26.058  68.636  37.366  1.00 66.44           N  
ATOM   1082  CA  PRO   293     -26.724  69.360  38.460  1.00 66.12           C  
ATOM   1083  C   PRO   293     -27.098  68.525  39.697  1.00 66.53           C  
ATOM   1084  O   PRO   293     -27.832  67.534  39.589  1.00 61.23           O  
ATOM   1085  CB  PRO   293     -27.990  69.904  37.789  1.00 63.77           C  
ATOM   1086  CG  PRO   293     -28.206  69.053  36.571  1.00  0.00           C  
ATOM   1087  CD  PRO   293     -27.043  68.116  36.402  1.00  0.00           C  
ATOM   1088  N   LYS   294     -26.617  68.959  40.863  1.00 65.87           N  
ATOM   1089  CA  LYS   294     -26.851  68.261  42.129  1.00 64.40           C  
ATOM   1090  C   LYS   294     -28.269  68.334  42.666  1.00 64.22           C  
ATOM   1091  O   LYS   294     -29.200  68.715  41.957  1.00 66.77           O  
ATOM   1092  CB  LYS   294     -25.892  68.809  43.191  1.00  0.00           O  
ATOM   1093  CG  LYS   294     -24.422  68.491  42.908  1.00  0.00           C  
ATOM   1094  CD  LYS   294     -23.466  69.006  43.986  1.00  0.00           C  
ATOM   1095  CE  LYS   294     -21.993  68.720  43.685  1.00  0.00           C  
ATOM   1096  NZ  LYS   294     -21.144  69.226  44.787  1.00  0.00           N  
ATOM   1097  N   TRP   295     -28.414  67.994  43.943  1.00 64.41           N  
ATOM   1098  CA  TRP   295     -29.719  67.825  44.597  1.00 62.45           C  
ATOM   1099  C   TRP   295     -30.641  69.048  44.758  1.00 64.04           C  
ATOM   1100  O   TRP   295     -31.861  68.891  44.668  1.00 65.55           O  
ATOM   1101  CB  TRP   295     -29.550  67.129  45.953  1.00 60.85           C  
ATOM   1102  CG  TRP   295     -30.846  66.907  46.695  1.00  0.00           C  
ATOM   1103  CD1 TRP   295     -31.743  65.884  46.585  1.00  0.00           C  
ATOM   1104  CD2 TRP   295     -31.421  67.754  47.700  1.00  0.00           C  
ATOM   1105  NE1 TRP   295     -32.783  65.994  47.388  1.00  0.00           N  
ATOM   1106  CE2 TRP   295     -32.637  67.148  48.113  1.00  0.00           C  
ATOM   1107  CE3 TRP   295     -31.029  68.969  48.299  1.00  0.00           C  
ATOM   1108  CZ2 TRP   295     -33.476  67.721  49.107  1.00  0.00           C  
ATOM   1109  CZ3 TRP   295     -31.866  69.552  49.298  1.00  0.00           C  
ATOM   1110  CH2 TRP   295     -33.074  68.919  49.685  1.00  0.00           C  
ATOM   1111  N   TYR   296     -30.087  70.254  45.021  1.00 65.92           N  
ATOM   1112  CA  TYR   296     -31.015  71.384  45.198  1.00 67.23           C  
ATOM   1113  C   TYR   296     -31.902  71.608  43.967  1.00 67.96           C  
ATOM   1114  O   TYR   296     -33.131  71.658  44.087  1.00 67.78           O  
ATOM   1115  CB  TYR   296     -30.081  72.583  45.421  1.00 65.44           C  
ATOM   1116  CG  TYR   296     -30.935  73.795  45.571  1.00  0.00           C  
ATOM   1117  CD1 TYR   296     -31.564  74.057  46.795  1.00  0.00           C  
ATOM   1118  CD2 TYR   296     -31.128  74.700  44.504  1.00  0.00           C  
ATOM   1119  CE1 TYR   296     -32.377  75.194  46.976  1.00  0.00           C  
ATOM   1120  CE2 TYR   296     -31.951  75.860  44.671  1.00  0.00           C  
ATOM   1121  CZ  TYR   296     -32.568  76.089  45.918  1.00  0.00           C  
ATOM   1122  OH  TYR   296     -33.372  77.189  46.124  1.00  0.00           O  
ATOM   1123  N   GLU   297     -31.271  71.714  42.800  1.00 67.11           N  
ATOM   1124  CA  GLU   297     -31.973  71.915  41.542  1.00 66.19           C  
ATOM   1125  C   GLU   297     -32.812  70.685  41.167  1.00 61.39           C  
ATOM   1126  O   GLU   297     -33.976  70.826  40.799  1.00 58.49           O  
ATOM   1127  CB  GLU   297     -30.975  72.273  40.431  1.00 69.75           C  
ATOM   1128  CG  GLU   297     -31.640  72.563  39.084  1.00  0.00           C  
ATOM   1129  CD  GLU   297     -30.548  72.935  38.091  1.00  0.00           C  
ATOM   1130  OE1 GLU   297     -29.356  72.944  38.499  1.00  0.00           O  
ATOM   1131  OE2 GLU   297     -30.892  73.216  36.912  1.00  0.00           O  
ATOM   1132  N   ARG   298     -32.229  69.490  41.286  1.00 58.71           N  
ATOM   1133  CA  ARG   298     -32.937  68.228  40.998  1.00 58.44           C  
ATOM   1134  C   ARG   298     -34.327  68.153  41.644  1.00 56.88           C  
ATOM   1135  O   ARG   298     -35.327  67.944  40.953  1.00 56.94           O  
ATOM   1136  CB  ARG   298     -32.105  67.016  41.434  1.00 56.55           C  
ATOM   1137  CG  ARG   298     -31.069  66.550  40.425  1.00  0.00           C  
ATOM   1138  CD  ARG   298     -30.258  65.372  40.962  1.00  0.00           C  
ATOM   1139  NE  ARG   298     -30.912  64.080  40.741  1.00  0.00           N  
ATOM   1140  CZ  ARG   298     -30.542  62.931  41.308  1.00  0.00           C  
ATOM   1141  NH1 ARG   298     -31.202  61.812  41.034  1.00  0.00           N  
ATOM   1142  NH2 ARG   298     -29.519  62.894  42.152  1.00  0.00           N  
ATOM   1143  N   ALA   299     -34.372  68.344  42.963  1.00 54.33           N  
ATOM   1144  CA  ALA   299     -35.601  68.240  43.757  1.00 51.92           C  
ATOM   1145  C   ALA   299     -36.660  69.300  43.420  1.00 51.20           C  
ATOM   1146  O   ALA   299     -37.858  68.991  43.357  1.00 52.58           O  
ATOM   1147  CB  ALA   299     -35.277  68.248  45.275  1.00 53.16           C  
ATOM   1148  N   LEU   300     -36.232  70.543  43.210  1.00 48.80           N  
ATOM   1149  CA  LEU   300     -37.192  71.621  42.965  1.00 47.17           C  
ATOM   1150  C   LEU   300     -37.705  71.580  41.527  1.00 44.29           C  
ATOM   1151  O   LEU   300     -38.771  72.111  41.223  1.00 41.32           O  
ATOM   1152  CB  LEU   300     -36.624  73.000  43.347  1.00 46.98           C  
ATOM   1153  CG  LEU   300     -36.336  73.148  44.842  1.00  0.00           C  
ATOM   1154  CD1 LEU   300     -35.682  74.469  45.246  1.00  0.00           C  
ATOM   1155  CD2 LEU   300     -37.564  73.069  45.748  1.00  0.00           C  
ATOM   1156  N   VAL   301     -36.943  70.936  40.652  1.00 43.53           N  
ATOM   1157  CA  VAL   301     -37.416  70.622  39.306  1.00 43.53           C  
ATOM   1158  C   VAL   301     -38.615  69.670  39.386  1.00 44.50           C  
ATOM   1159  O   VAL   301     -39.624  69.884  38.714  1.00 44.68           O  
ATOM   1160  CB  VAL   301     -36.292  70.027  38.431  1.00 43.28           C  
ATOM   1161  CG1 VAL   301     -36.783  69.502  37.081  1.00  0.00           C  
ATOM   1162  CG2 VAL   301     -35.187  71.030  38.092  1.00  0.00           C  
ATOM   1163  N   LEU   302     -38.506  68.646  40.234  1.00 46.88           N  
ATOM   1164  CA  LEU   302     -39.575  67.662  40.421  1.00 49.10           C  
ATOM   1165  C   LEU   302     -40.838  68.263  41.048  1.00 52.39           C  
ATOM   1166  O   LEU   302     -41.935  68.110  40.500  1.00 56.37           O  
ATOM   1167  CB  LEU   302     -39.097  66.429  41.226  1.00 50.98           C  
ATOM   1168  CG  LEU   302     -38.109  65.546  40.461  1.00  0.00           C  
ATOM   1169  CD1 LEU   302     -37.474  64.425  41.282  1.00  0.00           C  
ATOM   1170  CD2 LEU   302     -38.697  64.814  39.256  1.00  0.00           C  
ATOM   1171  N   ALA   303     -40.699  68.955  42.176  1.00 53.34           N  
ATOM   1172  CA  ALA   303     -41.891  69.465  42.866  1.00 53.03           C  
ATOM   1173  C   ALA   303     -42.499  70.677  42.147  1.00 52.07           C  
ATOM   1174  O   ALA   303     -43.672  71.007  42.362  1.00 53.31           O  
ATOM   1175  CB  ALA   303     -41.689  69.668  44.404  1.00 55.35           C  
ATOM   1176  N   VAL   304     -41.714  71.312  41.274  1.00 51.37           N  
ATOM   1177  CA  VAL   304     -42.236  72.383  40.414  1.00 50.87           C  
ATOM   1178  C   VAL   304     -43.085  71.786  39.302  1.00 50.65           C  
ATOM   1179  O   VAL   304     -44.182  72.280  39.035  1.00 49.83           O  
ATOM   1180  CB  VAL   304     -41.132  73.302  39.837  1.00 50.79           C  
ATOM   1181  CG1 VAL   304     -41.650  74.300  38.799  1.00  0.00           C  
ATOM   1182  CG2 VAL   304     -40.432  74.154  40.897  1.00  0.00           C  
ATOM   1183  N   GLN   305     -42.588  70.724  38.662  1.00 49.52           N  
ATOM   1184  CA  GLN   305     -43.411  69.988  37.707  1.00 48.23           C  
ATOM   1185  C   GLN   305     -44.762  69.728  38.362  1.00 47.95           C  
ATOM   1186  O   GLN   305     -45.791  70.181  37.856  1.00 47.74           O  
ATOM   1187  CB  GLN   305     -42.755  68.681  37.245  1.00 47.47           C  
ATOM   1188  CG  GLN   305     -43.563  67.970  36.166  1.00  0.00           C  
ATOM   1189  CD  GLN   305     -42.812  66.841  35.483  1.00  0.00           C  
ATOM   1190  OE1 GLN   305     -41.992  67.072  34.597  1.00  0.00           O  
ATOM   1191  NE2 GLN   305     -43.109  65.608  35.879  1.00  0.00           N  
ATOM   1192  N   GLY   306     -44.743  69.046  39.509  1.00 47.20           N  
ATOM   1193  CA  GLY   306     -45.948  68.826  40.315  1.00 45.04           C  
ATOM   1194  C   GLY   306     -46.741  70.116  40.490  1.00 45.26           C  
ATOM   1195  O   GLY   306     -47.915  70.174  40.138  1.00 44.05           O  
ATOM   1196  N   VAL   307     -46.083  71.161  40.996  1.00 48.64           N  
ATOM   1197  CA  VAL   307     -46.733  72.463  41.197  1.00 47.41           C  
ATOM   1198  C   VAL   307     -47.359  73.069  39.918  1.00 47.87           C  
ATOM   1199  O   VAL   307     -48.559  73.365  39.901  1.00 47.26           O  
ATOM   1200  CB  VAL   307     -45.807  73.444  41.962  1.00 48.33           C  
ATOM   1201  CG1 VAL   307     -46.361  74.868  42.044  1.00  0.00           C  
ATOM   1202  CG2 VAL   307     -45.546  73.032  43.412  1.00  0.00           C  
ATOM   1203  N   PHE   308     -46.572  73.223  38.851  1.00 48.05           N  
ATOM   1204  CA  PHE   308     -47.071  73.872  37.629  1.00 48.76           C  
ATOM   1205  C   PHE   308     -48.086  73.022  36.875  1.00 48.37           C  
ATOM   1206  O   PHE   308     -49.110  73.542  36.430  1.00 51.59           O  
ATOM   1207  CB  PHE   308     -45.932  74.323  36.693  1.00 51.14           C  
ATOM   1208  CG  PHE   308     -45.345  75.566  37.268  1.00  0.00           C  
ATOM   1209  CD1 PHE   308     -44.138  75.555  38.002  1.00  0.00           C  
ATOM   1210  CD2 PHE   308     -45.998  76.799  37.085  1.00  0.00           C  
ATOM   1211  CE1 PHE   308     -43.582  76.749  38.544  1.00  0.00           C  
ATOM   1212  CE2 PHE   308     -45.463  78.011  37.618  1.00  0.00           C  
ATOM   1213  CZ  PHE   308     -44.249  77.983  38.353  1.00  0.00           C  
ATOM   1214  N   PHE   309     -47.811  71.724  36.740  1.00 45.93           N  
ATOM   1215  CA  PHE   309     -48.724  70.816  36.045  1.00 44.76           C  
ATOM   1216  C   PHE   309     -50.182  71.060  36.438  1.00 45.89           C  
ATOM   1217  O   PHE   309     -50.985  71.519  35.618  1.00 45.96           O  
ATOM   1218  CB  PHE   309     -48.350  69.336  36.260  1.00 44.63           C  
ATOM   1219  CG  PHE   309     -49.282  68.514  35.438  1.00  0.00           C  
ATOM   1220  CD1 PHE   309     -49.098  68.337  34.048  1.00  0.00           C  
ATOM   1221  CD2 PHE   309     -50.385  67.887  36.045  1.00  0.00           C  
ATOM   1222  CE1 PHE   309     -49.993  67.546  33.271  1.00  0.00           C  
ATOM   1223  CE2 PHE   309     -51.297  67.089  35.290  1.00  0.00           C  
ATOM   1224  CZ  PHE   309     -51.099  66.920  33.895  1.00  0.00           C  
ATOM   1225  N   ASN   310     -50.510  70.754  37.693  1.00 48.55           N  
ATOM   1226  CA  ASN   310     -51.861  70.939  38.225  1.00 51.38           C  
ATOM   1227  C   ASN   310     -52.400  72.364  38.035  1.00 53.17           C  
ATOM   1228  O   ASN   310     -53.583  72.537  37.727  1.00 58.07           O  
ATOM   1229  CB  ASN   310     -51.924  70.503  39.696  1.00 54.56           C  
ATOM   1230  CG  ASN   310     -51.867  68.983  39.739  1.00  0.00           C  
ATOM   1231  OD1 ASN   310     -52.073  68.312  38.728  1.00  0.00           O  
ATOM   1232  ND2 ASN   310     -51.583  68.356  40.912  1.00  0.00           N  
ATOM   1233  N   ALA   311     -51.548  73.379  38.200  1.00 52.40           N  
ATOM   1234  CA  ALA   311     -51.972  74.755  37.929  1.00 50.64           C  
ATOM   1235  C   ALA   311     -52.417  74.918  36.478  1.00 51.23           C  
ATOM   1236  O   ALA   311     -53.519  75.409  36.213  1.00 50.84           O  
ATOM   1237  CB  ALA   311     -50.884  75.785  38.272  1.00 49.62           C  
ATOM   1238  N   TYR   312     -51.561  74.497  35.548  1.00 51.55           N  
ATOM   1239  CA  TYR   312     -51.861  74.597  34.118  1.00 52.29           C  
ATOM   1240  C   TYR   312     -53.007  73.670  33.702  1.00 52.14           C  
ATOM   1241  O   TYR   312     -53.718  73.952  32.736  1.00 52.77           O  
ATOM   1242  CB  TYR   312     -50.603  74.336  33.283  1.00 53.69           C  
ATOM   1243  CG  TYR   312     -49.674  75.480  33.503  1.00  0.00           C  
ATOM   1244  CD1 TYR   312     -50.148  76.660  34.091  1.00  0.00           C  
ATOM   1245  CD2 TYR   312     -48.311  75.406  33.138  1.00  0.00           C  
ATOM   1246  CE1 TYR   312     -49.299  77.761  34.318  1.00  0.00           C  
ATOM   1247  CE2 TYR   312     -47.435  76.517  33.362  1.00  0.00           C  
ATOM   1248  CZ  TYR   312     -47.950  77.688  33.955  1.00  0.00           C  
ATOM   1249  OH  TYR   312     -47.146  78.783  34.185  1.00  0.00           O  
ATOM   1250  N   PHE   313     -53.187  72.582  34.450  1.00 49.98           N  
ATOM   1251  CA  PHE   313     -54.298  71.650  34.241  1.00 50.14           C  
ATOM   1252  C   PHE   313     -55.655  72.285  34.564  1.00 49.62           C  
ATOM   1253  O   PHE   313     -56.544  72.283  33.719  1.00 49.17           O  
ATOM   1254  CB  PHE   313     -54.083  70.363  35.058  1.00 51.68           C  
ATOM   1255  CG  PHE   313     -55.258  69.479  34.819  1.00  0.00           C  
ATOM   1256  CD1 PHE   313     -55.391  68.713  33.639  1.00  0.00           C  
ATOM   1257  CD2 PHE   313     -56.277  69.389  35.785  1.00  0.00           C  
ATOM   1258  CE1 PHE   313     -56.517  67.867  33.420  1.00  0.00           C  
ATOM   1259  CE2 PHE   313     -57.415  68.549  35.591  1.00  0.00           C  
ATOM   1260  CZ  PHE   313     -57.535  67.786  34.401  1.00  0.00           C  
ATOM   1261  N   LEU   314     -55.809  72.845  35.767  1.00 48.68           N  
ATOM   1262  CA  LEU   314     -57.082  73.464  36.157  1.00 48.18           C  
ATOM   1263  C   LEU   314     -57.372  74.776  35.422  1.00 49.06           C  
ATOM   1264  O   LEU   314     -58.530  75.181  35.311  1.00 52.10           O  
ATOM   1265  CB  LEU   314     -57.216  73.686  37.689  1.00 48.70           C  
ATOM   1266  CG  LEU   314     -57.286  72.384  38.490  1.00  0.00           C  
ATOM   1267  CD1 LEU   314     -57.300  72.560  40.008  1.00  0.00           C  
ATOM   1268  CD2 LEU   314     -58.521  71.526  38.221  1.00  0.00           C  
ATOM   1269  N   GLY   315     -56.325  75.433  34.929  1.00 48.79           N  
ATOM   1270  CA  GLY   315     -56.467  76.723  34.256  1.00 47.61           C  
ATOM   1271  C   GLY   315     -56.917  76.562  32.811  1.00 48.99           C  
ATOM   1272  O   GLY   315     -57.757  77.336  32.332  1.00 48.72           O  
ATOM   1273  N   TYR   316     -56.362  75.562  32.118  1.00 47.78           N  
ATOM   1274  CA  TYR   316     -56.680  75.345  30.703  1.00 47.19           C  
ATOM   1275  C   TYR   316     -58.119  74.904  30.480  1.00 47.49           C  
ATOM   1276  O   TYR   316     -58.696  75.180  29.436  1.00 46.41           O  
ATOM   1277  CB  TYR   316     -55.730  74.334  30.062  1.00 49.36           C  
ATOM   1278  CG  TYR   316     -55.644  74.472  28.558  1.00  0.00           C  
ATOM   1279  CD1 TYR   316     -56.557  73.818  27.716  1.00  0.00           C  
ATOM   1280  CD2 TYR   316     -54.656  75.259  27.974  1.00  0.00           C  
ATOM   1281  CE1 TYR   316     -56.486  73.951  26.337  1.00  0.00           C  
ATOM   1282  CE2 TYR   316     -54.574  75.396  26.598  1.00  0.00           C  
ATOM   1283  CZ  TYR   316     -55.486  74.743  25.783  1.00  0.00           C  
ATOM   1284  OH  TYR   316     -55.390  74.882  24.412  1.00  0.00           O  
ATOM   1285  N   ILE   317     -58.689  74.202  31.456  1.00 47.66           N  
ATOM   1286  CA  ILE   317     -60.081  73.785  31.366  1.00 46.92           C  
ATOM   1287  C   ILE   317     -61.002  74.991  31.574  1.00 48.26           C  
ATOM   1288  O   ILE   317     -62.093  75.049  31.001  1.00 49.39           O  
ATOM   1289  CB  ILE   317     -60.423  72.651  32.365  1.00 45.95           C  
ATOM   1290  CG1 ILE   317     -59.735  71.315  32.036  1.00  0.00           C  
ATOM   1291  CG2 ILE   317     -61.924  72.324  32.431  1.00  0.00           C  
ATOM   1292  CD1 ILE   317     -59.854  70.278  33.151  1.00  0.00           C  
ATOM   1293  N   VAL   318     -60.555  75.958  32.373  1.00 49.20           N  
ATOM   1294  CA  VAL   318     -61.379  77.137  32.689  1.00 50.44           C  
ATOM   1295  C   VAL   318     -61.209  78.279  31.684  1.00 52.18           C  
ATOM   1296  O   VAL   318     -62.195  78.844  31.200  1.00 53.29           O  
ATOM   1297  CB  VAL   318     -61.150  77.645  34.133  1.00 48.18           C  
ATOM   1298  CG1 VAL   318     -61.922  78.925  34.459  1.00  0.00           C  
ATOM   1299  CG2 VAL   318     -61.570  76.640  35.207  1.00  0.00           C  
ATOM   1300  N   SER   319     -59.961  78.619  31.380  1.00 52.02           N  
ATOM   1301  CA  SER   319     -59.671  79.652  30.397  1.00 50.86           C  
ATOM   1302  C   SER   319     -58.433  79.257  29.589  1.00 48.87           C  
ATOM   1303  O   SER   319     -57.313  79.606  29.963  1.00 51.92           O  
ATOM   1304  CB  SER   319     -59.486  81.018  31.082  1.00 51.99           C  
ATOM   1305  OG  SER   319     -59.847  82.090  30.220  1.00  0.00           O  
ATOM   1306  N   PRO   320     -58.624  78.502  28.489  1.00 44.66           N  
ATOM   1307  CA  PRO   320     -57.482  78.184  27.629  1.00 43.65           C  
ATOM   1308  C   PRO   320     -56.851  79.463  27.097  1.00 44.39           C  
ATOM   1309  O   PRO   320     -55.692  79.463  26.673  1.00 43.46           O  
ATOM   1310  CB  PRO   320     -58.104  77.389  26.470  1.00 42.71           C  
ATOM   1311  CG  PRO   320     -59.419  76.916  26.964  1.00  0.00           C  
ATOM   1312  CD  PRO   320     -59.877  77.884  28.019  1.00  0.00           C  
ATOM   1313  N   LYS   321     -57.636  80.537  27.113  1.00 46.66           N  
ATOM   1314  CA  LYS   321     -57.188  81.856  26.694  1.00 47.26           C  
ATOM   1315  C   LYS   321     -56.051  82.321  27.591  1.00 47.33           C  
ATOM   1316  O   LYS   321     -54.948  82.603  27.117  1.00 51.38           O  
ATOM   1317  CB  LYS   321     -58.344  82.858  26.766  1.00 45.84           C  
ATOM   1318  CG  LYS   321     -57.952  84.273  26.337  1.00  0.00           C  
ATOM   1319  CD  LYS   321     -59.114  85.268  26.373  1.00  0.00           C  
ATOM   1320  CE  LYS   321     -58.718  86.687  25.961  1.00  0.00           C  
ATOM   1321  NZ  LYS   321     -59.890  87.587  26.054  1.00  0.00           N  
ATOM   1322  N   PHE   322     -56.344  82.390  28.887  1.00 45.97           N  
ATOM   1323  CA  PHE   322     -55.385  82.783  29.900  1.00 45.39           C  
ATOM   1324  C   PHE   322     -54.061  82.077  29.656  1.00 45.17           C  
ATOM   1325  O   PHE   322     -53.042  82.743  29.459  1.00 46.66           O  
ATOM   1326  CB  PHE   322     -55.947  82.486  31.301  1.00 46.07           C  
ATOM   1327  CG  PHE   322     -54.958  82.676  32.416  1.00  0.00           C  
ATOM   1328  CD1 PHE   322     -54.714  83.944  32.941  1.00  0.00           C  
ATOM   1329  CD2 PHE   322     -54.279  81.582  32.957  1.00  0.00           C  
ATOM   1330  CE1 PHE   322     -53.798  84.124  33.975  1.00  0.00           C  
ATOM   1331  CE2 PHE   322     -53.365  81.752  33.990  1.00  0.00           C  
ATOM   1332  CZ  PHE   322     -53.122  83.029  34.500  1.00  0.00           C  
ATOM   1333  N   ALA   323     -54.094  80.740  29.623  1.00 43.49           N  
ATOM   1334  CA  ALA   323     -52.884  79.914  29.462  1.00 42.07           C  
ATOM   1335  C   ALA   323     -52.081  80.273  28.211  1.00 41.08           C  
ATOM   1336  O   ALA   323     -50.843  80.282  28.240  1.00 41.99           O  
ATOM   1337  CB  ALA   323     -53.198  78.392  29.463  1.00 42.88           C  
ATOM   1338  N   HIS   324     -52.779  80.564  27.117  1.00 36.97           N  
ATOM   1339  CA  HIS   324     -52.105  80.874  25.871  1.00 35.75           C  
ATOM   1340  C   HIS   324     -51.569  82.295  25.913  1.00 37.28           C  
ATOM   1341  O   HIS   324     -50.606  82.624  25.211  1.00 37.01           O  
ATOM   1342  CB  HIS   324     -53.045  80.710  24.684  1.00 34.72           C  
ATOM   1343  CG  HIS   324     -53.300  79.291  24.295  1.00  0.00           C  
ATOM   1344  ND1 HIS   324     -52.321  78.475  23.772  1.00  0.00           N  
ATOM   1345  CD2 HIS   324     -54.434  78.553  24.313  1.00  0.00           C  
ATOM   1346  CE1 HIS   324     -52.836  77.289  23.501  1.00  0.00           C  
ATOM   1347  NE2 HIS   324     -54.119  77.313  23.812  1.00  0.00           N  
ATOM   1348  N   ARG   325     -52.214  83.144  26.712  1.00 37.63           N  
ATOM   1349  CA  ARG   325     -51.728  84.502  26.917  1.00 38.84           C  
ATOM   1350  C   ARG   325     -50.530  84.486  27.875  1.00 39.23           C  
ATOM   1351  O   ARG   325     -49.544  85.193  27.657  1.00 39.64           O  
ATOM   1352  CB  ARG   325     -52.845  85.417  27.432  1.00 39.28           C  
ATOM   1353  CG  ARG   325     -52.501  86.901  27.387  1.00  0.00           C  
ATOM   1354  CD  ARG   325     -52.331  87.400  25.960  1.00  0.00           C  
ATOM   1355  NE  ARG   325     -53.628  87.635  25.343  1.00  0.00           N  
ATOM   1356  CZ  ARG   325     -53.877  87.563  24.042  1.00  0.00           C  
ATOM   1357  NH1 ARG   325     -52.913  87.241  23.191  1.00  0.00           N  
ATOM   1358  NH2 ARG   325     -55.099  87.806  23.597  1.00  0.00           N  
ATOM   1359  N   VAL   326     -50.630  83.666  28.921  1.00 37.17           N  
ATOM   1360  CA  VAL   326     -49.538  83.419  29.851  1.00 38.09           C  
ATOM   1361  C   VAL   326     -48.283  82.994  29.081  1.00 38.59           C  
ATOM   1362  O   VAL   326     -47.326  83.765  28.996  1.00 43.00           O  
ATOM   1363  CB  VAL   326     -49.968  82.351  30.860  1.00 39.66           C  
ATOM   1364  CG1 VAL   326     -48.828  81.865  31.757  1.00  0.00           C  
ATOM   1365  CG2 VAL   326     -51.060  82.825  31.822  1.00  0.00           C  
ATOM   1366  N   VAL   327     -48.300  81.794  28.497  1.00 36.33           N  
ATOM   1367  CA  VAL   327     -47.205  81.309  27.646  1.00 34.97           C  
ATOM   1368  C   VAL   327     -46.744  82.380  26.635  1.00 35.16           C  
ATOM   1369  O   VAL   327     -45.542  82.572  26.431  1.00 35.33           O  
ATOM   1370  CB  VAL   327     -47.576  79.971  26.944  1.00 35.85           C  
ATOM   1371  CG1 VAL   327     -46.419  79.430  26.111  1.00  0.00           C  
ATOM   1372  CG2 VAL   327     -47.948  78.924  27.975  1.00  0.00           C  
ATOM   1373  N   GLY   328     -47.695  83.093  26.032  1.00 34.25           N  
ATOM   1374  CA  GLY   328     -47.384  84.246  25.193  1.00 33.13           C  
ATOM   1375  C   GLY   328     -46.344  85.190  25.791  1.00 34.60           C  
ATOM   1376  O   GLY   328     -45.395  85.606  25.104  1.00 33.90           O  
ATOM   1377  N   TYR   329     -46.510  85.529  27.070  1.00 34.28           N  
ATOM   1378  CA  TYR   329     -45.600  86.481  27.728  1.00 34.90           C  
ATOM   1379  C   TYR   329     -44.331  85.823  28.268  1.00 35.53           C  
ATOM   1380  O   TYR   329     -43.296  86.488  28.386  1.00 34.25           O  
ATOM   1381  CB  TYR   329     -46.302  87.278  28.833  1.00 34.49           C  
ATOM   1382  CG  TYR   329     -47.449  88.157  28.365  1.00  0.00           C  
ATOM   1383  CD1 TYR   329     -47.227  89.245  27.509  1.00  0.00           C  
ATOM   1384  CD2 TYR   329     -48.750  87.923  28.808  1.00  0.00           C  
ATOM   1385  CE1 TYR   329     -48.275  90.050  27.090  1.00  0.00           C  
ATOM   1386  CE2 TYR   329     -49.802  88.730  28.398  1.00  0.00           C  
ATOM   1387  CZ  TYR   329     -49.566  89.790  27.534  1.00  0.00           C  
ATOM   1388  OH  TYR   329     -50.623  90.593  27.122  1.00  0.00           O  
ATOM   1389  N   LEU   330     -44.408  84.525  28.594  1.00 35.48           N  
ATOM   1390  CA  LEU   330     -43.211  83.763  28.948  1.00 34.23           C  
ATOM   1391  C   LEU   330     -42.232  83.844  27.792  1.00 33.69           C  
ATOM   1392  O   LEU   330     -41.053  84.161  27.978  1.00 33.98           O  
ATOM   1393  CB  LEU   330     -43.537  82.291  29.226  1.00 36.29           C  
ATOM   1394  CG  LEU   330     -44.173  81.811  30.539  1.00  0.00           C  
ATOM   1395  CD1 LEU   330     -44.107  80.299  30.556  1.00  0.00           C  
ATOM   1396  CD2 LEU   330     -43.494  82.377  31.779  1.00  0.00           C  
ATOM   1397  N   GLU   331     -42.747  83.581  26.593  1.00 32.94           N  
ATOM   1398  CA  GLU   331     -41.955  83.577  25.366  1.00 32.08           C  
ATOM   1399  C   GLU   331     -41.391  84.955  24.987  1.00 32.61           C  
ATOM   1400  O   GLU   331     -40.338  85.040  24.359  1.00 32.76           O  
ATOM   1401  CB  GLU   331     -42.764  82.982  24.206  1.00 31.49           C  
ATOM   1402  CG  GLU   331     -43.219  81.535  24.410  1.00  0.00           C  
ATOM   1403  CD  GLU   331     -42.078  80.545  24.648  1.00  0.00           C  
ATOM   1404  OE1 GLU   331     -40.905  80.843  24.327  1.00  0.00           O  
ATOM   1405  OE2 GLU   331     -42.350  79.444  25.153  1.00  0.00           O  
ATOM   1406  N   GLU   332     -42.095  86.025  25.348  1.00 32.85           N  
ATOM   1407  CA  GLU   332     -41.535  87.364  25.212  1.00 34.47           C  
ATOM   1408  C   GLU   332     -40.260  87.390  26.023  1.00 35.20           C  
ATOM   1409  O   GLU   332     -39.186  87.699  25.508  1.00 38.06           O  
ATOM   1410  CB  GLU   332     -42.516  88.443  25.707  1.00 33.75           C  
ATOM   1411  CG  GLU   332     -43.449  88.967  24.627  1.00  0.00           C  
ATOM   1412  CD  GLU   332     -44.525  89.906  25.153  1.00  0.00           C  
ATOM   1413  OE1 GLU   332     -45.696  89.775  24.716  1.00  0.00           O  
ATOM   1414  OE2 GLU   332     -44.206  90.787  25.984  1.00  0.00           O  
ATOM   1415  N   GLU   333     -40.396  86.991  27.284  1.00 36.19           N  
ATOM   1416  CA  GLU   333     -39.318  87.001  28.262  1.00 35.10           C  
ATOM   1417  C   GLU   333     -38.146  86.072  27.958  1.00 33.92           C  
ATOM   1418  O   GLU   333     -36.991  86.427  28.222  1.00 34.24           O  
ATOM   1419  CB  GLU   333     -39.890  86.710  29.656  1.00 35.96           C  
ATOM   1420  CG  GLU   333     -40.770  87.827  30.200  1.00  0.00           C  
ATOM   1421  CD  GLU   333     -40.052  89.171  30.258  1.00  0.00           C  
ATOM   1422  OE1 GLU   333     -38.816  89.194  30.473  1.00  0.00           O  
ATOM   1423  OE2 GLU   333     -40.721  90.212  30.090  1.00  0.00           O  
ATOM   1424  N   ALA   334     -38.434  84.890  27.417  1.00 33.65           N  
ATOM   1425  CA  ALA   334     -37.382  83.911  27.121  1.00 33.87           C  
ATOM   1426  C   ALA   334     -36.470  84.444  26.027  1.00 36.06           C  
ATOM   1427  O   ALA   334     -35.241  84.246  26.072  1.00 36.65           O  
ATOM   1428  CB  ALA   334     -37.986  82.577  26.708  1.00 34.00           C  
ATOM   1429  N   ILE   335     -37.088  85.121  25.055  1.00 33.94           N  
ATOM   1430  CA  ILE   335     -36.386  85.746  23.946  1.00 34.43           C  
ATOM   1431  C   ILE   335     -35.428  86.846  24.440  1.00 35.39           C  
ATOM   1432  O   ILE   335     -34.254  86.886  24.027  1.00 32.46           O  
ATOM   1433  CB  ILE   335     -37.391  86.306  22.903  1.00 35.21           C  
ATOM   1434  CG1 ILE   335     -38.180  85.213  22.163  1.00  0.00           C  
ATOM   1435  CG2 ILE   335     -36.725  87.140  21.796  1.00  0.00           C  
ATOM   1436  CD1 ILE   335     -39.351  85.755  21.344  1.00  0.00           C  
ATOM   1437  N   HIS   336     -35.939  87.722  25.313  1.00 34.97           N  
ATOM   1438  CA  HIS   336     -35.146  88.807  25.904  1.00 34.04           C  
ATOM   1439  C   HIS   336     -33.955  88.203  26.626  1.00 36.24           C  
ATOM   1440  O   HIS   336     -32.810  88.603  26.390  1.00 38.86           O  
ATOM   1441  CB  HIS   336     -35.953  89.697  26.881  1.00 33.22           C  
ATOM   1442  CG  HIS   336     -35.120  90.767  27.523  1.00  0.00           C  
ATOM   1443  ND1 HIS   336     -34.686  91.903  26.870  1.00  0.00           N  
ATOM   1444  CD2 HIS   336     -34.635  90.877  28.782  1.00  0.00           C  
ATOM   1445  CE1 HIS   336     -33.990  92.652  27.670  1.00  0.00           C  
ATOM   1446  NE2 HIS   336     -33.937  92.058  28.846  1.00  0.00           N  
ATOM   1447  N   SER   337     -34.227  87.215  27.475  1.00 34.54           N  
ATOM   1448  CA  SER   337     -33.185  86.540  28.232  1.00 34.97           C  
ATOM   1449  C   SER   337     -32.113  85.988  27.293  1.00 34.56           C  
ATOM   1450  O   SER   337     -30.917  86.199  27.504  1.00 35.67           O  
ATOM   1451  CB  SER   337     -33.792  85.408  29.091  1.00 37.13           C  
ATOM   1452  OG  SER   337     -32.767  84.739  29.812  1.00  0.00           O  
ATOM   1453  N   TYR   338     -32.549  85.299  26.247  1.00 34.15           N  
ATOM   1454  CA  TYR   338     -31.632  84.671  25.307  1.00 33.78           C  
ATOM   1455  C   TYR   338     -30.809  85.651  24.478  1.00 34.82           C  
ATOM   1456  O   TYR   338     -29.642  85.382  24.181  1.00 36.31           O  
ATOM   1457  CB  TYR   338     -32.380  83.688  24.406  1.00 35.78           C  
ATOM   1458  CG  TYR   338     -32.654  82.334  25.054  1.00  0.00           C  
ATOM   1459  CD1 TYR   338     -31.634  81.630  25.718  1.00  0.00           C  
ATOM   1460  CD2 TYR   338     -33.922  81.750  24.991  1.00  0.00           C  
ATOM   1461  CE1 TYR   338     -31.874  80.400  26.304  1.00  0.00           C  
ATOM   1462  CE2 TYR   338     -34.172  80.509  25.577  1.00  0.00           C  
ATOM   1463  CZ  TYR   338     -33.144  79.841  26.230  1.00  0.00           C  
ATOM   1464  OH  TYR   338     -33.381  78.618  26.811  1.00  0.00           O  
ATOM   1465  N   THR   339     -31.394  86.785  24.101  1.00 35.94           N  
ATOM   1466  CA  THR   339     -30.633  87.775  23.336  1.00 34.88           C  
ATOM   1467  C   THR   339     -29.577  88.410  24.234  1.00 36.08           C  
ATOM   1468  O   THR   339     -28.425  88.564  23.817  1.00 36.77           O  
ATOM   1469  CB  THR   339     -31.512  88.823  22.602  1.00 34.97           C  
ATOM   1470  OG1 THR   339     -30.709  89.951  22.214  1.00  0.00           O  
ATOM   1471  CG2 THR   339     -32.635  89.308  23.469  1.00  0.00           C  
ATOM   1472  N   GLU   340     -29.967  88.736  25.471  1.00 34.90           N  
ATOM   1473  CA  GLU   340     -29.040  89.206  26.498  1.00 32.25           C  
ATOM   1474  C   GLU   340     -27.801  88.327  26.590  1.00 35.84           C  
ATOM   1475  O   GLU   340     -26.683  88.835  26.804  1.00 36.17           O  
ATOM   1476  CB  GLU   340     -29.742  89.259  27.858  1.00  0.00           O  
ATOM   1477  CG  GLU   340     -28.855  89.798  28.982  1.00  0.00           C  
ATOM   1478  CD  GLU   340     -29.690  89.858  30.253  1.00  0.00           C  
ATOM   1479  OE1 GLU   340     -30.898  89.505  30.184  1.00  0.00           O  
ATOM   1480  OE2 GLU   340     -29.132  90.257  31.309  1.00  0.00           O  
ATOM   1481  N   PHE   341     -27.996  87.014  26.421  1.00 33.35           N  
ATOM   1482  CA  PHE   341     -26.893  86.063  26.406  1.00 33.83           C  
ATOM   1483  C   PHE   341     -26.049  86.221  25.130  1.00 34.82           C  
ATOM   1484  O   PHE   341     -24.820  86.155  25.193  1.00 35.44           O  
ATOM   1485  CB  PHE   341     -27.393  84.594  26.577  1.00 33.75           C  
ATOM   1486  CG  PHE   341     -26.195  83.709  26.565  1.00  0.00           C  
ATOM   1487  CD1 PHE   341     -25.351  83.576  27.691  1.00  0.00           C  
ATOM   1488  CD2 PHE   341     -25.877  82.973  25.409  1.00  0.00           C  
ATOM   1489  CE1 PHE   341     -24.209  82.723  27.672  1.00  0.00           C  
ATOM   1490  CE2 PHE   341     -24.739  82.112  25.363  1.00  0.00           C  
ATOM   1491  CZ  PHE   341     -23.901  81.989  26.501  1.00  0.00           C  
ATOM   1492  N   LEU   342     -26.700  86.426  23.982  1.00 35.19           N  
ATOM   1493  CA  LEU   342     -25.979  86.552  22.696  1.00 35.88           C  
ATOM   1494  C   LEU   342     -25.150  87.832  22.711  1.00 37.57           C  
ATOM   1495  O   LEU   342     -23.956  87.826  22.391  1.00 36.89           O  
ATOM   1496  CB  LEU   342     -26.951  86.565  21.510  1.00 35.23           C  
ATOM   1497  CG  LEU   342     -26.257  86.708  20.154  1.00  0.00           C  
ATOM   1498  CD1 LEU   342     -25.282  85.585  19.806  1.00  0.00           C  
ATOM   1499  CD2 LEU   342     -27.196  86.749  18.949  1.00  0.00           C  
ATOM   1500  N   ARG   343     -25.826  88.921  23.074  1.00 37.62           N  
ATOM   1501  CA  ARG   343     -25.228  90.184  23.452  1.00 38.81           C  
ATOM   1502  C   ARG   343     -23.999  89.948  24.332  1.00 38.07           C  
ATOM   1503  O   ARG   343     -22.892  90.376  23.990  1.00 38.47           O  
ATOM   1504  CB  ARG   343     -26.284  91.018  24.193  1.00 42.09           C  
ATOM   1505  CG  ARG   343     -26.180  92.524  24.023  1.00  0.00           C  
ATOM   1506  CD  ARG   343     -27.533  93.230  24.110  1.00  0.00           C  
ATOM   1507  NE  ARG   343     -27.438  94.568  23.500  1.00  0.00           N  
ATOM   1508  CZ  ARG   343     -28.342  95.112  22.684  1.00  0.00           C  
ATOM   1509  NH1 ARG   343     -29.462  94.464  22.359  1.00  0.00           N  
ATOM   1510  NH2 ARG   343     -28.118  96.316  22.188  1.00  0.00           N  
ATOM   1511  N   ASP   344     -24.184  89.229  25.439  1.00 37.95           N  
ATOM   1512  CA  ASP   344     -23.068  88.883  26.348  1.00 36.50           C  
ATOM   1513  C   ASP   344     -21.919  88.125  25.668  1.00 36.10           C  
ATOM   1514  O   ASP   344     -20.747  88.363  25.965  1.00 36.40           O  
ATOM   1515  CB  ASP   344     -23.573  88.124  27.563  1.00 34.77           C  
ATOM   1516  CG  ASP   344     -24.309  89.109  28.460  1.00  0.00           C  
ATOM   1517  OD1 ASP   344     -24.180  90.339  28.219  1.00  0.00           O  
ATOM   1518  OD2 ASP   344     -25.010  88.644  29.399  1.00  0.00           O  
ATOM   1519  N   LEU   345     -22.246  87.222  24.751  1.00 35.96           N  
ATOM   1520  CA  LEU   345     -21.208  86.573  23.954  1.00 35.89           C  
ATOM   1521  C   LEU   345     -20.431  87.623  23.145  1.00 38.75           C  
ATOM   1522  O   LEU   345     -19.206  87.694  23.235  1.00 39.63           O  
ATOM   1523  CB  LEU   345     -21.774  85.452  23.053  1.00 32.18           C  
ATOM   1524  CG  LEU   345     -20.711  84.765  22.193  1.00  0.00           C  
ATOM   1525  CD1 LEU   345     -19.608  84.054  22.976  1.00  0.00           C  
ATOM   1526  CD2 LEU   345     -21.240  83.678  21.259  1.00  0.00           C  
ATOM   1527  N   GLU   346     -21.152  88.452  22.394  1.00 40.59           N  
ATOM   1528  CA  GLU   346     -20.535  89.458  21.524  1.00 45.09           C  
ATOM   1529  C   GLU   346     -19.631  90.457  22.252  1.00 46.67           C  
ATOM   1530  O   GLU   346     -18.624  90.894  21.694  1.00 46.97           O  
ATOM   1531  CB  GLU   346     -21.603  90.180  20.695  1.00 44.02           C  
ATOM   1532  CG  GLU   346     -21.024  91.175  19.688  1.00  0.00           C  
ATOM   1533  CD  GLU   346     -22.176  91.740  18.869  1.00  0.00           C  
ATOM   1534  OE1 GLU   346     -23.337  91.316  19.111  1.00  0.00           O  
ATOM   1535  OE2 GLU   346     -21.909  92.602  17.989  1.00  0.00           O  
ATOM   1536  N   ALA   347     -19.992  90.799  23.490  1.00 48.06           N  
ATOM   1537  CA  ALA   347     -19.193  91.693  24.334  1.00 48.96           C  
ATOM   1538  C   ALA   347     -17.859  91.068  24.719  1.00 48.91           C  
ATOM   1539  O   ALA   347     -16.861  91.779  24.904  1.00 49.43           O  
ATOM   1540  CB  ALA   347     -19.929  92.017  25.627  1.00 49.76           C  
ATOM   1541  N   GLY   348     -17.865  89.744  24.861  1.00 47.11           N  
ATOM   1542  CA  GLY   348     -16.708  88.996  25.331  1.00 46.74           C  
ATOM   1543  C   GLY   348     -16.816  88.704  26.813  1.00 48.44           C  
ATOM   1544  O   GLY   348     -15.811  88.426  27.465  1.00 49.64           O  
ATOM   1545  N   ARG   349     -18.035  88.781  27.346  1.00 50.00           N  
ATOM   1546  CA  ARG   349     -18.284  88.486  28.754  1.00 54.23           C  
ATOM   1547  C   ARG   349     -18.599  87.002  28.978  1.00 56.80           C  
ATOM   1548  O   ARG   349     -18.177  86.401  29.977  1.00 56.55           O  
ATOM   1549  CB  ARG   349     -19.401  89.370  29.304  1.00 56.66           C  
ATOM   1550  CG  ARG   349     -19.126  89.836  30.725  1.00  0.00           C  
ATOM   1551  CD  ARG   349     -19.911  91.087  31.089  1.00  0.00           C  
ATOM   1552  NE  ARG   349     -21.196  90.771  31.715  1.00  0.00           N  
ATOM   1553  CZ  ARG   349     -22.387  90.991  31.163  1.00  0.00           C  
ATOM   1554  NH1 ARG   349     -23.493  90.666  31.822  1.00  0.00           N  
ATOM   1555  NH2 ARG   349     -22.481  91.541  29.958  1.00  0.00           N  
ATOM   1556  N   ILE   350     -19.349  86.419  28.049  1.00 56.17           N  
ATOM   1557  CA  ILE   350     -19.571  84.981  28.029  1.00 54.90           C  
ATOM   1558  C   ILE   350     -18.790  84.415  26.860  1.00 56.55           C  
ATOM   1559  O   ILE   350     -18.909  84.897  25.737  1.00 53.11           O  
ATOM   1560  CB  ILE   350     -21.065  84.658  27.923  1.00 53.74           C  
ATOM   1561  CG1 ILE   350     -21.885  85.147  29.129  1.00  0.00           C  
ATOM   1562  CG2 ILE   350     -21.361  83.152  27.819  1.00  0.00           C  
ATOM   1563  CD1 ILE   350     -23.395  85.036  28.924  1.00  0.00           C  
ATOM   1564  N   GLU   351     -16.738  78.164  27.374  1.00 94.85           N  
ATOM   1565  CA  GLU   351     -15.794  77.324  28.113  1.00 96.58           C  
ATOM   1566  C   GLU   351     -15.987  75.900  27.603  1.00 95.36           C  
ATOM   1567  O   GLU   351     -15.070  75.078  27.645  1.00 94.35           O  
ATOM   1568  CB  GLU   351     -16.026  77.361  29.641  1.00 96.43           C  
ATOM   1569  CG  GLU   351     -15.014  76.530  30.432  1.00  0.00           C  
ATOM   1570  CD  GLU   351     -15.321  76.700  31.913  1.00  0.00           C  
ATOM   1571  OE1 GLU   351     -16.290  77.438  32.235  1.00  0.00           O  
ATOM   1572  OE2 GLU   351     -14.589  76.095  32.742  1.00  0.00           O  
ATOM   1573  N   ASN   352     -17.200  75.632  27.122  1.00 94.91           N  
ATOM   1574  CA  ASN   352     -17.518  74.399  26.421  1.00 93.81           C  
ATOM   1575  C   ASN   352     -17.686  74.708  24.931  1.00 88.47           C  
ATOM   1576  O   ASN   352     -18.785  75.041  24.474  1.00 87.60           O  
ATOM   1577  CB  ASN   352     -18.790  73.768  27.004  1.00 95.43           C  
ATOM   1578  CG  ASN   352     -18.511  73.401  28.454  1.00  0.00           C  
ATOM   1579  OD1 ASN   352     -17.664  72.556  28.742  1.00  0.00           O  
ATOM   1580  ND2 ASN   352     -19.208  74.015  29.447  1.00  0.00           N  
ATOM   1581  N   VAL   353     -16.580  74.613  24.189  1.00 81.67           N  
ATOM   1582  CA  VAL   353     -16.583  74.785  22.730  1.00 78.73           C  
ATOM   1583  C   VAL   353     -17.286  73.619  22.037  1.00 73.62           C  
ATOM   1584  O   VAL   353     -17.431  73.585  20.808  1.00 71.47           O  
ATOM   1585  CB  VAL   353     -15.158  74.960  22.203  1.00 77.70           C  
ATOM   1586  CG1 VAL   353     -14.442  76.185  22.775  1.00  0.00           C  
ATOM   1587  CG2 VAL   353     -14.241  73.777  22.519  1.00  0.00           C  
ATOM   1588  N   PRO   354     -17.703  72.659  22.856  1.00 68.90           N  
ATOM   1589  CA  PRO   354     -18.654  71.649  22.459  1.00 64.33           C  
ATOM   1590  C   PRO   354     -20.023  72.348  22.379  1.00 61.51           C  
ATOM   1591  O   PRO   354     -20.539  72.895  23.373  1.00 58.48           O  
ATOM   1592  CB  PRO   354     -18.684  70.497  23.489  1.00 67.95           C  
ATOM   1593  CG  PRO   354     -17.432  70.430  24.366  1.00  0.00           C  
ATOM   1594  CD  PRO   354     -16.846  71.803  24.702  1.00  0.00           C  
ATOM   1595  N   ALA   355     -20.553  72.403  21.162  1.00 52.94           N  
ATOM   1596  CA  ALA   355     -21.981  72.456  20.949  1.00 46.95           C  
ATOM   1597  C   ALA   355     -22.363  70.972  20.960  1.00 46.93           C  
ATOM   1598  O   ALA   355     -21.733  70.165  20.264  1.00 44.55           O  
ATOM   1599  CB  ALA   355     -22.326  73.139  19.607  1.00 44.85           C  
ATOM   1600  N   PRO   356     -23.354  70.594  21.789  1.00 47.93           N  
ATOM   1601  CA  PRO   356     -23.685  69.175  21.985  1.00 48.54           C  
ATOM   1602  C   PRO   356     -24.152  68.451  20.721  1.00 49.35           C  
ATOM   1603  O   PRO   356     -24.720  69.071  19.813  1.00 50.23           O  
ATOM   1604  CB  PRO   356     -24.806  69.217  23.030  1.00 49.50           C  
ATOM   1605  CG  PRO   356     -24.579  70.503  23.767  1.00  0.00           C  
ATOM   1606  CD  PRO   356     -24.111  71.463  22.709  1.00  0.00           C  
ATOM   1607  N   ARG   357     -23.882  67.148  20.680  1.00 48.63           N  
ATOM   1608  CA  ARG   357     -24.303  66.250  19.602  1.00 50.89           C  
ATOM   1609  C   ARG   357     -25.805  66.401  19.284  1.00 48.35           C  
ATOM   1610  O   ARG   357     -26.171  66.616  18.125  1.00 46.48           O  
ATOM   1611  CB  ARG   357     -23.968  64.795  19.987  1.00 54.67           C  
ATOM   1612  CG  ARG   357     -24.357  63.775  18.915  1.00  0.00           C  
ATOM   1613  CD  ARG   357     -23.965  62.338  19.265  1.00  0.00           C  
ATOM   1614  NE  ARG   357     -24.430  61.463  18.152  1.00  0.00           N  
ATOM   1615  CZ  ARG   357     -24.185  60.121  18.192  1.00  0.00           C  
ATOM   1616  NH1 ARG   357     -23.507  59.855  19.347  1.00  0.00           N  
ATOM   1617  NH2 ARG   357     -24.713  59.568  17.061  1.00  0.00           N  
ATOM   1618  N   ILE   358     -26.655  66.307  20.314  1.00 45.20           N  
ATOM   1619  CA  ILE   358     -28.107  66.504  20.184  1.00 45.03           C  
ATOM   1620  C   ILE   358     -28.483  67.722  19.351  1.00 45.52           C  
ATOM   1621  O   ILE   358     -29.293  67.625  18.424  1.00 46.21           O  
ATOM   1622  CB  ILE   358     -28.837  66.681  21.550  1.00 46.01           C  
ATOM   1623  CG1 ILE   358     -28.841  65.408  22.413  1.00  0.00           C  
ATOM   1624  CG2 ILE   358     -30.317  67.075  21.408  1.00  0.00           C  
ATOM   1625  CD1 ILE   358     -29.304  65.647  23.849  1.00  0.00           C  
ATOM   1626  N   ALA   359     -27.901  68.864  19.702  1.00 44.21           N  
ATOM   1627  CA  ALA   359     -28.290  70.143  19.132  1.00 41.83           C  
ATOM   1628  C   ALA   359     -27.884  70.258  17.671  1.00 42.84           C  
ATOM   1629  O   ALA   359     -28.684  70.690  16.830  1.00 43.37           O  
ATOM   1630  CB  ALA   359     -27.705  71.282  19.950  1.00 41.67           C  
ATOM   1631  N   ILE   360     -26.649  69.861  17.367  1.00 43.20           N  
ATOM   1632  CA  ILE   360     -26.126  69.989  16.006  1.00 43.52           C  
ATOM   1633  C   ILE   360     -26.993  69.235  15.015  1.00 41.74           C  
ATOM   1634  O   ILE   360     -27.182  69.689  13.890  1.00 40.34           O  
ATOM   1635  CB  ILE   360     -24.693  69.472  15.894  1.00 44.50           C  
ATOM   1636  CG1 ILE   360     -23.670  70.331  16.655  1.00  0.00           C  
ATOM   1637  CG2 ILE   360     -24.173  69.414  14.448  1.00  0.00           C  
ATOM   1638  CD1 ILE   360     -22.293  69.679  16.772  1.00  0.00           C  
ATOM   1639  N   ASP   361     -27.501  68.072  15.425  1.00 42.04           N  
ATOM   1640  CA  ASP   361     -28.350  67.278  14.533  1.00 40.32           C  
ATOM   1641  C   ASP   361     -29.775  67.824  14.492  1.00 37.13           C  
ATOM   1642  O   ASP   361     -30.390  67.847  13.432  1.00 36.87           O  
ATOM   1643  CB  ASP   361     -28.325  65.755  14.831  1.00 41.72           C  
ATOM   1644  CG  ASP   361     -26.973  65.212  14.390  1.00  0.00           C  
ATOM   1645  OD1 ASP   361     -26.258  65.936  13.648  1.00  0.00           O  
ATOM   1646  OD2 ASP   361     -26.638  64.065  14.790  1.00  0.00           O  
ATOM   1647  N   TYR   362     -30.269  68.280  15.639  1.00 35.45           N  
ATOM   1648  CA  TYR   362     -31.636  68.773  15.766  1.00 36.66           C  
ATOM   1649  C   TYR   362     -31.914  70.068  14.994  1.00 38.43           C  
ATOM   1650  O   TYR   362     -32.933  70.169  14.310  1.00 39.36           O  
ATOM   1651  CB  TYR   362     -32.017  68.953  17.238  1.00 35.78           C  
ATOM   1652  CG  TYR   362     -33.443  69.411  17.410  1.00  0.00           C  
ATOM   1653  CD1 TYR   362     -34.504  68.553  17.127  1.00  0.00           C  
ATOM   1654  CD2 TYR   362     -33.738  70.706  17.840  1.00  0.00           C  
ATOM   1655  CE1 TYR   362     -35.814  68.965  17.273  1.00  0.00           C  
ATOM   1656  CE2 TYR   362     -35.050  71.120  17.993  1.00  0.00           C  
ATOM   1657  CZ  TYR   362     -36.080  70.239  17.702  1.00  0.00           C  
ATOM   1658  OH  TYR   362     -37.385  70.630  17.840  1.00  0.00           O  
ATOM   1659  N   TRP   363     -31.033  71.059  15.125  1.00 38.97           N  
ATOM   1660  CA  TRP   363     -31.150  72.289  14.338  1.00 39.74           C  
ATOM   1661  C   TRP   363     -30.335  72.206  13.049  1.00 41.97           C  
ATOM   1662  O   TRP   363     -30.231  73.188  12.305  1.00 45.91           O  
ATOM   1663  CB  TRP   363     -30.756  73.525  15.154  1.00 38.03           C  
ATOM   1664  CG  TRP   363     -31.779  73.893  16.176  1.00  0.00           C  
ATOM   1665  CD1 TRP   363     -32.933  74.591  15.964  1.00  0.00           C  
ATOM   1666  CD2 TRP   363     -31.750  73.574  17.573  1.00  0.00           C  
ATOM   1667  NE1 TRP   363     -33.630  74.723  17.142  1.00  0.00           N  
ATOM   1668  CE2 TRP   363     -32.929  74.104  18.145  1.00  0.00           C  
ATOM   1669  CE3 TRP   363     -30.852  72.878  18.393  1.00  0.00           C  
ATOM   1670  CZ2 TRP   363     -33.229  73.971  19.505  1.00  0.00           C  
ATOM   1671  CZ3 TRP   363     -31.153  72.737  19.748  1.00  0.00           C  
ATOM   1672  CH2 TRP   363     -32.327  73.287  20.290  1.00  0.00           C  
ATOM   1673  N   ARG   364     -29.788  71.026  12.779  1.00 39.71           N  
ATOM   1674  CA  ARG   364     -28.928  70.797  11.616  1.00 40.37           C  
ATOM   1675  C   ARG   364     -27.826  71.851  11.425  1.00 40.70           C  
ATOM   1676  O   ARG   364     -27.741  72.530  10.396  1.00 41.40           O  
ATOM   1677  CB  ARG   364     -29.748  70.597  10.339  1.00 38.11           C  
ATOM   1678  CG  ARG   364     -30.654  69.365  10.382  1.00  0.00           C  
ATOM   1679  CD  ARG   364     -31.386  69.096   9.066  1.00  0.00           C  
ATOM   1680  NE  ARG   364     -32.388  68.024   9.322  1.00  0.00           N  
ATOM   1681  CZ  ARG   364     -33.168  67.560   8.301  1.00  0.00           C  
ATOM   1682  NH1 ARG   364     -32.824  68.245   7.172  1.00  0.00           N  
ATOM   1683  NH2 ARG   364     -33.986  66.593   8.809  1.00  0.00           N  
ATOM   1684  N   LEU   365     -26.988  71.982  12.440  1.00 41.22           N  
ATOM   1685  CA  LEU   365     -25.852  72.885  12.391  1.00 42.64           C  
ATOM   1686  C   LEU   365     -24.656  72.190  11.731  1.00 45.61           C  
ATOM   1687  O   LEU   365     -24.476  70.973  11.877  1.00 47.32           O  
ATOM   1688  CB  LEU   365     -25.506  73.347  13.808  1.00 41.78           C  
ATOM   1689  CG  LEU   365     -26.666  74.006  14.579  1.00  0.00           C  
ATOM   1690  CD1 LEU   365     -26.580  73.779  16.086  1.00  0.00           C  
ATOM   1691  CD2 LEU   365     -26.824  75.490  14.248  1.00  0.00           C  
ATOM   1692  N   PRO   366     -23.857  72.955  10.987  1.00 46.16           N  
ATOM   1693  CA  PRO   366     -22.582  72.456  10.477  1.00 47.87           C  
ATOM   1694  C   PRO   366     -21.649  72.316  11.667  1.00 48.85           C  
ATOM   1695  O   PRO   366     -21.807  73.014  12.668  1.00 48.19           O  
ATOM   1696  CB  PRO   366     -21.974  73.400   9.439  1.00 49.48           C  
ATOM   1697  CG  PRO   366     -22.406  74.857   9.613  1.00  0.00           C  
ATOM   1698  CD  PRO   366     -23.844  75.015  10.111  1.00  0.00           C  
ATOM   1699  N   ALA   367     -20.673  71.424  11.553  1.00 50.99           N  
ATOM   1700  CA  ALA   367     -19.881  71.013  12.710  1.00 52.56           C  
ATOM   1701  C   ALA   367     -19.112  72.162  13.359  1.00 55.10           C  
ATOM   1702  O   ALA   367     -18.763  72.094  14.539  1.00 59.54           O  
ATOM   1703  CB  ALA   367     -18.953  69.840  12.353  1.00 49.18           C  
ATOM   1704  N   ASP   368     -18.894  73.227  12.590  1.00 54.45           N  
ATOM   1705  CA  ASP   368     -18.074  74.361  13.018  1.00 55.12           C  
ATOM   1706  C   ASP   368     -18.887  75.479  13.665  1.00 54.60           C  
ATOM   1707  O   ASP   368     -18.325  76.485  14.115  1.00 51.05           O  
ATOM   1708  CB  ASP   368     -17.289  74.924  11.824  1.00 55.47           C  
ATOM   1709  CG  ASP   368     -18.292  75.459  10.812  1.00  0.00           C  
ATOM   1710  OD1 ASP   368     -19.519  75.334  11.072  1.00  0.00           O  
ATOM   1711  OD2 ASP   368     -17.845  76.000   9.765  1.00  0.00           O  
ATOM   1712  N   ALA   369     -20.208  75.299  13.703  1.00 54.12           N  
ATOM   1713  CA  ALA   369     -21.122  76.306  14.246  1.00 52.15           C  
ATOM   1714  C   ALA   369     -20.798  76.660  15.707  1.00 50.24           C  
ATOM   1715  O   ALA   369     -20.393  75.793  16.489  1.00 51.28           O  
ATOM   1716  CB  ALA   369     -22.564  75.840  14.107  1.00 51.50           C  
ATOM   1717  N   ARG   370     -20.995  77.932  16.056  1.00 46.47           N  
ATOM   1718  CA  ARG   370     -20.617  78.483  17.360  1.00 43.78           C  
ATOM   1719  C   ARG   370     -21.683  78.208  18.412  1.00 42.28           C  
ATOM   1720  O   ARG   370     -22.772  77.724  18.084  1.00 45.20           O  
ATOM   1721  CB  ARG   370     -20.405  80.008  17.265  1.00 45.89           C  
ATOM   1722  CG  ARG   370     -19.231  80.406  16.368  1.00  0.00           C  
ATOM   1723  CD  ARG   370     -18.971  81.913  16.333  1.00  0.00           C  
ATOM   1724  NE  ARG   370     -17.825  82.149  15.410  1.00  0.00           N  
ATOM   1725  CZ  ARG   370     -17.391  83.421  15.171  1.00  0.00           C  
ATOM   1726  NH1 ARG   370     -18.175  84.271  15.897  1.00  0.00           N  
ATOM   1727  NH2 ARG   370     -16.343  83.346  14.300  1.00  0.00           N  
ATOM   1728  N   LEU   371     -21.370  78.501  19.674  1.00 38.62           N  
ATOM   1729  CA  LEU   371     -22.378  78.459  20.741  1.00 38.81           C  
ATOM   1730  C   LEU   371     -23.391  79.603  20.566  1.00 40.00           C  
ATOM   1731  O   LEU   371     -24.503  79.556  21.105  1.00 40.49           O  
ATOM   1732  CB  LEU   371     -21.707  78.522  22.121  1.00 38.75           C  
ATOM   1733  CG  LEU   371     -20.858  77.291  22.443  1.00  0.00           C  
ATOM   1734  CD1 LEU   371     -20.081  77.368  23.757  1.00  0.00           C  
ATOM   1735  CD2 LEU   371     -21.639  75.983  22.570  1.00  0.00           C  
ATOM   1736  N   LYS   372     -22.998  80.632  19.813  1.00 39.11           N  
ATOM   1737  CA  LYS   372     -23.875  81.756  19.525  1.00 38.41           C  
ATOM   1738  C   LYS   372     -24.997  81.248  18.640  1.00 39.52           C  
ATOM   1739  O   LYS   372     -26.180  81.524  18.884  1.00 38.80           O  
ATOM   1740  CB  LYS   372     -23.106  82.872  18.811  1.00 36.99           C  
ATOM   1741  CG  LYS   372     -23.957  84.109  18.519  1.00  0.00           C  
ATOM   1742  CD  LYS   372     -23.171  85.258  17.883  1.00  0.00           C  
ATOM   1743  CE  LYS   372     -24.029  86.483  17.561  1.00  0.00           C  
ATOM   1744  NZ  LYS   372     -23.204  87.519  16.900  1.00  0.00           N  
ATOM   1745  N   ASP   373     -24.601  80.493  17.616  1.00 39.62           N  
ATOM   1746  CA  ASP   373     -25.520  79.858  16.687  1.00 41.24           C  
ATOM   1747  C   ASP   373     -26.499  78.933  17.410  1.00 41.72           C  
ATOM   1748  O   ASP   373     -27.628  78.758  16.971  1.00 42.91           O  
ATOM   1749  CB  ASP   373     -24.729  79.077  15.639  1.00 43.61           C  
ATOM   1750  CG  ASP   373     -23.833  79.971  14.794  1.00  0.00           C  
ATOM   1751  OD1 ASP   373     -22.891  79.444  14.159  1.00  0.00           O  
ATOM   1752  OD2 ASP   373     -24.070  81.196  14.759  1.00  0.00           O  
ATOM   1753  N   VAL   374     -26.051  78.352  18.519  1.00 40.81           N  
ATOM   1754  CA  VAL   374     -26.896  77.534  19.380  1.00 39.46           C  
ATOM   1755  C   VAL   374     -27.994  78.381  20.024  1.00 37.74           C  
ATOM   1756  O   VAL   374     -29.172  78.030  19.965  1.00 38.96           O  
ATOM   1757  CB  VAL   374     -26.036  76.845  20.448  1.00 38.42           C  
ATOM   1758  CG1 VAL   374     -26.856  76.111  21.511  1.00  0.00           C  
ATOM   1759  CG2 VAL   374     -25.084  75.791  19.878  1.00  0.00           C  
ATOM   1760  N   VAL   375     -27.602  79.489  20.647  1.00 37.25           N  
ATOM   1761  CA  VAL   375     -28.555  80.392  21.292  1.00 34.69           C  
ATOM   1762  C   VAL   375     -29.432  81.067  20.239  1.00 34.27           C  
ATOM   1763  O   VAL   375     -30.636  81.255  20.448  1.00 37.08           O  
ATOM   1764  CB  VAL   375     -27.854  81.427  22.209  1.00 33.57           C  
ATOM   1765  CG1 VAL   375     -28.799  82.501  22.751  1.00  0.00           C  
ATOM   1766  CG2 VAL   375     -27.204  80.804  23.446  1.00  0.00           C  
ATOM   1767  N   THR   376     -28.828  81.399  19.102  1.00 32.51           N  
ATOM   1768  CA  THR   376     -29.555  81.919  17.941  1.00 31.93           C  
ATOM   1769  C   THR   376     -30.804  81.096  17.606  1.00 30.91           C  
ATOM   1770  O   THR   376     -31.919  81.622  17.553  1.00 30.96           O  
ATOM   1771  CB  THR   376     -28.624  81.944  16.723  1.00 31.77           C  
ATOM   1772  OG1 THR   376     -27.508  82.784  16.979  1.00  0.00           O  
ATOM   1773  CG2 THR   376     -29.395  82.478  15.504  1.00  0.00           C  
ATOM   1774  N   VAL   377     -30.609  79.800  17.395  1.00 29.37           N  
ATOM   1775  CA  VAL   377     -31.681  78.926  16.937  1.00 30.88           C  
ATOM   1776  C   VAL   377     -32.710  78.624  18.039  1.00 31.49           C  
ATOM   1777  O   VAL   377     -33.866  78.355  17.754  1.00 32.03           O  
ATOM   1778  CB  VAL   377     -31.135  77.642  16.259  1.00 31.30           C  
ATOM   1779  CG1 VAL   377     -30.332  77.996  15.014  1.00  0.00           C  
ATOM   1780  CG2 VAL   377     -30.269  76.824  17.215  1.00  0.00           C  
ATOM   1781  N   VAL   378     -32.306  78.706  19.298  1.00 32.20           N  
ATOM   1782  CA  VAL   378     -33.256  78.470  20.382  1.00 32.50           C  
ATOM   1783  C   VAL   378     -34.147  79.687  20.597  1.00 33.24           C  
ATOM   1784  O   VAL   378     -35.359  79.565  20.771  1.00 34.65           O  
ATOM   1785  CB  VAL   378     -32.549  78.068  21.687  1.00 31.00           C  
ATOM   1786  CG1 VAL   378     -33.498  77.942  22.881  1.00  0.00           C  
ATOM   1787  CG2 VAL   378     -31.831  76.719  21.602  1.00  0.00           C  
ATOM   1788  N   ARG   379     -33.532  80.861  20.565  1.00 33.65           N  
ATOM   1789  CA  ARG   379     -34.235  82.114  20.739  1.00 33.60           C  
ATOM   1790  C   ARG   379     -35.192  82.322  19.562  1.00 36.06           C  
ATOM   1791  O   ARG   379     -36.219  82.996  19.694  1.00 38.71           O  
ATOM   1792  CB  ARG   379     -33.195  83.236  20.895  1.00 33.98           C  
ATOM   1793  CG  ARG   379     -33.666  84.679  20.756  1.00  0.00           C  
ATOM   1794  CD  ARG   379     -33.238  85.181  19.400  1.00  0.00           C  
ATOM   1795  NE  ARG   379     -32.875  86.585  19.422  1.00  0.00           N  
ATOM   1796  CZ  ARG   379     -32.078  87.171  18.534  1.00  0.00           C  
ATOM   1797  NH1 ARG   379     -31.534  86.474  17.539  1.00  0.00           N  
ATOM   1798  NH2 ARG   379     -31.813  88.466  18.659  1.00  0.00           N  
ATOM   1799  N   ALA   380     -34.862  81.711  18.425  1.00 37.69           N  
ATOM   1800  CA  ALA   380     -35.733  81.693  17.248  1.00 37.79           C  
ATOM   1801  C   ALA   380     -36.954  80.799  17.481  1.00 38.52           C  
ATOM   1802  O   ALA   380     -38.096  81.191  17.196  1.00 39.48           O  
ATOM   1803  CB  ALA   380     -34.951  81.221  16.034  1.00 37.94           C  
ATOM   1804  N   ASP   381     -36.701  79.598  17.998  1.00 37.98           N  
ATOM   1805  CA  ASP   381     -37.764  78.675  18.394  1.00 36.29           C  
ATOM   1806  C   ASP   381     -38.705  79.295  19.418  1.00 34.98           C  
ATOM   1807  O   ASP   381     -39.927  79.117  19.323  1.00 34.34           O  
ATOM   1808  CB  ASP   381     -37.170  77.398  18.974  1.00 38.63           C  
ATOM   1809  CG  ASP   381     -37.237  76.227  18.014  1.00  0.00           C  
ATOM   1810  OD1 ASP   381     -38.189  76.156  17.195  1.00  0.00           O  
ATOM   1811  OD2 ASP   381     -36.352  75.347  18.107  1.00  0.00           O  
ATOM   1812  N   GLU   382     -38.135  80.015  20.392  1.00 31.67           N  
ATOM   1813  CA  GLU   382     -38.924  80.644  21.459  1.00 30.14           C  
ATOM   1814  C   GLU   382     -39.847  81.714  20.892  1.00 28.87           C  
ATOM   1815  O   GLU   382     -41.007  81.824  21.295  1.00 28.88           O  
ATOM   1816  CB  GLU   382     -38.033  81.250  22.552  1.00 30.09           C  
ATOM   1817  CG  GLU   382     -37.027  80.302  23.196  1.00  0.00           C  
ATOM   1818  CD  GLU   382     -37.655  79.251  24.098  1.00  0.00           C  
ATOM   1819  OE1 GLU   382     -36.983  78.218  24.320  1.00  0.00           O  
ATOM   1820  OE2 GLU   382     -38.793  79.435  24.594  1.00  0.00           O  
ATOM   1821  N   ALA   383     -39.342  82.483  19.934  1.00 28.04           N  
ATOM   1822  CA  ALA   383     -40.169  83.480  19.235  1.00 26.85           C  
ATOM   1823  C   ALA   383     -41.354  82.837  18.533  1.00 27.92           C  
ATOM   1824  O   ALA   383     -42.453  83.393  18.515  1.00 28.07           O  
ATOM   1825  CB  ALA   383     -39.329  84.257  18.239  1.00 25.31           C  
ATOM   1826  N   HIS   384     -41.140  81.659  17.950  1.00 30.16           N  
ATOM   1827  CA  HIS   384     -42.234  80.980  17.245  1.00 30.79           C  
ATOM   1828  C   HIS   384     -43.438  80.641  18.128  1.00 29.90           C  
ATOM   1829  O   HIS   384     -44.561  80.580  17.641  1.00 29.43           O  
ATOM   1830  CB  HIS   384     -41.768  79.718  16.538  1.00 30.72           C  
ATOM   1831  CG  HIS   384     -42.831  79.102  15.677  1.00  0.00           C  
ATOM   1832  ND1 HIS   384     -43.330  79.686  14.531  1.00  0.00           N  
ATOM   1833  CD2 HIS   384     -43.500  77.931  15.795  1.00  0.00           C  
ATOM   1834  CE1 HIS   384     -44.234  78.930  13.987  1.00  0.00           C  
ATOM   1835  NE2 HIS   384     -44.366  77.849  14.733  1.00  0.00           N  
ATOM   1836  N   HIS   385     -43.193  80.419  19.414  1.00 29.28           N  
ATOM   1837  CA  HIS   385     -44.247  80.072  20.354  1.00 29.31           C  
ATOM   1838  C   HIS   385     -44.906  81.330  20.887  1.00 32.41           C  
ATOM   1839  O   HIS   385     -45.973  81.278  21.507  1.00 33.66           O  
ATOM   1840  CB  HIS   385     -43.660  79.227  21.491  1.00 29.38           C  
ATOM   1841  CG  HIS   385     -42.974  77.973  21.022  1.00  0.00           C  
ATOM   1842  ND1 HIS   385     -41.743  77.576  21.495  1.00  0.00           N  
ATOM   1843  CD2 HIS   385     -43.333  77.048  20.095  1.00  0.00           C  
ATOM   1844  CE1 HIS   385     -41.378  76.454  20.897  1.00  0.00           C  
ATOM   1845  NE2 HIS   385     -42.327  76.111  20.045  1.00  0.00           N  
ATOM   1846  N   ARG   386     -44.257  82.466  20.641  1.00 33.60           N  
ATOM   1847  CA  ARG   386     -44.755  83.770  21.034  1.00 33.80           C  
ATOM   1848  C   ARG   386     -45.941  84.133  20.125  1.00 35.11           C  
ATOM   1849  O   ARG   386     -47.080  84.286  20.606  1.00 33.47           O  
ATOM   1850  CB  ARG   386     -43.609  84.784  20.924  1.00 35.66           C  
ATOM   1851  CG  ARG   386     -43.875  86.194  21.439  1.00  0.00           C  
ATOM   1852  CD  ARG   386     -42.572  86.986  21.512  1.00  0.00           C  
ATOM   1853  NE  ARG   386     -42.080  87.389  20.191  1.00  0.00           N  
ATOM   1854  CZ  ARG   386     -40.827  87.766  19.933  1.00  0.00           C  
ATOM   1855  NH1 ARG   386     -39.920  87.780  20.903  1.00  0.00           N  
ATOM   1856  NH2 ARG   386     -40.468  88.116  18.700  1.00  0.00           N  
ATOM   1857  N   ASP   387     -45.681  84.250  18.818  1.00 34.46           N  
ATOM   1858  CA  ASP   387     -46.764  84.409  17.836  1.00 34.52           C  
ATOM   1859  C   ASP   387     -47.797  83.294  17.981  1.00 36.60           C  
ATOM   1860  O   ASP   387     -48.982  83.590  18.183  1.00 39.34           O  
ATOM   1861  CB  ASP   387     -46.292  84.488  16.357  1.00 33.26           C  
ATOM   1862  CG  ASP   387     -45.658  85.854  16.138  1.00  0.00           C  
ATOM   1863  OD1 ASP   387     -45.790  86.720  17.044  1.00  0.00           O  
ATOM   1864  OD2 ASP   387     -45.033  86.051  15.062  1.00  0.00           O  
ATOM   1865  N   VAL   388     -47.349  82.032  17.906  1.00 34.92           N  
ATOM   1866  CA  VAL   388     -48.250  80.871  17.998  1.00 34.94           C  
ATOM   1867  C   VAL   388     -49.169  81.025  19.184  1.00 36.40           C  
ATOM   1868  O   VAL   388     -50.391  81.043  19.031  1.00 40.23           O  
ATOM   1869  CB  VAL   388     -47.509  79.510  18.145  1.00 33.58           C  
ATOM   1870  CG1 VAL   388     -48.440  78.441  18.721  1.00  0.00           C  
ATOM   1871  CG2 VAL   388     -46.933  79.046  16.818  1.00  0.00           C  
ATOM   1872  N   ASN   389     -48.572  81.144  20.366  1.00 37.01           N  
ATOM   1873  CA  ASN   389     -49.344  81.233  21.590  1.00 37.55           C  
ATOM   1874  C   ASN   389     -50.266  82.430  21.669  1.00 37.36           C  
ATOM   1875  O   ASN   389     -51.439  82.255  21.963  1.00 39.97           O  
ATOM   1876  CB  ASN   389     -48.455  81.097  22.827  1.00 38.52           C  
ATOM   1877  CG  ASN   389     -48.226  79.645  23.207  1.00  0.00           C  
ATOM   1878  OD1 ASN   389     -47.136  79.092  22.991  1.00  0.00           O  
ATOM   1879  ND2 ASN   389     -49.262  79.008  23.751  1.00  0.00           N  
ATOM   1880  N   HIS   390     -49.756  83.632  21.388  1.00 38.41           N  
ATOM   1881  CA  HIS   390     -50.599  84.834  21.408  1.00 38.29           C  
ATOM   1882  C   HIS   390     -51.712  84.729  20.377  1.00 37.47           C  
ATOM   1883  O   HIS   390     -52.835  85.172  20.633  1.00 37.68           O  
ATOM   1884  CB  HIS   390     -49.795  86.115  21.168  1.00 38.53           C  
ATOM   1885  CG  HIS   390     -49.292  86.762  22.420  1.00  0.00           C  
ATOM   1886  ND1 HIS   390     -47.983  87.174  22.572  1.00  0.00           N  
ATOM   1887  CD2 HIS   390     -49.922  87.074  23.577  1.00  0.00           C  
ATOM   1888  CE1 HIS   390     -47.828  87.696  23.774  1.00  0.00           C  
ATOM   1889  NE2 HIS   390     -48.990  87.652  24.402  1.00  0.00           N  
ATOM   1890  N   PHE   391     -51.394  84.152  19.216  1.00 36.00           N  
ATOM   1891  CA  PHE   391     -52.400  83.880  18.188  1.00 36.00           C  
ATOM   1892  C   PHE   391     -53.543  83.044  18.792  1.00 38.43           C  
ATOM   1893  O   PHE   391     -54.705  83.464  18.766  1.00 40.36           O  
ATOM   1894  CB  PHE   391     -51.794  83.181  16.951  1.00 34.01           C  
ATOM   1895  CG  PHE   391     -52.908  82.911  15.999  1.00  0.00           C  
ATOM   1896  CD1 PHE   391     -53.449  83.921  15.173  1.00  0.00           C  
ATOM   1897  CD2 PHE   391     -53.450  81.616  15.903  1.00  0.00           C  
ATOM   1898  CE1 PHE   391     -54.511  83.652  14.262  1.00  0.00           C  
ATOM   1899  CE2 PHE   391     -54.515  81.319  14.999  1.00  0.00           C  
ATOM   1900  CZ  PHE   391     -55.048  82.345  14.177  1.00  0.00           C  
ATOM   1901  N   ALA   392     -53.204  81.888  19.361  1.00 36.92           N  
ATOM   1902  CA  ALA   392     -54.194  81.033  20.016  1.00 39.59           C  
ATOM   1903  C   ALA   392     -55.032  81.775  21.071  1.00 42.34           C  
ATOM   1904  O   ALA   392     -56.262  81.635  21.100  1.00 44.24           O  
ATOM   1905  CB  ALA   392     -53.533  79.782  20.627  1.00 37.71           C  
ATOM   1906  N   ALA   393     -54.371  82.565  21.922  1.00 41.86           N  
ATOM   1907  CA  ALA   393     -55.065  83.338  22.951  1.00 42.79           C  
ATOM   1908  C   ALA   393     -55.998  84.392  22.347  1.00 43.39           C  
ATOM   1909  O   ALA   393     -57.066  84.652  22.896  1.00 43.98           O  
ATOM   1910  CB  ALA   393     -54.079  83.980  23.909  1.00 42.51           C  
ATOM   1911  N   ASP   394     -55.596  84.982  21.220  1.00 42.61           N  
ATOM   1912  CA  ASP   394     -56.486  85.844  20.449  1.00 43.85           C  
ATOM   1913  C   ASP   394     -57.697  85.051  19.951  1.00 44.20           C  
ATOM   1914  O   ASP   394     -58.835  85.521  20.042  1.00 43.50           O  
ATOM   1915  CB  ASP   394     -55.757  86.474  19.253  1.00 45.50           C  
ATOM   1916  CG  ASP   394     -54.975  87.740  19.614  1.00  0.00           C  
ATOM   1917  OD1 ASP   394     -54.838  88.089  20.815  1.00  0.00           O  
ATOM   1918  OD2 ASP   394     -54.483  88.394  18.667  1.00  0.00           O  
ATOM   1919  N   ILE   395     -57.450  83.843  19.446  1.00 44.01           N  
ATOM   1920  CA  ILE   395     -58.509  83.050  18.820  1.00 43.71           C  
ATOM   1921  C   ILE   395     -59.621  82.611  19.758  1.00 42.93           C  
ATOM   1922  O   ILE   395     -60.787  82.679  19.393  1.00 42.42           O  
ATOM   1923  CB  ILE   395     -57.936  81.887  18.010  1.00 45.88           C  
ATOM   1924  CG1 ILE   395     -57.150  82.334  16.766  1.00  0.00           C  
ATOM   1925  CG2 ILE   395     -59.009  80.920  17.482  1.00  0.00           C  
ATOM   1926  CD1 ILE   395     -56.358  81.206  16.107  1.00  0.00           C  
ATOM   1927  N   HIS   396     -59.273  82.180  20.966  1.00 44.04           N  
ATOM   1928  CA  HIS   396     -60.293  81.853  21.964  1.00 44.72           C  
ATOM   1929  C   HIS   396     -61.133  83.085  22.309  1.00 48.78           C  
ATOM   1930  O   HIS   396     -62.348  82.984  22.518  1.00 46.45           O  
ATOM   1931  CB  HIS   396     -59.654  81.281  23.222  1.00 43.20           C  
ATOM   1932  CG  HIS   396     -59.022  79.942  23.014  1.00  0.00           C  
ATOM   1933  ND1 HIS   396     -57.670  79.783  22.789  1.00  0.00           N  
ATOM   1934  CD2 HIS   396     -59.561  78.702  22.974  1.00  0.00           C  
ATOM   1935  CE1 HIS   396     -57.404  78.500  22.632  1.00  0.00           C  
ATOM   1936  NE2 HIS   396     -58.535  77.823  22.734  1.00  0.00           N  
ATOM   1937  N   PHE   397     -60.463  84.238  22.339  1.00 49.97           N  
ATOM   1938  CA  PHE   397     -61.067  85.519  22.691  1.00 52.22           C  
ATOM   1939  C   PHE   397     -62.254  85.839  21.787  1.00 52.90           C  
ATOM   1940  O   PHE   397     -63.321  86.216  22.271  1.00 51.88           O  
ATOM   1941  CB  PHE   397     -60.003  86.625  22.613  1.00 49.85           C  
ATOM   1942  CG  PHE   397     -60.673  87.915  22.939  1.00  0.00           C  
ATOM   1943  CD1 PHE   397     -60.955  88.298  24.269  1.00  0.00           C  
ATOM   1944  CD2 PHE   397     -61.044  88.793  21.904  1.00  0.00           C  
ATOM   1945  CE1 PHE   397     -61.593  89.536  24.571  1.00  0.00           C  
ATOM   1946  CE2 PHE   397     -61.684  90.040  22.178  1.00  0.00           C  
ATOM   1947  CZ  PHE   397     -61.961  90.410  23.520  1.00  0.00           C  
ATOM   1948  N   GLN   398     -62.057  85.679  20.479  1.00 53.93           N  
ATOM   1949  CA  GLN   398     -63.103  85.951  19.494  1.00 53.72           C  
ATOM   1950  C   GLN   398     -63.873  84.679  19.119  1.00 54.69           C  
ATOM   1951  O   GLN   398     -64.458  84.596  18.036  1.00 53.08           O  
ATOM   1952  CB  GLN   398     -62.522  86.628  18.244  1.00 54.28           C  
ATOM   1953  CG  GLN   398     -61.975  88.032  18.509  1.00  0.00           C  
ATOM   1954  CD  GLN   398     -61.329  88.535  17.226  1.00  0.00           C  
ATOM   1955  OE1 GLN   398     -61.457  87.920  16.169  1.00  0.00           O  
ATOM   1956  NE2 GLN   398     -60.600  89.683  17.249  1.00  0.00           N  
ATOM   1957  N   GLY   399     -63.871  83.699  20.029  1.00 55.65           N  
ATOM   1958  CA  GLY   399     -64.559  82.419  19.831  1.00 52.69           C  
ATOM   1959  C   GLY   399     -64.160  81.772  18.497  1.00 52.44           C  
ATOM   1960  O   GLY   399     -65.016  81.359  17.703  1.00 53.85           O  
ATOM   1961  N   LEU   400     -62.848  81.708  18.261  1.00 48.06           N  
ATOM   1962  CA  LEU   400     -62.268  81.035  17.088  1.00 46.83           C  
ATOM   1963  C   LEU   400     -61.488  79.763  17.461  1.00 46.26           C  
ATOM   1964  O   LEU   400     -60.594  79.338  16.729  1.00 48.34           O  
ATOM   1965  CB  LEU   400     -61.358  81.999  16.318  1.00 44.07           C  
ATOM   1966  CG  LEU   400     -61.845  82.835  15.124  1.00  0.00           C  
ATOM   1967  CD1 LEU   400     -63.358  83.002  15.061  1.00  0.00           C  
ATOM   1968  CD2 LEU   400     -61.128  84.182  15.134  1.00  0.00           C  
ATOM   1969  N   GLU   401     -61.842  79.158  18.593  1.00 44.59           N  
ATOM   1970  CA  GLU   401     -61.175  77.953  19.093  1.00 45.78           C  
ATOM   1971  C   GLU   401     -61.329  76.742  18.158  1.00 45.68           C  
ATOM   1972  O   GLU   401     -60.514  75.818  18.201  1.00 45.47           O  
ATOM   1973  CB  GLU   401     -61.696  77.577  20.490  1.00 45.72           C  
ATOM   1974  CG  GLU   401     -63.151  77.104  20.492  1.00  0.00           C  
ATOM   1975  CD  GLU   401     -64.045  78.335  20.530  1.00  0.00           C  
ATOM   1976  OE1 GLU   401     -63.499  79.467  20.430  1.00  0.00           O  
ATOM   1977  OE2 GLU   401     -65.286  78.161  20.662  1.00  0.00           O  
ATOM   1978  N   LEU   402     -62.385  76.752  17.343  1.00 44.26           N  
ATOM   1979  CA  LEU   402     -62.696  75.673  16.399  1.00 43.00           C  
ATOM   1980  C   LEU   402     -62.305  75.995  14.959  1.00 42.80           C  
ATOM   1981  O   LEU   402     -62.795  75.371  14.018  1.00 43.13           O  
ATOM   1982  CB  LEU   402     -64.195  75.357  16.440  1.00 41.90           C  
ATOM   1983  CG  LEU   402     -64.684  74.895  17.814  1.00  0.00           C  
ATOM   1984  CD1 LEU   402     -66.188  74.644  17.914  1.00  0.00           C  
ATOM   1985  CD2 LEU   402     -64.072  73.586  18.310  1.00  0.00           C  
ATOM   1986  N   ASN   403     -61.439  76.984  14.786  1.00 41.20           N  
ATOM   1987  CA  ASN   403     -61.036  77.396  13.459  1.00 38.37           C  
ATOM   1988  C   ASN   403     -59.792  76.643  13.048  1.00 36.49           C  
ATOM   1989  O   ASN   403     -59.170  75.967  13.861  1.00 34.62           O  
ATOM   1990  CB  ASN   403     -60.792  78.907  13.418  1.00 39.72           C  
ATOM   1991  CG  ASN   403     -60.719  79.332  11.958  1.00  0.00           C  
ATOM   1992  OD1 ASN   403     -61.417  78.789  11.104  1.00  0.00           O  
ATOM   1993  ND2 ASN   403     -59.867  80.328  11.593  1.00  0.00           N  
ATOM   1994  N   LYS   404     -59.443  76.769  11.773  1.00 36.48           N  
ATOM   1995  CA  LYS   404     -58.237  76.177  11.227  1.00 37.10           C  
ATOM   1996  C   LYS   404     -57.014  76.818  11.903  1.00 37.10           C  
ATOM   1997  O   LYS   404     -57.000  78.026  12.163  1.00 35.91           O  
ATOM   1998  CB  LYS   404     -58.199  76.354   9.698  1.00 36.61           C  
ATOM   1999  CG  LYS   404     -56.993  75.684   9.036  1.00  0.00           C  
ATOM   2000  CD  LYS   404     -56.987  75.803   7.511  1.00  0.00           C  
ATOM   2001  CE  LYS   404     -55.796  75.110   6.847  1.00  0.00           C  
ATOM   2002  NZ  LYS   404     -55.855  75.296   5.380  1.00  0.00           N  
ATOM   2003  N   THR   405     -56.020  75.993  12.229  1.00 36.56           N  
ATOM   2004  CA  THR   405     -54.762  76.477  12.802  1.00 34.67           C  
ATOM   2005  C   THR   405     -53.949  77.229  11.748  1.00 33.89           C  
ATOM   2006  O   THR   405     -53.349  76.612  10.869  1.00 34.55           O  
ATOM   2007  CB  THR   405     -53.940  75.320  13.394  1.00 32.00           C  
ATOM   2008  OG1 THR   405     -54.692  74.650  14.395  1.00  0.00           O  
ATOM   2009  CG2 THR   405     -52.649  75.879  14.015  1.00  0.00           C  
ATOM   2010  N   PRO   406     -53.894  78.563  11.854  1.00 32.21           N  
ATOM   2011  CA  PRO   406     -53.288  79.339  10.767  1.00 32.23           C  
ATOM   2012  C   PRO   406     -51.903  78.826  10.339  1.00 33.37           C  
ATOM   2013  O   PRO   406     -51.545  78.937   9.166  1.00 35.64           O  
ATOM   2014  CB  PRO   406     -53.183  80.762  11.359  1.00 32.58           C  
ATOM   2015  CG  PRO   406     -53.342  80.601  12.839  1.00  0.00           C  
ATOM   2016  CD  PRO   406     -54.191  79.386  13.043  1.00  0.00           C  
ATOM   2017  N   ALA   407     -51.154  78.249  11.281  1.00 34.35           N  
ATOM   2018  CA  ALA   407     -49.733  77.889  11.094  1.00 34.70           C  
ATOM   2019  C   ALA   407     -49.470  76.595  10.339  1.00 37.73           C  
ATOM   2020  O   ALA   407     -48.370  76.417   9.797  1.00 37.68           O  
ATOM   2021  CB  ALA   407     -49.015  77.857  12.449  1.00 34.15           C  
TER
