# Supplementary material for: Genome-wide identification and analysis of the ALTERNATIVE OXIDASE gene family in diploid and hexaploid wheat
Source: PLoS One. 2018 Aug 3;13(8):e0201439. doi: 10.1371/journal.pone.0201439 (PMC6075773; doi:10.1371/journal.pone.0201439)
Supplement: S1 Appendix — (ZIP) [file pone.0201439.s026.zip › S1_Appendix/TaAOX1c-6DL.pdb]

REMARK  99  Chain ID : 1
REMARK  99  Residues : 242
REMARK  99  Atoms    : 2106
REMARK  99  File     : c3vvaD_.1.pdb.sc
ATOM      1  N   PRO   144     -46.654  41.001  11.795  1.00 43.14           N  
ATOM      2  CA  PRO   144     -47.072  39.672  12.224  1.00 43.87           C  
ATOM      3  C   PRO   144     -46.097  39.063  13.234  1.00 44.83           C  
ATOM      4  O   PRO   144     -46.214  37.884  13.582  1.00 46.21           O  
ATOM      5  CB  PRO   144     -47.284  38.743  11.014  1.00 42.48           C  
ATOM      6  CG  PRO   144     -46.417  39.106   9.807  1.00  0.00           C  
ATOM      7  CD  PRO   144     -46.225  40.613   9.621  1.00  0.00           C  
ATOM      8  N   ALA   145     -45.129  39.862  13.694  1.00 44.46           N  
ATOM      9  CA  ALA   145     -44.264  39.461  14.818  1.00 42.85           C  
ATOM     10  C   ALA   145     -44.986  39.691  16.148  1.00 42.26           C  
ATOM     11  O   ALA   145     -45.826  40.586  16.267  1.00 40.25           O  
ATOM     12  CB  ALA   145     -42.929  40.214  14.819  1.00 41.98           C  
ATOM     13  N   SER   146     -44.660  38.870  17.142  1.00 42.99           N  
ATOM     14  CA  SER   146     -45.282  38.962  18.458  1.00 42.09           C  
ATOM     15  C   SER   146     -44.688  40.120  19.258  1.00 44.34           C  
ATOM     16  O   SER   146     -45.367  40.747  20.077  1.00 44.25           O  
ATOM     17  CB  SER   146     -45.069  37.653  19.233  1.00 39.24           C  
ATOM     18  OG  SER   146     -43.687  37.461  19.496  1.00  0.00           O  
ATOM     19  N   SER   147     -43.409  40.390  19.010  1.00 45.31           N  
ATOM     20  CA  SER   147     -42.567  41.120  19.949  1.00 47.22           C  
ATOM     21  C   SER   147     -41.224  41.318  19.294  1.00 47.16           C  
ATOM     22  O   SER   147     -40.746  40.420  18.593  1.00 46.72           O  
ATOM     23  CB  SER   147     -42.373  40.295  21.232  1.00 47.22           C  
ATOM     24  OG  SER   147     -41.598  40.990  22.195  1.00  0.00           O  
ATOM     25  N   TYR   148     -40.614  42.477  19.530  1.00 45.57           N  
ATOM     26  CA  TYR   148     -39.300  42.782  18.956  1.00 45.62           C  
ATOM     27  C   TYR   148     -38.168  42.817  19.976  1.00 45.74           C  
ATOM     28  O   TYR   148     -37.038  43.175  19.635  1.00 45.78           O  
ATOM     29  CB  TYR   148     -39.344  44.073  18.129  1.00 45.28           C  
ATOM     30  CG  TYR   148     -40.287  43.848  16.997  1.00  0.00           C  
ATOM     31  CD1 TYR   148     -41.568  44.413  17.035  1.00  0.00           C  
ATOM     32  CD2 TYR   148     -39.920  43.078  15.872  1.00  0.00           C  
ATOM     33  CE1 TYR   148     -42.486  44.225  15.983  1.00  0.00           C  
ATOM     34  CE2 TYR   148     -40.841  42.877  14.793  1.00  0.00           C  
ATOM     35  CZ  TYR   148     -42.122  43.461  14.869  1.00  0.00           C  
ATOM     36  OH  TYR   148     -43.043  43.291  13.857  1.00  0.00           O  
ATOM     37  N   TRP   149     -38.484  42.438  21.216  1.00 47.53           N  
ATOM     38  CA  TRP   149     -37.493  42.229  22.283  1.00 49.79           C  
ATOM     39  C   TRP   149     -36.123  41.790  21.734  1.00 51.55           C  
ATOM     40  O   TRP   149     -35.145  42.520  21.864  1.00 52.94           O  
ATOM     41  CB  TRP   149     -38.032  41.228  23.330  1.00 50.56           C  
ATOM     42  CG  TRP   149     -37.121  41.031  24.518  1.00  0.00           C  
ATOM     43  CD1 TRP   149     -36.314  39.974  24.825  1.00  0.00           C  
ATOM     44  CD2 TRP   149     -36.909  41.944  25.604  1.00  0.00           C  
ATOM     45  NE1 TRP   149     -35.640  40.122  25.949  1.00  0.00           N  
ATOM     46  CE2 TRP   149     -35.972  41.340  26.483  1.00  0.00           C  
ATOM     47  CE3 TRP   149     -37.417  43.221  25.924  1.00  0.00           C  
ATOM     48  CZ2 TRP   149     -35.528  41.972  27.676  1.00  0.00           C  
ATOM     49  CZ3 TRP   149     -36.976  43.862  27.120  1.00  0.00           C  
ATOM     50  CH2 TRP   149     -36.040  43.227  27.975  1.00  0.00           C  
ATOM     51  N   GLY   150     -36.060  40.628  21.087  1.00 53.24           N  
ATOM     52  CA  GLY   150     -34.785  40.085  20.593  1.00 57.84           C  
ATOM     53  C   GLY   150     -33.866  41.118  19.918  1.00 58.29           C  
ATOM     54  O   GLY   150     -32.644  40.994  19.996  1.00 57.60           O  
ATOM     55  N   ILE   151     -34.454  42.130  19.276  1.00 57.46           N  
ATOM     56  CA  ILE   151     -33.687  43.097  18.468  1.00 58.21           C  
ATOM     57  C   ILE   151     -33.104  44.291  19.244  1.00 57.12           C  
ATOM     58  O   ILE   151     -32.305  45.046  18.693  1.00 54.90           O  
ATOM     59  CB  ILE   151     -34.501  43.628  17.255  1.00 58.22           C  
ATOM     60  CG1 ILE   151     -35.743  44.441  17.658  1.00  0.00           C  
ATOM     61  CG2 ILE   151     -35.031  42.514  16.337  1.00  0.00           C  
ATOM     62  CD1 ILE   151     -36.425  45.136  16.481  1.00  0.00           C  
ATOM     63  N   VAL   152     -33.491  44.452  20.512  1.00 57.65           N  
ATOM     64  CA  VAL   152     -33.101  45.637  21.304  1.00 57.95           C  
ATOM     65  C   VAL   152     -31.594  45.797  21.587  1.00 60.49           C  
ATOM     66  O   VAL   152     -31.055  46.877  21.358  1.00 61.55           O  
ATOM     67  CB  VAL   152     -33.958  45.836  22.595  1.00 57.29           C  
ATOM     68  CG1 VAL   152     -33.946  44.602  23.488  1.00  0.00           C  
ATOM     69  CG2 VAL   152     -33.498  47.060  23.378  1.00  0.00           C  
ATOM     70  N   PRO   153     -30.900  44.728  22.048  1.00 61.80           N  
ATOM     71  CA  PRO   153     -29.508  44.979  22.439  1.00 60.14           C  
ATOM     72  C   PRO   153     -28.557  45.152  21.250  1.00 59.55           C  
ATOM     73  O   PRO   153     -27.348  45.307  21.449  1.00 63.80           O  
ATOM     74  CB  PRO   153     -29.136  43.735  23.266  1.00 59.70           C  
ATOM     75  CG  PRO   153     -30.233  42.735  23.052  1.00  0.00           C  
ATOM     76  CD  PRO   153     -31.204  43.286  22.052  1.00  0.00           C  
ATOM     77  N   ALA   154     -29.099  45.126  20.033  1.00 54.81           N  
ATOM     78  CA  ALA   154     -28.321  45.427  18.827  1.00 51.84           C  
ATOM     79  C   ALA   154     -28.796  46.709  18.126  1.00 52.23           C  
ATOM     80  O   ALA   154     -28.165  47.171  17.172  1.00 53.02           O  
ATOM     81  CB  ALA   154     -28.308  44.251  17.823  1.00 50.67           C  
ATOM     82  N   LYS   155     -29.906  47.281  18.589  1.00 50.24           N  
ATOM     83  CA  LYS   155     -30.423  48.512  17.981  1.00 52.90           C  
ATOM     84  C   LYS   155     -29.646  49.736  18.510  1.00 52.91           C  
ATOM     85  O   LYS   155     -29.599  49.969  19.726  1.00 55.88           O  
ATOM     86  CB  LYS   155     -31.972  48.623  18.101  1.00 52.00           C  
ATOM     87  CG  LYS   155     -32.552  49.849  17.394  1.00  0.00           C  
ATOM     88  CD  LYS   155     -34.078  49.932  17.465  1.00  0.00           C  
ATOM     89  CE  LYS   155     -34.658  51.162  16.764  1.00  0.00           C  
ATOM     90  NZ  LYS   155     -36.132  51.174  16.899  1.00  0.00           N  
ATOM     91  N   LEU   156     -28.998  50.494  17.599  1.00 50.47           N  
ATOM     92  CA  LEU   156     -28.032  51.534  18.012  1.00 50.45           C  
ATOM     93  C   LEU   156     -28.617  52.837  18.598  1.00 48.08           C  
ATOM     94  O   LEU   156     -29.734  53.241  18.267  1.00 44.38           O  
ATOM     95  CB  LEU   156     -27.240  51.821  16.727  1.00 49.81           C  
ATOM     96  CG  LEU   156     -26.428  50.623  16.231  1.00  0.00           C  
ATOM     97  CD1 LEU   156     -25.720  50.833  14.893  1.00  0.00           C  
ATOM     98  CD2 LEU   156     -25.301  50.177  17.161  1.00  0.00           C  
ATOM     99  N   VAL   157     -27.830  53.462  19.469  1.00 47.69           N  
ATOM    100  CA  VAL   157     -28.173  54.720  20.123  1.00 49.02           C  
ATOM    101  C   VAL   157     -27.718  55.890  19.258  1.00 49.13           C  
ATOM    102  O   VAL   157     -26.517  56.178  19.165  1.00 47.57           O  
ATOM    103  CB  VAL   157     -27.493  54.806  21.497  1.00 48.48           C  
ATOM    104  CG1 VAL   157     -27.760  56.123  22.228  1.00  0.00           C  
ATOM    105  CG2 VAL   157     -27.940  53.711  22.468  1.00  0.00           C  
ATOM    106  N   ASN   158     -28.689  56.554  18.632  1.00 47.86           N  
ATOM    107  CA  ASN   158     -28.425  57.677  17.746  1.00 45.57           C  
ATOM    108  C   ASN   158     -29.186  58.898  18.230  1.00 44.77           C  
ATOM    109  O   ASN   158     -30.402  58.850  18.468  1.00 44.03           O  
ATOM    110  CB  ASN   158     -28.840  57.346  16.314  1.00 47.29           C  
ATOM    111  CG  ASN   158     -28.003  56.165  15.843  1.00  0.00           C  
ATOM    112  OD1 ASN   158     -26.789  56.273  15.682  1.00  0.00           O  
ATOM    113  ND2 ASN   158     -28.608  54.972  15.596  1.00  0.00           N  
ATOM    114  N   LYS   159     -28.470  60.006  18.360  1.00 44.63           N  
ATOM    115  CA  LYS   159     -29.041  61.209  18.960  1.00 41.87           C  
ATOM    116  C   LYS   159     -30.218  61.798  18.157  1.00 38.95           C  
ATOM    117  O   LYS   159     -31.157  62.337  18.745  1.00 38.77           O  
ATOM    118  CB  LYS   159     -27.939  62.239  19.294  1.00 43.43           C  
ATOM    119  CG  LYS   159     -27.033  61.810  20.450  1.00  0.00           C  
ATOM    120  CD  LYS   159     -27.751  61.741  21.799  1.00  0.00           C  
ATOM    121  CE  LYS   159     -26.831  61.374  22.965  1.00  0.00           C  
ATOM    122  NZ  LYS   159     -27.608  61.314  24.223  1.00  0.00           N  
ATOM    123  N   ASP   160     -30.191  61.629  16.833  1.00 35.73           N  
ATOM    124  CA  ASP   160     -31.255  62.119  15.948  1.00 35.28           C  
ATOM    125  C   ASP   160     -32.639  61.459  16.107  1.00 37.95           C  
ATOM    126  O   ASP   160     -33.635  61.965  15.578  1.00 39.03           O  
ATOM    127  CB  ASP   160     -30.805  62.050  14.481  1.00 33.91           C  
ATOM    128  CG  ASP   160     -30.566  60.588  14.131  1.00  0.00           C  
ATOM    129  OD1 ASP   160     -30.796  59.722  15.017  1.00  0.00           O  
ATOM    130  OD2 ASP   160     -30.150  60.318  12.972  1.00  0.00           O  
ATOM    131  N   GLY   161     -32.701  60.328  16.808  1.00 38.82           N  
ATOM    132  CA  GLY   161     -33.980  59.670  17.102  1.00 37.73           C  
ATOM    133  C   GLY   161     -34.658  60.225  18.362  1.00 36.68           C  
ATOM    134  O   GLY   161     -35.754  59.783  18.715  1.00 34.52           O  
ATOM    135  N   ALA   162     -35.948  62.978  18.958  1.00 43.39           N  
ATOM    136  CA  ALA   162     -37.108  63.771  18.578  1.00 47.89           C  
ATOM    137  C   ALA   162     -37.783  63.155  17.361  1.00 48.04           C  
ATOM    138  O   ALA   162     -37.241  62.237  16.750  1.00 48.00           O  
ATOM    139  CB  ALA   162     -36.670  65.201  18.238  1.00 48.66           C  
ATOM    140  N   GLU   163     -38.959  63.674  17.006  1.00 49.60           N  
ATOM    141  CA  GLU   163     -39.636  63.306  15.759  1.00 48.67           C  
ATOM    142  C   GLU   163     -38.887  63.902  14.565  1.00 49.25           C  
ATOM    143  O   GLU   163     -37.857  64.559  14.732  1.00 49.62           O  
ATOM    144  CB  GLU   163     -41.080  63.812  15.774  1.00 47.79           C  
ATOM    145  CG  GLU   163     -41.973  63.078  16.776  1.00  0.00           C  
ATOM    146  CD  GLU   163     -42.213  61.670  16.249  1.00  0.00           C  
ATOM    147  OE1 GLU   163     -41.759  61.380  15.110  1.00  0.00           O  
ATOM    148  OE2 GLU   163     -42.853  60.866  16.979  1.00  0.00           O  
ATOM    149  N   TRP   164     -39.409  63.681  13.364  1.00 49.44           N  
ATOM    150  CA  TRP   164     -38.806  64.262  12.163  1.00 51.62           C  
ATOM    151  C   TRP   164     -39.150  65.752  11.961  1.00 50.23           C  
ATOM    152  O   TRP   164     -38.668  66.378  11.013  1.00 49.71           O  
ATOM    153  CB  TRP   164     -39.159  63.435  10.915  1.00 52.57           C  
ATOM    154  CG  TRP   164     -38.561  62.048  10.908  1.00  0.00           C  
ATOM    155  CD1 TRP   164     -39.162  60.845  11.138  1.00  0.00           C  
ATOM    156  CD2 TRP   164     -37.193  61.699  10.651  1.00  0.00           C  
ATOM    157  NE1 TRP   164     -38.346  59.812  11.054  1.00  0.00           N  
ATOM    158  CE2 TRP   164     -37.096  60.286  10.750  1.00  0.00           C  
ATOM    159  CE3 TRP   164     -36.034  62.442  10.342  1.00  0.00           C  
ATOM    160  CZ2 TRP   164     -35.872  59.591  10.552  1.00  0.00           C  
ATOM    161  CZ3 TRP   164     -34.802  61.751  10.142  1.00  0.00           C  
ATOM    162  CH2 TRP   164     -34.741  60.338  10.250  1.00  0.00           C  
ATOM    163  N   LYS   165     -39.964  66.312  12.860  1.00 48.52           N  
ATOM    164  CA  LYS   165     -40.384  67.719  12.790  1.00 47.80           C  
ATOM    165  C   LYS   165     -39.367  68.717  13.398  1.00 46.20           C  
ATOM    166  O   LYS   165     -39.696  69.520  14.277  1.00 42.63           O  
ATOM    167  CB  LYS   165     -41.779  67.893  13.401  1.00 47.80           C  
ATOM    168  CG  LYS   165     -42.880  67.168  12.624  1.00  0.00           C  
ATOM    169  CD  LYS   165     -44.287  67.438  13.160  1.00  0.00           C  
ATOM    170  CE  LYS   165     -45.388  66.708  12.388  1.00  0.00           C  
ATOM    171  NZ  LYS   165     -46.708  67.003  12.987  1.00  0.00           N  
ATOM    172  N   TRP   166     -38.134  68.650  12.903  1.00 44.23           N  
ATOM    173  CA  TRP   166     -37.043  69.513  13.343  1.00 42.81           C  
ATOM    174  C   TRP   166     -37.195  70.925  12.790  1.00 44.37           C  
ATOM    175  O   TRP   166     -37.855  71.124  11.771  1.00 42.57           O  
ATOM    176  CB  TRP   166     -35.706  68.918  12.907  1.00 40.80           C  
ATOM    177  CG  TRP   166     -35.555  68.777  11.411  1.00  0.00           C  
ATOM    178  CD1 TRP   166     -35.872  67.723  10.604  1.00  0.00           C  
ATOM    179  CD2 TRP   166     -35.030  69.754  10.501  1.00  0.00           C  
ATOM    180  NE1 TRP   166     -35.611  67.927   9.328  1.00  0.00           N  
ATOM    181  CE2 TRP   166     -35.082  69.185   9.201  1.00  0.00           C  
ATOM    182  CE3 TRP   166     -34.520  71.060  10.653  1.00  0.00           C  
ATOM    183  CZ2 TRP   166     -34.636  69.883   8.045  1.00  0.00           C  
ATOM    184  CZ3 TRP   166     -34.070  71.767   9.497  1.00  0.00           C  
ATOM    185  CH2 TRP   166     -34.136  71.167   8.214  1.00  0.00           C  
ATOM    186  N   SER   167     -36.594  71.924  13.465  1.00 47.10           N  
ATOM    187  CA  SER   167     -36.721  73.280  12.937  1.00 45.98           C  
ATOM    188  C   SER   167     -35.725  73.545  11.815  1.00 46.48           C  
ATOM    189  O   SER   167     -34.615  72.997  11.817  1.00 47.94           O  
ATOM    190  CB  SER   167     -36.438  74.173  14.154  1.00 45.28           C  
ATOM    191  OG  SER   167     -37.430  73.970  15.150  1.00  0.00           O  
ATOM    192  N   CYS   168     -36.149  74.372  10.860  1.00 45.11           N  
ATOM    193  CA  CYS   168     -35.357  74.721   9.693  1.00 43.11           C  
ATOM    194  C   CYS   168     -35.177  76.235   9.677  1.00 42.58           C  
ATOM    195  O   CYS   168     -36.070  76.967   9.227  1.00 41.90           O  
ATOM    196  CB  CYS   168     -36.055  74.287   8.382  1.00 44.54           C  
ATOM    197  SG  CYS   168     -35.305  74.633   7.227  1.00  0.00           S  
ATOM    198  N   PHE   169     -34.030  76.696  10.183  1.00 39.91           N  
ATOM    199  CA  PHE   169     -33.730  78.124  10.265  1.00 36.42           C  
ATOM    200  C   PHE   169     -32.500  78.471   9.432  1.00 38.60           C  
ATOM    201  O   PHE   169     -31.499  77.740   9.437  1.00 37.80           O  
ATOM    202  CB  PHE   169     -33.464  78.572  11.711  1.00 32.04           C  
ATOM    203  CG  PHE   169     -34.725  78.374  12.480  1.00  0.00           C  
ATOM    204  CD1 PHE   169     -34.992  77.180  13.186  1.00  0.00           C  
ATOM    205  CD2 PHE   169     -35.690  79.397  12.519  1.00  0.00           C  
ATOM    206  CE1 PHE   169     -36.199  77.001  13.922  1.00  0.00           C  
ATOM    207  CE2 PHE   169     -36.908  79.244  13.249  1.00  0.00           C  
ATOM    208  CZ  PHE   169     -37.162  78.038  13.952  1.00  0.00           C  
ATOM    209  N   ARG   170     -32.579  79.604   8.736  1.00 39.46           N  
ATOM    210  CA  ARG   170     -31.412  80.232   8.125  1.00 41.20           C  
ATOM    211  C   ARG   170     -30.709  81.124   9.177  1.00 41.14           C  
ATOM    212  O   ARG   170     -31.334  81.995   9.778  1.00 38.42           O  
ATOM    213  CB  ARG   170     -31.847  81.046   6.908  1.00 41.66           C  
ATOM    214  CG  ARG   170     -30.678  81.664   6.138  1.00  0.00           C  
ATOM    215  CD  ARG   170     -31.109  82.452   4.899  1.00  0.00           C  
ATOM    216  NE  ARG   170     -29.879  83.023   4.281  1.00  0.00           N  
ATOM    217  CZ  ARG   170     -29.982  84.009   3.343  1.00  0.00           C  
ATOM    218  NH1 ARG   170     -31.308  84.277   3.164  1.00  0.00           N  
ATOM    219  NH2 ARG   170     -28.718  84.342   2.950  1.00  0.00           N  
ATOM    220  N   PRO   171     -29.419  80.883   9.405  1.00 43.18           N  
ATOM    221  CA  PRO   171     -28.672  81.537  10.496  1.00 44.17           C  
ATOM    222  C   PRO   171     -28.595  83.060  10.437  1.00 45.82           C  
ATOM    223  O   PRO   171     -28.830  83.719  11.454  1.00 47.34           O  
ATOM    224  CB  PRO   171     -27.265  80.954  10.635  1.00 44.05           C  
ATOM    225  CG  PRO   171     -27.165  79.491  10.198  1.00  0.00           C  
ATOM    226  CD  PRO   171     -27.995  79.165   8.955  1.00  0.00           C  
ATOM    227  N   TRP   172     -28.252  83.631   9.260  1.00 46.30           N  
ATOM    228  CA  TRP   172     -28.296  85.090   9.156  1.00 42.88           C  
ATOM    229  C   TRP   172     -29.706  85.663   9.295  1.00 43.61           C  
ATOM    230  O   TRP   172     -29.855  86.797   9.755  1.00 47.18           O  
ATOM    231  CB  TRP   172     -27.759  85.365   7.747  1.00 41.60           C  
ATOM    232  CG  TRP   172     -26.279  85.107   7.592  1.00  0.00           C  
ATOM    233  CD1 TRP   172     -25.640  84.115   6.906  1.00  0.00           C  
ATOM    234  CD2 TRP   172     -25.206  85.875   8.155  1.00  0.00           C  
ATOM    235  NE1 TRP   172     -24.324  84.178   6.974  1.00  0.00           N  
ATOM    236  CE2 TRP   172     -23.993  85.262   7.744  1.00  0.00           C  
ATOM    237  CE3 TRP   172     -25.146  87.027   8.967  1.00  0.00           C  
ATOM    238  CZ2 TRP   172     -22.718  85.765   8.122  1.00  0.00           C  
ATOM    239  CZ3 TRP   172     -23.870  87.538   9.351  1.00  0.00           C  
ATOM    240  CH2 TRP   172     -22.679  86.899   8.923  1.00  0.00           C  
ATOM    241  N   GLU   173     -30.724  84.907   8.888  1.00 43.12           N  
ATOM    242  CA  GLU   173     -32.108  85.394   8.935  1.00 42.84           C  
ATOM    243  C   GLU   173     -32.624  85.536  10.361  1.00 43.66           C  
ATOM    244  O   GLU   173     -33.067  86.617  10.758  1.00 47.88           O  
ATOM    245  CB  GLU   173     -33.063  84.486   8.157  1.00 43.08           C  
ATOM    246  CG  GLU   173     -34.499  85.013   8.104  1.00  0.00           C  
ATOM    247  CD  GLU   173     -35.340  84.009   7.329  1.00  0.00           C  
ATOM    248  OE1 GLU   173     -34.763  82.993   6.857  1.00  0.00           O  
ATOM    249  OE2 GLU   173     -36.570  84.245   7.198  1.00  0.00           O  
ATOM    250  N   ALA   174     -32.585  84.443  11.123  1.00 39.43           N  
ATOM    251  CA  ALA   174     -33.128  84.445  12.477  1.00 36.46           C  
ATOM    252  C   ALA   174     -32.315  85.361  13.377  1.00 35.60           C  
ATOM    253  O   ALA   174     -32.669  85.571  14.536  1.00 36.76           O  
ATOM    254  CB  ALA   174     -33.236  83.022  13.090  1.00 34.72           C  
ATOM    255  N   TYR   175     -31.228  85.901  12.831  1.00 34.19           N  
ATOM    256  CA  TYR   175     -30.406  86.901  13.525  1.00 33.50           C  
ATOM    257  C   TYR   175     -31.207  88.180  13.704  1.00 32.35           C  
ATOM    258  O   TYR   175     -30.901  88.994  14.570  1.00 32.34           O  
ATOM    259  CB  TYR   175     -29.138  87.199  12.724  1.00 32.05           C  
ATOM    260  CG  TYR   175     -28.285  88.096  13.553  1.00  0.00           C  
ATOM    261  CD1 TYR   175     -27.538  87.564  14.612  1.00  0.00           C  
ATOM    262  CD2 TYR   175     -28.201  89.482  13.296  1.00  0.00           C  
ATOM    263  CE1 TYR   175     -26.718  88.380  15.417  1.00  0.00           C  
ATOM    264  CE2 TYR   175     -27.372  90.326  14.104  1.00  0.00           C  
ATOM    265  CZ  TYR   175     -26.637  89.753  15.162  1.00  0.00           C  
ATOM    266  OH  TYR   175     -25.829  90.526  15.969  1.00  0.00           O  
ATOM    267  N   THR   176     -32.242  88.330  12.873  1.00 32.44           N  
ATOM    268  CA  THR   176     -33.153  89.470  12.898  1.00 31.26           C  
ATOM    269  C   THR   176     -34.408  89.197  13.738  1.00 31.40           C  
ATOM    270  O   THR   176     -35.454  89.834  13.554  1.00 32.47           O  
ATOM    271  CB  THR   176     -33.531  89.850  11.463  1.00 32.67           C  
ATOM    272  OG1 THR   176     -34.102  88.734  10.797  1.00  0.00           O  
ATOM    273  CG2 THR   176     -32.270  90.303  10.708  1.00  0.00           C  
ATOM    274  N   SER   177     -34.310  88.232  14.647  1.00 31.24           N  
ATOM    275  CA  SER   177     -35.365  87.993  15.631  1.00 32.31           C  
ATOM    276  C   SER   177     -35.330  89.169  16.591  1.00 31.79           C  
ATOM    277  O   SER   177     -34.289  89.457  17.175  1.00 34.08           O  
ATOM    278  CB  SER   177     -35.175  86.642  16.391  1.00 32.40           C  
ATOM    279  OG  SER   177     -36.182  86.493  17.381  1.00  0.00           O  
ATOM    280  N   ASP   178     -36.452  89.857  16.744  1.00 32.58           N  
ATOM    281  CA  ASP   178     -36.486  91.023  17.625  1.00 32.65           C  
ATOM    282  C   ASP   178     -37.277  90.757  18.890  1.00 34.01           C  
ATOM    283  O   ASP   178     -37.980  89.756  19.017  1.00 35.18           O  
ATOM    284  CB  ASP   178     -37.053  92.227  16.898  1.00 33.06           C  
ATOM    285  CG  ASP   178     -36.107  92.577  15.758  1.00  0.00           C  
ATOM    286  OD1 ASP   178     -34.876  92.655  16.015  1.00  0.00           O  
ATOM    287  OD2 ASP   178     -36.602  92.771  14.616  1.00  0.00           O  
ATOM    288  N   THR   179     -37.151  91.662  19.842  1.00 35.05           N  
ATOM    289  CA  THR   179     -38.011  91.628  21.000  1.00 33.67           C  
ATOM    290  C   THR   179     -39.255  92.434  20.643  1.00 35.35           C  
ATOM    291  O   THR   179     -39.177  93.487  20.020  1.00 37.64           O  
ATOM    292  CB  THR   179     -37.290  92.177  22.230  1.00 32.01           C  
ATOM    293  OG1 THR   179     -36.154  91.379  22.526  1.00  0.00           O  
ATOM    294  CG2 THR   179     -38.250  92.162  23.432  1.00  0.00           C  
ATOM    295  N   THR   180     -40.407  91.886  20.987  1.00 35.69           N  
ATOM    296  CA  THR   180     -41.680  92.484  20.676  1.00 34.29           C  
ATOM    297  C   THR   180     -42.459  92.333  21.966  1.00 34.77           C  
ATOM    298  O   THR   180     -42.035  91.594  22.857  1.00 34.26           O  
ATOM    299  CB  THR   180     -42.403  91.715  19.538  1.00 35.77           C  
ATOM    300  OG1 THR   180     -42.784  90.407  19.993  1.00  0.00           O  
ATOM    301  CG2 THR   180     -41.528  91.588  18.277  1.00  0.00           C  
ATOM    302  N   HIS   186     -43.587  93.026  22.081  1.00 35.72           N  
ATOM    303  CA  HIS   186     -44.486  92.823  23.208  1.00 36.31           C  
ATOM    304  C   HIS   186     -45.921  93.113  22.803  1.00 36.74           C  
ATOM    305  O   HIS   186     -46.227  94.206  22.346  1.00 34.54           O  
ATOM    306  CB  HIS   186     -44.066  93.676  24.409  1.00 37.35           C  
ATOM    307  CG  HIS   186     -45.169  93.928  25.392  1.00  0.00           C  
ATOM    308  ND1 HIS   186     -45.740  92.926  26.146  1.00  0.00           N  
ATOM    309  CD2 HIS   186     -45.803  95.073  25.744  1.00  0.00           C  
ATOM    310  CE1 HIS   186     -46.679  93.442  26.921  1.00  0.00           C  
ATOM    311  NE2 HIS   186     -46.735  94.742  26.696  1.00  0.00           N  
ATOM    312  N   HIS   187     -46.796  92.123  22.988  1.00 38.33           N  
ATOM    313  CA  HIS   187     -48.210  92.273  22.646  1.00 38.61           C  
ATOM    314  C   HIS   187     -49.011  92.934  23.775  1.00 39.01           C  
ATOM    315  O   HIS   187     -48.904  92.547  24.936  1.00 39.01           O  
ATOM    316  CB  HIS   187     -48.816  90.931  22.235  1.00 37.02           C  
ATOM    317  CG  HIS   187     -50.186  91.064  21.639  1.00  0.00           C  
ATOM    318  ND1 HIS   187     -51.329  91.295  22.377  1.00  0.00           N  
ATOM    319  CD2 HIS   187     -50.604  91.001  20.353  1.00  0.00           C  
ATOM    320  CE1 HIS   187     -52.368  91.369  21.602  1.00  0.00           C  
ATOM    321  NE2 HIS   187     -51.964  91.193  20.358  1.00  0.00           N  
ATOM    322  N   LYS   188     -49.816  93.928  23.415  1.00 40.42           N  
ATOM    323  CA  LYS   188     -50.525  94.746  24.396  1.00 42.60           C  
ATOM    324  C   LYS   188     -51.781  94.070  24.941  1.00 41.15           C  
ATOM    325  O   LYS   188     -52.637  93.644  24.158  1.00 40.78           O  
ATOM    326  CB  LYS   188     -50.877  96.130  23.813  1.00 45.41           C  
ATOM    327  CG  LYS   188     -52.025  96.145  22.801  1.00  0.00           C  
ATOM    328  CD  LYS   188     -52.878  97.398  22.951  1.00  0.00           C  
ATOM    329  CE  LYS   188     -54.211  97.273  22.242  1.00  0.00           C  
ATOM    330  NZ  LYS   188     -55.110  98.388  22.651  1.00  0.00           N  
ATOM    331  N   PRO   189     -51.897  93.979  26.287  1.00 41.19           N  
ATOM    332  CA  PRO   189     -53.088  93.461  26.981  1.00 41.99           C  
ATOM    333  C   PRO   189     -54.378  94.135  26.512  1.00 45.66           C  
ATOM    334  O   PRO   189     -54.439  95.362  26.402  1.00 45.52           O  
ATOM    335  CB  PRO   189     -52.820  93.810  28.441  1.00 40.92           C  
ATOM    336  CG  PRO   189     -51.333  93.809  28.552  1.00  0.00           C  
ATOM    337  CD  PRO   189     -50.813  94.309  27.232  1.00  0.00           C  
ATOM    338  N   LYS   190     -55.397  93.333  26.235  1.00 49.80           N  
ATOM    339  CA  LYS   190     -56.643  93.852  25.679  1.00 53.33           C  
ATOM    340  C   LYS   190     -57.789  93.972  26.683  1.00 52.79           C  
ATOM    341  O   LYS   190     -58.709  94.764  26.477  1.00 54.89           O  
ATOM    342  CB  LYS   190     -57.072  93.023  24.461  1.00 58.79           C  
ATOM    343  CG  LYS   190     -56.080  93.089  23.298  1.00  0.00           C  
ATOM    344  CD  LYS   190     -56.539  92.321  22.057  1.00  0.00           C  
ATOM    345  CE  LYS   190     -55.570  92.427  20.878  1.00  0.00           C  
ATOM    346  NZ  LYS   190     -56.070  91.626  19.738  1.00  0.00           N  
ATOM    347  N   VAL   191     -57.730  93.195  27.761  1.00 50.24           N  
ATOM    348  CA  VAL   191     -58.751  93.244  28.802  1.00 52.19           C  
ATOM    349  C   VAL   191     -58.292  92.688  30.138  1.00 55.34           C  
ATOM    350  O   VAL   191     -57.090  92.536  30.380  1.00 60.15           O  
ATOM    351  CB  VAL   191     -60.016  92.485  28.345  1.00  0.00           O  
ATOM    352  CG1 VAL   191     -60.681  93.096  27.110  1.00  0.00           C  
ATOM    353  CG2 VAL   191     -59.751  91.024  27.975  1.00  0.00           C  
ATOM    354  N   LEU   192     -59.257  92.369  30.997  1.00 52.81           N  
ATOM    355  CA  LEU   192     -58.997  91.942  32.379  1.00 51.95           C  
ATOM    356  C   LEU   192     -58.151  90.676  32.514  1.00 52.33           C  
ATOM    357  O   LEU   192     -57.341  90.564  33.437  1.00 52.32           O  
ATOM    358  CB  LEU   192     -60.328  91.749  33.117  1.00 53.45           C  
ATOM    359  CG  LEU   192     -60.388  91.926  34.638  1.00  0.00           C  
ATOM    360  CD1 LEU   192     -60.073  93.363  35.048  1.00  0.00           C  
ATOM    361  CD2 LEU   192     -61.766  91.513  35.139  1.00  0.00           C  
ATOM    362  N   LEU   193     -58.348  89.732  31.593  1.00 53.23           N  
ATOM    363  CA  LEU   193     -57.707  88.413  31.651  1.00 52.97           C  
ATOM    364  C   LEU   193     -56.312  88.400  31.011  1.00 53.54           C  
ATOM    365  O   LEU   193     -55.449  87.613  31.412  1.00 54.41           O  
ATOM    366  CB  LEU   193     -58.612  87.327  31.010  1.00 56.18           C  
ATOM    367  CG  LEU   193     -59.947  87.140  31.734  1.00  0.00           C  
ATOM    368  CD1 LEU   193     -60.904  86.146  31.078  1.00  0.00           C  
ATOM    369  CD2 LEU   193     -59.837  86.631  33.170  1.00  0.00           C  
ATOM    370  N   ASP   194     -56.100  89.264  30.017  1.00 53.72           N  
ATOM    371  CA  ASP   194     -54.787  89.434  29.383  1.00 52.65           C  
ATOM    372  C   ASP   194     -53.803  90.158  30.308  1.00 51.21           C  
ATOM    373  O   ASP   194     -52.627  89.799  30.381  1.00 47.77           O  
ATOM    374  CB  ASP   194     -54.914  90.211  28.070  1.00 56.91           C  
ATOM    375  CG  ASP   194     -55.380  89.348  26.904  1.00  0.00           C  
ATOM    376  OD1 ASP   194     -55.643  88.137  27.090  1.00  0.00           O  
ATOM    377  OD2 ASP   194     -55.468  89.890  25.779  1.00  0.00           O  
ATOM    378  N   LYS   195     -54.296  91.180  31.007  1.00 50.63           N  
ATOM    379  CA  LYS   195     -53.471  91.985  31.909  1.00 50.63           C  
ATOM    380  C   LYS   195     -53.027  91.152  33.105  1.00 49.96           C  
ATOM    381  O   LYS   195     -51.896  91.271  33.565  1.00 51.15           O  
ATOM    382  CB  LYS   195     -54.228  93.240  32.386  1.00 52.48           C  
ATOM    383  CG  LYS   195     -53.390  94.153  33.283  1.00  0.00           C  
ATOM    384  CD  LYS   195     -54.108  95.444  33.683  1.00  0.00           C  
ATOM    385  CE  LYS   195     -53.279  96.347  34.600  1.00  0.00           C  
ATOM    386  NZ  LYS   195     -54.054  97.557  34.953  1.00  0.00           N  
ATOM    387  N   ILE   196     -53.921  90.293  33.584  1.00 47.37           N  
ATOM    388  CA  ILE   196     -53.625  89.389  34.687  1.00 47.52           C  
ATOM    389  C   ILE   196     -52.631  88.324  34.237  1.00 48.65           C  
ATOM    390  O   ILE   196     -51.889  87.749  35.041  1.00 46.64           O  
ATOM    391  CB  ILE   196     -54.924  88.733  35.160  1.00 48.86           C  
ATOM    392  CG1 ILE   196     -55.898  89.715  35.833  1.00  0.00           C  
ATOM    393  CG2 ILE   196     -54.705  87.614  36.192  1.00  0.00           C  
ATOM    394  CD1 ILE   196     -57.290  89.130  36.066  1.00  0.00           C  
ATOM    395  N   ALA   197     -52.645  88.053  32.937  1.00 49.64           N  
ATOM    396  CA  ALA   197     -51.683  87.150  32.333  1.00 48.56           C  
ATOM    397  C   ALA   197     -50.325  87.830  32.211  1.00 46.62           C  
ATOM    398  O   ALA   197     -49.291  87.170  32.353  1.00 44.58           O  
ATOM    399  CB  ALA   197     -52.178  86.687  30.972  1.00 49.85           C  
ATOM    400  N   TYR   198     -50.343  89.144  31.949  1.00 45.55           N  
ATOM    401  CA  TYR   198     -49.125  89.953  31.864  1.00 44.48           C  
ATOM    402  C   TYR   198     -48.434  90.082  33.209  1.00 44.61           C  
ATOM    403  O   TYR   198     -47.213  89.984  33.289  1.00 43.82           O  
ATOM    404  CB  TYR   198     -49.418  91.355  31.321  1.00 45.72           C  
ATOM    405  CG  TYR   198     -48.186  92.249  31.283  1.00  0.00           C  
ATOM    406  CD1 TYR   198     -47.168  92.010  30.363  1.00  0.00           C  
ATOM    407  CD2 TYR   198     -48.031  93.321  32.175  1.00  0.00           C  
ATOM    408  CE1 TYR   198     -46.038  92.802  30.318  1.00  0.00           C  
ATOM    409  CE2 TYR   198     -46.895  94.126  32.137  1.00  0.00           C  
ATOM    410  CZ  TYR   198     -45.902  93.858  31.200  1.00  0.00           C  
ATOM    411  OH  TYR   198     -44.756  94.624  31.116  1.00  0.00           O  
ATOM    412  N   TRP   199     -49.235  90.294  34.255  1.00 46.27           N  
ATOM    413  CA  TRP   199     -48.749  90.648  35.583  1.00 44.79           C  
ATOM    414  C   TRP   199     -48.330  89.448  36.421  1.00 44.33           C  
ATOM    415  O   TRP   199     -47.668  89.604  37.452  1.00 44.95           O  
ATOM    416  CB  TRP   199     -49.800  91.469  36.329  1.00 47.80           C  
ATOM    417  CG  TRP   199     -50.031  92.844  35.748  1.00  0.00           C  
ATOM    418  CD1 TRP   199     -51.062  93.295  34.975  1.00  0.00           C  
ATOM    419  CD2 TRP   199     -49.188  93.995  35.893  1.00  0.00           C  
ATOM    420  NE1 TRP   199     -50.959  94.564  34.633  1.00  0.00           N  
ATOM    421  CE2 TRP   199     -49.803  95.057  35.180  1.00  0.00           C  
ATOM    422  CE3 TRP   199     -47.968  94.238  36.559  1.00  0.00           C  
ATOM    423  CZ2 TRP   199     -49.235  96.358  35.110  1.00  0.00           C  
ATOM    424  CZ3 TRP   199     -47.391  95.542  36.493  1.00  0.00           C  
ATOM    425  CH2 TRP   199     -48.033  96.579  35.770  1.00  0.00           C  
ATOM    426  N   THR   200     -48.712  88.253  35.987  1.00 42.41           N  
ATOM    427  CA  THR   200     -48.275  87.033  36.663  1.00 43.12           C  
ATOM    428  C   THR   200     -46.929  86.588  36.106  1.00 46.62           C  
ATOM    429  O   THR   200     -46.222  85.801  36.737  1.00 51.15           O  
ATOM    430  CB  THR   200     -49.295  85.910  36.504  1.00 39.36           C  
ATOM    431  OG1 THR   200     -49.448  85.581  35.131  1.00  0.00           O  
ATOM    432  CG2 THR   200     -50.649  86.368  37.072  1.00  0.00           C  
ATOM    433  N   VAL   201     -46.589  87.081  34.917  1.00 46.54           N  
ATOM    434  CA  VAL   201     -45.290  86.803  34.311  1.00 46.52           C  
ATOM    435  C   VAL   201     -44.252  87.804  34.817  1.00 48.15           C  
ATOM    436  O   VAL   201     -43.100  87.438  35.069  1.00 48.15           O  
ATOM    437  CB  VAL   201     -45.367  86.791  32.763  1.00 46.98           C  
ATOM    438  CG1 VAL   201     -43.979  86.877  32.138  1.00  0.00           C  
ATOM    439  CG2 VAL   201     -46.094  85.542  32.272  1.00  0.00           C  
ATOM    440  N   LYS   202     -44.662  89.063  34.974  1.00 50.02           N  
ATOM    441  CA  LYS   202     -43.797  90.082  35.573  1.00 51.63           C  
ATOM    442  C   LYS   202     -43.382  89.682  36.988  1.00 50.73           C  
ATOM    443  O   LYS   202     -42.194  89.535  37.261  1.00 51.36           O  
ATOM    444  CB  LYS   202     -44.471  91.460  35.575  1.00 53.94           C  
ATOM    445  CG  LYS   202     -43.605  92.562  36.189  1.00  0.00           C  
ATOM    446  CD  LYS   202     -44.261  93.944  36.160  1.00  0.00           C  
ATOM    447  CE  LYS   202     -43.402  95.043  36.789  1.00  0.00           C  
ATOM    448  NZ  LYS   202     -44.122  96.335  36.746  1.00  0.00           N  
ATOM    449  N   SER   203     -44.373  89.483  37.860  1.00 52.75           N  
ATOM    450  CA  SER   203     -44.177  89.054  39.253  1.00 53.50           C  
ATOM    451  C   SER   203     -43.273  87.819  39.355  1.00 57.13           C  
ATOM    452  O   SER   203     -42.280  87.819  40.095  1.00 56.29           O  
ATOM    453  CB  SER   203     -45.538  88.757  39.940  1.00 53.95           C  
ATOM    454  OG  SER   203     -46.286  89.956  40.079  1.00  0.00           O  
ATOM    455  N   LEU   204     -43.620  86.772  38.606  1.00 59.60           N  
ATOM    456  CA  LEU   204     -42.859  85.523  38.623  1.00 59.79           C  
ATOM    457  C   LEU   204     -41.448  85.644  38.030  1.00 60.78           C  
ATOM    458  O   LEU   204     -40.599  84.784  38.284  1.00 59.03           O  
ATOM    459  CB  LEU   204     -43.643  84.391  37.950  1.00 61.65           C  
ATOM    460  CG  LEU   204     -44.909  83.990  38.710  1.00  0.00           C  
ATOM    461  CD1 LEU   204     -45.778  82.946  38.011  1.00  0.00           C  
ATOM    462  CD2 LEU   204     -44.667  83.382  40.091  1.00  0.00           C  
ATOM    463  N   ARG   205     -41.198  86.697  37.248  1.00 58.47           N  
ATOM    464  CA  ARG   205     -39.838  86.980  36.785  1.00 55.66           C  
ATOM    465  C   ARG   205     -39.112  87.905  37.760  1.00 54.55           C  
ATOM    466  O   ARG   205     -37.894  88.004  37.730  1.00 53.27           O  
ATOM    467  CB  ARG   205     -39.827  87.579  35.377  1.00 56.33           C  
ATOM    468  CG  ARG   205     -38.504  87.371  34.648  1.00  0.00           C  
ATOM    469  CD  ARG   205     -38.174  88.530  33.724  1.00  0.00           C  
ATOM    470  NE  ARG   205     -36.754  88.527  33.372  1.00  0.00           N  
ATOM    471  CZ  ARG   205     -36.246  88.035  32.244  1.00  0.00           C  
ATOM    472  NH1 ARG   205     -37.037  87.496  31.323  1.00  0.00           N  
ATOM    473  NH2 ARG   205     -34.937  88.081  32.035  1.00  0.00           N  
ATOM    474  N   VAL   206     -39.875  88.585  38.612  1.00 56.28           N  
ATOM    475  CA  VAL   206     -39.322  89.458  39.649  1.00 55.26           C  
ATOM    476  C   VAL   206     -38.822  88.600  40.805  1.00 54.88           C  
ATOM    477  O   VAL   206     -37.674  88.732  41.232  1.00 56.67           O  
ATOM    478  CB  VAL   206     -40.388  90.453  40.124  1.00 56.23           C  
ATOM    479  CG1 VAL   206     -39.934  91.317  41.303  1.00  0.00           C  
ATOM    480  CG2 VAL   206     -40.820  91.446  39.043  1.00  0.00           C  
ATOM    481  N   PRO   207     -39.696  87.720  41.291  1.00 53.53           N  
ATOM    482  CA  PRO   207     -39.361  86.726  42.305  1.00 55.51           C  
ATOM    483  C   PRO   207     -38.213  85.821  41.850  1.00 57.67           C  
ATOM    484  O   PRO   207     -37.284  85.550  42.622  1.00 58.47           O  
ATOM    485  CB  PRO   207     -40.595  85.865  42.632  1.00 54.43           C  
ATOM    486  CG  PRO   207     -41.923  86.591  42.407  1.00  0.00           C  
ATOM    487  CD  PRO   207     -41.922  87.503  41.179  1.00  0.00           C  
ATOM    488  N   THR   208     -38.282  85.363  40.600  1.00 56.66           N  
ATOM    489  CA  THR   208     -37.298  84.421  40.071  1.00 56.50           C  
ATOM    490  C   THR   208     -35.921  85.056  39.869  1.00 58.28           C  
ATOM    491  O   THR   208     -34.919  84.509  40.330  1.00 59.77           O  
ATOM    492  CB  THR   208     -37.787  83.771  38.768  1.00 54.03           C  
ATOM    493  OG1 THR   208     -38.974  83.029  39.008  1.00  0.00           O  
ATOM    494  CG2 THR   208     -36.698  82.828  38.229  1.00  0.00           C  
ATOM    495  N   ASP   209     -35.875  86.200  39.187  1.00 59.71           N  
ATOM    496  CA  ASP   209     -34.605  86.869  38.866  1.00 63.10           C  
ATOM    497  C   ASP   209     -33.719  87.189  40.069  1.00 64.47           C  
ATOM    498  O   ASP   209     -32.505  86.974  40.028  1.00 63.20           O  
ATOM    499  CB  ASP   209     -34.850  88.144  38.058  1.00 61.12           C  
ATOM    500  CG  ASP   209     -34.990  87.873  36.574  1.00  0.00           C  
ATOM    501  OD1 ASP   209     -34.470  86.838  36.107  1.00  0.00           O  
ATOM    502  OD2 ASP   209     -35.611  88.702  35.874  1.00  0.00           O  
ATOM    503  N   ILE   210     -34.336  87.704  41.128  1.00 69.90           N  
ATOM    504  CA  ILE   210     -33.615  88.142  42.323  1.00 71.12           C  
ATOM    505  C   ILE   210     -33.098  86.971  43.168  1.00 72.47           C  
ATOM    506  O   ILE   210     -31.970  87.013  43.668  1.00 73.56           O  
ATOM    507  CB  ILE   210     -34.468  89.105  43.180  1.00 71.26           C  
ATOM    508  CG1 ILE   210     -34.732  90.460  42.501  1.00  0.00           C  
ATOM    509  CG2 ILE   210     -33.827  89.452  44.534  1.00  0.00           C  
ATOM    510  CD1 ILE   210     -35.784  91.305  43.217  1.00  0.00           C  
ATOM    511  N   PHE   211     -33.919  85.931  43.309  1.00 69.73           N  
ATOM    512  CA  PHE   211     -33.545  84.734  44.068  1.00 70.62           C  
ATOM    513  C   PHE   211     -32.534  83.854  43.340  1.00 74.58           C  
ATOM    514  O   PHE   211     -31.638  83.292  43.968  1.00 78.15           O  
ATOM    515  CB  PHE   211     -34.785  83.918  44.444  1.00 67.63           C  
ATOM    516  CG  PHE   211     -35.428  84.354  45.728  1.00  0.00           C  
ATOM    517  CD1 PHE   211     -35.966  85.635  45.858  1.00  0.00           C  
ATOM    518  CD2 PHE   211     -35.496  83.485  46.814  1.00  0.00           C  
ATOM    519  CE1 PHE   211     -36.552  86.040  47.047  1.00  0.00           C  
ATOM    520  CE2 PHE   211     -36.086  83.882  48.005  1.00  0.00           C  
ATOM    521  CZ  PHE   211     -36.616  85.160  48.120  1.00  0.00           C  
ATOM    522  N   PHE   212     -21.927  84.385  34.961  1.00 91.08           N  
ATOM    523  CA  PHE   212     -20.971  83.438  34.372  1.00 84.15           C  
ATOM    524  C   PHE   212     -21.618  82.401  33.442  1.00 79.86           C  
ATOM    525  O   PHE   212     -22.813  82.470  33.152  1.00 75.24           O  
ATOM    526  CB  PHE   212     -20.167  82.694  35.463  1.00 85.09           C  
ATOM    527  CG  PHE   212     -19.396  83.715  36.227  1.00  0.00           C  
ATOM    528  CD1 PHE   212     -19.814  84.173  37.497  1.00  0.00           C  
ATOM    529  CD2 PHE   212     -18.214  84.252  35.684  1.00  0.00           C  
ATOM    530  CE1 PHE   212     -19.068  85.147  38.221  1.00  0.00           C  
ATOM    531  CE2 PHE   212     -17.448  85.229  36.389  1.00  0.00           C  
ATOM    532  CZ  PHE   212     -17.880  85.680  37.663  1.00  0.00           C  
ATOM    533  N   GLN   213     -20.805  81.454  32.975  1.00 74.73           N  
ATOM    534  CA  GLN   213     -21.268  80.329  32.174  1.00 72.92           C  
ATOM    535  C   GLN   213     -22.277  79.492  32.960  1.00 70.33           C  
ATOM    536  O   GLN   213     -23.321  79.106  32.428  1.00 69.97           O  
ATOM    537  CB  GLN   213     -20.074  79.463  31.765  1.00 76.17           C  
ATOM    538  CG  GLN   213     -20.446  78.318  30.821  1.00  0.00           C  
ATOM    539  CD  GLN   213     -20.963  78.925  29.525  1.00  0.00           C  
ATOM    540  OE1 GLN   213     -20.367  79.851  28.978  1.00  0.00           O  
ATOM    541  NE2 GLN   213     -22.101  78.436  28.964  1.00  0.00           N  
ATOM    542  N   ARG   214     -21.952  79.236  34.228  1.00 68.02           N  
ATOM    543  CA  ARG   214     -22.778  78.433  35.133  1.00 64.78           C  
ATOM    544  C   ARG   214     -24.200  78.969  35.278  1.00 64.22           C  
ATOM    545  O   ARG   214     -25.167  78.284  34.933  1.00 67.51           O  
ATOM    546  CB  ARG   214     -22.126  78.336  36.521  1.00 62.61           C  
ATOM    547  CG  ARG   214     -22.903  77.453  37.500  1.00  0.00           C  
ATOM    548  CD  ARG   214     -22.329  77.459  38.918  1.00  0.00           C  
ATOM    549  NE  ARG   214     -22.540  78.822  39.481  1.00  0.00           N  
ATOM    550  CZ  ARG   214     -23.768  79.181  39.958  1.00  0.00           C  
ATOM    551  NH1 ARG   214     -24.605  78.115  39.797  1.00  0.00           N  
ATOM    552  NH2 ARG   214     -23.680  80.466  40.408  1.00  0.00           N  
ATOM    553  N   ARG   215     -24.310  80.196  35.779  1.00 58.36           N  
ATOM    554  CA  ARG   215     -25.594  80.829  36.078  1.00 57.55           C  
ATOM    555  C   ARG   215     -26.597  80.748  34.924  1.00 55.69           C  
ATOM    556  O   ARG   215     -27.796  80.551  35.144  1.00 53.35           O  
ATOM    557  CB  ARG   215     -25.367  82.295  36.466  1.00 57.36           C  
ATOM    558  CG  ARG   215     -24.701  82.468  37.833  1.00  0.00           C  
ATOM    559  CD  ARG   215     -24.428  83.928  38.200  1.00  0.00           C  
ATOM    560  NE  ARG   215     -23.733  83.936  39.518  1.00  0.00           N  
ATOM    561  CZ  ARG   215     -23.254  85.107  40.030  1.00  0.00           C  
ATOM    562  NH1 ARG   215     -23.545  86.100  39.140  1.00  0.00           N  
ATOM    563  NH2 ARG   215     -22.672  84.828  41.233  1.00  0.00           N  
ATOM    564  N   TYR   216     -26.087  80.910  33.704  1.00 54.48           N  
ATOM    565  CA  TYR   216     -26.897  80.924  32.493  1.00 55.62           C  
ATOM    566  C   TYR   216     -27.429  79.524  32.195  1.00 58.50           C  
ATOM    567  O   TYR   216     -28.636  79.353  31.979  1.00 58.78           O  
ATOM    568  CB  TYR   216     -26.111  81.537  31.302  1.00 55.11           C  
ATOM    569  CG  TYR   216     -25.931  82.989  31.584  1.00  0.00           C  
ATOM    570  CD1 TYR   216     -26.696  83.605  32.583  1.00  0.00           C  
ATOM    571  CD2 TYR   216     -24.997  83.771  30.869  1.00  0.00           C  
ATOM    572  CE1 TYR   216     -26.553  84.975  32.880  1.00  0.00           C  
ATOM    573  CE2 TYR   216     -24.838  85.165  31.159  1.00  0.00           C  
ATOM    574  CZ  TYR   216     -25.627  85.748  32.170  1.00  0.00           C  
ATOM    575  OH  TYR   216     -25.513  87.086  32.481  1.00  0.00           O  
ATOM    576  N   GLY   217     -26.536  78.529  32.214  1.00 57.55           N  
ATOM    577  CA  GLY   217     -26.927  77.124  32.030  1.00 54.48           C  
ATOM    578  C   GLY   217     -27.893  76.685  33.133  1.00 55.30           C  
ATOM    579  O   GLY   217     -28.876  75.983  32.862  1.00 59.85           O  
ATOM    580  N   CYS   218     -27.621  77.119  34.364  1.00 52.43           N  
ATOM    581  CA  CYS   218     -28.414  76.726  35.529  1.00 50.83           C  
ATOM    582  C   CYS   218     -29.848  77.191  35.392  1.00 48.88           C  
ATOM    583  O   CYS   218     -30.778  76.391  35.514  1.00 51.04           O  
ATOM    584  CB  CYS   218     -27.813  77.287  36.817  1.00 51.58           C  
ATOM    585  SG  CYS   218     -26.576  76.674  37.151  1.00  0.00           S  
ATOM    586  N   ARG   219     -30.004  78.487  35.133  1.00 46.79           N  
ATOM    587  CA  ARG   219     -31.303  79.126  34.904  1.00 44.50           C  
ATOM    588  C   ARG   219     -32.106  78.471  33.776  1.00 44.61           C  
ATOM    589  O   ARG   219     -33.304  78.221  33.917  1.00 45.00           O  
ATOM    590  CB  ARG   219     -31.088  80.598  34.572  1.00 42.75           C  
ATOM    591  CG  ARG   219     -32.365  81.413  34.491  1.00  0.00           C  
ATOM    592  CD  ARG   219     -32.154  82.674  33.672  1.00  0.00           C  
ATOM    593  NE  ARG   219     -33.405  83.404  33.531  1.00  0.00           N  
ATOM    594  CZ  ARG   219     -33.824  84.347  34.367  1.00  0.00           C  
ATOM    595  NH1 ARG   219     -33.081  84.699  35.410  1.00  0.00           N  
ATOM    596  NH2 ARG   219     -34.986  84.947  34.157  1.00  0.00           N  
ATOM    597  N   ALA   220     -31.431  78.202  32.660  1.00 45.29           N  
ATOM    598  CA  ALA   220     -32.068  77.669  31.460  1.00 44.47           C  
ATOM    599  C   ALA   220     -32.453  76.202  31.607  1.00 43.82           C  
ATOM    600  O   ALA   220     -33.545  75.793  31.194  1.00 40.27           O  
ATOM    601  CB  ALA   220     -31.166  77.882  30.247  1.00 44.80           C  
ATOM    602  N   MET   221     -31.555  75.420  32.199  1.00 45.75           N  
ATOM    603  CA  MET   221     -31.856  74.043  32.568  1.00 43.99           C  
ATOM    604  C   MET   221     -33.205  74.031  33.268  1.00 42.98           C  
ATOM    605  O   MET   221     -34.146  73.372  32.824  1.00 46.86           O  
ATOM    606  CB  MET   221     -30.792  73.538  33.528  1.00 45.77           C  
ATOM    607  CG  MET   221     -31.009  72.090  33.973  1.00  0.00           C  
ATOM    608  SD  MET   221     -32.238  71.885  35.297  1.00  0.00           S  
ATOM    609  CE  MET   221     -31.181  72.578  36.602  1.00  0.00           C  
ATOM    610  N   MET   222     -33.299  74.814  34.338  1.00 40.50           N  
ATOM    611  CA  MET   222     -34.453  74.807  35.226  1.00 37.71           C  
ATOM    612  C   MET   222     -35.781  75.171  34.557  1.00 37.00           C  
ATOM    613  O   MET   222     -36.795  74.522  34.794  1.00 37.81           O  
ATOM    614  CB  MET   222     -34.194  75.727  36.427  1.00 36.16           C  
ATOM    615  CG  MET   222     -33.127  75.194  37.385  1.00  0.00           C  
ATOM    616  SD  MET   222     -32.704  76.322  38.746  1.00  0.00           S  
ATOM    617  CE  MET   222     -34.307  76.166  39.585  1.00  0.00           C  
ATOM    618  N   LEU   223     -35.783  76.216  33.740  1.00 35.98           N  
ATOM    619  CA  LEU   223     -37.033  76.741  33.204  1.00 34.89           C  
ATOM    620  C   LEU   223     -37.565  75.938  32.012  1.00 35.02           C  
ATOM    621  O   LEU   223     -38.784  75.766  31.856  1.00 35.33           O  
ATOM    622  CB  LEU   223     -36.889  78.233  32.884  1.00 34.70           C  
ATOM    623  CG  LEU   223     -36.730  79.130  34.130  1.00  0.00           C  
ATOM    624  CD1 LEU   223     -35.990  80.428  33.824  1.00  0.00           C  
ATOM    625  CD2 LEU   223     -38.076  79.414  34.792  1.00  0.00           C  
ATOM    626  N   GLU   224     -36.654  75.434  31.186  1.00 34.63           N  
ATOM    627  CA  GLU   224     -37.031  74.590  30.059  1.00 35.22           C  
ATOM    628  C   GLU   224     -37.868  73.381  30.490  1.00 37.74           C  
ATOM    629  O   GLU   224     -38.630  72.824  29.683  1.00 38.70           O  
ATOM    630  CB  GLU   224     -35.794  74.129  29.275  1.00 33.94           C  
ATOM    631  CG  GLU   224     -35.112  75.212  28.442  1.00  0.00           C  
ATOM    632  CD  GLU   224     -36.027  75.856  27.405  1.00  0.00           C  
ATOM    633  OE1 GLU   224     -35.605  76.844  26.756  1.00  0.00           O  
ATOM    634  OE2 GLU   224     -37.171  75.383  27.229  1.00  0.00           O  
ATOM    635  N   THR   225     -37.722  72.988  31.757  1.00 39.16           N  
ATOM    636  CA  THR   225     -38.448  71.845  32.327  1.00 40.43           C  
ATOM    637  C   THR   225     -39.895  72.211  32.664  1.00 43.59           C  
ATOM    638  O   THR   225     -40.768  71.339  32.695  1.00 47.99           O  
ATOM    639  CB  THR   225     -37.774  71.306  33.611  1.00 37.75           C  
ATOM    640  OG1 THR   225     -37.871  72.285  34.648  1.00  0.00           O  
ATOM    641  CG2 THR   225     -36.313  70.955  33.378  1.00  0.00           C  
ATOM    642  N   VAL   226     -40.121  73.489  32.959  1.00 44.13           N  
ATOM    643  CA  VAL   226     -41.450  74.053  33.210  1.00 46.02           C  
ATOM    644  C   VAL   226     -42.115  74.335  31.861  1.00 46.09           C  
ATOM    645  O   VAL   226     -43.340  74.252  31.711  1.00 45.60           O  
ATOM    646  CB  VAL   226     -41.336  75.391  33.987  1.00 48.22           C  
ATOM    647  CG1 VAL   226     -42.713  75.976  34.295  1.00  0.00           C  
ATOM    648  CG2 VAL   226     -40.516  75.210  35.264  1.00  0.00           C  
ATOM    649  N   ALA   227     -41.274  74.659  30.885  1.00 44.02           N  
ATOM    650  CA  ALA   227     -41.699  75.102  29.566  1.00 40.54           C  
ATOM    651  C   ALA   227     -42.317  73.993  28.717  1.00 41.08           C  
ATOM    652  O   ALA   227     -43.120  74.262  27.813  1.00 41.23           O  
ATOM    653  CB  ALA   227     -40.509  75.707  28.852  1.00 39.51           C  
ATOM    654  N   ALA   228     -41.927  72.750  28.998  1.00 38.90           N  
ATOM    655  CA  ALA   228     -42.421  71.604  28.256  1.00 36.28           C  
ATOM    656  C   ALA   228     -43.848  71.235  28.617  1.00 38.04           C  
ATOM    657  O   ALA   228     -44.512  70.519  27.864  1.00 41.33           O  
ATOM    658  CB  ALA   228     -41.507  70.406  28.491  1.00  0.00           O  
ATOM    659  N   VAL   229     -44.324  71.723  29.763  1.00 36.55           N  
ATOM    660  CA  VAL   229     -45.626  71.321  30.318  1.00 35.41           C  
ATOM    661  C   VAL   229     -46.826  71.864  29.521  1.00 36.55           C  
ATOM    662  O   VAL   229     -47.657  71.061  29.083  1.00 38.89           O  
ATOM    663  CB  VAL   229     -45.729  71.609  31.849  1.00 36.71           C  
ATOM    664  CG1 VAL   229     -47.164  71.517  32.358  1.00  0.00           C  
ATOM    665  CG2 VAL   229     -44.814  70.676  32.643  1.00  0.00           C  
ATOM    666  N   PRO   230     -46.910  73.207  29.306  1.00 37.28           N  
ATOM    667  CA  PRO   230     -48.037  73.831  28.591  1.00 36.38           C  
ATOM    668  C   PRO   230     -48.479  73.169  27.274  1.00 39.55           C  
ATOM    669  O   PRO   230     -49.681  72.991  27.059  1.00 41.68           O  
ATOM    670  CB  PRO   230     -47.523  75.245  28.317  1.00 36.43           C  
ATOM    671  CG  PRO   230     -46.649  75.542  29.489  1.00  0.00           C  
ATOM    672  CD  PRO   230     -45.973  74.239  29.815  1.00  0.00           C  
ATOM    673  N   GLY   231     -47.531  72.830  26.399  1.00 40.14           N  
ATOM    674  CA  GLY   231     -47.849  72.231  25.099  1.00 40.00           C  
ATOM    675  C   GLY   231     -48.325  70.790  25.220  1.00 43.96           C  
ATOM    676  O   GLY   231     -48.946  70.241  24.304  1.00 41.76           O  
ATOM    677  N   MET   232     -48.031  70.181  26.362  1.00 44.60           N  
ATOM    678  CA  MET   232     -48.465  68.828  26.636  1.00 46.29           C  
ATOM    679  C   MET   232     -49.797  68.844  27.394  1.00 46.42           C  
ATOM    680  O   MET   232     -50.439  67.809  27.547  1.00 48.85           O  
ATOM    681  CB  MET   232     -47.376  68.072  27.411  1.00 46.57           C  
ATOM    682  CG  MET   232     -47.593  66.570  27.562  1.00  0.00           C  
ATOM    683  SD  MET   232     -47.802  65.630  26.030  1.00  0.00           S  
ATOM    684  CE  MET   232     -46.169  65.753  25.292  1.00  0.00           C  
ATOM    685  N   VAL   233     -50.227  70.008  27.868  1.00 43.56           N  
ATOM    686  CA  VAL   233     -51.556  70.064  28.479  1.00 41.64           C  
ATOM    687  C   VAL   233     -52.612  70.375  27.422  1.00 39.36           C  
ATOM    688  O   VAL   233     -53.636  69.703  27.361  1.00 37.42           O  
ATOM    689  CB  VAL   233     -51.649  70.998  29.720  1.00 40.50           C  
ATOM    690  CG1 VAL   233     -50.616  70.595  30.776  1.00  0.00           C  
ATOM    691  CG2 VAL   233     -51.517  72.465  29.337  1.00  0.00           C  
ATOM    692  N   GLY   234     -52.336  71.371  26.582  1.00 37.60           N  
ATOM    693  CA  GLY   234     -53.228  71.744  25.494  1.00 38.67           C  
ATOM    694  C   GLY   234     -53.350  70.614  24.486  1.00 40.53           C  
ATOM    695  O   GLY   234     -54.457  70.161  24.184  1.00 39.71           O  
ATOM    696  N   GLY   235     -52.209  70.152  23.971  1.00 41.82           N  
ATOM    697  CA  GLY   235     -52.171  68.959  23.132  1.00 41.59           C  
ATOM    698  C   GLY   235     -53.085  67.876  23.688  1.00 44.23           C  
ATOM    699  O   GLY   235     -53.947  67.352  22.974  1.00 42.28           O  
ATOM    700  N   MET   236     -52.916  67.565  24.971  1.00 43.88           N  
ATOM    701  CA  MET   236     -53.722  66.538  25.631  1.00 48.61           C  
ATOM    702  C   MET   236     -55.223  66.905  25.716  1.00 47.79           C  
ATOM    703  O   MET   236     -56.085  66.142  25.256  1.00 49.46           O  
ATOM    704  CB  MET   236     -53.125  66.200  27.004  1.00 50.78           C  
ATOM    705  CG  MET   236     -53.640  64.922  27.644  1.00  0.00           C  
ATOM    706  SD  MET   236     -55.225  65.174  28.468  1.00  0.00           S  
ATOM    707  CE  MET   236     -54.735  66.109  29.921  1.00  0.00           C  
ATOM    708  N   LEU   237     -55.534  68.063  26.289  1.00 44.75           N  
ATOM    709  CA  LEU   237     -56.921  68.521  26.367  1.00 42.84           C  
ATOM    710  C   LEU   237     -57.628  68.530  25.006  1.00 42.35           C  
ATOM    711  O   LEU   237     -58.765  68.063  24.903  1.00 45.23           O  
ATOM    712  CB  LEU   237     -57.037  69.895  27.052  1.00 40.34           C  
ATOM    713  CG  LEU   237     -57.174  69.998  28.585  1.00  0.00           C  
ATOM    714  CD1 LEU   237     -57.684  68.704  29.223  1.00  0.00           C  
ATOM    715  CD2 LEU   237     -55.877  70.446  29.256  1.00  0.00           C  
ATOM    716  N   LEU   238     -56.957  69.027  23.968  1.00 38.40           N  
ATOM    717  CA  LEU   238     -57.566  69.095  22.632  1.00 38.09           C  
ATOM    718  C   LEU   238     -57.642  67.747  21.909  1.00 40.16           C  
ATOM    719  O   LEU   238     -58.452  67.575  21.000  1.00 45.52           O  
ATOM    720  CB  LEU   238     -56.892  70.156  21.755  1.00 36.97           C  
ATOM    721  CG  LEU   238     -57.070  71.583  22.278  1.00  0.00           C  
ATOM    722  CD1 LEU   238     -56.332  72.659  21.483  1.00  0.00           C  
ATOM    723  CD2 LEU   238     -58.513  72.086  22.302  1.00  0.00           C  
ATOM    724  N   HIS   239     -56.800  66.799  22.313  1.00 39.87           N  
ATOM    725  CA  HIS   239     -56.871  65.430  21.828  1.00 35.42           C  
ATOM    726  C   HIS   239     -58.126  64.807  22.409  1.00 37.00           C  
ATOM    727  O   HIS   239     -58.943  64.242  21.678  1.00 37.46           O  
ATOM    728  CB  HIS   239     -55.639  64.648  22.281  1.00 33.14           C  
ATOM    729  CG  HIS   239     -55.508  63.292  21.657  1.00  0.00           C  
ATOM    730  ND1 HIS   239     -54.952  63.095  20.410  1.00  0.00           N  
ATOM    731  CD2 HIS   239     -55.835  62.060  22.121  1.00  0.00           C  
ATOM    732  CE1 HIS   239     -54.951  61.802  20.129  1.00  0.00           C  
ATOM    733  NE2 HIS   239     -55.488  61.152  21.145  1.00  0.00           N  
ATOM    734  N   LEU   240     -58.275  64.935  23.729  1.00 35.86           N  
ATOM    735  CA  LEU   240     -59.399  64.356  24.452  1.00 34.50           C  
ATOM    736  C   LEU   240     -60.745  64.996  24.079  1.00 35.25           C  
ATOM    737  O   LEU   240     -61.778  64.324  24.047  1.00 38.31           O  
ATOM    738  CB  LEU   240     -59.178  64.458  25.957  1.00 32.52           C  
ATOM    739  CG  LEU   240     -58.159  63.578  26.690  1.00  0.00           C  
ATOM    740  CD1 LEU   240     -58.373  63.758  28.185  1.00  0.00           C  
ATOM    741  CD2 LEU   240     -58.225  62.089  26.324  1.00  0.00           C  
ATOM    742  N   ARG   241     -60.738  66.289  23.801  1.00 32.75           N  
ATOM    743  CA  ARG   241     -61.978  66.958  23.456  1.00 33.79           C  
ATOM    744  C   ARG   241     -62.516  66.369  22.163  1.00 32.44           C  
ATOM    745  O   ARG   241     -63.616  65.822  22.138  1.00 31.21           O  
ATOM    746  CB  ARG   241     -61.757  68.458  23.317  1.00 32.21           C  
ATOM    747  CG  ARG   241     -63.039  69.239  23.020  1.00  0.00           C  
ATOM    748  CD  ARG   241     -62.802  70.726  22.750  1.00  0.00           C  
ATOM    749  NE  ARG   241     -62.057  70.835  21.465  1.00  0.00           N  
ATOM    750  CZ  ARG   241     -62.720  70.708  20.279  1.00  0.00           C  
ATOM    751  NH1 ARG   241     -64.038  70.489  20.560  1.00  0.00           N  
ATOM    752  NH2 ARG   241     -61.807  70.849  19.274  1.00  0.00           N  
ATOM    753  N   SER   242     -61.714  66.490  21.108  1.00 31.44           N  
ATOM    754  CA  SER   242     -61.984  65.899  19.812  1.00 32.51           C  
ATOM    755  C   SER   242     -62.432  64.419  19.933  1.00 33.01           C  
ATOM    756  O   SER   242     -63.293  63.962  19.188  1.00 31.86           O  
ATOM    757  CB  SER   242     -60.718  66.026  18.958  1.00 32.07           C  
ATOM    758  OG  SER   242     -60.880  65.449  17.675  1.00  0.00           O  
ATOM    759  N   LEU   243     -61.858  63.694  20.889  1.00 33.41           N  
ATOM    760  CA  LEU   243     -62.185  62.283  21.089  1.00 36.22           C  
ATOM    761  C   LEU   243     -63.605  62.013  21.591  1.00 37.33           C  
ATOM    762  O   LEU   243     -64.222  61.039  21.168  1.00 37.45           O  
ATOM    763  CB  LEU   243     -61.163  61.592  22.004  1.00 35.26           C  
ATOM    764  CG  LEU   243     -59.755  61.308  21.471  1.00  0.00           C  
ATOM    765  CD1 LEU   243     -59.021  60.370  22.413  1.00  0.00           C  
ATOM    766  CD2 LEU   243     -59.781  60.722  20.067  1.00  0.00           C  
ATOM    767  N   ARG   244     -64.120  62.864  22.477  1.00 39.41           N  
ATOM    768  CA  ARG   244     -65.432  62.617  23.095  1.00 41.49           C  
ATOM    769  C   ARG   244     -66.553  63.464  22.523  1.00 44.05           C  
ATOM    770  O   ARG   244     -67.718  63.065  22.582  1.00 48.94           O  
ATOM    771  CB  ARG   244     -65.377  62.767  24.619  1.00 40.20           C  
ATOM    772  CG  ARG   244     -65.295  64.192  25.112  1.00  0.00           C  
ATOM    773  CD  ARG   244     -65.238  64.281  26.629  1.00  0.00           C  
ATOM    774  NE  ARG   244     -65.263  65.690  27.023  1.00  0.00           N  
ATOM    775  CZ  ARG   244     -64.184  66.448  27.207  1.00  0.00           C  
ATOM    776  NH1 ARG   244     -62.963  65.936  27.069  1.00  0.00           N  
ATOM    777  NH2 ARG   244     -64.329  67.724  27.545  1.00  0.00           N  
ATOM    778  N   ARG   245     -66.202  64.629  21.992  1.00 45.27           N  
ATOM    779  CA  ARG   245     -67.141  65.454  21.249  1.00 47.52           C  
ATOM    780  C   ARG   245     -67.120  65.035  19.788  1.00 47.11           C  
ATOM    781  O   ARG   245     -67.967  65.464  19.001  1.00 49.54           O  
ATOM    782  CB  ARG   245     -66.781  66.941  21.357  1.00 53.94           C  
ATOM    783  CG  ARG   245     -66.859  67.485  22.785  1.00  0.00           C  
ATOM    784  CD  ARG   245     -66.514  68.972  22.893  1.00  0.00           C  
ATOM    785  NE  ARG   245     -67.579  69.732  22.179  1.00  0.00           N  
ATOM    786  CZ  ARG   245     -67.524  71.095  22.123  1.00  0.00           C  
ATOM    787  NH1 ARG   245     -66.405  71.494  22.795  1.00  0.00           N  
ATOM    788  NH2 ARG   245     -68.610  71.526  21.418  1.00  0.00           N  
ATOM    789  N   PHE   246     -66.127  64.218  19.436  1.00 45.74           N  
ATOM    790  CA  PHE   246     -65.993  63.627  18.099  1.00 44.18           C  
ATOM    791  C   PHE   246     -66.031  64.658  16.979  1.00 45.24           C  
ATOM    792  O   PHE   246     -66.833  64.556  16.036  1.00 45.72           O  
ATOM    793  CB  PHE   246     -67.059  62.556  17.885  1.00 46.05           C  
ATOM    794  CG  PHE   246     -66.880  61.527  18.948  1.00  0.00           C  
ATOM    795  CD1 PHE   246     -67.712  61.476  20.089  1.00  0.00           C  
ATOM    796  CD2 PHE   246     -65.858  60.568  18.830  1.00  0.00           C  
ATOM    797  CE1 PHE   246     -67.536  60.486  21.098  1.00  0.00           C  
ATOM    798  CE2 PHE   246     -65.659  59.565  19.826  1.00  0.00           C  
ATOM    799  CZ  PHE   246     -66.503  59.526  20.967  1.00  0.00           C  
ATOM    800  N   GLU   247     -65.164  65.659  17.096  1.00 44.04           N  
ATOM    801  CA  GLU   247     -65.104  66.743  16.126  1.00 43.89           C  
ATOM    802  C   GLU   247     -63.693  66.859  15.551  1.00 41.05           C  
ATOM    803  O   GLU   247     -62.735  66.370  16.146  1.00 39.57           O  
ATOM    804  CB  GLU   247     -65.572  68.087  16.744  1.00 46.73           C  
ATOM    805  CG  GLU   247     -67.040  68.082  17.174  1.00  0.00           C  
ATOM    806  CD  GLU   247     -67.380  69.469  17.702  1.00  0.00           C  
ATOM    807  OE1 GLU   247     -66.463  70.332  17.730  1.00  0.00           O  
ATOM    808  OE2 GLU   247     -68.561  69.683  18.086  1.00  0.00           O  
ATOM    809  N   GLN   248     -63.578  67.482  14.381  1.00 40.17           N  
ATOM    810  CA  GLN   248     -62.284  67.729  13.759  1.00 38.26           C  
ATOM    811  C   GLN   248     -61.561  68.758  14.609  1.00 35.79           C  
ATOM    812  O   GLN   248     -62.195  69.607  15.205  1.00 36.31           O  
ATOM    813  CB  GLN   248     -62.464  68.263  12.333  1.00 41.48           C  
ATOM    814  CG  GLN   248     -63.130  67.262  11.386  1.00  0.00           C  
ATOM    815  CD  GLN   248     -62.228  66.041  11.283  1.00  0.00           C  
ATOM    816  OE1 GLN   248     -61.047  66.150  10.959  1.00  0.00           O  
ATOM    817  NE2 GLN   248     -62.736  64.809  11.555  1.00  0.00           N  
ATOM    818  N   SER   249     -60.239  68.676  14.673  1.00 35.44           N  
ATOM    819  CA  SER   249     -59.447  69.564  15.522  1.00 34.42           C  
ATOM    820  C   SER   249     -58.847  70.704  14.709  1.00 38.07           C  
ATOM    821  O   SER   249     -58.778  71.862  15.172  1.00 38.79           O  
ATOM    822  CB  SER   249     -58.336  68.774  16.181  1.00 32.02           C  
ATOM    823  OG  SER   249     -58.882  67.718  16.957  1.00  0.00           O  
ATOM    824  N   GLY   250     -58.416  70.358  13.492  1.00 37.51           N  
ATOM    825  CA  GLY   250     -57.939  71.322  12.507  1.00 36.90           C  
ATOM    826  C   GLY   250     -56.492  71.767  12.793  1.00 37.74           C  
ATOM    827  O   GLY   250     -56.074  72.878  12.429  1.00 37.19           O  
ATOM    828  N   GLY   251     -55.739  70.884  13.452  1.00 37.34           N  
ATOM    829  CA  GLY   251     -54.287  70.997  13.541  1.00 37.18           C  
ATOM    830  C   GLY   251     -53.782  71.838  14.692  1.00 39.90           C  
ATOM    831  O   GLY   251     -52.729  72.480  14.591  1.00 40.41           O  
ATOM    832  N   TRP   252     -54.529  71.843  15.791  1.00 40.07           N  
ATOM    833  CA  TRP   252     -54.100  72.563  16.976  1.00 42.10           C  
ATOM    834  C   TRP   252     -53.179  71.678  17.805  1.00 42.47           C  
ATOM    835  O   TRP   252     -52.162  72.146  18.315  1.00 44.41           O  
ATOM    836  CB  TRP   252     -55.302  73.005  17.800  1.00 40.76           C  
ATOM    837  CG  TRP   252     -56.008  74.259  17.298  1.00  0.00           C  
ATOM    838  CD1 TRP   252     -56.554  74.461  16.059  1.00  0.00           C  
ATOM    839  CD2 TRP   252     -56.273  75.457  18.050  1.00  0.00           C  
ATOM    840  NE1 TRP   252     -57.132  75.711  15.990  1.00  0.00           N  
ATOM    841  CE2 TRP   252     -56.977  76.340  17.198  1.00  0.00           C  
ATOM    842  CE3 TRP   252     -55.979  75.870  19.356  1.00  0.00           C  
ATOM    843  CZ2 TRP   252     -57.390  77.617  17.610  1.00  0.00           C  
ATOM    844  CZ3 TRP   252     -56.395  77.148  19.769  1.00  0.00           C  
ATOM    845  CH2 TRP   252     -57.090  78.001  18.896  1.00  0.00           C  
ATOM    846  N   ILE   253     -53.545  70.398  17.901  1.00 41.80           N  
ATOM    847  CA  ILE   253     -52.883  69.394  18.747  1.00 39.51           C  
ATOM    848  C   ILE   253     -51.408  69.214  18.367  1.00 41.25           C  
ATOM    849  O   ILE   253     -50.533  69.078  19.235  1.00 41.02           O  
ATOM    850  CB  ILE   253     -53.637  68.048  18.642  1.00 38.65           C  
ATOM    851  CG1 ILE   253     -55.057  68.182  19.205  1.00  0.00           C  
ATOM    852  CG2 ILE   253     -52.899  66.925  19.349  1.00  0.00           C  
ATOM    853  CD1 ILE   253     -56.035  67.123  18.727  1.00  0.00           C  
ATOM    854  N   ARG   254     -51.136  69.238  17.066  1.00 41.64           N  
ATOM    855  CA  ARG   254     -49.788  69.001  16.568  1.00 40.07           C  
ATOM    856  C   ARG   254     -48.820  70.170  16.824  1.00 39.73           C  
ATOM    857  O   ARG   254     -47.723  69.958  17.344  1.00 40.54           O  
ATOM    858  CB  ARG   254     -49.818  68.589  15.092  1.00 39.20           C  
ATOM    859  CG  ARG   254     -50.384  67.186  14.861  1.00  0.00           C  
ATOM    860  CD  ARG   254     -50.460  66.792  13.385  1.00  0.00           C  
ATOM    861  NE  ARG   254     -51.051  65.425  13.317  1.00  0.00           N  
ATOM    862  CZ  ARG   254     -51.256  64.830  12.105  1.00  0.00           C  
ATOM    863  NH1 ARG   254     -50.836  65.698  11.139  1.00  0.00           N  
ATOM    864  NH2 ARG   254     -51.800  63.600  12.333  1.00  0.00           N  
ATOM    865  N   ALA   255     -49.221  71.394  16.484  1.00 39.13           N  
ATOM    866  CA  ALA   255     -48.376  72.562  16.757  1.00 38.14           C  
ATOM    867  C   ALA   255     -47.971  72.635  18.250  1.00 40.02           C  
ATOM    868  O   ALA   255     -46.823  72.950  18.580  1.00 40.60           O  
ATOM    869  CB  ALA   255     -49.030  73.871  16.248  1.00 38.52           C  
ATOM    870  N   LEU   256     -48.909  72.305  19.135  1.00 39.56           N  
ATOM    871  CA  LEU   256     -48.669  72.322  20.572  1.00 39.30           C  
ATOM    872  C   LEU   256     -47.747  71.187  21.021  1.00 41.40           C  
ATOM    873  O   LEU   256     -46.910  71.374  21.903  1.00 43.91           O  
ATOM    874  CB  LEU   256     -50.000  72.284  21.332  1.00 37.61           C  
ATOM    875  CG  LEU   256     -50.902  73.530  21.238  1.00  0.00           C  
ATOM    876  CD1 LEU   256     -52.189  73.327  22.018  1.00  0.00           C  
ATOM    877  CD2 LEU   256     -50.196  74.788  21.729  1.00  0.00           C  
ATOM    878  N   LEU   257     -47.896  70.019  20.403  1.00 41.01           N  
ATOM    879  CA  LEU   257     -47.053  68.864  20.712  1.00 38.82           C  
ATOM    880  C   LEU   257     -45.618  69.013  20.200  1.00 38.21           C  
ATOM    881  O   LEU   257     -44.683  68.504  20.826  1.00 36.71           O  
ATOM    882  CB  LEU   257     -47.698  67.568  20.194  1.00 39.98           C  
ATOM    883  CG  LEU   257     -48.527  66.743  21.199  1.00  0.00           C  
ATOM    884  CD1 LEU   257     -49.058  67.575  22.364  1.00  0.00           C  
ATOM    885  CD2 LEU   257     -49.660  65.984  20.518  1.00  0.00           C  
ATOM    886  N   GLU   258     -45.438  69.709  19.073  1.00 37.54           N  
ATOM    887  CA  GLU   258     -44.085  70.041  18.616  1.00 37.61           C  
ATOM    888  C   GLU   258     -43.526  71.233  19.381  1.00 36.79           C  
ATOM    889  O   GLU   258     -42.321  71.440  19.399  1.00 38.66           O  
ATOM    890  CB  GLU   258     -43.942  70.229  17.078  1.00 38.74           C  
ATOM    891  CG  GLU   258     -44.160  68.940  16.283  1.00  0.00           C  
ATOM    892  CD  GLU   258     -43.108  67.932  16.723  1.00  0.00           C  
ATOM    893  OE1 GLU   258     -41.895  68.261  16.624  1.00  0.00           O  
ATOM    894  OE2 GLU   258     -43.502  66.820  17.165  1.00  0.00           O  
ATOM    895  N   GLU   259     -44.398  72.011  20.016  1.00 37.22           N  
ATOM    896  CA  GLU   259     -43.949  73.024  20.974  1.00 37.55           C  
ATOM    897  C   GLU   259     -43.333  72.258  22.157  1.00 34.71           C  
ATOM    898  O   GLU   259     -42.150  72.424  22.462  1.00 31.46           O  
ATOM    899  CB  GLU   259     -45.116  73.943  21.409  1.00 40.44           C  
ATOM    900  CG  GLU   259     -44.805  74.935  22.536  1.00  0.00           C  
ATOM    901  CD  GLU   259     -46.035  75.666  23.096  1.00  0.00           C  
ATOM    902  OE1 GLU   259     -46.973  76.002  22.327  1.00  0.00           O  
ATOM    903  OE2 GLU   259     -46.060  75.924  24.325  1.00  0.00           O  
ATOM    904  N   ALA   260     -44.127  71.390  22.782  1.00 33.41           N  
ATOM    905  CA  ALA   260     -43.656  70.608  23.935  1.00 35.79           C  
ATOM    906  C   ALA   260     -42.357  69.833  23.652  1.00 36.52           C  
ATOM    907  O   ALA   260     -41.440  69.859  24.471  1.00 40.51           O  
ATOM    908  CB  ALA   260     -44.751  69.680  24.454  1.00 34.73           C  
ATOM    909  N   GLU   261     -42.263  69.170  22.497  1.00 34.10           N  
ATOM    910  CA  GLU   261     -41.029  68.476  22.138  1.00 33.31           C  
ATOM    911  C   GLU   261     -39.893  69.472  21.960  1.00 33.48           C  
ATOM    912  O   GLU   261     -38.829  69.323  22.548  1.00 32.32           O  
ATOM    913  CB  GLU   261     -41.191  67.635  20.864  1.00 32.60           C  
ATOM    914  CG  GLU   261     -39.912  66.923  20.440  1.00  0.00           C  
ATOM    915  CD  GLU   261     -40.099  65.984  19.250  1.00  0.00           C  
ATOM    916  OE1 GLU   261     -40.233  66.501  18.124  1.00  0.00           O  
ATOM    917  OE2 GLU   261     -40.084  64.729  19.440  1.00  0.00           O  
ATOM    918  N   ASN   262     -40.127  70.488  21.139  1.00 34.06           N  
ATOM    919  CA  ASN   262     -39.109  71.497  20.895  1.00 34.37           C  
ATOM    920  C   ASN   262     -38.495  72.016  22.193  1.00 33.63           C  
ATOM    921  O   ASN   262     -37.263  72.073  22.323  1.00 32.92           O  
ATOM    922  CB  ASN   262     -39.653  72.662  20.072  1.00 32.54           C  
ATOM    923  CG  ASN   262     -38.551  73.582  19.587  1.00  0.00           C  
ATOM    924  OD1 ASN   262     -38.307  74.634  20.168  1.00  0.00           O  
ATOM    925  ND2 ASN   262     -37.863  73.176  18.530  1.00  0.00           N  
ATOM    926  N   GLU   263     -39.353  72.382  23.147  1.00 31.89           N  
ATOM    927  CA  GLU   263     -38.881  72.829  24.454  1.00 30.74           C  
ATOM    928  C   GLU   263     -38.035  71.699  25.037  1.00 33.07           C  
ATOM    929  O   GLU   263     -36.872  71.900  25.344  1.00 34.89           O  
ATOM    930  CB  GLU   263     -40.038  73.250  25.374  1.00 29.66           C  
ATOM    931  CG  GLU   263     -40.957  74.370  24.822  1.00  0.00           C  
ATOM    932  CD  GLU   263     -40.646  75.776  25.328  1.00  0.00           C  
ATOM    933  OE1 GLU   263     -39.525  76.023  25.822  1.00  0.00           O  
ATOM    934  OE2 GLU   263     -41.534  76.660  25.229  1.00  0.00           O  
ATOM    935  N   ARG   264     -38.587  70.490  25.110  1.00 36.50           N  
ATOM    936  CA  ARG   264     -37.837  69.326  25.590  1.00 34.57           C  
ATOM    937  C   ARG   264     -36.481  69.126  24.908  1.00 34.62           C  
ATOM    938  O   ARG   264     -35.534  68.657  25.542  1.00 35.58           O  
ATOM    939  CB  ARG   264     -38.673  68.057  25.467  1.00 35.46           C  
ATOM    940  CG  ARG   264     -38.185  66.937  26.381  1.00  0.00           C  
ATOM    941  CD  ARG   264     -39.118  65.747  26.346  1.00  0.00           C  
ATOM    942  NE  ARG   264     -39.023  65.038  25.072  1.00  0.00           N  
ATOM    943  CZ  ARG   264     -37.986  64.291  24.699  1.00  0.00           C  
ATOM    944  NH1 ARG   264     -38.001  63.685  23.518  1.00  0.00           N  
ATOM    945  NH2 ARG   264     -36.927  64.157  25.496  1.00  0.00           N  
ATOM    946  N   MET   265     -36.383  69.473  23.626  1.00 35.64           N  
ATOM    947  CA  MET   265     -35.100  69.393  22.909  1.00 35.67           C  
ATOM    948  C   MET   265     -34.162  70.544  23.270  1.00 36.00           C  
ATOM    949  O   MET   265     -32.934  70.404  23.205  1.00 36.54           O  
ATOM    950  CB  MET   265     -35.299  69.278  21.400  1.00 35.77           C  
ATOM    951  CG  MET   265     -35.697  67.879  20.970  1.00  0.00           C  
ATOM    952  SD  MET   265     -34.530  66.633  21.584  1.00  0.00           S  
ATOM    953  CE  MET   265     -33.271  66.711  20.309  1.00  0.00           C  
ATOM    954  N   HIS   266     -34.742  71.670  23.670  1.00 36.54           N  
ATOM    955  CA  HIS   266     -33.974  72.723  24.337  1.00 37.23           C  
ATOM    956  C   HIS   266     -33.337  72.161  25.596  1.00 36.43           C  
ATOM    957  O   HIS   266     -32.151  72.392  25.829  1.00 37.57           O  
ATOM    958  CB  HIS   266     -34.843  73.939  24.687  1.00 35.55           C  
ATOM    959  CG  HIS   266     -35.361  74.681  23.494  1.00  0.00           C  
ATOM    960  ND1 HIS   266     -36.483  75.482  23.543  1.00  0.00           N  
ATOM    961  CD2 HIS   266     -34.915  74.736  22.214  1.00  0.00           C  
ATOM    962  CE1 HIS   266     -36.700  76.006  22.349  1.00  0.00           C  
ATOM    963  NE2 HIS   266     -35.763  75.568  21.525  1.00  0.00           N  
ATOM    964  N   LEU   267     -34.123  71.409  26.378  1.00 35.81           N  
ATOM    965  CA  LEU   267     -33.697  70.897  27.687  1.00 35.87           C  
ATOM    966  C   LEU   267     -32.565  69.912  27.547  1.00 35.92           C  
ATOM    967  O   LEU   267     -31.545  70.045  28.213  1.00 36.31           O  
ATOM    968  CB  LEU   267     -34.849  70.215  28.436  1.00 36.00           C  
ATOM    969  CG  LEU   267     -34.793  69.994  29.967  1.00  0.00           C  
ATOM    970  CD1 LEU   267     -35.528  68.713  30.325  1.00  0.00           C  
ATOM    971  CD2 LEU   267     -33.393  69.981  30.583  1.00  0.00           C  
ATOM    972  N   MET   268     -32.759  68.924  26.679  1.00 39.52           N  
ATOM    973  CA  MET   268     -31.753  67.898  26.419  1.00 41.64           C  
ATOM    974  C   MET   268     -30.465  68.526  25.901  1.00 43.43           C  
ATOM    975  O   MET   268     -29.394  67.936  26.012  1.00 47.68           O  
ATOM    976  CB  MET   268     -32.273  66.852  25.418  1.00 42.76           C  
ATOM    977  CG  MET   268     -33.626  66.222  25.747  1.00  0.00           C  
ATOM    978  SD  MET   268     -33.772  65.366  27.331  1.00  0.00           S  
ATOM    979  CE  MET   268     -32.522  64.112  27.121  1.00  0.00           C  
ATOM    980  N   THR   269     -30.575  69.734  25.354  1.00 43.81           N  
ATOM    981  CA  THR   269     -29.408  70.484  24.893  1.00 43.32           C  
ATOM    982  C   THR   269     -28.560  71.030  26.058  1.00 42.49           C  
ATOM    983  O   THR   269     -27.347  70.822  26.100  1.00 39.52           O  
ATOM    984  CB  THR   269     -29.834  71.602  23.918  1.00 42.32           C  
ATOM    985  OG1 THR   269     -30.259  71.005  22.685  1.00  0.00           O  
ATOM    986  CG2 THR   269     -28.690  72.581  23.649  1.00  0.00           C  
ATOM    987  N   PHE   270     -29.205  71.716  26.997  1.00 42.70           N  
ATOM    988  CA  PHE   270     -28.495  72.334  28.117  1.00 44.60           C  
ATOM    989  C   PHE   270     -27.903  71.314  29.091  1.00 45.95           C  
ATOM    990  O   PHE   270     -26.808  71.520  29.620  1.00 47.96           O  
ATOM    991  CB  PHE   270     -29.409  73.306  28.877  1.00 45.55           C  
ATOM    992  CG  PHE   270     -29.910  74.456  28.049  1.00  0.00           C  
ATOM    993  CD1 PHE   270     -29.031  75.245  27.314  1.00  0.00           C  
ATOM    994  CD2 PHE   270     -31.263  74.769  28.026  1.00  0.00           C  
ATOM    995  CE1 PHE   270     -29.499  76.305  26.554  1.00  0.00           C  
ATOM    996  CE2 PHE   270     -31.735  75.835  27.274  1.00  0.00           C  
ATOM    997  CZ  PHE   270     -30.850  76.603  26.541  1.00  0.00           C  
ATOM    998  N   MET   271     -28.624  70.215  29.319  1.00 44.22           N  
ATOM    999  CA  MET   271     -28.219  69.200  30.293  1.00 44.76           C  
ATOM   1000  C   MET   271     -26.914  68.473  29.913  1.00 43.95           C  
ATOM   1001  O   MET   271     -26.368  67.717  30.707  1.00 43.88           O  
ATOM   1002  CB  MET   271     -29.388  68.210  30.580  1.00 46.08           C  
ATOM   1003  CG  MET   271     -29.227  67.440  31.892  1.00  0.00           C  
ATOM   1004  SD  MET   271     -30.543  66.229  32.222  1.00  0.00           S  
ATOM   1005  CE  MET   271     -31.813  67.473  32.591  1.00  0.00           C  
ATOM   1006  N   GLU   272     -26.424  68.716  28.703  1.00 44.96           N  
ATOM   1007  CA  GLU   272     -25.131  68.211  28.259  1.00 46.59           C  
ATOM   1008  C   GLU   272     -23.996  69.104  28.755  1.00 51.55           C  
ATOM   1009  O   GLU   272     -22.820  68.734  28.693  1.00 52.27           O  
ATOM   1010  CB  GLU   272     -25.086  68.152  26.734  1.00 46.92           C  
ATOM   1011  CG  GLU   272     -26.238  67.389  26.084  1.00  0.00           C  
ATOM   1012  CD  GLU   272     -26.060  65.877  26.095  1.00  0.00           C  
ATOM   1013  OE1 GLU   272     -25.244  65.360  26.891  1.00  0.00           O  
ATOM   1014  OE2 GLU   272     -26.744  65.202  25.303  1.00  0.00           O  
ATOM   1015  N   VAL   273     -24.353  70.284  29.247  1.00 53.62           N  
ATOM   1016  CA  VAL   273     -23.364  71.250  29.698  1.00 57.88           C  
ATOM   1017  C   VAL   273     -23.191  71.208  31.216  1.00 61.72           C  
ATOM   1018  O   VAL   273     -22.116  71.525  31.728  1.00 60.14           O  
ATOM   1019  CB  VAL   273     -23.750  72.664  29.240  1.00 56.41           C  
ATOM   1020  CG1 VAL   273     -22.851  73.759  29.818  1.00  0.00           C  
ATOM   1021  CG2 VAL   273     -23.686  72.853  27.723  1.00  0.00           C  
ATOM   1022  N   ALA   274     -24.244  70.795  31.924  1.00 64.44           N  
ATOM   1023  CA  ALA   274     -24.253  70.828  33.387  1.00 67.21           C  
ATOM   1024  C   ALA   274     -24.603  69.491  34.037  1.00 67.52           C  
ATOM   1025  O   ALA   274     -25.523  68.794  33.603  1.00 71.59           O  
ATOM   1026  CB  ALA   274     -25.215  71.909  33.888  1.00 69.20           C  
ATOM   1027  N   ASN   275     -23.859  69.147  35.085  1.00 64.31           N  
ATOM   1028  CA  ASN   275     -24.168  67.993  35.917  1.00 65.33           C  
ATOM   1029  C   ASN   275     -24.716  68.527  37.249  1.00 65.75           C  
ATOM   1030  O   ASN   275     -23.941  68.856  38.148  1.00 68.45           O  
ATOM   1031  CB  ASN   275     -22.921  67.109  36.102  1.00 64.79           C  
ATOM   1032  CG  ASN   275     -23.342  65.853  36.851  1.00  0.00           C  
ATOM   1033  OD1 ASN   275     -24.391  65.819  37.492  1.00  0.00           O  
ATOM   1034  ND2 ASN   275     -22.546  64.751  36.811  1.00  0.00           N  
ATOM   1035  N   PRO   276     -26.058  68.636  37.366  1.00 66.44           N  
ATOM   1036  CA  PRO   276     -26.724  69.360  38.460  1.00 66.12           C  
ATOM   1037  C   PRO   276     -27.098  68.525  39.697  1.00 66.53           C  
ATOM   1038  O   PRO   276     -27.832  67.534  39.589  1.00 61.23           O  
ATOM   1039  CB  PRO   276     -27.990  69.904  37.789  1.00 63.77           C  
ATOM   1040  CG  PRO   276     -28.206  69.053  36.571  1.00  0.00           C  
ATOM   1041  CD  PRO   276     -27.043  68.116  36.402  1.00  0.00           C  
ATOM   1042  N   LYS   277     -26.617  68.959  40.863  1.00 65.87           N  
ATOM   1043  CA  LYS   277     -26.851  68.261  42.129  1.00 64.40           C  
ATOM   1044  C   LYS   277     -28.269  68.334  42.666  1.00 64.22           C  
ATOM   1045  O   LYS   277     -29.200  68.715  41.957  1.00 66.77           O  
ATOM   1046  CB  LYS   277     -25.892  68.809  43.191  1.00  0.00           O  
ATOM   1047  CG  LYS   277     -24.422  68.491  42.908  1.00  0.00           C  
ATOM   1048  CD  LYS   277     -23.466  69.006  43.986  1.00  0.00           C  
ATOM   1049  CE  LYS   277     -21.993  68.720  43.685  1.00  0.00           C  
ATOM   1050  NZ  LYS   277     -21.144  69.226  44.787  1.00  0.00           N  
ATOM   1051  N   TRP   278     -28.414  67.994  43.943  1.00 64.41           N  
ATOM   1052  CA  TRP   278     -29.719  67.825  44.597  1.00 62.45           C  
ATOM   1053  C   TRP   278     -30.641  69.048  44.758  1.00 64.04           C  
ATOM   1054  O   TRP   278     -31.861  68.891  44.668  1.00 65.55           O  
ATOM   1055  CB  TRP   278     -29.550  67.129  45.953  1.00 60.85           C  
ATOM   1056  CG  TRP   278     -30.846  66.907  46.695  1.00  0.00           C  
ATOM   1057  CD1 TRP   278     -31.743  65.884  46.585  1.00  0.00           C  
ATOM   1058  CD2 TRP   278     -31.421  67.754  47.700  1.00  0.00           C  
ATOM   1059  NE1 TRP   278     -32.783  65.994  47.388  1.00  0.00           N  
ATOM   1060  CE2 TRP   278     -32.637  67.148  48.113  1.00  0.00           C  
ATOM   1061  CE3 TRP   278     -31.029  68.969  48.299  1.00  0.00           C  
ATOM   1062  CZ2 TRP   278     -33.476  67.721  49.107  1.00  0.00           C  
ATOM   1063  CZ3 TRP   278     -31.866  69.552  49.298  1.00  0.00           C  
ATOM   1064  CH2 TRP   278     -33.074  68.919  49.685  1.00  0.00           C  
ATOM   1065  N   TYR   279     -30.087  70.254  45.021  1.00 65.92           N  
ATOM   1066  CA  TYR   279     -31.015  71.384  45.198  1.00 67.23           C  
ATOM   1067  C   TYR   279     -31.902  71.608  43.967  1.00 67.96           C  
ATOM   1068  O   TYR   279     -33.131  71.658  44.087  1.00 67.78           O  
ATOM   1069  CB  TYR   279     -30.081  72.583  45.421  1.00 65.44           C  
ATOM   1070  CG  TYR   279     -30.935  73.795  45.571  1.00  0.00           C  
ATOM   1071  CD1 TYR   279     -31.564  74.057  46.795  1.00  0.00           C  
ATOM   1072  CD2 TYR   279     -31.128  74.700  44.504  1.00  0.00           C  
ATOM   1073  CE1 TYR   279     -32.377  75.194  46.976  1.00  0.00           C  
ATOM   1074  CE2 TYR   279     -31.951  75.860  44.671  1.00  0.00           C  
ATOM   1075  CZ  TYR   279     -32.568  76.089  45.918  1.00  0.00           C  
ATOM   1076  OH  TYR   279     -33.372  77.189  46.124  1.00  0.00           O  
ATOM   1077  N   GLU   280     -31.271  71.714  42.800  1.00 67.11           N  
ATOM   1078  CA  GLU   280     -31.973  71.915  41.542  1.00 66.19           C  
ATOM   1079  C   GLU   280     -32.812  70.685  41.167  1.00 61.39           C  
ATOM   1080  O   GLU   280     -33.976  70.826  40.799  1.00 58.49           O  
ATOM   1081  CB  GLU   280     -30.975  72.273  40.431  1.00 69.75           C  
ATOM   1082  CG  GLU   280     -30.358  73.664  40.590  1.00  0.00           C  
ATOM   1083  CD  GLU   280     -29.290  73.830  39.518  1.00  0.00           C  
ATOM   1084  OE1 GLU   280     -29.043  72.846  38.772  1.00  0.00           O  
ATOM   1085  OE2 GLU   280     -28.707  74.944  39.432  1.00  0.00           O  
ATOM   1086  N   ARG   281     -32.229  69.490  41.286  1.00 58.71           N  
ATOM   1087  CA  ARG   281     -32.937  68.228  40.998  1.00 58.44           C  
ATOM   1088  C   ARG   281     -34.327  68.153  41.644  1.00 56.88           C  
ATOM   1089  O   ARG   281     -35.327  67.944  40.953  1.00 56.94           O  
ATOM   1090  CB  ARG   281     -32.105  67.016  41.434  1.00 56.55           C  
ATOM   1091  CG  ARG   281     -31.069  66.550  40.425  1.00  0.00           C  
ATOM   1092  CD  ARG   281     -30.258  65.372  40.962  1.00  0.00           C  
ATOM   1093  NE  ARG   281     -30.912  64.080  40.741  1.00  0.00           N  
ATOM   1094  CZ  ARG   281     -30.542  62.931  41.308  1.00  0.00           C  
ATOM   1095  NH1 ARG   281     -31.202  61.812  41.034  1.00  0.00           N  
ATOM   1096  NH2 ARG   281     -29.519  62.894  42.152  1.00  0.00           N  
ATOM   1097  N   ALA   282     -34.372  68.344  42.963  1.00 54.33           N  
ATOM   1098  CA  ALA   282     -35.601  68.240  43.757  1.00 51.92           C  
ATOM   1099  C   ALA   282     -36.660  69.300  43.420  1.00 51.20           C  
ATOM   1100  O   ALA   282     -37.858  68.991  43.357  1.00 52.58           O  
ATOM   1101  CB  ALA   282     -35.277  68.248  45.275  1.00 53.16           C  
ATOM   1102  N   LEU   283     -36.232  70.543  43.210  1.00 48.80           N  
ATOM   1103  CA  LEU   283     -37.192  71.621  42.965  1.00 47.17           C  
ATOM   1104  C   LEU   283     -37.705  71.580  41.527  1.00 44.29           C  
ATOM   1105  O   LEU   283     -38.771  72.111  41.223  1.00 41.32           O  
ATOM   1106  CB  LEU   283     -36.624  73.000  43.347  1.00 46.98           C  
ATOM   1107  CG  LEU   283     -36.336  73.148  44.842  1.00  0.00           C  
ATOM   1108  CD1 LEU   283     -35.682  74.469  45.246  1.00  0.00           C  
ATOM   1109  CD2 LEU   283     -37.564  73.069  45.748  1.00  0.00           C  
ATOM   1110  N   VAL   284     -36.943  70.936  40.652  1.00 43.53           N  
ATOM   1111  CA  VAL   284     -37.416  70.622  39.306  1.00 43.53           C  
ATOM   1112  C   VAL   284     -38.615  69.670  39.386  1.00 44.50           C  
ATOM   1113  O   VAL   284     -39.624  69.884  38.714  1.00 44.68           O  
ATOM   1114  CB  VAL   284     -36.292  70.027  38.431  1.00 43.28           C  
ATOM   1115  CG1 VAL   284     -36.783  69.502  37.081  1.00  0.00           C  
ATOM   1116  CG2 VAL   284     -35.187  71.030  38.092  1.00  0.00           C  
ATOM   1117  N   LEU   285     -38.506  68.646  40.234  1.00 46.88           N  
ATOM   1118  CA  LEU   285     -39.575  67.662  40.421  1.00 49.10           C  
ATOM   1119  C   LEU   285     -40.838  68.263  41.048  1.00 52.39           C  
ATOM   1120  O   LEU   285     -41.935  68.110  40.500  1.00 56.37           O  
ATOM   1121  CB  LEU   285     -39.097  66.429  41.226  1.00 50.98           C  
ATOM   1122  CG  LEU   285     -38.109  65.546  40.461  1.00  0.00           C  
ATOM   1123  CD1 LEU   285     -37.474  64.425  41.282  1.00  0.00           C  
ATOM   1124  CD2 LEU   285     -38.697  64.814  39.256  1.00  0.00           C  
ATOM   1125  N   ALA   286     -40.699  68.955  42.176  1.00 53.34           N  
ATOM   1126  CA  ALA   286     -41.891  69.465  42.866  1.00 53.03           C  
ATOM   1127  C   ALA   286     -42.499  70.677  42.147  1.00 52.07           C  
ATOM   1128  O   ALA   286     -43.672  71.007  42.362  1.00 53.31           O  
ATOM   1129  CB  ALA   286     -41.689  69.668  44.404  1.00 55.35           C  
ATOM   1130  N   VAL   287     -41.714  71.312  41.274  1.00 51.37           N  
ATOM   1131  CA  VAL   287     -42.236  72.383  40.414  1.00 50.87           C  
ATOM   1132  C   VAL   287     -43.085  71.786  39.302  1.00 50.65           C  
ATOM   1133  O   VAL   287     -44.182  72.280  39.035  1.00 49.83           O  
ATOM   1134  CB  VAL   287     -41.132  73.302  39.837  1.00 50.79           C  
ATOM   1135  CG1 VAL   287     -41.650  74.300  38.799  1.00  0.00           C  
ATOM   1136  CG2 VAL   287     -40.432  74.154  40.897  1.00  0.00           C  
ATOM   1137  N   GLN   288     -42.588  70.724  38.662  1.00 49.52           N  
ATOM   1138  CA  GLN   288     -43.411  69.988  37.707  1.00 48.23           C  
ATOM   1139  C   GLN   288     -44.762  69.728  38.362  1.00 47.95           C  
ATOM   1140  O   GLN   288     -45.791  70.181  37.856  1.00 47.74           O  
ATOM   1141  CB  GLN   288     -42.755  68.681  37.245  1.00 47.47           C  
ATOM   1142  CG  GLN   288     -43.563  67.970  36.166  1.00  0.00           C  
ATOM   1143  CD  GLN   288     -42.812  66.841  35.483  1.00  0.00           C  
ATOM   1144  OE1 GLN   288     -41.992  67.072  34.597  1.00  0.00           O  
ATOM   1145  NE2 GLN   288     -43.109  65.608  35.879  1.00  0.00           N  
ATOM   1146  N   GLY   289     -44.743  69.046  39.509  1.00 47.20           N  
ATOM   1147  CA  GLY   289     -45.948  68.826  40.315  1.00 45.04           C  
ATOM   1148  C   GLY   289     -46.741  70.116  40.490  1.00 45.26           C  
ATOM   1149  O   GLY   289     -47.915  70.174  40.138  1.00 44.05           O  
ATOM   1150  N   VAL   290     -46.083  71.161  40.996  1.00 48.64           N  
ATOM   1151  CA  VAL   290     -46.733  72.463  41.197  1.00 47.41           C  
ATOM   1152  C   VAL   290     -47.359  73.069  39.918  1.00 47.87           C  
ATOM   1153  O   VAL   290     -48.559  73.365  39.901  1.00 47.26           O  
ATOM   1154  CB  VAL   290     -45.807  73.444  41.962  1.00 48.33           C  
ATOM   1155  CG1 VAL   290     -46.361  74.868  42.044  1.00  0.00           C  
ATOM   1156  CG2 VAL   290     -45.546  73.032  43.412  1.00  0.00           C  
ATOM   1157  N   PHE   291     -46.572  73.223  38.851  1.00 48.05           N  
ATOM   1158  CA  PHE   291     -47.071  73.872  37.629  1.00 48.76           C  
ATOM   1159  C   PHE   291     -48.086  73.022  36.875  1.00 48.37           C  
ATOM   1160  O   PHE   291     -49.110  73.542  36.430  1.00 51.59           O  
ATOM   1161  CB  PHE   291     -45.932  74.323  36.693  1.00 51.14           C  
ATOM   1162  CG  PHE   291     -45.345  75.566  37.268  1.00  0.00           C  
ATOM   1163  CD1 PHE   291     -44.138  75.555  38.002  1.00  0.00           C  
ATOM   1164  CD2 PHE   291     -45.998  76.799  37.085  1.00  0.00           C  
ATOM   1165  CE1 PHE   291     -43.582  76.749  38.544  1.00  0.00           C  
ATOM   1166  CE2 PHE   291     -45.463  78.011  37.618  1.00  0.00           C  
ATOM   1167  CZ  PHE   291     -44.249  77.983  38.353  1.00  0.00           C  
ATOM   1168  N   PHE   292     -47.811  71.724  36.740  1.00 45.93           N  
ATOM   1169  CA  PHE   292     -48.724  70.816  36.045  1.00 44.76           C  
ATOM   1170  C   PHE   292     -50.182  71.060  36.438  1.00 45.89           C  
ATOM   1171  O   PHE   292     -50.985  71.519  35.618  1.00 45.96           O  
ATOM   1172  CB  PHE   292     -48.350  69.336  36.260  1.00 44.63           C  
ATOM   1173  CG  PHE   292     -49.282  68.514  35.438  1.00  0.00           C  
ATOM   1174  CD1 PHE   292     -49.098  68.337  34.048  1.00  0.00           C  
ATOM   1175  CD2 PHE   292     -50.385  67.887  36.045  1.00  0.00           C  
ATOM   1176  CE1 PHE   292     -49.993  67.546  33.271  1.00  0.00           C  
ATOM   1177  CE2 PHE   292     -51.297  67.089  35.290  1.00  0.00           C  
ATOM   1178  CZ  PHE   292     -51.099  66.920  33.895  1.00  0.00           C  
ATOM   1179  N   ASN   293     -50.510  70.754  37.693  1.00 48.55           N  
ATOM   1180  CA  ASN   293     -51.861  70.939  38.225  1.00 51.38           C  
ATOM   1181  C   ASN   293     -52.400  72.364  38.035  1.00 53.17           C  
ATOM   1182  O   ASN   293     -53.583  72.537  37.727  1.00 58.07           O  
ATOM   1183  CB  ASN   293     -51.924  70.503  39.696  1.00 54.56           C  
ATOM   1184  CG  ASN   293     -51.867  68.983  39.739  1.00  0.00           C  
ATOM   1185  OD1 ASN   293     -52.073  68.312  38.728  1.00  0.00           O  
ATOM   1186  ND2 ASN   293     -51.583  68.356  40.912  1.00  0.00           N  
ATOM   1187  N   ALA   294     -51.548  73.379  38.200  1.00 52.40           N  
ATOM   1188  CA  ALA   294     -51.972  74.755  37.929  1.00 50.64           C  
ATOM   1189  C   ALA   294     -52.417  74.918  36.478  1.00 51.23           C  
ATOM   1190  O   ALA   294     -53.519  75.409  36.213  1.00 50.84           O  
ATOM   1191  CB  ALA   294     -50.884  75.785  38.272  1.00 49.62           C  
ATOM   1192  N   TYR   295     -51.561  74.497  35.548  1.00 51.55           N  
ATOM   1193  CA  TYR   295     -51.861  74.597  34.118  1.00 52.29           C  
ATOM   1194  C   TYR   295     -53.007  73.670  33.702  1.00 52.14           C  
ATOM   1195  O   TYR   295     -53.718  73.952  32.736  1.00 52.77           O  
ATOM   1196  CB  TYR   295     -50.603  74.336  33.283  1.00 53.69           C  
ATOM   1197  CG  TYR   295     -49.674  75.480  33.503  1.00  0.00           C  
ATOM   1198  CD1 TYR   295     -50.148  76.660  34.091  1.00  0.00           C  
ATOM   1199  CD2 TYR   295     -48.311  75.406  33.138  1.00  0.00           C  
ATOM   1200  CE1 TYR   295     -49.299  77.761  34.318  1.00  0.00           C  
ATOM   1201  CE2 TYR   295     -47.435  76.517  33.362  1.00  0.00           C  
ATOM   1202  CZ  TYR   295     -47.950  77.688  33.955  1.00  0.00           C  
ATOM   1203  OH  TYR   295     -47.146  78.783  34.185  1.00  0.00           O  
ATOM   1204  N   PHE   296     -53.187  72.582  34.450  1.00 49.98           N  
ATOM   1205  CA  PHE   296     -54.298  71.650  34.241  1.00 50.14           C  
ATOM   1206  C   PHE   296     -55.655  72.285  34.564  1.00 49.62           C  
ATOM   1207  O   PHE   296     -56.544  72.283  33.719  1.00 49.17           O  
ATOM   1208  CB  PHE   296     -54.083  70.363  35.058  1.00 51.68           C  
ATOM   1209  CG  PHE   296     -55.258  69.479  34.819  1.00  0.00           C  
ATOM   1210  CD1 PHE   296     -55.391  68.713  33.639  1.00  0.00           C  
ATOM   1211  CD2 PHE   296     -56.277  69.389  35.785  1.00  0.00           C  
ATOM   1212  CE1 PHE   296     -56.517  67.867  33.420  1.00  0.00           C  
ATOM   1213  CE2 PHE   296     -57.415  68.549  35.591  1.00  0.00           C  
ATOM   1214  CZ  PHE   296     -57.535  67.786  34.401  1.00  0.00           C  
ATOM   1215  N   LEU   297     -55.809  72.845  35.767  1.00 48.68           N  
ATOM   1216  CA  LEU   297     -57.082  73.464  36.157  1.00 48.18           C  
ATOM   1217  C   LEU   297     -57.372  74.776  35.422  1.00 49.06           C  
ATOM   1218  O   LEU   297     -58.530  75.181  35.311  1.00 52.10           O  
ATOM   1219  CB  LEU   297     -57.216  73.686  37.689  1.00 48.70           C  
ATOM   1220  CG  LEU   297     -57.286  72.384  38.490  1.00  0.00           C  
ATOM   1221  CD1 LEU   297     -57.300  72.560  40.008  1.00  0.00           C  
ATOM   1222  CD2 LEU   297     -58.521  71.526  38.221  1.00  0.00           C  
ATOM   1223  N   GLY   298     -56.325  75.433  34.929  1.00 48.79           N  
ATOM   1224  CA  GLY   298     -56.467  76.723  34.256  1.00 47.61           C  
ATOM   1225  C   GLY   298     -56.917  76.562  32.811  1.00 48.99           C  
ATOM   1226  O   GLY   298     -57.757  77.336  32.332  1.00 48.72           O  
ATOM   1227  N   TYR   299     -56.362  75.562  32.118  1.00 47.78           N  
ATOM   1228  CA  TYR   299     -56.680  75.345  30.703  1.00 47.19           C  
ATOM   1229  C   TYR   299     -58.119  74.904  30.480  1.00 47.49           C  
ATOM   1230  O   TYR   299     -58.696  75.180  29.436  1.00 46.41           O  
ATOM   1231  CB  TYR   299     -55.730  74.334  30.062  1.00 49.36           C  
ATOM   1232  CG  TYR   299     -55.644  74.472  28.558  1.00  0.00           C  
ATOM   1233  CD1 TYR   299     -56.557  73.818  27.716  1.00  0.00           C  
ATOM   1234  CD2 TYR   299     -54.656  75.259  27.974  1.00  0.00           C  
ATOM   1235  CE1 TYR   299     -56.486  73.951  26.337  1.00  0.00           C  
ATOM   1236  CE2 TYR   299     -54.574  75.396  26.598  1.00  0.00           C  
ATOM   1237  CZ  TYR   299     -55.486  74.743  25.783  1.00  0.00           C  
ATOM   1238  OH  TYR   299     -55.390  74.882  24.412  1.00  0.00           O  
ATOM   1239  N   ILE   300     -58.689  74.202  31.456  1.00 47.66           N  
ATOM   1240  CA  ILE   300     -60.081  73.785  31.366  1.00 46.92           C  
ATOM   1241  C   ILE   300     -61.002  74.991  31.574  1.00 48.26           C  
ATOM   1242  O   ILE   300     -62.093  75.049  31.001  1.00 49.39           O  
ATOM   1243  CB  ILE   300     -60.423  72.651  32.365  1.00 45.95           C  
ATOM   1244  CG1 ILE   300     -59.735  71.315  32.036  1.00  0.00           C  
ATOM   1245  CG2 ILE   300     -61.924  72.324  32.431  1.00  0.00           C  
ATOM   1246  CD1 ILE   300     -59.854  70.278  33.151  1.00  0.00           C  
ATOM   1247  N   VAL   301     -60.555  75.958  32.373  1.00 49.20           N  
ATOM   1248  CA  VAL   301     -61.379  77.137  32.689  1.00 50.44           C  
ATOM   1249  C   VAL   301     -61.209  78.279  31.684  1.00 52.18           C  
ATOM   1250  O   VAL   301     -62.195  78.844  31.200  1.00 53.29           O  
ATOM   1251  CB  VAL   301     -61.150  77.645  34.133  1.00 48.18           C  
ATOM   1252  CG1 VAL   301     -61.922  78.925  34.459  1.00  0.00           C  
ATOM   1253  CG2 VAL   301     -61.570  76.640  35.207  1.00  0.00           C  
ATOM   1254  N   SER   302     -59.961  78.619  31.380  1.00 52.02           N  
ATOM   1255  CA  SER   302     -59.671  79.652  30.397  1.00 50.86           C  
ATOM   1256  C   SER   302     -58.433  79.257  29.589  1.00 48.87           C  
ATOM   1257  O   SER   302     -57.313  79.606  29.963  1.00 51.92           O  
ATOM   1258  CB  SER   302     -59.486  81.018  31.082  1.00 51.99           C  
ATOM   1259  OG  SER   302     -59.847  82.090  30.220  1.00  0.00           O  
ATOM   1260  N   PRO   303     -58.624  78.502  28.489  1.00 44.66           N  
ATOM   1261  CA  PRO   303     -57.482  78.184  27.629  1.00 43.65           C  
ATOM   1262  C   PRO   303     -56.851  79.463  27.097  1.00 44.39           C  
ATOM   1263  O   PRO   303     -55.692  79.463  26.673  1.00 43.46           O  
ATOM   1264  CB  PRO   303     -58.104  77.389  26.470  1.00 42.71           C  
ATOM   1265  CG  PRO   303     -59.419  76.916  26.964  1.00  0.00           C  
ATOM   1266  CD  PRO   303     -59.877  77.884  28.019  1.00  0.00           C  
ATOM   1267  N   LYS   304     -57.636  80.537  27.113  1.00 46.66           N  
ATOM   1268  CA  LYS   304     -57.188  81.856  26.694  1.00 47.26           C  
ATOM   1269  C   LYS   304     -56.051  82.321  27.591  1.00 47.33           C  
ATOM   1270  O   LYS   304     -54.948  82.603  27.117  1.00 51.38           O  
ATOM   1271  CB  LYS   304     -58.344  82.858  26.766  1.00 45.84           C  
ATOM   1272  CG  LYS   304     -57.952  84.273  26.337  1.00  0.00           C  
ATOM   1273  CD  LYS   304     -59.114  85.268  26.373  1.00  0.00           C  
ATOM   1274  CE  LYS   304     -58.718  86.687  25.961  1.00  0.00           C  
ATOM   1275  NZ  LYS   304     -59.890  87.587  26.054  1.00  0.00           N  
ATOM   1276  N   PHE   305     -56.344  82.390  28.887  1.00 45.97           N  
ATOM   1277  CA  PHE   305     -55.385  82.783  29.900  1.00 45.39           C  
ATOM   1278  C   PHE   305     -54.061  82.077  29.656  1.00 45.17           C  
ATOM   1279  O   PHE   305     -53.042  82.743  29.459  1.00 46.66           O  
ATOM   1280  CB  PHE   305     -55.947  82.486  31.301  1.00 46.07           C  
ATOM   1281  CG  PHE   305     -54.958  82.676  32.416  1.00  0.00           C  
ATOM   1282  CD1 PHE   305     -54.714  83.944  32.941  1.00  0.00           C  
ATOM   1283  CD2 PHE   305     -54.279  81.582  32.957  1.00  0.00           C  
ATOM   1284  CE1 PHE   305     -53.798  84.124  33.975  1.00  0.00           C  
ATOM   1285  CE2 PHE   305     -53.365  81.752  33.990  1.00  0.00           C  
ATOM   1286  CZ  PHE   305     -53.122  83.029  34.500  1.00  0.00           C  
ATOM   1287  N   ALA   306     -54.094  80.740  29.623  1.00 43.49           N  
ATOM   1288  CA  ALA   306     -52.884  79.914  29.462  1.00 42.07           C  
ATOM   1289  C   ALA   306     -52.081  80.273  28.211  1.00 41.08           C  
ATOM   1290  O   ALA   306     -50.843  80.282  28.240  1.00 41.99           O  
ATOM   1291  CB  ALA   306     -53.198  78.392  29.463  1.00 42.88           C  
ATOM   1292  N   HIS   307     -52.779  80.564  27.117  1.00 36.97           N  
ATOM   1293  CA  HIS   307     -52.105  80.874  25.871  1.00 35.75           C  
ATOM   1294  C   HIS   307     -51.569  82.295  25.913  1.00 37.28           C  
ATOM   1295  O   HIS   307     -50.606  82.624  25.211  1.00 37.01           O  
ATOM   1296  CB  HIS   307     -53.045  80.710  24.684  1.00 34.72           C  
ATOM   1297  CG  HIS   307     -53.300  79.291  24.295  1.00  0.00           C  
ATOM   1298  ND1 HIS   307     -52.321  78.475  23.772  1.00  0.00           N  
ATOM   1299  CD2 HIS   307     -54.434  78.553  24.313  1.00  0.00           C  
ATOM   1300  CE1 HIS   307     -52.836  77.289  23.501  1.00  0.00           C  
ATOM   1301  NE2 HIS   307     -54.119  77.313  23.812  1.00  0.00           N  
ATOM   1302  N   ARG   308     -52.214  83.144  26.712  1.00 37.63           N  
ATOM   1303  CA  ARG   308     -51.728  84.502  26.917  1.00 38.84           C  
ATOM   1304  C   ARG   308     -50.530  84.486  27.875  1.00 39.23           C  
ATOM   1305  O   ARG   308     -49.544  85.193  27.657  1.00 39.64           O  
ATOM   1306  CB  ARG   308     -52.845  85.417  27.432  1.00 39.28           C  
ATOM   1307  CG  ARG   308     -52.501  86.901  27.387  1.00  0.00           C  
ATOM   1308  CD  ARG   308     -52.331  87.400  25.960  1.00  0.00           C  
ATOM   1309  NE  ARG   308     -53.628  87.635  25.343  1.00  0.00           N  
ATOM   1310  CZ  ARG   308     -53.877  87.563  24.042  1.00  0.00           C  
ATOM   1311  NH1 ARG   308     -52.913  87.241  23.191  1.00  0.00           N  
ATOM   1312  NH2 ARG   308     -55.099  87.806  23.597  1.00  0.00           N  
ATOM   1313  N   VAL   309     -50.630  83.666  28.921  1.00 37.17           N  
ATOM   1314  CA  VAL   309     -49.538  83.419  29.851  1.00 38.09           C  
ATOM   1315  C   VAL   309     -48.283  82.994  29.081  1.00 38.59           C  
ATOM   1316  O   VAL   309     -47.326  83.765  28.996  1.00 43.00           O  
ATOM   1317  CB  VAL   309     -49.968  82.351  30.860  1.00 39.66           C  
ATOM   1318  CG1 VAL   309     -48.828  81.865  31.757  1.00  0.00           C  
ATOM   1319  CG2 VAL   309     -51.060  82.825  31.822  1.00  0.00           C  
ATOM   1320  N   VAL   310     -48.300  81.794  28.497  1.00 36.33           N  
ATOM   1321  CA  VAL   310     -47.205  81.309  27.646  1.00 34.97           C  
ATOM   1322  C   VAL   310     -46.744  82.380  26.635  1.00 35.16           C  
ATOM   1323  O   VAL   310     -45.542  82.572  26.431  1.00 35.33           O  
ATOM   1324  CB  VAL   310     -47.576  79.971  26.944  1.00 35.85           C  
ATOM   1325  CG1 VAL   310     -46.419  79.430  26.111  1.00  0.00           C  
ATOM   1326  CG2 VAL   310     -47.948  78.924  27.975  1.00  0.00           C  
ATOM   1327  N   GLY   311     -47.695  83.093  26.032  1.00 34.25           N  
ATOM   1328  CA  GLY   311     -47.384  84.246  25.193  1.00 33.13           C  
ATOM   1329  C   GLY   311     -46.344  85.190  25.791  1.00 34.60           C  
ATOM   1330  O   GLY   311     -45.395  85.606  25.104  1.00 33.90           O  
ATOM   1331  N   TYR   312     -46.510  85.529  27.070  1.00 34.28           N  
ATOM   1332  CA  TYR   312     -45.600  86.481  27.728  1.00 34.90           C  
ATOM   1333  C   TYR   312     -44.331  85.823  28.268  1.00 35.53           C  
ATOM   1334  O   TYR   312     -43.296  86.488  28.386  1.00 34.25           O  
ATOM   1335  CB  TYR   312     -46.302  87.278  28.833  1.00 34.49           C  
ATOM   1336  CG  TYR   312     -47.449  88.157  28.365  1.00  0.00           C  
ATOM   1337  CD1 TYR   312     -47.227  89.245  27.509  1.00  0.00           C  
ATOM   1338  CD2 TYR   312     -48.750  87.923  28.808  1.00  0.00           C  
ATOM   1339  CE1 TYR   312     -48.275  90.050  27.090  1.00  0.00           C  
ATOM   1340  CE2 TYR   312     -49.802  88.730  28.398  1.00  0.00           C  
ATOM   1341  CZ  TYR   312     -49.566  89.790  27.534  1.00  0.00           C  
ATOM   1342  OH  TYR   312     -50.623  90.593  27.122  1.00  0.00           O  
ATOM   1343  N   LEU   313     -44.408  84.525  28.594  1.00 35.48           N  
ATOM   1344  CA  LEU   313     -43.211  83.763  28.948  1.00 34.23           C  
ATOM   1345  C   LEU   313     -42.232  83.844  27.792  1.00 33.69           C  
ATOM   1346  O   LEU   313     -41.053  84.161  27.978  1.00 33.98           O  
ATOM   1347  CB  LEU   313     -43.537  82.291  29.226  1.00 36.29           C  
ATOM   1348  CG  LEU   313     -44.173  81.811  30.539  1.00  0.00           C  
ATOM   1349  CD1 LEU   313     -44.107  80.299  30.556  1.00  0.00           C  
ATOM   1350  CD2 LEU   313     -43.494  82.377  31.779  1.00  0.00           C  
ATOM   1351  N   GLU   314     -42.747  83.581  26.593  1.00 32.94           N  
ATOM   1352  CA  GLU   314     -41.955  83.577  25.366  1.00 32.08           C  
ATOM   1353  C   GLU   314     -41.391  84.955  24.987  1.00 32.61           C  
ATOM   1354  O   GLU   314     -40.338  85.040  24.359  1.00 32.76           O  
ATOM   1355  CB  GLU   314     -42.764  82.982  24.206  1.00 31.49           C  
ATOM   1356  CG  GLU   314     -43.219  81.535  24.410  1.00  0.00           C  
ATOM   1357  CD  GLU   314     -42.078  80.545  24.648  1.00  0.00           C  
ATOM   1358  OE1 GLU   314     -40.905  80.843  24.327  1.00  0.00           O  
ATOM   1359  OE2 GLU   314     -42.350  79.444  25.153  1.00  0.00           O  
ATOM   1360  N   GLU   315     -42.095  86.025  25.348  1.00 32.85           N  
ATOM   1361  CA  GLU   315     -41.535  87.364  25.212  1.00 34.47           C  
ATOM   1362  C   GLU   315     -40.260  87.390  26.023  1.00 35.20           C  
ATOM   1363  O   GLU   315     -39.186  87.699  25.508  1.00 38.06           O  
ATOM   1364  CB  GLU   315     -42.516  88.443  25.707  1.00 33.75           C  
ATOM   1365  CG  GLU   315     -43.449  88.967  24.627  1.00  0.00           C  
ATOM   1366  CD  GLU   315     -44.525  89.906  25.153  1.00  0.00           C  
ATOM   1367  OE1 GLU   315     -45.696  89.775  24.716  1.00  0.00           O  
ATOM   1368  OE2 GLU   315     -44.206  90.787  25.984  1.00  0.00           O  
ATOM   1369  N   GLU   316     -40.396  86.991  27.284  1.00 36.19           N  
ATOM   1370  CA  GLU   316     -39.318  87.001  28.262  1.00 35.10           C  
ATOM   1371  C   GLU   316     -38.146  86.072  27.958  1.00 33.92           C  
ATOM   1372  O   GLU   316     -36.991  86.427  28.222  1.00 34.24           O  
ATOM   1373  CB  GLU   316     -39.890  86.710  29.656  1.00 35.96           C  
ATOM   1374  CG  GLU   316     -40.770  87.827  30.200  1.00  0.00           C  
ATOM   1375  CD  GLU   316     -40.052  89.171  30.258  1.00  0.00           C  
ATOM   1376  OE1 GLU   316     -38.816  89.194  30.473  1.00  0.00           O  
ATOM   1377  OE2 GLU   316     -40.721  90.212  30.090  1.00  0.00           O  
ATOM   1378  N   ALA   317     -38.434  84.890  27.417  1.00 33.65           N  
ATOM   1379  CA  ALA   317     -37.382  83.911  27.121  1.00 33.87           C  
ATOM   1380  C   ALA   317     -36.470  84.444  26.027  1.00 36.06           C  
ATOM   1381  O   ALA   317     -35.241  84.246  26.072  1.00 36.65           O  
ATOM   1382  CB  ALA   317     -37.986  82.577  26.708  1.00 34.00           C  
ATOM   1383  N   ILE   318     -37.088  85.121  25.055  1.00 33.94           N  
ATOM   1384  CA  ILE   318     -36.386  85.746  23.946  1.00 34.43           C  
ATOM   1385  C   ILE   318     -35.428  86.846  24.440  1.00 35.39           C  
ATOM   1386  O   ILE   318     -34.254  86.886  24.027  1.00 32.46           O  
ATOM   1387  CB  ILE   318     -37.391  86.306  22.903  1.00 35.21           C  
ATOM   1388  CG1 ILE   318     -38.180  85.213  22.163  1.00  0.00           C  
ATOM   1389  CG2 ILE   318     -36.725  87.140  21.796  1.00  0.00           C  
ATOM   1390  CD1 ILE   318     -39.351  85.755  21.344  1.00  0.00           C  
ATOM   1391  N   HIS   319     -35.939  87.722  25.313  1.00 34.97           N  
ATOM   1392  CA  HIS   319     -35.146  88.807  25.904  1.00 34.04           C  
ATOM   1393  C   HIS   319     -33.955  88.203  26.626  1.00 36.24           C  
ATOM   1394  O   HIS   319     -32.810  88.603  26.390  1.00 38.86           O  
ATOM   1395  CB  HIS   319     -35.953  89.697  26.881  1.00 33.22           C  
ATOM   1396  CG  HIS   319     -35.120  90.767  27.523  1.00  0.00           C  
ATOM   1397  ND1 HIS   319     -34.686  91.903  26.870  1.00  0.00           N  
ATOM   1398  CD2 HIS   319     -34.635  90.877  28.782  1.00  0.00           C  
ATOM   1399  CE1 HIS   319     -33.990  92.652  27.670  1.00  0.00           C  
ATOM   1400  NE2 HIS   319     -33.937  92.058  28.846  1.00  0.00           N  
ATOM   1401  N   SER   320     -34.227  87.215  27.475  1.00 34.54           N  
ATOM   1402  CA  SER   320     -33.185  86.540  28.232  1.00 34.97           C  
ATOM   1403  C   SER   320     -32.113  85.988  27.293  1.00 34.56           C  
ATOM   1404  O   SER   320     -30.917  86.199  27.504  1.00 35.67           O  
ATOM   1405  CB  SER   320     -33.792  85.408  29.091  1.00 37.13           C  
ATOM   1406  OG  SER   320     -32.767  84.739  29.812  1.00  0.00           O  
ATOM   1407  N   TYR   321     -32.549  85.299  26.247  1.00 34.15           N  
ATOM   1408  CA  TYR   321     -31.632  84.671  25.307  1.00 33.78           C  
ATOM   1409  C   TYR   321     -30.809  85.651  24.478  1.00 34.82           C  
ATOM   1410  O   TYR   321     -29.642  85.382  24.181  1.00 36.31           O  
ATOM   1411  CB  TYR   321     -32.380  83.688  24.406  1.00 35.78           C  
ATOM   1412  CG  TYR   321     -32.654  82.334  25.054  1.00  0.00           C  
ATOM   1413  CD1 TYR   321     -31.634  81.630  25.718  1.00  0.00           C  
ATOM   1414  CD2 TYR   321     -33.922  81.750  24.991  1.00  0.00           C  
ATOM   1415  CE1 TYR   321     -31.874  80.400  26.304  1.00  0.00           C  
ATOM   1416  CE2 TYR   321     -34.172  80.509  25.577  1.00  0.00           C  
ATOM   1417  CZ  TYR   321     -33.144  79.841  26.230  1.00  0.00           C  
ATOM   1418  OH  TYR   321     -33.381  78.618  26.811  1.00  0.00           O  
ATOM   1419  N   THR   322     -31.394  86.785  24.101  1.00 35.94           N  
ATOM   1420  CA  THR   322     -30.633  87.775  23.336  1.00 34.88           C  
ATOM   1421  C   THR   322     -29.577  88.410  24.234  1.00 36.08           C  
ATOM   1422  O   THR   322     -28.425  88.564  23.817  1.00 36.77           O  
ATOM   1423  CB  THR   322     -31.512  88.823  22.602  1.00 34.97           C  
ATOM   1424  OG1 THR   322     -30.709  89.951  22.214  1.00  0.00           O  
ATOM   1425  CG2 THR   322     -32.635  89.308  23.469  1.00  0.00           C  
ATOM   1426  N   GLU   323     -29.967  88.736  25.471  1.00 34.90           N  
ATOM   1427  CA  GLU   323     -29.040  89.206  26.498  1.00 32.25           C  
ATOM   1428  C   GLU   323     -27.801  88.327  26.590  1.00 35.84           C  
ATOM   1429  O   GLU   323     -26.683  88.835  26.804  1.00 36.17           O  
ATOM   1430  CB  GLU   323     -29.742  89.259  27.858  1.00  0.00           O  
ATOM   1431  CG  GLU   323     -28.855  89.798  28.982  1.00  0.00           C  
ATOM   1432  CD  GLU   323     -29.690  89.858  30.253  1.00  0.00           C  
ATOM   1433  OE1 GLU   323     -30.898  89.505  30.184  1.00  0.00           O  
ATOM   1434  OE2 GLU   323     -29.132  90.257  31.309  1.00  0.00           O  
ATOM   1435  N   PHE   324     -27.996  87.014  26.421  1.00 33.35           N  
ATOM   1436  CA  PHE   324     -26.893  86.063  26.406  1.00 33.83           C  
ATOM   1437  C   PHE   324     -26.049  86.221  25.130  1.00 34.82           C  
ATOM   1438  O   PHE   324     -24.820  86.155  25.193  1.00 35.44           O  
ATOM   1439  CB  PHE   324     -27.393  84.594  26.577  1.00 33.75           C  
ATOM   1440  CG  PHE   324     -26.195  83.709  26.565  1.00  0.00           C  
ATOM   1441  CD1 PHE   324     -25.351  83.576  27.691  1.00  0.00           C  
ATOM   1442  CD2 PHE   324     -25.877  82.973  25.409  1.00  0.00           C  
ATOM   1443  CE1 PHE   324     -24.209  82.723  27.672  1.00  0.00           C  
ATOM   1444  CE2 PHE   324     -24.739  82.112  25.363  1.00  0.00           C  
ATOM   1445  CZ  PHE   324     -23.901  81.989  26.501  1.00  0.00           C  
ATOM   1446  N   LEU   325     -26.700  86.426  23.982  1.00 35.19           N  
ATOM   1447  CA  LEU   325     -25.979  86.552  22.696  1.00 35.88           C  
ATOM   1448  C   LEU   325     -25.150  87.832  22.711  1.00 37.57           C  
ATOM   1449  O   LEU   325     -23.956  87.826  22.391  1.00 36.89           O  
ATOM   1450  CB  LEU   325     -26.951  86.565  21.510  1.00 35.23           C  
ATOM   1451  CG  LEU   325     -26.257  86.708  20.154  1.00  0.00           C  
ATOM   1452  CD1 LEU   325     -25.282  85.585  19.806  1.00  0.00           C  
ATOM   1453  CD2 LEU   325     -27.196  86.749  18.949  1.00  0.00           C  
ATOM   1454  N   ARG   326     -25.826  88.921  23.074  1.00 37.62           N  
ATOM   1455  CA  ARG   326     -25.228  90.184  23.452  1.00 38.81           C  
ATOM   1456  C   ARG   326     -23.999  89.948  24.332  1.00 38.07           C  
ATOM   1457  O   ARG   326     -22.892  90.376  23.990  1.00 38.47           O  
ATOM   1458  CB  ARG   326     -26.284  91.018  24.193  1.00 42.09           C  
ATOM   1459  CG  ARG   326     -26.180  92.524  24.023  1.00  0.00           C  
ATOM   1460  CD  ARG   326     -27.533  93.230  24.110  1.00  0.00           C  
ATOM   1461  NE  ARG   326     -27.438  94.568  23.500  1.00  0.00           N  
ATOM   1462  CZ  ARG   326     -28.342  95.112  22.684  1.00  0.00           C  
ATOM   1463  NH1 ARG   326     -29.462  94.464  22.359  1.00  0.00           N  
ATOM   1464  NH2 ARG   326     -28.118  96.316  22.188  1.00  0.00           N  
ATOM   1465  N   ASP   327     -24.184  89.229  25.439  1.00 37.95           N  
ATOM   1466  CA  ASP   327     -23.068  88.883  26.348  1.00 36.50           C  
ATOM   1467  C   ASP   327     -21.919  88.125  25.668  1.00 36.10           C  
ATOM   1468  O   ASP   327     -20.747  88.363  25.965  1.00 36.40           O  
ATOM   1469  CB  ASP   327     -23.573  88.124  27.563  1.00 34.77           C  
ATOM   1470  CG  ASP   327     -24.309  89.109  28.460  1.00  0.00           C  
ATOM   1471  OD1 ASP   327     -24.180  90.339  28.219  1.00  0.00           O  
ATOM   1472  OD2 ASP   327     -25.010  88.644  29.399  1.00  0.00           O  
ATOM   1473  N   LEU   328     -22.246  87.222  24.751  1.00 35.96           N  
ATOM   1474  CA  LEU   328     -21.208  86.573  23.954  1.00 35.89           C  
ATOM   1475  C   LEU   328     -20.431  87.623  23.145  1.00 38.75           C  
ATOM   1476  O   LEU   328     -19.206  87.694  23.235  1.00 39.63           O  
ATOM   1477  CB  LEU   328     -21.774  85.452  23.053  1.00 32.18           C  
ATOM   1478  CG  LEU   328     -22.241  84.221  23.832  1.00  0.00           C  
ATOM   1479  CD1 LEU   328     -22.976  83.171  23.000  1.00  0.00           C  
ATOM   1480  CD2 LEU   328     -21.127  83.422  24.507  1.00  0.00           C  
ATOM   1481  N   GLU   329     -21.152  88.452  22.394  1.00 40.59           N  
ATOM   1482  CA  GLU   329     -20.535  89.458  21.524  1.00 45.09           C  
ATOM   1483  C   GLU   329     -19.631  90.457  22.252  1.00 46.67           C  
ATOM   1484  O   GLU   329     -18.624  90.894  21.694  1.00 46.97           O  
ATOM   1485  CB  GLU   329     -21.603  90.180  20.695  1.00 44.02           C  
ATOM   1486  CG  GLU   329     -22.226  89.304  19.607  1.00  0.00           C  
ATOM   1487  CD  GLU   329     -23.329  90.106  18.931  1.00  0.00           C  
ATOM   1488  OE1 GLU   329     -23.590  91.252  19.385  1.00  0.00           O  
ATOM   1489  OE2 GLU   329     -23.924  89.584  17.950  1.00  0.00           O  
ATOM   1490  N   ASP   330     -19.992  90.799  23.490  1.00 48.06           N  
ATOM   1491  CA  ASP   330     -19.193  91.693  24.334  1.00 48.96           C  
ATOM   1492  C   ASP   330     -17.859  91.068  24.719  1.00 48.91           C  
ATOM   1493  O   ASP   330     -16.861  91.779  24.904  1.00 49.43           O  
ATOM   1494  CB  ASP   330     -19.929  92.017  25.627  1.00 49.76           C  
ATOM   1495  CG  ASP   330     -21.065  92.974  25.295  1.00  0.00           C  
ATOM   1496  OD1 ASP   330     -21.066  93.519  24.158  1.00  0.00           O  
ATOM   1497  OD2 ASP   330     -21.946  93.174  26.173  1.00  0.00           O  
ATOM   1498  N   GLY   331     -17.865  89.744  24.861  1.00 47.11           N  
ATOM   1499  CA  GLY   331     -16.708  88.996  25.331  1.00 46.74           C  
ATOM   1500  C   GLY   331     -16.816  88.704  26.813  1.00 48.44           C  
ATOM   1501  O   GLY   331     -15.811  88.426  27.465  1.00 49.64           O  
ATOM   1502  N   ARG   332     -18.035  88.781  27.346  1.00 50.00           N  
ATOM   1503  CA  ARG   332     -18.284  88.486  28.754  1.00 54.23           C  
ATOM   1504  C   ARG   332     -18.599  87.002  28.978  1.00 56.80           C  
ATOM   1505  O   ARG   332     -18.177  86.401  29.977  1.00 56.55           O  
ATOM   1506  CB  ARG   332     -19.401  89.370  29.304  1.00 56.66           C  
ATOM   1507  CG  ARG   332     -19.126  89.836  30.725  1.00  0.00           C  
ATOM   1508  CD  ARG   332     -19.911  91.087  31.089  1.00  0.00           C  
ATOM   1509  NE  ARG   332     -21.196  90.771  31.715  1.00  0.00           N  
ATOM   1510  CZ  ARG   332     -22.387  90.991  31.163  1.00  0.00           C  
ATOM   1511  NH1 ARG   332     -23.493  90.666  31.822  1.00  0.00           N  
ATOM   1512  NH2 ARG   332     -22.481  91.541  29.958  1.00  0.00           N  
ATOM   1513  N   ILE   333     -19.349  86.419  28.049  1.00 56.17           N  
ATOM   1514  CA  ILE   333     -19.571  84.981  28.029  1.00 54.90           C  
ATOM   1515  C   ILE   333     -18.790  84.415  26.860  1.00 56.55           C  
ATOM   1516  O   ILE   333     -18.909  84.897  25.737  1.00 53.11           O  
ATOM   1517  CB  ILE   333     -21.065  84.658  27.923  1.00 53.74           C  
ATOM   1518  CG1 ILE   333     -21.900  85.229  29.082  1.00  0.00           C  
ATOM   1519  CG2 ILE   333     -21.367  83.150  27.914  1.00  0.00           C  
ATOM   1520  CD1 ILE   333     -21.497  84.682  30.450  1.00  0.00           C  
ATOM   1521  N   GLU   334     -16.738  78.164  27.374  1.00 94.85           N  
ATOM   1522  CA  GLU   334     -15.794  77.324  28.113  1.00 96.58           C  
ATOM   1523  C   GLU   334     -15.987  75.900  27.603  1.00 95.36           C  
ATOM   1524  O   GLU   334     -15.070  75.078  27.645  1.00 94.35           O  
ATOM   1525  CB  GLU   334     -16.026  77.361  29.641  1.00 96.43           C  
ATOM   1526  CG  GLU   334     -15.014  76.530  30.432  1.00  0.00           C  
ATOM   1527  CD  GLU   334     -15.321  76.700  31.913  1.00  0.00           C  
ATOM   1528  OE1 GLU   334     -16.290  77.438  32.235  1.00  0.00           O  
ATOM   1529  OE2 GLU   334     -14.589  76.095  32.742  1.00  0.00           O  
ATOM   1530  N   ASN   335     -17.200  75.632  27.122  1.00 94.91           N  
ATOM   1531  CA  ASN   335     -17.518  74.399  26.421  1.00 93.81           C  
ATOM   1532  C   ASN   335     -17.686  74.708  24.931  1.00 88.47           C  
ATOM   1533  O   ASN   335     -18.785  75.041  24.474  1.00 87.60           O  
ATOM   1534  CB  ASN   335     -18.790  73.768  27.004  1.00 95.43           C  
ATOM   1535  CG  ASN   335     -18.511  73.401  28.454  1.00  0.00           C  
ATOM   1536  OD1 ASN   335     -17.664  72.556  28.742  1.00  0.00           O  
ATOM   1537  ND2 ASN   335     -19.208  74.015  29.447  1.00  0.00           N  
ATOM   1538  N   VAL   336     -16.580  74.613  24.189  1.00 81.67           N  
ATOM   1539  CA  VAL   336     -16.583  74.785  22.730  1.00 78.73           C  
ATOM   1540  C   VAL   336     -17.286  73.619  22.037  1.00 73.62           C  
ATOM   1541  O   VAL   336     -17.431  73.585  20.808  1.00 71.47           O  
ATOM   1542  CB  VAL   336     -15.158  74.960  22.203  1.00 77.70           C  
ATOM   1543  CG1 VAL   336     -14.442  76.185  22.775  1.00  0.00           C  
ATOM   1544  CG2 VAL   336     -14.241  73.777  22.519  1.00  0.00           C  
ATOM   1545  N   PRO   337     -17.703  72.659  22.856  1.00 68.90           N  
ATOM   1546  CA  PRO   337     -18.654  71.649  22.459  1.00 64.33           C  
ATOM   1547  C   PRO   337     -20.023  72.348  22.379  1.00 61.51           C  
ATOM   1548  O   PRO   337     -20.539  72.895  23.373  1.00 58.48           O  
ATOM   1549  CB  PRO   337     -18.684  70.497  23.489  1.00 67.95           C  
ATOM   1550  CG  PRO   337     -17.432  70.430  24.366  1.00  0.00           C  
ATOM   1551  CD  PRO   337     -16.846  71.803  24.702  1.00  0.00           C  
ATOM   1552  N   ALA   338     -20.553  72.403  21.162  1.00 52.94           N  
ATOM   1553  CA  ALA   338     -21.981  72.456  20.949  1.00 46.95           C  
ATOM   1554  C   ALA   338     -22.363  70.972  20.960  1.00 46.93           C  
ATOM   1555  O   ALA   338     -21.733  70.165  20.264  1.00 44.55           O  
ATOM   1556  CB  ALA   338     -22.326  73.139  19.607  1.00 44.85           C  
ATOM   1557  N   PRO   339     -23.354  70.594  21.789  1.00 47.93           N  
ATOM   1558  CA  PRO   339     -23.685  69.175  21.985  1.00 48.54           C  
ATOM   1559  C   PRO   339     -24.152  68.451  20.721  1.00 49.35           C  
ATOM   1560  O   PRO   339     -24.720  69.071  19.813  1.00 50.23           O  
ATOM   1561  CB  PRO   339     -24.806  69.217  23.030  1.00 49.50           C  
ATOM   1562  CG  PRO   339     -24.579  70.503  23.767  1.00  0.00           C  
ATOM   1563  CD  PRO   339     -24.111  71.463  22.709  1.00  0.00           C  
ATOM   1564  N   ARG   340     -23.882  67.148  20.680  1.00 48.63           N  
ATOM   1565  CA  ARG   340     -24.303  66.250  19.602  1.00 50.89           C  
ATOM   1566  C   ARG   340     -25.805  66.401  19.284  1.00 48.35           C  
ATOM   1567  O   ARG   340     -26.171  66.616  18.125  1.00 46.48           O  
ATOM   1568  CB  ARG   340     -23.968  64.795  19.987  1.00 54.67           C  
ATOM   1569  CG  ARG   340     -24.357  63.775  18.915  1.00  0.00           C  
ATOM   1570  CD  ARG   340     -23.965  62.338  19.265  1.00  0.00           C  
ATOM   1571  NE  ARG   340     -24.430  61.463  18.152  1.00  0.00           N  
ATOM   1572  CZ  ARG   340     -24.185  60.121  18.192  1.00  0.00           C  
ATOM   1573  NH1 ARG   340     -23.507  59.855  19.347  1.00  0.00           N  
ATOM   1574  NH2 ARG   340     -24.713  59.568  17.061  1.00  0.00           N  
ATOM   1575  N   ILE   341     -26.655  66.307  20.314  1.00 45.20           N  
ATOM   1576  CA  ILE   341     -28.107  66.504  20.184  1.00 45.03           C  
ATOM   1577  C   ILE   341     -28.483  67.722  19.351  1.00 45.52           C  
ATOM   1578  O   ILE   341     -29.293  67.625  18.424  1.00 46.21           O  
ATOM   1579  CB  ILE   341     -28.837  66.681  21.550  1.00 46.01           C  
ATOM   1580  CG1 ILE   341     -28.841  65.408  22.413  1.00  0.00           C  
ATOM   1581  CG2 ILE   341     -30.317  67.075  21.408  1.00  0.00           C  
ATOM   1582  CD1 ILE   341     -29.304  65.647  23.849  1.00  0.00           C  
ATOM   1583  N   ALA   342     -27.901  68.864  19.702  1.00 44.21           N  
ATOM   1584  CA  ALA   342     -28.290  70.143  19.132  1.00 41.83           C  
ATOM   1585  C   ALA   342     -27.884  70.258  17.671  1.00 42.84           C  
ATOM   1586  O   ALA   342     -28.684  70.690  16.830  1.00 43.37           O  
ATOM   1587  CB  ALA   342     -27.705  71.282  19.950  1.00 41.67           C  
ATOM   1588  N   ILE   343     -26.649  69.861  17.367  1.00 43.20           N  
ATOM   1589  CA  ILE   343     -26.126  69.989  16.006  1.00 43.52           C  
ATOM   1590  C   ILE   343     -26.993  69.235  15.015  1.00 41.74           C  
ATOM   1591  O   ILE   343     -27.182  69.689  13.890  1.00 40.34           O  
ATOM   1592  CB  ILE   343     -24.693  69.472  15.894  1.00 44.50           C  
ATOM   1593  CG1 ILE   343     -23.670  70.331  16.655  1.00  0.00           C  
ATOM   1594  CG2 ILE   343     -24.173  69.414  14.448  1.00  0.00           C  
ATOM   1595  CD1 ILE   343     -22.293  69.679  16.772  1.00  0.00           C  
ATOM   1596  N   ASP   344     -27.501  68.072  15.425  1.00 42.04           N  
ATOM   1597  CA  ASP   344     -28.350  67.278  14.533  1.00 40.32           C  
ATOM   1598  C   ASP   344     -29.775  67.824  14.492  1.00 37.13           C  
ATOM   1599  O   ASP   344     -30.390  67.847  13.432  1.00 36.87           O  
ATOM   1600  CB  ASP   344     -28.325  65.755  14.831  1.00 41.72           C  
ATOM   1601  CG  ASP   344     -26.973  65.212  14.390  1.00  0.00           C  
ATOM   1602  OD1 ASP   344     -26.258  65.936  13.648  1.00  0.00           O  
ATOM   1603  OD2 ASP   344     -26.638  64.065  14.790  1.00  0.00           O  
ATOM   1604  N   TYR   345     -30.269  68.280  15.639  1.00 35.45           N  
ATOM   1605  CA  TYR   345     -31.636  68.773  15.766  1.00 36.66           C  
ATOM   1606  C   TYR   345     -31.914  70.068  14.994  1.00 38.43           C  
ATOM   1607  O   TYR   345     -32.933  70.169  14.310  1.00 39.36           O  
ATOM   1608  CB  TYR   345     -32.017  68.953  17.238  1.00 35.78           C  
ATOM   1609  CG  TYR   345     -33.443  69.411  17.410  1.00  0.00           C  
ATOM   1610  CD1 TYR   345     -34.504  68.553  17.127  1.00  0.00           C  
ATOM   1611  CD2 TYR   345     -33.738  70.706  17.840  1.00  0.00           C  
ATOM   1612  CE1 TYR   345     -35.814  68.965  17.273  1.00  0.00           C  
ATOM   1613  CE2 TYR   345     -35.050  71.120  17.993  1.00  0.00           C  
ATOM   1614  CZ  TYR   345     -36.080  70.239  17.702  1.00  0.00           C  
ATOM   1615  OH  TYR   345     -37.385  70.630  17.840  1.00  0.00           O  
ATOM   1616  N   TRP   346     -31.033  71.059  15.125  1.00 38.97           N  
ATOM   1617  CA  TRP   346     -31.150  72.289  14.338  1.00 39.74           C  
ATOM   1618  C   TRP   346     -30.335  72.206  13.049  1.00 41.97           C  
ATOM   1619  O   TRP   346     -30.231  73.188  12.305  1.00 45.91           O  
ATOM   1620  CB  TRP   346     -30.756  73.525  15.154  1.00 38.03           C  
ATOM   1621  CG  TRP   346     -31.779  73.893  16.176  1.00  0.00           C  
ATOM   1622  CD1 TRP   346     -32.933  74.591  15.964  1.00  0.00           C  
ATOM   1623  CD2 TRP   346     -31.750  73.574  17.573  1.00  0.00           C  
ATOM   1624  NE1 TRP   346     -33.630  74.723  17.142  1.00  0.00           N  
ATOM   1625  CE2 TRP   346     -32.929  74.104  18.145  1.00  0.00           C  
ATOM   1626  CE3 TRP   346     -30.852  72.878  18.393  1.00  0.00           C  
ATOM   1627  CZ2 TRP   346     -33.229  73.971  19.505  1.00  0.00           C  
ATOM   1628  CZ3 TRP   346     -31.153  72.737  19.748  1.00  0.00           C  
ATOM   1629  CH2 TRP   346     -32.327  73.287  20.290  1.00  0.00           C  
ATOM   1630  N   ARG   347     -29.788  71.026  12.779  1.00 39.71           N  
ATOM   1631  CA  ARG   347     -28.928  70.797  11.616  1.00 40.37           C  
ATOM   1632  C   ARG   347     -27.826  71.851  11.425  1.00 40.70           C  
ATOM   1633  O   ARG   347     -27.741  72.530  10.396  1.00 41.40           O  
ATOM   1634  CB  ARG   347     -29.748  70.597  10.339  1.00 38.11           C  
ATOM   1635  CG  ARG   347     -30.654  69.365  10.382  1.00  0.00           C  
ATOM   1636  CD  ARG   347     -31.386  69.096   9.066  1.00  0.00           C  
ATOM   1637  NE  ARG   347     -32.388  68.024   9.322  1.00  0.00           N  
ATOM   1638  CZ  ARG   347     -33.168  67.560   8.301  1.00  0.00           C  
ATOM   1639  NH1 ARG   347     -32.824  68.245   7.172  1.00  0.00           N  
ATOM   1640  NH2 ARG   347     -33.986  66.593   8.809  1.00  0.00           N  
ATOM   1641  N   LEU   348     -26.988  71.982  12.440  1.00 41.22           N  
ATOM   1642  CA  LEU   348     -25.852  72.885  12.391  1.00 42.64           C  
ATOM   1643  C   LEU   348     -24.656  72.190  11.731  1.00 45.61           C  
ATOM   1644  O   LEU   348     -24.476  70.973  11.877  1.00 47.32           O  
ATOM   1645  CB  LEU   348     -25.506  73.347  13.808  1.00 41.78           C  
ATOM   1646  CG  LEU   348     -26.666  74.006  14.579  1.00  0.00           C  
ATOM   1647  CD1 LEU   348     -26.580  73.779  16.086  1.00  0.00           C  
ATOM   1648  CD2 LEU   348     -26.824  75.490  14.248  1.00  0.00           C  
ATOM   1649  N   PRO   349     -23.857  72.955  10.987  1.00 46.16           N  
ATOM   1650  CA  PRO   349     -22.582  72.456  10.477  1.00 47.87           C  
ATOM   1651  C   PRO   349     -21.649  72.316  11.667  1.00 48.85           C  
ATOM   1652  O   PRO   349     -21.807  73.014  12.668  1.00 48.19           O  
ATOM   1653  CB  PRO   349     -21.974  73.400   9.439  1.00 49.48           C  
ATOM   1654  CG  PRO   349     -22.406  74.857   9.613  1.00  0.00           C  
ATOM   1655  CD  PRO   349     -23.844  75.015  10.111  1.00  0.00           C  
ATOM   1656  N   PRO   350     -20.673  71.424  11.553  1.00 50.99           N  
ATOM   1657  CA  PRO   350     -19.881  71.013  12.710  1.00 52.56           C  
ATOM   1658  C   PRO   350     -19.112  72.162  13.359  1.00 55.10           C  
ATOM   1659  O   PRO   350     -18.763  72.094  14.539  1.00 59.54           O  
ATOM   1660  CB  PRO   350     -18.953  69.840  12.353  1.00 49.18           C  
ATOM   1661  CG  PRO   350     -18.625  69.754  10.861  1.00  0.00           C  
ATOM   1662  CD  PRO   350     -19.782  70.178   9.954  1.00  0.00           C  
ATOM   1663  N   ASP   351     -18.894  73.227  12.590  1.00 54.45           N  
ATOM   1664  CA  ASP   351     -18.074  74.361  13.018  1.00 55.12           C  
ATOM   1665  C   ASP   351     -18.887  75.479  13.665  1.00 54.60           C  
ATOM   1666  O   ASP   351     -18.325  76.485  14.115  1.00 51.05           O  
ATOM   1667  CB  ASP   351     -17.289  74.924  11.824  1.00 55.47           C  
ATOM   1668  CG  ASP   351     -18.292  75.459  10.812  1.00  0.00           C  
ATOM   1669  OD1 ASP   351     -19.519  75.334  11.072  1.00  0.00           O  
ATOM   1670  OD2 ASP   351     -17.845  76.000   9.765  1.00  0.00           O  
ATOM   1671  N   ALA   352     -20.208  75.299  13.703  1.00 54.12           N  
ATOM   1672  CA  ALA   352     -21.122  76.306  14.246  1.00 52.15           C  
ATOM   1673  C   ALA   352     -20.798  76.660  15.707  1.00 50.24           C  
ATOM   1674  O   ALA   352     -20.393  75.793  16.489  1.00 51.28           O  
ATOM   1675  CB  ALA   352     -22.564  75.840  14.107  1.00 51.50           C  
ATOM   1676  N   ARG   353     -20.995  77.932  16.056  1.00 46.47           N  
ATOM   1677  CA  ARG   353     -20.617  78.483  17.360  1.00 43.78           C  
ATOM   1678  C   ARG   353     -21.683  78.208  18.412  1.00 42.28           C  
ATOM   1679  O   ARG   353     -22.772  77.724  18.084  1.00 45.20           O  
ATOM   1680  CB  ARG   353     -20.405  80.008  17.265  1.00 45.89           C  
ATOM   1681  CG  ARG   353     -19.231  80.406  16.368  1.00  0.00           C  
ATOM   1682  CD  ARG   353     -18.971  81.913  16.333  1.00  0.00           C  
ATOM   1683  NE  ARG   353     -17.825  82.149  15.410  1.00  0.00           N  
ATOM   1684  CZ  ARG   353     -17.391  83.421  15.171  1.00  0.00           C  
ATOM   1685  NH1 ARG   353     -18.175  84.271  15.897  1.00  0.00           N  
ATOM   1686  NH2 ARG   353     -16.343  83.346  14.300  1.00  0.00           N  
ATOM   1687  N   LEU   354     -21.370  78.501  19.674  1.00 38.62           N  
ATOM   1688  CA  LEU   354     -22.378  78.459  20.741  1.00 38.81           C  
ATOM   1689  C   LEU   354     -23.391  79.603  20.566  1.00 40.00           C  
ATOM   1690  O   LEU   354     -24.503  79.556  21.105  1.00 40.49           O  
ATOM   1691  CB  LEU   354     -21.707  78.522  22.121  1.00 38.75           C  
ATOM   1692  CG  LEU   354     -20.858  77.291  22.443  1.00  0.00           C  
ATOM   1693  CD1 LEU   354     -20.081  77.368  23.757  1.00  0.00           C  
ATOM   1694  CD2 LEU   354     -21.639  75.983  22.570  1.00  0.00           C  
ATOM   1695  N   LYS   355     -22.998  80.632  19.813  1.00 39.11           N  
ATOM   1696  CA  LYS   355     -23.875  81.756  19.525  1.00 38.41           C  
ATOM   1697  C   LYS   355     -24.997  81.248  18.640  1.00 39.52           C  
ATOM   1698  O   LYS   355     -26.180  81.524  18.884  1.00 38.80           O  
ATOM   1699  CB  LYS   355     -23.106  82.872  18.811  1.00 36.99           C  
ATOM   1700  CG  LYS   355     -22.090  83.583  19.707  1.00  0.00           C  
ATOM   1701  CD  LYS   355     -21.314  84.692  18.994  1.00  0.00           C  
ATOM   1702  CE  LYS   355     -20.265  85.370  19.877  1.00  0.00           C  
ATOM   1703  NZ  LYS   355     -19.553  86.414  19.105  1.00  0.00           N  
ATOM   1704  N   ASP   356     -24.601  80.493  17.616  1.00 39.62           N  
ATOM   1705  CA  ASP   356     -25.520  79.858  16.687  1.00 41.24           C  
ATOM   1706  C   ASP   356     -26.499  78.933  17.410  1.00 41.72           C  
ATOM   1707  O   ASP   356     -27.628  78.758  16.971  1.00 42.91           O  
ATOM   1708  CB  ASP   356     -24.729  79.077  15.639  1.00 43.61           C  
ATOM   1709  CG  ASP   356     -23.833  79.971  14.794  1.00  0.00           C  
ATOM   1710  OD1 ASP   356     -22.891  79.444  14.159  1.00  0.00           O  
ATOM   1711  OD2 ASP   356     -24.070  81.196  14.759  1.00  0.00           O  
ATOM   1712  N   VAL   357     -26.051  78.352  18.519  1.00 40.81           N  
ATOM   1713  CA  VAL   357     -26.896  77.534  19.380  1.00 39.46           C  
ATOM   1714  C   VAL   357     -27.994  78.381  20.024  1.00 37.74           C  
ATOM   1715  O   VAL   357     -29.172  78.030  19.965  1.00 38.96           O  
ATOM   1716  CB  VAL   357     -26.036  76.845  20.448  1.00 38.42           C  
ATOM   1717  CG1 VAL   357     -26.856  76.111  21.511  1.00  0.00           C  
ATOM   1718  CG2 VAL   357     -25.084  75.791  19.878  1.00  0.00           C  
ATOM   1719  N   VAL   358     -27.602  79.489  20.647  1.00 37.25           N  
ATOM   1720  CA  VAL   358     -28.555  80.392  21.292  1.00 34.69           C  
ATOM   1721  C   VAL   358     -29.432  81.067  20.239  1.00 34.27           C  
ATOM   1722  O   VAL   358     -30.636  81.255  20.448  1.00 37.08           O  
ATOM   1723  CB  VAL   358     -27.854  81.427  22.209  1.00 33.57           C  
ATOM   1724  CG1 VAL   358     -28.799  82.501  22.751  1.00  0.00           C  
ATOM   1725  CG2 VAL   358     -27.204  80.804  23.446  1.00  0.00           C  
ATOM   1726  N   THR   359     -28.828  81.399  19.102  1.00 32.51           N  
ATOM   1727  CA  THR   359     -29.555  81.919  17.941  1.00 31.93           C  
ATOM   1728  C   THR   359     -30.804  81.096  17.606  1.00 30.91           C  
ATOM   1729  O   THR   359     -31.919  81.622  17.553  1.00 30.96           O  
ATOM   1730  CB  THR   359     -28.624  81.944  16.723  1.00 31.77           C  
ATOM   1731  OG1 THR   359     -27.508  82.784  16.979  1.00  0.00           O  
ATOM   1732  CG2 THR   359     -29.395  82.478  15.504  1.00  0.00           C  
ATOM   1733  N   VAL   360     -30.609  79.800  17.395  1.00 29.37           N  
ATOM   1734  CA  VAL   360     -31.681  78.926  16.937  1.00 30.88           C  
ATOM   1735  C   VAL   360     -32.710  78.624  18.039  1.00 31.49           C  
ATOM   1736  O   VAL   360     -33.866  78.355  17.754  1.00 32.03           O  
ATOM   1737  CB  VAL   360     -31.135  77.642  16.259  1.00 31.30           C  
ATOM   1738  CG1 VAL   360     -30.332  77.996  15.014  1.00  0.00           C  
ATOM   1739  CG2 VAL   360     -30.269  76.824  17.215  1.00  0.00           C  
ATOM   1740  N   VAL   361     -32.306  78.706  19.298  1.00 32.20           N  
ATOM   1741  CA  VAL   361     -33.256  78.470  20.382  1.00 32.50           C  
ATOM   1742  C   VAL   361     -34.147  79.687  20.597  1.00 33.24           C  
ATOM   1743  O   VAL   361     -35.359  79.565  20.771  1.00 34.65           O  
ATOM   1744  CB  VAL   361     -32.549  78.068  21.687  1.00 31.00           C  
ATOM   1745  CG1 VAL   361     -33.498  77.942  22.881  1.00  0.00           C  
ATOM   1746  CG2 VAL   361     -31.831  76.719  21.602  1.00  0.00           C  
ATOM   1747  N   ARG   362     -33.532  80.861  20.565  1.00 33.65           N  
ATOM   1748  CA  ARG   362     -34.235  82.114  20.739  1.00 33.60           C  
ATOM   1749  C   ARG   362     -35.192  82.322  19.562  1.00 36.06           C  
ATOM   1750  O   ARG   362     -36.219  82.996  19.694  1.00 38.71           O  
ATOM   1751  CB  ARG   362     -33.195  83.236  20.895  1.00 33.98           C  
ATOM   1752  CG  ARG   362     -33.666  84.679  20.756  1.00  0.00           C  
ATOM   1753  CD  ARG   362     -33.238  85.181  19.400  1.00  0.00           C  
ATOM   1754  NE  ARG   362     -32.875  86.585  19.422  1.00  0.00           N  
ATOM   1755  CZ  ARG   362     -32.078  87.171  18.534  1.00  0.00           C  
ATOM   1756  NH1 ARG   362     -31.534  86.474  17.539  1.00  0.00           N  
ATOM   1757  NH2 ARG   362     -31.813  88.466  18.659  1.00  0.00           N  
ATOM   1758  N   ALA   363     -34.862  81.711  18.425  1.00 37.69           N  
ATOM   1759  CA  ALA   363     -35.733  81.693  17.248  1.00 37.79           C  
ATOM   1760  C   ALA   363     -36.954  80.799  17.481  1.00 38.52           C  
ATOM   1761  O   ALA   363     -38.096  81.191  17.196  1.00 39.48           O  
ATOM   1762  CB  ALA   363     -34.951  81.221  16.034  1.00 37.94           C  
ATOM   1763  N   ASP   364     -36.701  79.598  17.998  1.00 37.98           N  
ATOM   1764  CA  ASP   364     -37.764  78.675  18.394  1.00 36.29           C  
ATOM   1765  C   ASP   364     -38.705  79.295  19.418  1.00 34.98           C  
ATOM   1766  O   ASP   364     -39.927  79.117  19.323  1.00 34.34           O  
ATOM   1767  CB  ASP   364     -37.170  77.398  18.974  1.00 38.63           C  
ATOM   1768  CG  ASP   364     -37.237  76.227  18.014  1.00  0.00           C  
ATOM   1769  OD1 ASP   364     -38.189  76.156  17.195  1.00  0.00           O  
ATOM   1770  OD2 ASP   364     -36.352  75.347  18.107  1.00  0.00           O  
ATOM   1771  N   GLU   365     -38.135  80.015  20.392  1.00 31.67           N  
ATOM   1772  CA  GLU   365     -38.924  80.644  21.459  1.00 30.14           C  
ATOM   1773  C   GLU   365     -39.847  81.714  20.892  1.00 28.87           C  
ATOM   1774  O   GLU   365     -41.007  81.824  21.295  1.00 28.88           O  
ATOM   1775  CB  GLU   365     -38.033  81.250  22.552  1.00 30.09           C  
ATOM   1776  CG  GLU   365     -37.027  80.302  23.196  1.00  0.00           C  
ATOM   1777  CD  GLU   365     -37.655  79.251  24.098  1.00  0.00           C  
ATOM   1778  OE1 GLU   365     -36.983  78.218  24.320  1.00  0.00           O  
ATOM   1779  OE2 GLU   365     -38.793  79.435  24.594  1.00  0.00           O  
ATOM   1780  N   ALA   366     -39.342  82.483  19.934  1.00 28.04           N  
ATOM   1781  CA  ALA   366     -40.169  83.480  19.235  1.00 26.85           C  
ATOM   1782  C   ALA   366     -41.354  82.837  18.533  1.00 27.92           C  
ATOM   1783  O   ALA   366     -42.453  83.393  18.515  1.00 28.07           O  
ATOM   1784  CB  ALA   366     -39.329  84.257  18.239  1.00 25.31           C  
ATOM   1785  N   HIS   367     -41.140  81.659  17.950  1.00 30.16           N  
ATOM   1786  CA  HIS   367     -42.234  80.980  17.245  1.00 30.79           C  
ATOM   1787  C   HIS   367     -43.438  80.641  18.128  1.00 29.90           C  
ATOM   1788  O   HIS   367     -44.561  80.580  17.641  1.00 29.43           O  
ATOM   1789  CB  HIS   367     -41.768  79.718  16.538  1.00 30.72           C  
ATOM   1790  CG  HIS   367     -42.831  79.102  15.677  1.00  0.00           C  
ATOM   1791  ND1 HIS   367     -43.330  79.686  14.531  1.00  0.00           N  
ATOM   1792  CD2 HIS   367     -43.500  77.931  15.795  1.00  0.00           C  
ATOM   1793  CE1 HIS   367     -44.234  78.930  13.987  1.00  0.00           C  
ATOM   1794  NE2 HIS   367     -44.366  77.849  14.733  1.00  0.00           N  
ATOM   1795  N   HIS   368     -43.193  80.419  19.414  1.00 29.28           N  
ATOM   1796  CA  HIS   368     -44.247  80.072  20.354  1.00 29.31           C  
ATOM   1797  C   HIS   368     -44.906  81.330  20.887  1.00 32.41           C  
ATOM   1798  O   HIS   368     -45.973  81.278  21.507  1.00 33.66           O  
ATOM   1799  CB  HIS   368     -43.660  79.227  21.491  1.00 29.38           C  
ATOM   1800  CG  HIS   368     -42.974  77.973  21.022  1.00  0.00           C  
ATOM   1801  ND1 HIS   368     -41.743  77.576  21.495  1.00  0.00           N  
ATOM   1802  CD2 HIS   368     -43.333  77.048  20.095  1.00  0.00           C  
ATOM   1803  CE1 HIS   368     -41.378  76.454  20.897  1.00  0.00           C  
ATOM   1804  NE2 HIS   368     -42.327  76.111  20.045  1.00  0.00           N  
ATOM   1805  N   ARG   369     -44.257  82.466  20.641  1.00 33.60           N  
ATOM   1806  CA  ARG   369     -44.755  83.770  21.034  1.00 33.80           C  
ATOM   1807  C   ARG   369     -45.941  84.133  20.125  1.00 35.11           C  
ATOM   1808  O   ARG   369     -47.080  84.286  20.606  1.00 33.47           O  
ATOM   1809  CB  ARG   369     -43.609  84.784  20.924  1.00 35.66           C  
ATOM   1810  CG  ARG   369     -43.875  86.194  21.439  1.00  0.00           C  
ATOM   1811  CD  ARG   369     -42.572  86.986  21.512  1.00  0.00           C  
ATOM   1812  NE  ARG   369     -42.080  87.389  20.191  1.00  0.00           N  
ATOM   1813  CZ  ARG   369     -40.827  87.766  19.933  1.00  0.00           C  
ATOM   1814  NH1 ARG   369     -39.920  87.780  20.903  1.00  0.00           N  
ATOM   1815  NH2 ARG   369     -40.468  88.116  18.700  1.00  0.00           N  
ATOM   1816  N   ASP   370     -45.681  84.250  18.818  1.00 34.46           N  
ATOM   1817  CA  ASP   370     -46.764  84.409  17.836  1.00 34.52           C  
ATOM   1818  C   ASP   370     -47.797  83.294  17.981  1.00 36.60           C  
ATOM   1819  O   ASP   370     -48.982  83.590  18.183  1.00 39.34           O  
ATOM   1820  CB  ASP   370     -46.292  84.488  16.357  1.00 33.26           C  
ATOM   1821  CG  ASP   370     -45.658  85.854  16.138  1.00  0.00           C  
ATOM   1822  OD1 ASP   370     -45.790  86.720  17.044  1.00  0.00           O  
ATOM   1823  OD2 ASP   370     -45.033  86.051  15.062  1.00  0.00           O  
ATOM   1824  N   VAL   371     -47.349  82.032  17.906  1.00 34.92           N  
ATOM   1825  CA  VAL   371     -48.250  80.871  17.998  1.00 34.94           C  
ATOM   1826  C   VAL   371     -49.169  81.025  19.184  1.00 36.40           C  
ATOM   1827  O   VAL   371     -50.391  81.043  19.031  1.00 40.23           O  
ATOM   1828  CB  VAL   371     -47.509  79.510  18.145  1.00 33.58           C  
ATOM   1829  CG1 VAL   371     -48.440  78.441  18.721  1.00  0.00           C  
ATOM   1830  CG2 VAL   371     -46.933  79.046  16.818  1.00  0.00           C  
ATOM   1831  N   ASN   372     -48.572  81.144  20.366  1.00 37.01           N  
ATOM   1832  CA  ASN   372     -49.344  81.233  21.590  1.00 37.55           C  
ATOM   1833  C   ASN   372     -50.266  82.430  21.669  1.00 37.36           C  
ATOM   1834  O   ASN   372     -51.439  82.255  21.963  1.00 39.97           O  
ATOM   1835  CB  ASN   372     -48.455  81.097  22.827  1.00 38.52           C  
ATOM   1836  CG  ASN   372     -48.226  79.645  23.207  1.00  0.00           C  
ATOM   1837  OD1 ASN   372     -47.136  79.092  22.991  1.00  0.00           O  
ATOM   1838  ND2 ASN   372     -49.262  79.008  23.751  1.00  0.00           N  
ATOM   1839  N   HIS   373     -49.756  83.632  21.388  1.00 38.41           N  
ATOM   1840  CA  HIS   373     -50.599  84.834  21.408  1.00 38.29           C  
ATOM   1841  C   HIS   373     -51.712  84.729  20.377  1.00 37.47           C  
ATOM   1842  O   HIS   373     -52.835  85.172  20.633  1.00 37.68           O  
ATOM   1843  CB  HIS   373     -49.795  86.115  21.168  1.00 38.53           C  
ATOM   1844  CG  HIS   373     -49.292  86.762  22.420  1.00  0.00           C  
ATOM   1845  ND1 HIS   373     -47.983  87.174  22.572  1.00  0.00           N  
ATOM   1846  CD2 HIS   373     -49.922  87.074  23.577  1.00  0.00           C  
ATOM   1847  CE1 HIS   373     -47.828  87.696  23.774  1.00  0.00           C  
ATOM   1848  NE2 HIS   373     -48.990  87.652  24.402  1.00  0.00           N  
ATOM   1849  N   PHE   374     -51.394  84.152  19.216  1.00 36.00           N  
ATOM   1850  CA  PHE   374     -52.400  83.880  18.188  1.00 36.00           C  
ATOM   1851  C   PHE   374     -53.543  83.044  18.792  1.00 38.43           C  
ATOM   1852  O   PHE   374     -54.705  83.464  18.766  1.00 40.36           O  
ATOM   1853  CB  PHE   374     -51.794  83.181  16.951  1.00 34.01           C  
ATOM   1854  CG  PHE   374     -51.055  84.213  16.171  1.00  0.00           C  
ATOM   1855  CD1 PHE   374     -49.650  84.349  16.250  1.00  0.00           C  
ATOM   1856  CD2 PHE   374     -51.758  85.087  15.322  1.00  0.00           C  
ATOM   1857  CE1 PHE   374     -48.952  85.336  15.497  1.00  0.00           C  
ATOM   1858  CE2 PHE   374     -51.082  86.086  14.557  1.00  0.00           C  
ATOM   1859  CZ  PHE   374     -49.672  86.210  14.647  1.00  0.00           C  
ATOM   1860  N   ALA   375     -53.204  81.888  19.361  1.00 36.92           N  
ATOM   1861  CA  ALA   375     -54.194  81.033  20.016  1.00 39.59           C  
ATOM   1862  C   ALA   375     -55.032  81.775  21.071  1.00 42.34           C  
ATOM   1863  O   ALA   375     -56.262  81.635  21.100  1.00 44.24           O  
ATOM   1864  CB  ALA   375     -53.533  79.782  20.627  1.00 37.71           C  
ATOM   1865  N   ALA   376     -54.371  82.565  21.922  1.00 41.86           N  
ATOM   1866  CA  ALA   376     -55.065  83.338  22.951  1.00 42.79           C  
ATOM   1867  C   ALA   376     -55.998  84.392  22.347  1.00 43.39           C  
ATOM   1868  O   ALA   376     -57.066  84.652  22.896  1.00 43.98           O  
ATOM   1869  CB  ALA   376     -54.079  83.980  23.909  1.00 42.51           C  
ATOM   1870  N   ASP   377     -55.596  84.982  21.220  1.00 42.61           N  
ATOM   1871  CA  ASP   377     -56.486  85.844  20.449  1.00 43.85           C  
ATOM   1872  C   ASP   377     -57.697  85.051  19.951  1.00 44.20           C  
ATOM   1873  O   ASP   377     -58.835  85.521  20.042  1.00 43.50           O  
ATOM   1874  CB  ASP   377     -55.757  86.474  19.253  1.00 45.50           C  
ATOM   1875  CG  ASP   377     -54.975  87.740  19.614  1.00  0.00           C  
ATOM   1876  OD1 ASP   377     -54.838  88.089  20.815  1.00  0.00           O  
ATOM   1877  OD2 ASP   377     -54.483  88.394  18.667  1.00  0.00           O  
ATOM   1878  N   ILE   378     -57.450  83.843  19.446  1.00 44.01           N  
ATOM   1879  CA  ILE   378     -58.509  83.050  18.820  1.00 43.71           C  
ATOM   1880  C   ILE   378     -59.621  82.611  19.758  1.00 42.93           C  
ATOM   1881  O   ILE   378     -60.787  82.679  19.393  1.00 42.42           O  
ATOM   1882  CB  ILE   378     -57.936  81.887  18.010  1.00 45.88           C  
ATOM   1883  CG1 ILE   378     -57.150  82.334  16.766  1.00  0.00           C  
ATOM   1884  CG2 ILE   378     -59.009  80.920  17.482  1.00  0.00           C  
ATOM   1885  CD1 ILE   378     -56.358  81.206  16.107  1.00  0.00           C  
ATOM   1886  N   HIS   379     -59.273  82.180  20.966  1.00 44.04           N  
ATOM   1887  CA  HIS   379     -60.293  81.853  21.964  1.00 44.72           C  
ATOM   1888  C   HIS   379     -61.133  83.085  22.309  1.00 48.78           C  
ATOM   1889  O   HIS   379     -62.348  82.984  22.518  1.00 46.45           O  
ATOM   1890  CB  HIS   379     -59.654  81.281  23.222  1.00 43.20           C  
ATOM   1891  CG  HIS   379     -59.022  79.942  23.014  1.00  0.00           C  
ATOM   1892  ND1 HIS   379     -57.670  79.783  22.789  1.00  0.00           N  
ATOM   1893  CD2 HIS   379     -59.561  78.702  22.974  1.00  0.00           C  
ATOM   1894  CE1 HIS   379     -57.404  78.500  22.632  1.00  0.00           C  
ATOM   1895  NE2 HIS   379     -58.535  77.823  22.734  1.00  0.00           N  
ATOM   1896  N   PHE   380     -60.463  84.238  22.339  1.00 49.97           N  
ATOM   1897  CA  PHE   380     -61.067  85.519  22.691  1.00 52.22           C  
ATOM   1898  C   PHE   380     -62.254  85.839  21.787  1.00 52.90           C  
ATOM   1899  O   PHE   380     -63.321  86.216  22.271  1.00 51.88           O  
ATOM   1900  CB  PHE   380     -60.003  86.625  22.613  1.00 49.85           C  
ATOM   1901  CG  PHE   380     -60.673  87.915  22.939  1.00  0.00           C  
ATOM   1902  CD1 PHE   380     -60.955  88.298  24.269  1.00  0.00           C  
ATOM   1903  CD2 PHE   380     -61.044  88.793  21.904  1.00  0.00           C  
ATOM   1904  CE1 PHE   380     -61.593  89.536  24.571  1.00  0.00           C  
ATOM   1905  CE2 PHE   380     -61.684  90.040  22.178  1.00  0.00           C  
ATOM   1906  CZ  PHE   380     -61.961  90.410  23.520  1.00  0.00           C  
ATOM   1907  N   GLN   381     -62.057  85.679  20.479  1.00 53.93           N  
ATOM   1908  CA  GLN   381     -63.103  85.951  19.494  1.00 53.72           C  
ATOM   1909  C   GLN   381     -63.873  84.679  19.119  1.00 54.69           C  
ATOM   1910  O   GLN   381     -64.458  84.596  18.036  1.00 53.08           O  
ATOM   1911  CB  GLN   381     -62.522  86.628  18.244  1.00 54.28           C  
ATOM   1912  CG  GLN   381     -61.918  88.006  18.522  1.00  0.00           C  
ATOM   1913  CD  GLN   381     -61.330  88.533  17.220  1.00  0.00           C  
ATOM   1914  OE1 GLN   381     -61.373  87.863  16.189  1.00  0.00           O  
ATOM   1915  NE2 GLN   381     -60.749  89.762  17.197  1.00  0.00           N  
ATOM   1916  N   GLU   384     -63.871  83.699  20.029  1.00 55.65           N  
ATOM   1917  CA  GLU   384     -64.559  82.419  19.831  1.00 52.69           C  
ATOM   1918  C   GLU   384     -64.160  81.772  18.497  1.00 52.44           C  
ATOM   1919  O   GLU   384     -65.016  81.359  17.703  1.00 53.85           O  
ATOM   1920  CB  GLU   384     -66.081  82.602  19.954  1.00 51.19           C  
ATOM   1921  CG  GLU   384     -66.531  83.052  21.346  1.00  0.00           C  
ATOM   1922  CD  GLU   384     -68.035  83.282  21.302  1.00  0.00           C  
ATOM   1923  OE1 GLU   384     -68.629  83.103  20.205  1.00  0.00           O  
ATOM   1924  OE2 GLU   384     -68.609  83.640  22.365  1.00  0.00           O  
ATOM   1925  N   LEU   385     -62.848  81.708  18.261  1.00 48.06           N  
ATOM   1926  CA  LEU   385     -62.268  81.035  17.088  1.00 46.83           C  
ATOM   1927  C   LEU   385     -61.488  79.763  17.461  1.00 46.26           C  
ATOM   1928  O   LEU   385     -60.594  79.338  16.729  1.00 48.34           O  
ATOM   1929  CB  LEU   385     -61.358  81.999  16.318  1.00 44.07           C  
ATOM   1930  CG  LEU   385     -61.845  82.835  15.124  1.00  0.00           C  
ATOM   1931  CD1 LEU   385     -63.358  83.002  15.061  1.00  0.00           C  
ATOM   1932  CD2 LEU   385     -61.128  84.182  15.134  1.00  0.00           C  
ATOM   1933  N   ASN   386     -61.842  79.158  18.593  1.00 44.59           N  
ATOM   1934  CA  ASN   386     -61.175  77.953  19.093  1.00 45.78           C  
ATOM   1935  C   ASN   386     -61.329  76.742  18.158  1.00 45.68           C  
ATOM   1936  O   ASN   386     -60.514  75.818  18.201  1.00 45.47           O  
ATOM   1937  CB  ASN   386     -61.696  77.577  20.490  1.00 45.72           C  
ATOM   1938  CG  ASN   386     -63.172  77.227  20.363  1.00  0.00           C  
ATOM   1939  OD1 ASN   386     -63.973  78.025  19.881  1.00  0.00           O  
ATOM   1940  ND2 ASN   386     -63.611  76.012  20.790  1.00  0.00           N  
ATOM   1941  N   LYS   387     -62.385  76.752  17.343  1.00 44.26           N  
ATOM   1942  CA  LYS   387     -62.696  75.673  16.399  1.00 43.00           C  
ATOM   1943  C   LYS   387     -62.305  75.995  14.959  1.00 42.80           C  
ATOM   1944  O   LYS   387     -62.795  75.371  14.018  1.00 43.13           O  
ATOM   1945  CB  LYS   387     -64.195  75.357  16.440  1.00 41.90           C  
ATOM   1946  CG  LYS   387     -64.654  74.746  17.766  1.00  0.00           C  
ATOM   1947  CD  LYS   387     -66.149  74.423  17.807  1.00  0.00           C  
ATOM   1948  CE  LYS   387     -66.606  73.808  19.130  1.00  0.00           C  
ATOM   1949  NZ  LYS   387     -68.062  73.544  19.089  1.00  0.00           N  
ATOM   1950  N   THR   388     -61.439  76.984  14.786  1.00 41.20           N  
ATOM   1951  CA  THR   388     -61.036  77.396  13.459  1.00 38.37           C  
ATOM   1952  C   THR   388     -59.792  76.643  13.048  1.00 36.49           C  
ATOM   1953  O   THR   388     -59.170  75.967  13.861  1.00 34.62           O  
ATOM   1954  CB  THR   388     -60.792  78.907  13.418  1.00 39.72           C  
ATOM   1955  OG1 THR   388     -59.711  79.250  14.272  1.00  0.00           O  
ATOM   1956  CG2 THR   388     -62.061  79.640  13.883  1.00  0.00           C  
ATOM   1957  N   PRO   389     -59.443  76.769  11.773  1.00 36.48           N  
ATOM   1958  CA  PRO   389     -58.237  76.177  11.227  1.00 37.10           C  
ATOM   1959  C   PRO   389     -57.014  76.818  11.903  1.00 37.10           C  
ATOM   1960  O   PRO   389     -57.000  78.026  12.163  1.00 35.91           O  
ATOM   1961  CB  PRO   389     -58.199  76.354   9.698  1.00 36.61           C  
ATOM   1962  CG  PRO   389     -59.584  76.518   9.068  1.00  0.00           C  
ATOM   1963  CD  PRO   389     -60.557  77.323   9.931  1.00  0.00           C  
ATOM   1964  N   ALA   390     -56.020  75.993  12.229  1.00 36.56           N  
ATOM   1965  CA  ALA   390     -54.762  76.477  12.802  1.00 34.67           C  
ATOM   1966  C   ALA   390     -53.949  77.229  11.748  1.00 33.89           C  
ATOM   1967  O   ALA   390     -53.349  76.612  10.869  1.00 34.55           O  
ATOM   1968  CB  ALA   390     -53.940  75.320  13.394  1.00 32.00           C  
ATOM   1969  N   PRO   391     -53.894  78.563  11.854  1.00 32.21           N  
ATOM   1970  CA  PRO   391     -53.288  79.339  10.767  1.00 32.23           C  
ATOM   1971  C   PRO   391     -51.903  78.826  10.339  1.00 33.37           C  
ATOM   1972  O   PRO   391     -51.545  78.937   9.166  1.00 35.64           O  
ATOM   1973  CB  PRO   391     -53.183  80.762  11.359  1.00 32.58           C  
ATOM   1974  CG  PRO   391     -53.342  80.601  12.839  1.00  0.00           C  
ATOM   1975  CD  PRO   391     -54.191  79.386  13.043  1.00  0.00           C  
ATOM   1976  N   LEU   392     -51.154  78.249  11.281  1.00 34.35           N  
ATOM   1977  CA  LEU   392     -49.733  77.889  11.094  1.00 34.70           C  
ATOM   1978  C   LEU   392     -49.470  76.595  10.339  1.00 37.73           C  
ATOM   1979  O   LEU   392     -48.370  76.417   9.797  1.00 37.68           O  
ATOM   1980  CB  LEU   392     -49.015  77.857  12.449  1.00 34.15           C  
ATOM   1981  CG  LEU   392     -49.079  79.186  13.205  1.00  0.00           C  
ATOM   1982  CD1 LEU   392     -48.409  79.180  14.578  1.00  0.00           C  
ATOM   1983  CD2 LEU   392     -48.420  80.366  12.493  1.00  0.00           C  
TER
