# Supplementary material for: Genome-wide identification and analysis of the ALTERNATIVE OXIDASE gene family in diploid and hexaploid wheat
Source: PLoS One. 2018 Aug 3;13(8):e0201439. doi: 10.1371/journal.pone.0201439 (PMC6075773; doi:10.1371/journal.pone.0201439)
Supplement: S1 Appendix — (ZIP) [file pone.0201439.s026.zip › S1_Appendix/TaAOX1d-2DL.pdb]

REMARK  99  Chain ID : 1
REMARK  99  Residues : 237
REMARK  99  Atoms    : 2063
REMARK  99  File     : c3vvaD_.1.pdb.sc
ATOM      1  N   PRO    84     -36.060  40.628  21.087  1.00 53.24           N  
ATOM      2  CA  PRO    84     -34.785  40.085  20.593  1.00 57.84           C  
ATOM      3  C   PRO    84     -33.866  41.118  19.918  1.00 58.29           C  
ATOM      4  O   PRO    84     -32.644  40.994  19.996  1.00 57.60           O  
ATOM      5  CB  PRO    84     -35.006  38.896  19.641  1.00 59.87           C  
ATOM      6  CG  PRO    84     -36.318  38.150  19.891  1.00  0.00           C  
ATOM      7  CD  PRO    84     -37.476  39.065  20.293  1.00  0.00           C  
ATOM      8  N   ARG    85     -34.454  42.130  19.276  1.00 57.46           N  
ATOM      9  CA  ARG    85     -33.687  43.097  18.468  1.00 58.21           C  
ATOM     10  C   ARG    85     -33.104  44.291  19.244  1.00 57.12           C  
ATOM     11  O   ARG    85     -32.305  45.046  18.693  1.00 54.90           O  
ATOM     12  CB  ARG    85     -34.501  43.628  17.255  1.00 58.22           C  
ATOM     13  CG  ARG    85     -34.827  42.550  16.220  1.00  0.00           C  
ATOM     14  CD  ARG    85     -35.655  43.063  15.040  1.00  0.00           C  
ATOM     15  NE  ARG    85     -35.927  41.903  14.145  1.00  0.00           N  
ATOM     16  CZ  ARG    85     -36.799  42.035  13.104  1.00  0.00           C  
ATOM     17  NH1 ARG    85     -37.271  43.316  13.115  1.00  0.00           N  
ATOM     18  NH2 ARG    85     -36.860  40.834  12.457  1.00  0.00           N  
ATOM     19  N   LYS    86     -33.491  44.452  20.512  1.00 57.65           N  
ATOM     20  CA  LYS    86     -33.101  45.637  21.304  1.00 57.95           C  
ATOM     21  C   LYS    86     -31.594  45.797  21.587  1.00 60.49           C  
ATOM     22  O   LYS    86     -31.055  46.877  21.358  1.00 61.55           O  
ATOM     23  CB  LYS    86     -33.958  45.836  22.595  1.00 57.29           C  
ATOM     24  CG  LYS    86     -33.580  47.086  23.392  1.00  0.00           C  
ATOM     25  CD  LYS    86     -34.463  47.322  24.618  1.00  0.00           C  
ATOM     26  CE  LYS    86     -34.055  48.545  25.442  1.00  0.00           C  
ATOM     27  NZ  LYS    86     -34.944  48.683  26.617  1.00  0.00           N  
ATOM     28  N   LEU    87     -30.900  44.728  22.048  1.00 61.80           N  
ATOM     29  CA  LEU    87     -29.508  44.979  22.439  1.00 60.14           C  
ATOM     30  C   LEU    87     -28.557  45.152  21.250  1.00 59.55           C  
ATOM     31  O   LEU    87     -27.348  45.307  21.449  1.00 63.80           O  
ATOM     32  CB  LEU    87     -29.136  43.735  23.266  1.00 59.70           C  
ATOM     33  CG  LEU    87     -29.966  43.580  24.542  1.00  0.00           C  
ATOM     34  CD1 LEU    87     -29.699  42.301  25.335  1.00  0.00           C  
ATOM     35  CD2 LEU    87     -29.772  44.687  25.577  1.00  0.00           C  
ATOM     36  N   VAL    88     -29.099  45.126  20.033  1.00 54.81           N  
ATOM     37  CA  VAL    88     -28.321  45.427  18.827  1.00 51.84           C  
ATOM     38  C   VAL    88     -28.796  46.709  18.126  1.00 52.23           C  
ATOM     39  O   VAL    88     -28.165  47.171  17.172  1.00 53.02           O  
ATOM     40  CB  VAL    88     -28.308  44.251  17.823  1.00 50.67           C  
ATOM     41  CG1 VAL    88     -27.313  43.185  18.255  1.00  0.00           C  
ATOM     42  CG2 VAL    88     -29.697  43.656  17.660  1.00  0.00           C  
ATOM     43  N   LYS    89     -29.906  47.281  18.589  1.00 50.24           N  
ATOM     44  CA  LYS    89     -30.423  48.512  17.981  1.00 52.90           C  
ATOM     45  C   LYS    89     -29.646  49.736  18.510  1.00 52.91           C  
ATOM     46  O   LYS    89     -29.599  49.969  19.726  1.00 55.88           O  
ATOM     47  CB  LYS    89     -31.972  48.623  18.101  1.00 52.00           C  
ATOM     48  CG  LYS    89     -32.552  49.849  17.394  1.00  0.00           C  
ATOM     49  CD  LYS    89     -34.078  49.932  17.465  1.00  0.00           C  
ATOM     50  CE  LYS    89     -34.658  51.162  16.764  1.00  0.00           C  
ATOM     51  NZ  LYS    89     -36.132  51.174  16.899  1.00  0.00           N  
ATOM     52  N   ASP    90     -28.998  50.494  17.599  1.00 50.47           N  
ATOM     53  CA  ASP    90     -28.032  51.534  18.012  1.00 50.45           C  
ATOM     54  C   ASP    90     -28.617  52.837  18.598  1.00 48.08           C  
ATOM     55  O   ASP    90     -29.734  53.241  18.267  1.00 44.38           O  
ATOM     56  CB  ASP    90     -27.240  51.821  16.727  1.00 49.81           C  
ATOM     57  CG  ASP    90     -26.326  50.633  16.462  1.00  0.00           C  
ATOM     58  OD1 ASP    90     -26.200  49.770  17.372  1.00  0.00           O  
ATOM     59  OD2 ASP    90     -25.742  50.572  15.348  1.00  0.00           O  
ATOM     60  N   ASP    91     -27.830  53.462  19.469  1.00 47.69           N  
ATOM     61  CA  ASP    91     -28.173  54.720  20.123  1.00 49.02           C  
ATOM     62  C   ASP    91     -27.718  55.890  19.258  1.00 49.13           C  
ATOM     63  O   ASP    91     -26.517  56.178  19.165  1.00 47.57           O  
ATOM     64  CB  ASP    91     -27.493  54.806  21.497  1.00 48.48           C  
ATOM     65  CG  ASP    91     -27.919  56.112  22.152  1.00  0.00           C  
ATOM     66  OD1 ASP    91     -28.608  56.918  21.471  1.00  0.00           O  
ATOM     67  OD2 ASP    91     -27.562  56.322  23.342  1.00  0.00           O  
ATOM     68  N   GLY    92     -28.689  56.554  18.632  1.00 47.86           N  
ATOM     69  CA  GLY    92     -28.425  57.677  17.746  1.00 45.57           C  
ATOM     70  C   GLY    92     -29.186  58.898  18.230  1.00 44.77           C  
ATOM     71  O   GLY    92     -30.402  58.850  18.468  1.00 44.03           O  
ATOM     72  N   THR    93     -28.470  60.006  18.360  1.00 44.63           N  
ATOM     73  CA  THR    93     -29.041  61.209  18.960  1.00 41.87           C  
ATOM     74  C   THR    93     -30.218  61.798  18.157  1.00 38.95           C  
ATOM     75  O   THR    93     -31.157  62.337  18.745  1.00 38.77           O  
ATOM     76  CB  THR    93     -27.939  62.239  19.294  1.00 43.43           C  
ATOM     77  OG1 THR    93     -27.238  62.604  18.114  1.00  0.00           O  
ATOM     78  CG2 THR    93     -26.954  61.622  20.301  1.00  0.00           C  
ATOM     79  N   GLU    94     -30.191  61.629  16.833  1.00 35.73           N  
ATOM     80  CA  GLU    94     -31.255  62.119  15.948  1.00 35.28           C  
ATOM     81  C   GLU    94     -32.639  61.459  16.107  1.00 37.95           C  
ATOM     82  O   GLU    94     -33.635  61.965  15.578  1.00 39.03           O  
ATOM     83  CB  GLU    94     -30.805  62.050  14.481  1.00 33.91           C  
ATOM     84  CG  GLU    94     -30.645  60.621  13.959  1.00  0.00           C  
ATOM     85  CD  GLU    94     -29.270  60.119  14.375  1.00  0.00           C  
ATOM     86  OE1 GLU    94     -28.593  60.833  15.162  1.00  0.00           O  
ATOM     87  OE2 GLU    94     -28.877  59.015  13.911  1.00  0.00           O  
ATOM     88  N   TRP    95     -32.701  60.328  16.808  1.00 38.82           N  
ATOM     89  CA  TRP    95     -33.980  59.670  17.102  1.00 37.73           C  
ATOM     90  C   TRP    95     -34.658  60.225  18.362  1.00 36.68           C  
ATOM     91  O   TRP    95     -35.754  59.783  18.715  1.00 34.52           O  
ATOM     92  CB  TRP    95     -33.793  58.152  17.277  1.00 39.01           C  
ATOM     93  CG  TRP    95     -33.304  57.446  16.035  1.00  0.00           C  
ATOM     94  CD1 TRP    95     -32.053  56.991  15.732  1.00  0.00           C  
ATOM     95  CD2 TRP    95     -34.079  57.098  14.879  1.00  0.00           C  
ATOM     96  NE1 TRP    95     -31.964  56.413  14.550  1.00  0.00           N  
ATOM     97  CE2 TRP    95     -33.204  56.449  13.968  1.00  0.00           C  
ATOM     98  CE3 TRP    95     -35.433  57.267  14.519  1.00  0.00           C  
ATOM     99  CZ2 TRP    95     -33.641  55.965  12.705  1.00  0.00           C  
ATOM    100  CZ3 TRP    95     -35.879  56.783  13.253  1.00  0.00           C  
ATOM    101  CH2 TRP    95     -34.977  56.142  12.367  1.00  0.00           C  
ATOM    102  N   PRO    96     -34.010  61.167  19.053  1.00 37.28           N  
ATOM    103  CA  PRO    96     -34.511  61.635  20.356  1.00 39.07           C  
ATOM    104  C   PRO    96     -35.770  62.481  20.179  1.00 41.34           C  
ATOM    105  O   PRO    96     -36.558  62.662  21.118  1.00 40.65           O  
ATOM    106  CB  PRO    96     -33.421  62.401  21.130  1.00 38.68           C  
ATOM    107  CG  PRO    96     -32.354  63.023  20.227  1.00  0.00           C  
ATOM    108  CD  PRO    96     -32.037  62.185  18.986  1.00  0.00           C  
ATOM    109  N   TRP    97     -35.948  62.978  18.958  1.00 43.39           N  
ATOM    110  CA  TRP    97     -37.108  63.771  18.578  1.00 47.89           C  
ATOM    111  C   TRP    97     -37.783  63.155  17.361  1.00 48.04           C  
ATOM    112  O   TRP    97     -37.241  62.237  16.750  1.00 48.00           O  
ATOM    113  CB  TRP    97     -36.670  65.201  18.238  1.00 48.66           C  
ATOM    114  CG  TRP    97     -35.757  65.295  17.039  1.00  0.00           C  
ATOM    115  CD1 TRP    97     -36.069  65.503  15.727  1.00  0.00           C  
ATOM    116  CD2 TRP    97     -34.327  65.180  17.032  1.00  0.00           C  
ATOM    117  NE1 TRP    97     -35.023  65.532  14.924  1.00  0.00           N  
ATOM    118  CE2 TRP    97     -33.901  65.335  15.687  1.00  0.00           C  
ATOM    119  CE3 TRP    97     -33.357  64.962  18.033  1.00  0.00           C  
ATOM    120  CZ2 TRP    97     -32.532  65.277  15.309  1.00  0.00           C  
ATOM    121  CZ3 TRP    97     -31.980  64.902  17.661  1.00  0.00           C  
ATOM    122  CH2 TRP    97     -31.591  65.060  16.307  1.00  0.00           C  
ATOM    123  N   PHE    98     -38.959  63.674  17.006  1.00 49.60           N  
ATOM    124  CA  PHE    98     -39.636  63.306  15.759  1.00 48.67           C  
ATOM    125  C   PHE    98     -38.887  63.902  14.565  1.00 49.25           C  
ATOM    126  O   PHE    98     -37.857  64.559  14.732  1.00 49.62           O  
ATOM    127  CB  PHE    98     -41.080  63.812  15.774  1.00 47.79           C  
ATOM    128  CG  PHE    98     -41.811  63.049  16.825  1.00  0.00           C  
ATOM    129  CD1 PHE    98     -41.304  61.848  17.368  1.00  0.00           C  
ATOM    130  CD2 PHE    98     -43.045  63.524  17.305  1.00  0.00           C  
ATOM    131  CE1 PHE    98     -42.008  61.127  18.375  1.00  0.00           C  
ATOM    132  CE2 PHE    98     -43.772  62.822  18.314  1.00  0.00           C  
ATOM    133  CZ  PHE    98     -43.250  61.616  18.849  1.00  0.00           C  
ATOM    134  N   CYS    99     -39.409  63.681  13.364  1.00 49.44           N  
ATOM    135  CA  CYS    99     -38.806  64.262  12.163  1.00 51.62           C  
ATOM    136  C   CYS    99     -39.150  65.752  11.961  1.00 50.23           C  
ATOM    137  O   CYS    99     -38.668  66.378  11.013  1.00 49.71           O  
ATOM    138  CB  CYS    99     -39.159  63.435  10.915  1.00 52.57           C  
ATOM    139  SG  CYS    99     -38.596  62.132  10.950  1.00  0.00           S  
ATOM    140  N   PHE   100     -39.964  66.312  12.860  1.00 48.52           N  
ATOM    141  CA  PHE   100     -40.384  67.719  12.790  1.00 47.80           C  
ATOM    142  C   PHE   100     -39.367  68.717  13.398  1.00 46.20           C  
ATOM    143  O   PHE   100     -39.696  69.520  14.277  1.00 42.63           O  
ATOM    144  CB  PHE   100     -41.779  67.893  13.401  1.00 47.80           C  
ATOM    145  CG  PHE   100     -42.734  67.110  12.568  1.00  0.00           C  
ATOM    146  CD1 PHE   100     -43.207  65.839  12.966  1.00  0.00           C  
ATOM    147  CD2 PHE   100     -43.191  67.634  11.345  1.00  0.00           C  
ATOM    148  CE1 PHE   100     -44.124  65.099  12.164  1.00  0.00           C  
ATOM    149  CE2 PHE   100     -44.109  66.913  10.522  1.00  0.00           C  
ATOM    150  CZ  PHE   100     -44.575  65.638  10.935  1.00  0.00           C  
ATOM    151  N   ARG   101     -38.134  68.650  12.903  1.00 44.23           N  
ATOM    152  CA  ARG   101     -37.043  69.513  13.343  1.00 42.81           C  
ATOM    153  C   ARG   101     -37.195  70.925  12.790  1.00 44.37           C  
ATOM    154  O   ARG   101     -37.855  71.124  11.771  1.00 42.57           O  
ATOM    155  CB  ARG   101     -35.706  68.918  12.907  1.00 40.80           C  
ATOM    156  CG  ARG   101     -35.383  67.603  13.592  1.00  0.00           C  
ATOM    157  CD  ARG   101     -34.060  67.021  13.131  1.00  0.00           C  
ATOM    158  NE  ARG   101     -33.893  65.652  13.627  1.00  0.00           N  
ATOM    159  CZ  ARG   101     -34.075  64.552  12.898  1.00  0.00           C  
ATOM    160  NH1 ARG   101     -34.421  64.631  11.616  1.00  0.00           N  
ATOM    161  NH2 ARG   101     -33.891  63.362  13.453  1.00  0.00           N  
ATOM    162  N   PRO   102     -36.594  71.924  13.465  1.00 47.10           N  
ATOM    163  CA  PRO   102     -36.721  73.280  12.937  1.00 45.98           C  
ATOM    164  C   PRO   102     -35.725  73.545  11.815  1.00 46.48           C  
ATOM    165  O   PRO   102     -34.615  72.997  11.817  1.00 47.94           O  
ATOM    166  CB  PRO   102     -36.438  74.173  14.154  1.00 45.28           C  
ATOM    167  CG  PRO   102     -36.399  73.260  15.344  1.00  0.00           C  
ATOM    168  CD  PRO   102     -35.980  71.924  14.801  1.00  0.00           C  
ATOM    169  N   TRP   103     -36.149  74.372  10.860  1.00 45.11           N  
ATOM    170  CA  TRP   103     -35.357  74.721   9.693  1.00 43.11           C  
ATOM    171  C   TRP   103     -35.177  76.235   9.677  1.00 42.58           C  
ATOM    172  O   TRP   103     -36.070  76.967   9.227  1.00 41.90           O  
ATOM    173  CB  TRP   103     -36.055  74.287   8.382  1.00 44.54           C  
ATOM    174  CG  TRP   103     -35.214  74.484   7.144  1.00  0.00           C  
ATOM    175  CD1 TRP   103     -33.911  74.879   7.035  1.00  0.00           C  
ATOM    176  CD2 TRP   103     -35.623  74.293   5.782  1.00  0.00           C  
ATOM    177  NE1 TRP   103     -33.475  74.951   5.793  1.00  0.00           N  
ATOM    178  CE2 TRP   103     -34.505  74.594   4.962  1.00  0.00           C  
ATOM    179  CE3 TRP   103     -36.829  73.892   5.169  1.00  0.00           C  
ATOM    180  CZ2 TRP   103     -34.554  74.509   3.544  1.00  0.00           C  
ATOM    181  CZ3 TRP   103     -36.887  73.804   3.746  1.00  0.00           C  
ATOM    182  CH2 TRP   103     -35.750  74.114   2.958  1.00  0.00           C  
ATOM    183  N   ASP   104     -34.030  76.696  10.183  1.00 39.91           N  
ATOM    184  CA  ASP   104     -33.730  78.124  10.265  1.00 36.42           C  
ATOM    185  C   ASP   104     -32.500  78.471   9.432  1.00 38.60           C  
ATOM    186  O   ASP   104     -31.499  77.740   9.437  1.00 37.80           O  
ATOM    187  CB  ASP   104     -33.464  78.572  11.711  1.00 32.04           C  
ATOM    188  CG  ASP   104     -34.743  78.368  12.510  1.00  0.00           C  
ATOM    189  OD1 ASP   104     -35.811  78.858  12.053  1.00  0.00           O  
ATOM    190  OD2 ASP   104     -34.671  77.719  13.587  1.00  0.00           O  
ATOM    191  N   THR   105     -32.579  79.604   8.736  1.00 39.46           N  
ATOM    192  CA  THR   105     -31.412  80.232   8.125  1.00 41.20           C  
ATOM    193  C   THR   105     -30.709  81.124   9.177  1.00 41.14           C  
ATOM    194  O   THR   105     -31.334  81.995   9.778  1.00 38.42           O  
ATOM    195  CB  THR   105     -31.847  81.046   6.908  1.00 41.66           C  
ATOM    196  OG1 THR   105     -32.456  80.198   5.946  1.00  0.00           O  
ATOM    197  CG2 THR   105     -30.616  81.724   6.283  1.00  0.00           C  
ATOM    198  N   TYR   106     -29.419  80.883   9.405  1.00 43.18           N  
ATOM    199  CA  TYR   106     -28.672  81.537  10.496  1.00 44.17           C  
ATOM    200  C   TYR   106     -28.595  83.060  10.437  1.00 45.82           C  
ATOM    201  O   TYR   106     -28.830  83.719  11.454  1.00 47.34           O  
ATOM    202  CB  TYR   106     -27.265  80.954  10.635  1.00 44.05           C  
ATOM    203  CG  TYR   106     -26.577  81.700  11.726  1.00  0.00           C  
ATOM    204  CD1 TYR   106     -26.841  81.379  13.064  1.00  0.00           C  
ATOM    205  CD2 TYR   106     -25.650  82.729  11.448  1.00  0.00           C  
ATOM    206  CE1 TYR   106     -26.209  82.060  14.123  1.00  0.00           C  
ATOM    207  CE2 TYR   106     -24.998  83.431  12.513  1.00  0.00           C  
ATOM    208  CZ  TYR   106     -25.292  83.080  13.846  1.00  0.00           C  
ATOM    209  OH  TYR   106     -24.692  83.730  14.903  1.00  0.00           O  
ATOM    210  N   ARG   107     -28.252  83.631   9.260  1.00 46.30           N  
ATOM    211  CA  ARG   107     -28.296  85.090   9.156  1.00 42.88           C  
ATOM    212  C   ARG   107     -29.706  85.663   9.295  1.00 43.61           C  
ATOM    213  O   ARG   107     -29.855  86.797   9.755  1.00 47.18           O  
ATOM    214  CB  ARG   107     -27.759  85.365   7.747  1.00 41.60           C  
ATOM    215  CG  ARG   107     -26.260  85.093   7.601  1.00  0.00           C  
ATOM    216  CD  ARG   107     -25.739  85.285   6.176  1.00  0.00           C  
ATOM    217  NE  ARG   107     -24.284  84.964   6.184  1.00  0.00           N  
ATOM    218  CZ  ARG   107     -23.584  84.939   5.013  1.00  0.00           C  
ATOM    219  NH1 ARG   107     -24.451  85.242   4.003  1.00  0.00           N  
ATOM    220  NH2 ARG   107     -22.289  84.621   5.308  1.00  0.00           N  
ATOM    221  N   PRO   108     -30.724  84.907   8.888  1.00 43.12           N  
ATOM    222  CA  PRO   108     -32.108  85.394   8.935  1.00 42.84           C  
ATOM    223  C   PRO   108     -32.624  85.536  10.361  1.00 43.66           C  
ATOM    224  O   PRO   108     -33.067  86.617  10.758  1.00 47.88           O  
ATOM    225  CB  PRO   108     -33.063  84.486   8.157  1.00 43.08           C  
ATOM    226  CG  PRO   108     -32.374  83.674   7.059  1.00  0.00           C  
ATOM    227  CD  PRO   108     -30.942  83.262   7.409  1.00  0.00           C  
ATOM    228  N   ASP   109     -32.585  84.443  11.123  1.00 39.43           N  
ATOM    229  CA  ASP   109     -33.128  84.445  12.477  1.00 36.46           C  
ATOM    230  C   ASP   109     -32.315  85.361  13.377  1.00 35.60           C  
ATOM    231  O   ASP   109     -32.669  85.571  14.536  1.00 36.76           O  
ATOM    232  CB  ASP   109     -33.236  83.022  13.090  1.00 34.72           C  
ATOM    233  CG  ASP   109     -31.826  82.476  13.264  1.00  0.00           C  
ATOM    234  OD1 ASP   109     -30.860  83.218  12.940  1.00  0.00           O  
ATOM    235  OD2 ASP   109     -31.695  81.310  13.723  1.00  0.00           O  
ATOM    236  N   THR   110     -31.228  85.901  12.831  1.00 34.19           N  
ATOM    237  CA  THR   110     -30.406  86.901  13.525  1.00 33.50           C  
ATOM    238  C   THR   110     -31.207  88.180  13.704  1.00 32.35           C  
ATOM    239  O   THR   110     -30.901  88.994  14.570  1.00 32.34           O  
ATOM    240  CB  THR   110     -29.138  87.199  12.724  1.00 32.05           C  
ATOM    241  OG1 THR   110     -28.365  86.017  12.577  1.00  0.00           O  
ATOM    242  CG2 THR   110     -28.308  88.263  13.462  1.00  0.00           C  
ATOM    243  N   SER   111     -32.242  88.330  12.873  1.00 32.44           N  
ATOM    244  CA  SER   111     -33.153  89.470  12.898  1.00 31.26           C  
ATOM    245  C   SER   111     -34.408  89.197  13.738  1.00 31.40           C  
ATOM    246  O   SER   111     -35.454  89.834  13.554  1.00 32.47           O  
ATOM    247  CB  SER   111     -33.531  89.850  11.463  1.00 32.67           C  
ATOM    248  OG  SER   111     -32.367  90.200  10.728  1.00  0.00           O  
ATOM    249  N   ILE   112     -34.310  88.232  14.647  1.00 31.24           N  
ATOM    250  CA  ILE   112     -35.365  87.993  15.631  1.00 32.31           C  
ATOM    251  C   ILE   112     -35.330  89.169  16.591  1.00 31.79           C  
ATOM    252  O   ILE   112     -34.289  89.457  17.175  1.00 34.08           O  
ATOM    253  CB  ILE   112     -35.175  86.642  16.391  1.00 32.40           C  
ATOM    254  CG1 ILE   112     -35.179  85.413  15.467  1.00  0.00           C  
ATOM    255  CG2 ILE   112     -36.272  86.365  17.433  1.00  0.00           C  
ATOM    256  CD1 ILE   112     -36.482  85.240  14.688  1.00  0.00           C  
ATOM    257  N   ASP   113     -36.452  89.857  16.744  1.00 32.58           N  
ATOM    258  CA  ASP   113     -36.486  91.023  17.625  1.00 32.65           C  
ATOM    259  C   ASP   113     -37.277  90.757  18.890  1.00 34.01           C  
ATOM    260  O   ASP   113     -37.980  89.756  19.017  1.00 35.18           O  
ATOM    261  CB  ASP   113     -37.053  92.227  16.898  1.00 33.06           C  
ATOM    262  CG  ASP   113     -36.107  92.577  15.758  1.00  0.00           C  
ATOM    263  OD1 ASP   113     -34.876  92.655  16.015  1.00  0.00           O  
ATOM    264  OD2 ASP   113     -36.602  92.771  14.616  1.00  0.00           O  
ATOM    265  N   VAL   114     -37.151  91.662  19.842  1.00 35.05           N  
ATOM    266  CA  VAL   114     -38.011  91.628  21.000  1.00 33.67           C  
ATOM    267  C   VAL   114     -39.255  92.434  20.643  1.00 35.35           C  
ATOM    268  O   VAL   114     -39.177  93.487  20.020  1.00 37.64           O  
ATOM    269  CB  VAL   114     -37.290  92.177  22.230  1.00 32.01           C  
ATOM    270  CG1 VAL   114     -38.155  92.182  23.492  1.00  0.00           C  
ATOM    271  CG2 VAL   114     -36.037  91.385  22.607  1.00  0.00           C  
ATOM    272  N   LYS   116     -40.407  91.886  20.987  1.00 35.69           N  
ATOM    273  CA  LYS   116     -41.680  92.484  20.676  1.00 34.29           C  
ATOM    274  C   LYS   116     -42.459  92.333  21.966  1.00 34.77           C  
ATOM    275  O   LYS   116     -42.035  91.594  22.857  1.00 34.26           O  
ATOM    276  CB  LYS   116     -42.403  91.715  19.538  1.00 35.77           C  
ATOM    277  CG  LYS   116     -41.702  91.829  18.183  1.00  0.00           C  
ATOM    278  CD  LYS   116     -42.400  91.054  17.064  1.00  0.00           C  
ATOM    279  CE  LYS   116     -41.748  91.237  15.693  1.00  0.00           C  
ATOM    280  NZ  LYS   116     -42.538  90.532  14.658  1.00  0.00           N  
ATOM    281  N   HIS   117     -43.587  93.026  22.081  1.00 35.72           N  
ATOM    282  CA  HIS   117     -44.486  92.823  23.208  1.00 36.31           C  
ATOM    283  C   HIS   117     -45.921  93.113  22.803  1.00 36.74           C  
ATOM    284  O   HIS   117     -46.227  94.206  22.346  1.00 34.54           O  
ATOM    285  CB  HIS   117     -44.066  93.676  24.409  1.00 37.35           C  
ATOM    286  CG  HIS   117     -45.169  93.928  25.392  1.00  0.00           C  
ATOM    287  ND1 HIS   117     -45.740  92.926  26.146  1.00  0.00           N  
ATOM    288  CD2 HIS   117     -45.803  95.073  25.744  1.00  0.00           C  
ATOM    289  CE1 HIS   117     -46.679  93.442  26.921  1.00  0.00           C  
ATOM    290  NE2 HIS   117     -46.735  94.742  26.696  1.00  0.00           N  
ATOM    291  N   HIS   118     -46.796  92.123  22.988  1.00 38.33           N  
ATOM    292  CA  HIS   118     -48.210  92.273  22.646  1.00 38.61           C  
ATOM    293  C   HIS   118     -49.011  92.934  23.775  1.00 39.01           C  
ATOM    294  O   HIS   118     -48.904  92.547  24.936  1.00 39.01           O  
ATOM    295  CB  HIS   118     -48.816  90.931  22.235  1.00 37.02           C  
ATOM    296  CG  HIS   118     -50.186  91.064  21.639  1.00  0.00           C  
ATOM    297  ND1 HIS   118     -51.329  91.295  22.377  1.00  0.00           N  
ATOM    298  CD2 HIS   118     -50.604  91.001  20.353  1.00  0.00           C  
ATOM    299  CE1 HIS   118     -52.368  91.369  21.602  1.00  0.00           C  
ATOM    300  NE2 HIS   118     -51.964  91.193  20.358  1.00  0.00           N  
ATOM    301  N   LEU   119     -49.816  93.928  23.415  1.00 40.42           N  
ATOM    302  CA  LEU   119     -50.525  94.746  24.396  1.00 42.60           C  
ATOM    303  C   LEU   119     -51.781  94.070  24.941  1.00 41.15           C  
ATOM    304  O   LEU   119     -52.637  93.644  24.158  1.00 40.78           O  
ATOM    305  CB  LEU   119     -50.877  96.130  23.813  1.00 45.41           C  
ATOM    306  CG  LEU   119     -49.650  96.975  23.464  1.00  0.00           C  
ATOM    307  CD1 LEU   119     -49.956  98.303  22.773  1.00  0.00           C  
ATOM    308  CD2 LEU   119     -48.788  97.385  24.657  1.00  0.00           C  
ATOM    309  N   PRO   120     -51.897  93.979  26.287  1.00 41.19           N  
ATOM    310  CA  PRO   120     -53.088  93.461  26.981  1.00 41.99           C  
ATOM    311  C   PRO   120     -54.378  94.135  26.512  1.00 45.66           C  
ATOM    312  O   PRO   120     -54.439  95.362  26.402  1.00 45.52           O  
ATOM    313  CB  PRO   120     -52.820  93.810  28.441  1.00 40.92           C  
ATOM    314  CG  PRO   120     -51.333  93.809  28.552  1.00  0.00           C  
ATOM    315  CD  PRO   120     -50.813  94.309  27.232  1.00  0.00           C  
ATOM    316  N   LYS   121     -55.397  93.333  26.235  1.00 49.80           N  
ATOM    317  CA  LYS   121     -56.643  93.852  25.679  1.00 53.33           C  
ATOM    318  C   LYS   121     -57.789  93.972  26.683  1.00 52.79           C  
ATOM    319  O   LYS   121     -58.709  94.764  26.477  1.00 54.89           O  
ATOM    320  CB  LYS   121     -57.072  93.023  24.461  1.00 58.79           C  
ATOM    321  CG  LYS   121     -56.080  93.089  23.298  1.00  0.00           C  
ATOM    322  CD  LYS   121     -56.539  92.321  22.057  1.00  0.00           C  
ATOM    323  CE  LYS   121     -55.570  92.427  20.878  1.00  0.00           C  
ATOM    324  NZ  LYS   121     -56.070  91.626  19.738  1.00  0.00           N  
ATOM    325  N   ALA   122     -57.730  93.195  27.761  1.00 50.24           N  
ATOM    326  CA  ALA   122     -58.751  93.244  28.802  1.00 52.19           C  
ATOM    327  C   ALA   122     -58.292  92.688  30.138  1.00 55.34           C  
ATOM    328  O   ALA   122     -57.090  92.536  30.380  1.00 60.15           O  
ATOM    329  CB  ALA   122     -59.989  92.485  28.336  1.00  0.00           O  
ATOM    330  N   LEU   123     -59.257  92.369  30.997  1.00 52.81           N  
ATOM    331  CA  LEU   123     -58.997  91.942  32.379  1.00 51.95           C  
ATOM    332  C   LEU   123     -58.151  90.676  32.514  1.00 52.33           C  
ATOM    333  O   LEU   123     -57.341  90.564  33.437  1.00 52.32           O  
ATOM    334  CB  LEU   123     -60.328  91.749  33.117  1.00 53.45           C  
ATOM    335  CG  LEU   123     -60.388  91.926  34.638  1.00  0.00           C  
ATOM    336  CD1 LEU   123     -60.073  93.363  35.048  1.00  0.00           C  
ATOM    337  CD2 LEU   123     -61.766  91.513  35.139  1.00  0.00           C  
ATOM    338  N   ALA   124     -58.348  89.732  31.593  1.00 53.23           N  
ATOM    339  CA  ALA   124     -57.707  88.413  31.651  1.00 52.97           C  
ATOM    340  C   ALA   124     -56.312  88.400  31.011  1.00 53.54           C  
ATOM    341  O   ALA   124     -55.449  87.613  31.412  1.00 54.41           O  
ATOM    342  CB  ALA   124     -58.612  87.327  31.010  1.00 56.18           C  
ATOM    343  N   ASP   125     -56.100  89.264  30.017  1.00 53.72           N  
ATOM    344  CA  ASP   125     -54.787  89.434  29.383  1.00 52.65           C  
ATOM    345  C   ASP   125     -53.803  90.158  30.308  1.00 51.21           C  
ATOM    346  O   ASP   125     -52.627  89.799  30.381  1.00 47.77           O  
ATOM    347  CB  ASP   125     -54.914  90.211  28.070  1.00 56.91           C  
ATOM    348  CG  ASP   125     -55.380  89.348  26.904  1.00  0.00           C  
ATOM    349  OD1 ASP   125     -55.643  88.137  27.090  1.00  0.00           O  
ATOM    350  OD2 ASP   125     -55.468  89.890  25.779  1.00  0.00           O  
ATOM    351  N   LYS   126     -54.296  91.180  31.007  1.00 50.63           N  
ATOM    352  CA  LYS   126     -53.471  91.985  31.909  1.00 50.63           C  
ATOM    353  C   LYS   126     -53.027  91.152  33.105  1.00 49.96           C  
ATOM    354  O   LYS   126     -51.896  91.271  33.565  1.00 51.15           O  
ATOM    355  CB  LYS   126     -54.228  93.240  32.386  1.00 52.48           C  
ATOM    356  CG  LYS   126     -54.436  94.282  31.285  1.00  0.00           C  
ATOM    357  CD  LYS   126     -55.183  95.531  31.758  1.00  0.00           C  
ATOM    358  CE  LYS   126     -55.421  96.558  30.649  1.00  0.00           C  
ATOM    359  NZ  LYS   126     -56.167  97.718  31.185  1.00  0.00           N  
ATOM    360  N   VAL   127     -53.921  90.293  33.584  1.00 47.37           N  
ATOM    361  CA  VAL   127     -53.625  89.389  34.687  1.00 47.52           C  
ATOM    362  C   VAL   127     -52.631  88.324  34.237  1.00 48.65           C  
ATOM    363  O   VAL   127     -51.889  87.749  35.041  1.00 46.64           O  
ATOM    364  CB  VAL   127     -54.924  88.733  35.160  1.00 48.86           C  
ATOM    365  CG1 VAL   127     -54.708  87.629  36.197  1.00  0.00           C  
ATOM    366  CG2 VAL   127     -55.899  89.713  35.816  1.00  0.00           C  
ATOM    367  N   ALA   128     -52.645  88.053  32.937  1.00 49.64           N  
ATOM    368  CA  ALA   128     -51.683  87.150  32.333  1.00 48.56           C  
ATOM    369  C   ALA   128     -50.325  87.830  32.211  1.00 46.62           C  
ATOM    370  O   ALA   128     -49.291  87.170  32.353  1.00 44.58           O  
ATOM    371  CB  ALA   128     -52.178  86.687  30.972  1.00 49.85           C  
ATOM    372  N   TYR   129     -50.343  89.144  31.949  1.00 45.55           N  
ATOM    373  CA  TYR   129     -49.125  89.953  31.864  1.00 44.48           C  
ATOM    374  C   TYR   129     -48.434  90.082  33.209  1.00 44.61           C  
ATOM    375  O   TYR   129     -47.213  89.984  33.289  1.00 43.82           O  
ATOM    376  CB  TYR   129     -49.418  91.355  31.321  1.00 45.72           C  
ATOM    377  CG  TYR   129     -48.186  92.249  31.283  1.00  0.00           C  
ATOM    378  CD1 TYR   129     -47.168  92.010  30.363  1.00  0.00           C  
ATOM    379  CD2 TYR   129     -48.031  93.321  32.175  1.00  0.00           C  
ATOM    380  CE1 TYR   129     -46.038  92.802  30.318  1.00  0.00           C  
ATOM    381  CE2 TYR   129     -46.895  94.126  32.137  1.00  0.00           C  
ATOM    382  CZ  TYR   129     -45.902  93.858  31.200  1.00  0.00           C  
ATOM    383  OH  TYR   129     -44.756  94.624  31.116  1.00  0.00           O  
ATOM    384  N   PHE   130     -49.235  90.294  34.255  1.00 46.27           N  
ATOM    385  CA  PHE   130     -48.749  90.648  35.583  1.00 44.79           C  
ATOM    386  C   PHE   130     -48.330  89.448  36.421  1.00 44.33           C  
ATOM    387  O   PHE   130     -47.668  89.604  37.452  1.00 44.95           O  
ATOM    388  CB  PHE   130     -49.800  91.469  36.329  1.00 47.80           C  
ATOM    389  CG  PHE   130     -49.873  92.805  35.674  1.00  0.00           C  
ATOM    390  CD1 PHE   130     -50.884  93.128  34.741  1.00  0.00           C  
ATOM    391  CD2 PHE   130     -48.915  93.789  35.980  1.00  0.00           C  
ATOM    392  CE1 PHE   130     -50.948  94.410  34.123  1.00  0.00           C  
ATOM    393  CE2 PHE   130     -48.956  95.082  35.375  1.00  0.00           C  
ATOM    394  CZ  PHE   130     -49.977  95.391  34.440  1.00  0.00           C  
ATOM    395  N   VAL   131     -48.712  88.253  35.987  1.00 42.41           N  
ATOM    396  CA  VAL   131     -48.275  87.033  36.663  1.00 43.12           C  
ATOM    397  C   VAL   131     -46.929  86.588  36.106  1.00 46.62           C  
ATOM    398  O   VAL   131     -46.222  85.801  36.737  1.00 51.15           O  
ATOM    399  CB  VAL   131     -49.295  85.910  36.504  1.00 39.36           C  
ATOM    400  CG1 VAL   131     -48.816  84.567  37.060  1.00  0.00           C  
ATOM    401  CG2 VAL   131     -50.622  86.186  37.214  1.00  0.00           C  
ATOM    402  N   VAL   132     -46.589  87.081  34.917  1.00 46.54           N  
ATOM    403  CA  VAL   132     -45.290  86.803  34.311  1.00 46.52           C  
ATOM    404  C   VAL   132     -44.252  87.804  34.817  1.00 48.15           C  
ATOM    405  O   VAL   132     -43.100  87.438  35.069  1.00 48.15           O  
ATOM    406  CB  VAL   132     -45.367  86.791  32.763  1.00 46.98           C  
ATOM    407  CG1 VAL   132     -43.979  86.877  32.138  1.00  0.00           C  
ATOM    408  CG2 VAL   132     -46.094  85.542  32.272  1.00  0.00           C  
ATOM    409  N   ARG   133     -44.662  89.063  34.974  1.00 50.02           N  
ATOM    410  CA  ARG   133     -43.797  90.082  35.573  1.00 51.63           C  
ATOM    411  C   ARG   133     -43.382  89.682  36.988  1.00 50.73           C  
ATOM    412  O   ARG   133     -42.194  89.535  37.261  1.00 51.36           O  
ATOM    413  CB  ARG   133     -44.471  91.460  35.575  1.00 53.94           C  
ATOM    414  CG  ARG   133     -44.923  91.953  34.207  1.00  0.00           C  
ATOM    415  CD  ARG   133     -43.848  91.777  33.146  1.00  0.00           C  
ATOM    416  NE  ARG   133     -42.925  92.908  33.097  1.00  0.00           N  
ATOM    417  CZ  ARG   133     -41.630  92.808  32.818  1.00  0.00           C  
ATOM    418  NH1 ARG   133     -40.879  93.901  32.791  1.00  0.00           N  
ATOM    419  NH2 ARG   133     -41.086  91.620  32.582  1.00  0.00           N  
ATOM    420  N   SER   134     -44.373  89.483  37.860  1.00 52.75           N  
ATOM    421  CA  SER   134     -44.177  89.054  39.253  1.00 53.50           C  
ATOM    422  C   SER   134     -43.273  87.819  39.355  1.00 57.13           C  
ATOM    423  O   SER   134     -42.280  87.819  40.095  1.00 56.29           O  
ATOM    424  CB  SER   134     -45.538  88.757  39.940  1.00 53.95           C  
ATOM    425  OG  SER   134     -46.286  89.956  40.079  1.00  0.00           O  
ATOM    426  N   LEU   135     -43.620  86.772  38.606  1.00 59.60           N  
ATOM    427  CA  LEU   135     -42.859  85.523  38.623  1.00 59.79           C  
ATOM    428  C   LEU   135     -41.448  85.644  38.030  1.00 60.78           C  
ATOM    429  O   LEU   135     -40.599  84.784  38.284  1.00 59.03           O  
ATOM    430  CB  LEU   135     -43.643  84.391  37.950  1.00 61.65           C  
ATOM    431  CG  LEU   135     -44.909  83.990  38.710  1.00  0.00           C  
ATOM    432  CD1 LEU   135     -45.778  82.946  38.011  1.00  0.00           C  
ATOM    433  CD2 LEU   135     -44.667  83.382  40.091  1.00  0.00           C  
ATOM    434  N   ARG   136     -41.198  86.697  37.248  1.00 58.47           N  
ATOM    435  CA  ARG   136     -39.838  86.980  36.785  1.00 55.66           C  
ATOM    436  C   ARG   136     -39.112  87.905  37.760  1.00 54.55           C  
ATOM    437  O   ARG   136     -37.894  88.004  37.730  1.00 53.27           O  
ATOM    438  CB  ARG   136     -39.827  87.579  35.377  1.00 56.33           C  
ATOM    439  CG  ARG   136     -38.504  87.371  34.648  1.00  0.00           C  
ATOM    440  CD  ARG   136     -38.174  88.530  33.724  1.00  0.00           C  
ATOM    441  NE  ARG   136     -36.754  88.527  33.372  1.00  0.00           N  
ATOM    442  CZ  ARG   136     -36.246  88.035  32.244  1.00  0.00           C  
ATOM    443  NH1 ARG   136     -37.037  87.496  31.323  1.00  0.00           N  
ATOM    444  NH2 ARG   136     -34.937  88.081  32.035  1.00  0.00           N  
ATOM    445  N   VAL   137     -39.875  88.585  38.612  1.00 56.28           N  
ATOM    446  CA  VAL   137     -39.322  89.458  39.649  1.00 55.26           C  
ATOM    447  C   VAL   137     -38.822  88.600  40.805  1.00 54.88           C  
ATOM    448  O   VAL   137     -37.674  88.732  41.232  1.00 56.67           O  
ATOM    449  CB  VAL   137     -40.388  90.453  40.124  1.00 56.23           C  
ATOM    450  CG1 VAL   137     -39.934  91.317  41.303  1.00  0.00           C  
ATOM    451  CG2 VAL   137     -40.820  91.446  39.043  1.00  0.00           C  
ATOM    452  N   PRO   138     -39.696  87.720  41.291  1.00 53.53           N  
ATOM    453  CA  PRO   138     -39.361  86.726  42.305  1.00 55.51           C  
ATOM    454  C   PRO   138     -38.213  85.821  41.850  1.00 57.67           C  
ATOM    455  O   PRO   138     -37.284  85.550  42.622  1.00 58.47           O  
ATOM    456  CB  PRO   138     -40.595  85.865  42.632  1.00 54.43           C  
ATOM    457  CG  PRO   138     -41.923  86.591  42.407  1.00  0.00           C  
ATOM    458  CD  PRO   138     -41.922  87.503  41.179  1.00  0.00           C  
ATOM    459  N   ARG   139     -38.282  85.363  40.600  1.00 56.66           N  
ATOM    460  CA  ARG   139     -37.298  84.421  40.071  1.00 56.50           C  
ATOM    461  C   ARG   139     -35.921  85.056  39.869  1.00 58.28           C  
ATOM    462  O   ARG   139     -34.919  84.509  40.330  1.00 59.77           O  
ATOM    463  CB  ARG   139     -37.787  83.771  38.768  1.00 54.03           C  
ATOM    464  CG  ARG   139     -38.935  82.780  38.974  1.00  0.00           C  
ATOM    465  CD  ARG   139     -39.456  82.168  37.672  1.00  0.00           C  
ATOM    466  NE  ARG   139     -40.578  81.253  38.025  1.00  0.00           N  
ATOM    467  CZ  ARG   139     -41.248  80.584  37.042  1.00  0.00           C  
ATOM    468  NH1 ARG   139     -40.691  80.934  35.846  1.00  0.00           N  
ATOM    469  NH2 ARG   139     -42.215  79.827  37.639  1.00  0.00           N  
ATOM    470  N   ASP   140     -35.875  86.200  39.187  1.00 59.71           N  
ATOM    471  CA  ASP   140     -34.605  86.869  38.866  1.00 63.10           C  
ATOM    472  C   ASP   140     -33.719  87.189  40.069  1.00 64.47           C  
ATOM    473  O   ASP   140     -32.505  86.974  40.028  1.00 63.20           O  
ATOM    474  CB  ASP   140     -34.850  88.144  38.058  1.00 61.12           C  
ATOM    475  CG  ASP   140     -34.990  87.873  36.574  1.00  0.00           C  
ATOM    476  OD1 ASP   140     -34.470  86.838  36.107  1.00  0.00           O  
ATOM    477  OD2 ASP   140     -35.611  88.702  35.874  1.00  0.00           O  
ATOM    478  N   LEU   141     -34.336  87.704  41.128  1.00 69.90           N  
ATOM    479  CA  LEU   141     -33.615  88.142  42.323  1.00 71.12           C  
ATOM    480  C   LEU   141     -33.098  86.971  43.168  1.00 72.47           C  
ATOM    481  O   LEU   141     -31.970  87.013  43.668  1.00 73.56           O  
ATOM    482  CB  LEU   141     -34.468  89.105  43.180  1.00 71.26           C  
ATOM    483  CG  LEU   141     -34.700  90.466  42.520  1.00  0.00           C  
ATOM    484  CD1 LEU   141     -35.680  91.380  43.254  1.00  0.00           C  
ATOM    485  CD2 LEU   141     -33.450  91.332  42.371  1.00  0.00           C  
ATOM    486  N   PHE   142     -33.919  85.931  43.309  1.00 69.73           N  
ATOM    487  CA  PHE   142     -33.545  84.734  44.068  1.00 70.62           C  
ATOM    488  C   PHE   142     -32.534  83.854  43.340  1.00 74.58           C  
ATOM    489  O   PHE   142     -31.638  83.292  43.968  1.00 78.15           O  
ATOM    490  CB  PHE   142     -34.785  83.918  44.444  1.00 67.63           C  
ATOM    491  CG  PHE   142     -35.428  84.354  45.728  1.00  0.00           C  
ATOM    492  CD1 PHE   142     -35.966  85.635  45.858  1.00  0.00           C  
ATOM    493  CD2 PHE   142     -35.496  83.485  46.814  1.00  0.00           C  
ATOM    494  CE1 PHE   142     -36.552  86.040  47.047  1.00  0.00           C  
ATOM    495  CE2 PHE   142     -36.086  83.882  48.005  1.00  0.00           C  
ATOM    496  CZ  PHE   142     -36.616  85.160  48.120  1.00  0.00           C  
ATOM    497  N   PHE   143     -32.671  83.740  42.020  1.00 78.54           N  
ATOM    498  CA  PHE   143     -31.734  82.947  41.216  1.00 79.12           C  
ATOM    499  C   PHE   143     -30.368  83.632  41.104  1.00 79.60           C  
ATOM    500  O   PHE   143     -29.553  83.280  40.244  1.00 78.25           O  
ATOM    501  CB  PHE   143     -32.313  82.645  39.828  1.00 77.31           C  
ATOM    502  CG  PHE   143     -33.463  81.716  40.015  1.00  0.00           C  
ATOM    503  CD1 PHE   143     -33.665  81.007  41.220  1.00  0.00           C  
ATOM    504  CD2 PHE   143     -34.387  81.526  38.971  1.00  0.00           C  
ATOM    505  CE1 PHE   143     -34.770  80.124  41.391  1.00  0.00           C  
ATOM    506  CE2 PHE   143     -35.503  80.647  39.116  1.00  0.00           C  
ATOM    507  CZ  PHE   143     -35.693  79.942  40.332  1.00  0.00           C  
ATOM    508  N   GLN   144     -30.136  84.609  41.982  1.00 80.17           N  
ATOM    509  CA  GLN   144     -28.882  85.368  42.043  1.00 83.98           C  
ATOM    510  C   GLN   144     -28.402  85.825  40.655  1.00 90.39           C  
ATOM    511  O   GLN   144     -27.202  85.986  40.419  1.00 91.82           O  
ATOM    512  CB  GLN   144     -27.802  84.564  42.784  1.00 80.37           C  
ATOM    513  CG  GLN   144     -28.098  84.373  44.273  1.00  0.00           C  
ATOM    514  CD  GLN   144     -26.987  83.519  44.867  1.00  0.00           C  
ATOM    515  OE1 GLN   144     -26.072  83.091  44.165  1.00  0.00           O  
ATOM    516  NE2 GLN   144     -27.006  83.224  46.195  1.00  0.00           N  
ATOM    517  N   ARG   145     -21.952  79.236  34.228  1.00 68.02           N  
ATOM    518  CA  ARG   145     -22.778  78.433  35.133  1.00 64.78           C  
ATOM    519  C   ARG   145     -24.200  78.969  35.278  1.00 64.22           C  
ATOM    520  O   ARG   145     -25.167  78.284  34.933  1.00 67.51           O  
ATOM    521  CB  ARG   145     -22.126  78.336  36.521  1.00 62.61           C  
ATOM    522  CG  ARG   145     -20.827  77.528  36.530  1.00  0.00           C  
ATOM    523  CD  ARG   145     -20.164  77.449  37.906  1.00  0.00           C  
ATOM    524  NE  ARG   145     -18.910  76.658  37.755  1.00  0.00           N  
ATOM    525  CZ  ARG   145     -18.075  76.492  38.822  1.00  0.00           C  
ATOM    526  NH1 ARG   145     -18.624  77.148  39.886  1.00  0.00           N  
ATOM    527  NH2 ARG   145     -17.017  75.736  38.408  1.00  0.00           N  
ATOM    528  N   ARG   146     -24.310  80.196  35.779  1.00 58.36           N  
ATOM    529  CA  ARG   146     -25.594  80.829  36.078  1.00 57.55           C  
ATOM    530  C   ARG   146     -26.597  80.748  34.924  1.00 55.69           C  
ATOM    531  O   ARG   146     -27.796  80.551  35.144  1.00 53.35           O  
ATOM    532  CB  ARG   146     -25.367  82.295  36.466  1.00 57.36           C  
ATOM    533  CG  ARG   146     -24.701  82.468  37.833  1.00  0.00           C  
ATOM    534  CD  ARG   146     -24.428  83.928  38.200  1.00  0.00           C  
ATOM    535  NE  ARG   146     -23.733  83.936  39.518  1.00  0.00           N  
ATOM    536  CZ  ARG   146     -23.254  85.107  40.030  1.00  0.00           C  
ATOM    537  NH1 ARG   146     -23.545  86.100  39.140  1.00  0.00           N  
ATOM    538  NH2 ARG   146     -22.672  84.828  41.233  1.00  0.00           N  
ATOM    539  N   HIS   147     -26.087  80.910  33.704  1.00 54.48           N  
ATOM    540  CA  HIS   147     -26.897  80.924  32.493  1.00 55.62           C  
ATOM    541  C   HIS   147     -27.429  79.524  32.195  1.00 58.50           C  
ATOM    542  O   HIS   147     -28.636  79.353  31.979  1.00 58.78           O  
ATOM    543  CB  HIS   147     -26.111  81.537  31.302  1.00 55.11           C  
ATOM    544  CG  HIS   147     -26.896  81.544  30.024  1.00  0.00           C  
ATOM    545  ND1 HIS   147     -27.964  82.382  29.779  1.00  0.00           N  
ATOM    546  CD2 HIS   147     -26.763  80.804  28.898  1.00  0.00           C  
ATOM    547  CE1 HIS   147     -28.448  82.172  28.592  1.00  0.00           C  
ATOM    548  NE2 HIS   147     -27.741  81.214  28.025  1.00  0.00           N  
ATOM    549  N   ALA   148     -26.536  78.529  32.214  1.00 57.55           N  
ATOM    550  CA  ALA   148     -26.927  77.124  32.030  1.00 54.48           C  
ATOM    551  C   ALA   148     -27.893  76.685  33.133  1.00 55.30           C  
ATOM    552  O   ALA   148     -28.876  75.983  32.862  1.00 59.85           O  
ATOM    553  CB  ALA   148     -25.703  76.175  31.978  1.00 52.47           C  
ATOM    554  N   SER   149     -27.621  77.119  34.364  1.00 52.43           N  
ATOM    555  CA  SER   149     -28.414  76.726  35.529  1.00 50.83           C  
ATOM    556  C   SER   149     -29.848  77.191  35.392  1.00 48.88           C  
ATOM    557  O   SER   149     -30.778  76.391  35.514  1.00 51.04           O  
ATOM    558  CB  SER   149     -27.813  77.287  36.817  1.00 51.58           C  
ATOM    559  OG  SER   149     -28.713  77.127  37.900  1.00  0.00           O  
ATOM    560  N   HIS   150     -30.004  78.487  35.133  1.00 46.79           N  
ATOM    561  CA  HIS   150     -31.303  79.126  34.904  1.00 44.50           C  
ATOM    562  C   HIS   150     -32.106  78.471  33.776  1.00 44.61           C  
ATOM    563  O   HIS   150     -33.304  78.221  33.917  1.00 45.00           O  
ATOM    564  CB  HIS   150     -31.088  80.598  34.572  1.00 42.75           C  
ATOM    565  CG  HIS   150     -30.609  81.400  35.746  1.00  0.00           C  
ATOM    566  ND1 HIS   150     -30.110  82.683  35.652  1.00  0.00           N  
ATOM    567  CD2 HIS   150     -30.553  81.096  37.064  1.00  0.00           C  
ATOM    568  CE1 HIS   150     -29.776  83.131  36.824  1.00  0.00           C  
ATOM    569  NE2 HIS   150     -30.032  82.189  37.711  1.00  0.00           N  
ATOM    570  N   ALA   151     -31.431  78.202  32.660  1.00 45.29           N  
ATOM    571  CA  ALA   151     -32.068  77.669  31.460  1.00 44.47           C  
ATOM    572  C   ALA   151     -32.453  76.202  31.607  1.00 43.82           C  
ATOM    573  O   ALA   151     -33.545  75.793  31.194  1.00 40.27           O  
ATOM    574  CB  ALA   151     -31.166  77.882  30.247  1.00 44.80           C  
ATOM    575  N   LEU   152     -31.555  75.420  32.199  1.00 45.75           N  
ATOM    576  CA  LEU   152     -31.856  74.043  32.568  1.00 43.99           C  
ATOM    577  C   LEU   152     -33.205  74.031  33.268  1.00 42.98           C  
ATOM    578  O   LEU   152     -34.146  73.372  32.824  1.00 46.86           O  
ATOM    579  CB  LEU   152     -30.792  73.538  33.528  1.00 45.77           C  
ATOM    580  CG  LEU   152     -30.540  72.043  33.671  1.00  0.00           C  
ATOM    581  CD1 LEU   152     -29.399  71.647  32.754  1.00  0.00           C  
ATOM    582  CD2 LEU   152     -30.177  71.740  35.115  1.00  0.00           C  
ATOM    583  N   LEU   153     -33.299  74.814  34.338  1.00 40.50           N  
ATOM    584  CA  LEU   153     -34.453  74.807  35.226  1.00 37.71           C  
ATOM    585  C   LEU   153     -35.781  75.171  34.557  1.00 37.00           C  
ATOM    586  O   LEU   153     -36.795  74.522  34.794  1.00 37.81           O  
ATOM    587  CB  LEU   153     -34.194  75.727  36.427  1.00 36.16           C  
ATOM    588  CG  LEU   153     -35.366  75.794  37.408  1.00  0.00           C  
ATOM    589  CD1 LEU   153     -35.735  74.465  38.065  1.00  0.00           C  
ATOM    590  CD2 LEU   153     -35.161  76.732  38.596  1.00  0.00           C  
ATOM    591  N   LEU   154     -35.783  76.216  33.740  1.00 35.98           N  
ATOM    592  CA  LEU   154     -37.033  76.741  33.204  1.00 34.89           C  
ATOM    593  C   LEU   154     -37.565  75.938  32.012  1.00 35.02           C  
ATOM    594  O   LEU   154     -38.784  75.766  31.856  1.00 35.33           O  
ATOM    595  CB  LEU   154     -36.889  78.233  32.884  1.00 34.70           C  
ATOM    596  CG  LEU   154     -36.730  79.130  34.130  1.00  0.00           C  
ATOM    597  CD1 LEU   154     -35.990  80.428  33.824  1.00  0.00           C  
ATOM    598  CD2 LEU   154     -38.076  79.414  34.792  1.00  0.00           C  
ATOM    599  N   GLU   155     -36.654  75.434  31.186  1.00 34.63           N  
ATOM    600  CA  GLU   155     -37.031  74.590  30.059  1.00 35.22           C  
ATOM    601  C   GLU   155     -37.868  73.381  30.490  1.00 37.74           C  
ATOM    602  O   GLU   155     -38.630  72.824  29.683  1.00 38.70           O  
ATOM    603  CB  GLU   155     -35.794  74.129  29.275  1.00 33.94           C  
ATOM    604  CG  GLU   155     -35.112  75.212  28.442  1.00  0.00           C  
ATOM    605  CD  GLU   155     -36.027  75.856  27.405  1.00  0.00           C  
ATOM    606  OE1 GLU   155     -35.605  76.844  26.756  1.00  0.00           O  
ATOM    607  OE2 GLU   155     -37.171  75.383  27.229  1.00  0.00           O  
ATOM    608  N   THR   156     -37.722  72.988  31.757  1.00 39.16           N  
ATOM    609  CA  THR   156     -38.448  71.845  32.327  1.00 40.43           C  
ATOM    610  C   THR   156     -39.895  72.211  32.664  1.00 43.59           C  
ATOM    611  O   THR   156     -40.768  71.339  32.695  1.00 47.99           O  
ATOM    612  CB  THR   156     -37.774  71.306  33.611  1.00 37.75           C  
ATOM    613  OG1 THR   156     -37.871  72.285  34.648  1.00  0.00           O  
ATOM    614  CG2 THR   156     -36.313  70.955  33.378  1.00  0.00           C  
ATOM    615  N   VAL   157     -40.121  73.489  32.959  1.00 44.13           N  
ATOM    616  CA  VAL   157     -41.450  74.053  33.210  1.00 46.02           C  
ATOM    617  C   VAL   157     -42.115  74.335  31.861  1.00 46.09           C  
ATOM    618  O   VAL   157     -43.340  74.252  31.711  1.00 45.60           O  
ATOM    619  CB  VAL   157     -41.336  75.391  33.987  1.00 48.22           C  
ATOM    620  CG1 VAL   157     -42.713  75.976  34.295  1.00  0.00           C  
ATOM    621  CG2 VAL   157     -40.516  75.210  35.264  1.00  0.00           C  
ATOM    622  N   ALA   158     -41.274  74.659  30.885  1.00 44.02           N  
ATOM    623  CA  ALA   158     -41.699  75.102  29.566  1.00 40.54           C  
ATOM    624  C   ALA   158     -42.317  73.993  28.717  1.00 41.08           C  
ATOM    625  O   ALA   158     -43.120  74.262  27.813  1.00 41.23           O  
ATOM    626  CB  ALA   158     -40.509  75.707  28.852  1.00 39.51           C  
ATOM    627  N   ALA   159     -41.927  72.750  28.998  1.00 38.90           N  
ATOM    628  CA  ALA   159     -42.421  71.604  28.256  1.00 36.28           C  
ATOM    629  C   ALA   159     -43.848  71.235  28.617  1.00 38.04           C  
ATOM    630  O   ALA   159     -44.512  70.519  27.864  1.00 41.33           O  
ATOM    631  CB  ALA   159     -41.507  70.406  28.491  1.00  0.00           O  
ATOM    632  N   VAL   160     -44.324  71.723  29.763  1.00 36.55           N  
ATOM    633  CA  VAL   160     -45.626  71.321  30.318  1.00 35.41           C  
ATOM    634  C   VAL   160     -46.826  71.864  29.521  1.00 36.55           C  
ATOM    635  O   VAL   160     -47.657  71.061  29.083  1.00 38.89           O  
ATOM    636  CB  VAL   160     -45.729  71.609  31.849  1.00 36.71           C  
ATOM    637  CG1 VAL   160     -47.164  71.517  32.358  1.00  0.00           C  
ATOM    638  CG2 VAL   160     -44.814  70.676  32.643  1.00  0.00           C  
ATOM    639  N   PRO   161     -46.910  73.207  29.306  1.00 37.28           N  
ATOM    640  CA  PRO   161     -48.037  73.831  28.591  1.00 36.38           C  
ATOM    641  C   PRO   161     -48.479  73.169  27.274  1.00 39.55           C  
ATOM    642  O   PRO   161     -49.681  72.991  27.059  1.00 41.68           O  
ATOM    643  CB  PRO   161     -47.523  75.245  28.317  1.00 36.43           C  
ATOM    644  CG  PRO   161     -46.649  75.542  29.489  1.00  0.00           C  
ATOM    645  CD  PRO   161     -45.973  74.239  29.815  1.00  0.00           C  
ATOM    646  N   PRO   162     -47.531  72.830  26.399  1.00 40.14           N  
ATOM    647  CA  PRO   162     -47.849  72.231  25.099  1.00 40.00           C  
ATOM    648  C   PRO   162     -48.325  70.790  25.220  1.00 43.96           C  
ATOM    649  O   PRO   162     -48.946  70.241  24.304  1.00 41.76           O  
ATOM    650  CB  PRO   162     -46.527  72.319  24.332  1.00  0.00           O  
ATOM    651  CG  PRO   162     -45.572  73.380  24.883  1.00  0.00           C  
ATOM    652  CD  PRO   162     -45.681  73.576  26.396  1.00  0.00           C  
ATOM    653  N   MET   163     -48.031  70.181  26.362  1.00 44.60           N  
ATOM    654  CA  MET   163     -48.465  68.828  26.636  1.00 46.29           C  
ATOM    655  C   MET   163     -49.797  68.844  27.394  1.00 46.42           C  
ATOM    656  O   MET   163     -50.439  67.809  27.547  1.00 48.85           O  
ATOM    657  CB  MET   163     -47.376  68.072  27.411  1.00 46.57           C  
ATOM    658  CG  MET   163     -47.593  66.570  27.562  1.00  0.00           C  
ATOM    659  SD  MET   163     -47.802  65.630  26.030  1.00  0.00           S  
ATOM    660  CE  MET   163     -46.169  65.753  25.292  1.00  0.00           C  
ATOM    661  N   VAL   164     -50.227  70.008  27.868  1.00 43.56           N  
ATOM    662  CA  VAL   164     -51.556  70.064  28.479  1.00 41.64           C  
ATOM    663  C   VAL   164     -52.612  70.375  27.422  1.00 39.36           C  
ATOM    664  O   VAL   164     -53.636  69.703  27.361  1.00 37.42           O  
ATOM    665  CB  VAL   164     -51.649  70.998  29.720  1.00 40.50           C  
ATOM    666  CG1 VAL   164     -50.616  70.595  30.776  1.00  0.00           C  
ATOM    667  CG2 VAL   164     -51.517  72.465  29.337  1.00  0.00           C  
ATOM    668  N   GLY   165     -52.336  71.371  26.582  1.00 37.60           N  
ATOM    669  CA  GLY   165     -53.228  71.744  25.494  1.00 38.67           C  
ATOM    670  C   GLY   165     -53.350  70.614  24.486  1.00 40.53           C  
ATOM    671  O   GLY   165     -54.457  70.161  24.184  1.00 39.71           O  
ATOM    672  N   GLY   166     -52.209  70.152  23.971  1.00 41.82           N  
ATOM    673  CA  GLY   166     -52.171  68.959  23.132  1.00 41.59           C  
ATOM    674  C   GLY   166     -53.085  67.876  23.688  1.00 44.23           C  
ATOM    675  O   GLY   166     -53.947  67.352  22.974  1.00 42.28           O  
ATOM    676  N   VAL   167     -52.916  67.565  24.971  1.00 43.88           N  
ATOM    677  CA  VAL   167     -53.722  66.538  25.631  1.00 48.61           C  
ATOM    678  C   VAL   167     -55.223  66.905  25.716  1.00 47.79           C  
ATOM    679  O   VAL   167     -56.085  66.142  25.256  1.00 49.46           O  
ATOM    680  CB  VAL   167     -53.125  66.200  27.004  1.00 50.78           C  
ATOM    681  CG1 VAL   167     -54.003  65.264  27.837  1.00  0.00           C  
ATOM    682  CG2 VAL   167     -51.764  65.505  26.923  1.00  0.00           C  
ATOM    683  N   LEU   168     -55.534  68.063  26.289  1.00 44.75           N  
ATOM    684  CA  LEU   168     -56.921  68.521  26.367  1.00 42.84           C  
ATOM    685  C   LEU   168     -57.628  68.530  25.006  1.00 42.35           C  
ATOM    686  O   LEU   168     -58.765  68.063  24.903  1.00 45.23           O  
ATOM    687  CB  LEU   168     -57.037  69.895  27.052  1.00 40.34           C  
ATOM    688  CG  LEU   168     -57.174  69.998  28.585  1.00  0.00           C  
ATOM    689  CD1 LEU   168     -57.684  68.704  29.223  1.00  0.00           C  
ATOM    690  CD2 LEU   168     -55.877  70.446  29.256  1.00  0.00           C  
ATOM    691  N   LEU   169     -56.957  69.027  23.968  1.00 38.40           N  
ATOM    692  CA  LEU   169     -57.566  69.095  22.632  1.00 38.09           C  
ATOM    693  C   LEU   169     -57.642  67.747  21.909  1.00 40.16           C  
ATOM    694  O   LEU   169     -58.452  67.575  21.000  1.00 45.52           O  
ATOM    695  CB  LEU   169     -56.892  70.156  21.755  1.00 36.97           C  
ATOM    696  CG  LEU   169     -57.070  71.583  22.278  1.00  0.00           C  
ATOM    697  CD1 LEU   169     -56.332  72.659  21.483  1.00  0.00           C  
ATOM    698  CD2 LEU   169     -58.513  72.086  22.302  1.00  0.00           C  
ATOM    699  N   HIS   170     -56.800  66.799  22.313  1.00 39.87           N  
ATOM    700  CA  HIS   170     -56.871  65.430  21.828  1.00 35.42           C  
ATOM    701  C   HIS   170     -58.126  64.807  22.409  1.00 37.00           C  
ATOM    702  O   HIS   170     -58.943  64.242  21.678  1.00 37.46           O  
ATOM    703  CB  HIS   170     -55.639  64.648  22.281  1.00 33.14           C  
ATOM    704  CG  HIS   170     -55.508  63.292  21.657  1.00  0.00           C  
ATOM    705  ND1 HIS   170     -54.952  63.095  20.410  1.00  0.00           N  
ATOM    706  CD2 HIS   170     -55.835  62.060  22.121  1.00  0.00           C  
ATOM    707  CE1 HIS   170     -54.951  61.802  20.129  1.00  0.00           C  
ATOM    708  NE2 HIS   170     -55.488  61.152  21.145  1.00  0.00           N  
ATOM    709  N   LEU   171     -58.275  64.935  23.729  1.00 35.86           N  
ATOM    710  CA  LEU   171     -59.399  64.356  24.452  1.00 34.50           C  
ATOM    711  C   LEU   171     -60.745  64.996  24.079  1.00 35.25           C  
ATOM    712  O   LEU   171     -61.778  64.324  24.047  1.00 38.31           O  
ATOM    713  CB  LEU   171     -59.178  64.458  25.957  1.00 32.52           C  
ATOM    714  CG  LEU   171     -58.159  63.578  26.690  1.00  0.00           C  
ATOM    715  CD1 LEU   171     -58.373  63.758  28.185  1.00  0.00           C  
ATOM    716  CD2 LEU   171     -58.225  62.089  26.324  1.00  0.00           C  
ATOM    717  N   ARG   172     -60.738  66.289  23.801  1.00 32.75           N  
ATOM    718  CA  ARG   172     -61.978  66.958  23.456  1.00 33.79           C  
ATOM    719  C   ARG   172     -62.516  66.369  22.163  1.00 32.44           C  
ATOM    720  O   ARG   172     -63.616  65.822  22.138  1.00 31.21           O  
ATOM    721  CB  ARG   172     -61.757  68.458  23.317  1.00 32.21           C  
ATOM    722  CG  ARG   172     -63.039  69.239  23.020  1.00  0.00           C  
ATOM    723  CD  ARG   172     -62.802  70.726  22.750  1.00  0.00           C  
ATOM    724  NE  ARG   172     -62.057  70.835  21.465  1.00  0.00           N  
ATOM    725  CZ  ARG   172     -62.720  70.708  20.279  1.00  0.00           C  
ATOM    726  NH1 ARG   172     -64.038  70.489  20.560  1.00  0.00           N  
ATOM    727  NH2 ARG   172     -61.807  70.849  19.274  1.00  0.00           N  
ATOM    728  N   SER   173     -61.714  66.490  21.108  1.00 31.44           N  
ATOM    729  CA  SER   173     -61.984  65.899  19.812  1.00 32.51           C  
ATOM    730  C   SER   173     -62.432  64.419  19.933  1.00 33.01           C  
ATOM    731  O   SER   173     -63.293  63.962  19.188  1.00 31.86           O  
ATOM    732  CB  SER   173     -60.718  66.026  18.958  1.00 32.07           C  
ATOM    733  OG  SER   173     -60.880  65.449  17.675  1.00  0.00           O  
ATOM    734  N   LEU   174     -61.858  63.694  20.889  1.00 33.41           N  
ATOM    735  CA  LEU   174     -62.185  62.283  21.089  1.00 36.22           C  
ATOM    736  C   LEU   174     -63.605  62.013  21.591  1.00 37.33           C  
ATOM    737  O   LEU   174     -64.222  61.039  21.168  1.00 37.45           O  
ATOM    738  CB  LEU   174     -61.163  61.592  22.004  1.00 35.26           C  
ATOM    739  CG  LEU   174     -59.755  61.308  21.471  1.00  0.00           C  
ATOM    740  CD1 LEU   174     -59.021  60.370  22.413  1.00  0.00           C  
ATOM    741  CD2 LEU   174     -59.781  60.722  20.067  1.00  0.00           C  
ATOM    742  N   ARG   175     -64.120  62.864  22.477  1.00 39.41           N  
ATOM    743  CA  ARG   175     -65.432  62.617  23.095  1.00 41.49           C  
ATOM    744  C   ARG   175     -66.553  63.464  22.523  1.00 44.05           C  
ATOM    745  O   ARG   175     -67.718  63.065  22.582  1.00 48.94           O  
ATOM    746  CB  ARG   175     -65.377  62.767  24.619  1.00 40.20           C  
ATOM    747  CG  ARG   175     -65.295  64.192  25.112  1.00  0.00           C  
ATOM    748  CD  ARG   175     -65.238  64.281  26.629  1.00  0.00           C  
ATOM    749  NE  ARG   175     -65.263  65.690  27.023  1.00  0.00           N  
ATOM    750  CZ  ARG   175     -64.184  66.448  27.207  1.00  0.00           C  
ATOM    751  NH1 ARG   175     -62.963  65.936  27.069  1.00  0.00           N  
ATOM    752  NH2 ARG   175     -64.329  67.724  27.545  1.00  0.00           N  
ATOM    753  N   ARG   176     -66.202  64.629  21.992  1.00 45.27           N  
ATOM    754  CA  ARG   176     -67.141  65.454  21.249  1.00 47.52           C  
ATOM    755  C   ARG   176     -67.120  65.035  19.788  1.00 47.11           C  
ATOM    756  O   ARG   176     -67.967  65.464  19.001  1.00 49.54           O  
ATOM    757  CB  ARG   176     -66.781  66.941  21.357  1.00 53.94           C  
ATOM    758  CG  ARG   176     -66.913  67.499  22.775  1.00  0.00           C  
ATOM    759  CD  ARG   176     -66.524  68.974  22.892  1.00  0.00           C  
ATOM    760  NE  ARG   176     -66.661  69.362  24.324  1.00  0.00           N  
ATOM    761  CZ  ARG   176     -66.207  70.577  24.748  1.00  0.00           C  
ATOM    762  NH1 ARG   176     -65.680  71.225  23.668  1.00  0.00           N  
ATOM    763  NH2 ARG   176     -66.456  70.670  26.087  1.00  0.00           N  
ATOM    764  N   PHE   177     -66.127  64.218  19.436  1.00 45.74           N  
ATOM    765  CA  PHE   177     -65.993  63.627  18.099  1.00 44.18           C  
ATOM    766  C   PHE   177     -66.031  64.658  16.979  1.00 45.24           C  
ATOM    767  O   PHE   177     -66.833  64.556  16.036  1.00 45.72           O  
ATOM    768  CB  PHE   177     -67.059  62.556  17.885  1.00 46.05           C  
ATOM    769  CG  PHE   177     -66.880  61.527  18.948  1.00  0.00           C  
ATOM    770  CD1 PHE   177     -67.712  61.476  20.089  1.00  0.00           C  
ATOM    771  CD2 PHE   177     -65.858  60.568  18.830  1.00  0.00           C  
ATOM    772  CE1 PHE   177     -67.536  60.486  21.098  1.00  0.00           C  
ATOM    773  CE2 PHE   177     -65.659  59.565  19.826  1.00  0.00           C  
ATOM    774  CZ  PHE   177     -66.503  59.526  20.967  1.00  0.00           C  
ATOM    775  N   GLU   178     -65.164  65.659  17.096  1.00 44.04           N  
ATOM    776  CA  GLU   178     -65.104  66.743  16.126  1.00 43.89           C  
ATOM    777  C   GLU   178     -63.693  66.859  15.551  1.00 41.05           C  
ATOM    778  O   GLU   178     -62.735  66.370  16.146  1.00 39.57           O  
ATOM    779  CB  GLU   178     -65.572  68.087  16.744  1.00 46.73           C  
ATOM    780  CG  GLU   178     -67.040  68.082  17.174  1.00  0.00           C  
ATOM    781  CD  GLU   178     -67.380  69.469  17.702  1.00  0.00           C  
ATOM    782  OE1 GLU   178     -66.463  70.332  17.730  1.00  0.00           O  
ATOM    783  OE2 GLU   178     -68.561  69.683  18.086  1.00  0.00           O  
ATOM    784  N   HIS   179     -63.578  67.482  14.381  1.00 40.17           N  
ATOM    785  CA  HIS   179     -62.284  67.729  13.759  1.00 38.26           C  
ATOM    786  C   HIS   179     -61.561  68.758  14.609  1.00 35.79           C  
ATOM    787  O   HIS   179     -62.195  69.607  15.205  1.00 36.31           O  
ATOM    788  CB  HIS   179     -62.464  68.263  12.333  1.00 41.48           C  
ATOM    789  CG  HIS   179     -63.063  67.253  11.400  1.00  0.00           C  
ATOM    790  ND1 HIS   179     -62.373  66.176  10.882  1.00  0.00           N  
ATOM    791  CD2 HIS   179     -64.311  67.152  10.884  1.00  0.00           C  
ATOM    792  CE1 HIS   179     -63.140  65.468  10.110  1.00  0.00           C  
ATOM    793  NE2 HIS   179     -64.331  66.035  10.086  1.00  0.00           N  
ATOM    794  N   SER   180     -60.239  68.676  14.673  1.00 35.44           N  
ATOM    795  CA  SER   180     -59.447  69.564  15.522  1.00 34.42           C  
ATOM    796  C   SER   180     -58.847  70.704  14.709  1.00 38.07           C  
ATOM    797  O   SER   180     -58.778  71.862  15.172  1.00 38.79           O  
ATOM    798  CB  SER   180     -58.336  68.774  16.181  1.00 32.02           C  
ATOM    799  OG  SER   180     -58.882  67.718  16.957  1.00  0.00           O  
ATOM    800  N   GLY   181     -58.416  70.358  13.492  1.00 37.51           N  
ATOM    801  CA  GLY   181     -57.939  71.322  12.507  1.00 36.90           C  
ATOM    802  C   GLY   181     -56.492  71.767  12.793  1.00 37.74           C  
ATOM    803  O   GLY   181     -56.074  72.878  12.429  1.00 37.19           O  
ATOM    804  N   GLY   182     -55.739  70.884  13.452  1.00 37.34           N  
ATOM    805  CA  GLY   182     -54.287  70.997  13.541  1.00 37.18           C  
ATOM    806  C   GLY   182     -53.782  71.838  14.692  1.00 39.90           C  
ATOM    807  O   GLY   182     -52.729  72.480  14.591  1.00 40.41           O  
ATOM    808  N   TRP   183     -54.529  71.843  15.791  1.00 40.07           N  
ATOM    809  CA  TRP   183     -54.100  72.563  16.976  1.00 42.10           C  
ATOM    810  C   TRP   183     -53.179  71.678  17.805  1.00 42.47           C  
ATOM    811  O   TRP   183     -52.162  72.146  18.315  1.00 44.41           O  
ATOM    812  CB  TRP   183     -55.302  73.005  17.800  1.00 40.76           C  
ATOM    813  CG  TRP   183     -56.008  74.259  17.298  1.00  0.00           C  
ATOM    814  CD1 TRP   183     -56.554  74.461  16.059  1.00  0.00           C  
ATOM    815  CD2 TRP   183     -56.273  75.457  18.050  1.00  0.00           C  
ATOM    816  NE1 TRP   183     -57.132  75.711  15.990  1.00  0.00           N  
ATOM    817  CE2 TRP   183     -56.977  76.340  17.198  1.00  0.00           C  
ATOM    818  CE3 TRP   183     -55.979  75.870  19.356  1.00  0.00           C  
ATOM    819  CZ2 TRP   183     -57.390  77.617  17.610  1.00  0.00           C  
ATOM    820  CZ3 TRP   183     -56.395  77.148  19.769  1.00  0.00           C  
ATOM    821  CH2 TRP   183     -57.090  78.001  18.896  1.00  0.00           C  
ATOM    822  N   ILE   184     -53.545  70.398  17.901  1.00 41.80           N  
ATOM    823  CA  ILE   184     -52.883  69.394  18.747  1.00 39.51           C  
ATOM    824  C   ILE   184     -51.408  69.214  18.367  1.00 41.25           C  
ATOM    825  O   ILE   184     -50.533  69.078  19.235  1.00 41.02           O  
ATOM    826  CB  ILE   184     -53.637  68.048  18.642  1.00 38.65           C  
ATOM    827  CG1 ILE   184     -55.057  68.182  19.205  1.00  0.00           C  
ATOM    828  CG2 ILE   184     -52.899  66.925  19.349  1.00  0.00           C  
ATOM    829  CD1 ILE   184     -56.035  67.123  18.727  1.00  0.00           C  
ATOM    830  N   ARG   185     -51.136  69.238  17.066  1.00 41.64           N  
ATOM    831  CA  ARG   185     -49.788  69.001  16.568  1.00 40.07           C  
ATOM    832  C   ARG   185     -48.820  70.170  16.824  1.00 39.73           C  
ATOM    833  O   ARG   185     -47.723  69.958  17.344  1.00 40.54           O  
ATOM    834  CB  ARG   185     -49.818  68.589  15.092  1.00 39.20           C  
ATOM    835  CG  ARG   185     -50.384  67.186  14.861  1.00  0.00           C  
ATOM    836  CD  ARG   185     -50.460  66.792  13.385  1.00  0.00           C  
ATOM    837  NE  ARG   185     -51.051  65.425  13.317  1.00  0.00           N  
ATOM    838  CZ  ARG   185     -51.256  64.830  12.105  1.00  0.00           C  
ATOM    839  NH1 ARG   185     -50.836  65.698  11.139  1.00  0.00           N  
ATOM    840  NH2 ARG   185     -51.800  63.600  12.333  1.00  0.00           N  
ATOM    841  N   ALA   186     -49.221  71.394  16.484  1.00 39.13           N  
ATOM    842  CA  ALA   186     -48.376  72.562  16.757  1.00 38.14           C  
ATOM    843  C   ALA   186     -47.971  72.635  18.250  1.00 40.02           C  
ATOM    844  O   ALA   186     -46.823  72.950  18.580  1.00 40.60           O  
ATOM    845  CB  ALA   186     -49.030  73.871  16.248  1.00 38.52           C  
ATOM    846  N   LEU   187     -48.909  72.305  19.135  1.00 39.56           N  
ATOM    847  CA  LEU   187     -48.669  72.322  20.572  1.00 39.30           C  
ATOM    848  C   LEU   187     -47.747  71.187  21.021  1.00 41.40           C  
ATOM    849  O   LEU   187     -46.910  71.374  21.903  1.00 43.91           O  
ATOM    850  CB  LEU   187     -50.000  72.284  21.332  1.00 37.61           C  
ATOM    851  CG  LEU   187     -50.902  73.530  21.238  1.00  0.00           C  
ATOM    852  CD1 LEU   187     -52.189  73.327  22.018  1.00  0.00           C  
ATOM    853  CD2 LEU   187     -50.196  74.788  21.729  1.00  0.00           C  
ATOM    854  N   MET   188     -47.896  70.019  20.403  1.00 41.01           N  
ATOM    855  CA  MET   188     -47.053  68.864  20.712  1.00 38.82           C  
ATOM    856  C   MET   188     -45.618  69.013  20.200  1.00 38.21           C  
ATOM    857  O   MET   188     -44.683  68.504  20.826  1.00 36.71           O  
ATOM    858  CB  MET   188     -47.698  67.568  20.194  1.00 39.98           C  
ATOM    859  CG  MET   188     -48.958  67.164  20.963  1.00  0.00           C  
ATOM    860  SD  MET   188     -49.758  65.648  20.356  1.00  0.00           S  
ATOM    861  CE  MET   188     -48.433  64.537  20.911  1.00  0.00           C  
ATOM    862  N   GLU   189     -45.438  69.709  19.073  1.00 37.54           N  
ATOM    863  CA  GLU   189     -44.085  70.041  18.616  1.00 37.61           C  
ATOM    864  C   GLU   189     -43.526  71.233  19.381  1.00 36.79           C  
ATOM    865  O   GLU   189     -42.321  71.440  19.399  1.00 38.66           O  
ATOM    866  CB  GLU   189     -43.942  70.229  17.078  1.00 38.74           C  
ATOM    867  CG  GLU   189     -44.160  68.940  16.283  1.00  0.00           C  
ATOM    868  CD  GLU   189     -43.108  67.932  16.723  1.00  0.00           C  
ATOM    869  OE1 GLU   189     -41.895  68.261  16.624  1.00  0.00           O  
ATOM    870  OE2 GLU   189     -43.502  66.820  17.165  1.00  0.00           O  
ATOM    871  N   GLU   190     -44.398  72.011  20.016  1.00 37.22           N  
ATOM    872  CA  GLU   190     -43.949  73.024  20.974  1.00 37.55           C  
ATOM    873  C   GLU   190     -43.333  72.258  22.157  1.00 34.71           C  
ATOM    874  O   GLU   190     -42.150  72.424  22.462  1.00 31.46           O  
ATOM    875  CB  GLU   190     -45.116  73.943  21.409  1.00 40.44           C  
ATOM    876  CG  GLU   190     -44.805  74.935  22.536  1.00  0.00           C  
ATOM    877  CD  GLU   190     -46.035  75.666  23.096  1.00  0.00           C  
ATOM    878  OE1 GLU   190     -46.973  76.002  22.327  1.00  0.00           O  
ATOM    879  OE2 GLU   190     -46.060  75.924  24.325  1.00  0.00           O  
ATOM    880  N   ALA   191     -44.127  71.390  22.782  1.00 33.41           N  
ATOM    881  CA  ALA   191     -43.656  70.608  23.935  1.00 35.79           C  
ATOM    882  C   ALA   191     -42.357  69.833  23.652  1.00 36.52           C  
ATOM    883  O   ALA   191     -41.440  69.859  24.471  1.00 40.51           O  
ATOM    884  CB  ALA   191     -44.751  69.680  24.454  1.00 34.73           C  
ATOM    885  N   GLU   192     -42.263  69.170  22.497  1.00 34.10           N  
ATOM    886  CA  GLU   192     -41.029  68.476  22.138  1.00 33.31           C  
ATOM    887  C   GLU   192     -39.893  69.472  21.960  1.00 33.48           C  
ATOM    888  O   GLU   192     -38.829  69.323  22.548  1.00 32.32           O  
ATOM    889  CB  GLU   192     -41.191  67.635  20.864  1.00 32.60           C  
ATOM    890  CG  GLU   192     -39.912  66.923  20.440  1.00  0.00           C  
ATOM    891  CD  GLU   192     -40.099  65.984  19.250  1.00  0.00           C  
ATOM    892  OE1 GLU   192     -40.233  66.501  18.124  1.00  0.00           O  
ATOM    893  OE2 GLU   192     -40.084  64.729  19.440  1.00  0.00           O  
ATOM    894  N   ASN   193     -40.127  70.488  21.139  1.00 34.06           N  
ATOM    895  CA  ASN   193     -39.109  71.497  20.895  1.00 34.37           C  
ATOM    896  C   ASN   193     -38.495  72.016  22.193  1.00 33.63           C  
ATOM    897  O   ASN   193     -37.263  72.073  22.323  1.00 32.92           O  
ATOM    898  CB  ASN   193     -39.653  72.662  20.072  1.00 32.54           C  
ATOM    899  CG  ASN   193     -38.551  73.582  19.587  1.00  0.00           C  
ATOM    900  OD1 ASN   193     -38.307  74.634  20.168  1.00  0.00           O  
ATOM    901  ND2 ASN   193     -37.863  73.176  18.530  1.00  0.00           N  
ATOM    902  N   GLU   194     -39.353  72.382  23.147  1.00 31.89           N  
ATOM    903  CA  GLU   194     -38.881  72.829  24.454  1.00 30.74           C  
ATOM    904  C   GLU   194     -38.035  71.699  25.037  1.00 33.07           C  
ATOM    905  O   GLU   194     -36.872  71.900  25.344  1.00 34.89           O  
ATOM    906  CB  GLU   194     -40.038  73.250  25.374  1.00 29.66           C  
ATOM    907  CG  GLU   194     -40.957  74.370  24.822  1.00  0.00           C  
ATOM    908  CD  GLU   194     -40.646  75.776  25.328  1.00  0.00           C  
ATOM    909  OE1 GLU   194     -39.525  76.023  25.822  1.00  0.00           O  
ATOM    910  OE2 GLU   194     -41.534  76.660  25.229  1.00  0.00           O  
ATOM    911  N   ARG   195     -38.587  70.490  25.110  1.00 36.50           N  
ATOM    912  CA  ARG   195     -37.837  69.326  25.590  1.00 34.57           C  
ATOM    913  C   ARG   195     -36.481  69.126  24.908  1.00 34.62           C  
ATOM    914  O   ARG   195     -35.534  68.657  25.542  1.00 35.58           O  
ATOM    915  CB  ARG   195     -38.673  68.057  25.467  1.00 35.46           C  
ATOM    916  CG  ARG   195     -38.185  66.937  26.381  1.00  0.00           C  
ATOM    917  CD  ARG   195     -39.118  65.747  26.346  1.00  0.00           C  
ATOM    918  NE  ARG   195     -39.023  65.038  25.072  1.00  0.00           N  
ATOM    919  CZ  ARG   195     -37.986  64.291  24.699  1.00  0.00           C  
ATOM    920  NH1 ARG   195     -38.001  63.685  23.518  1.00  0.00           N  
ATOM    921  NH2 ARG   195     -36.927  64.157  25.496  1.00  0.00           N  
ATOM    922  N   MET   196     -36.383  69.473  23.626  1.00 35.64           N  
ATOM    923  CA  MET   196     -35.100  69.393  22.909  1.00 35.67           C  
ATOM    924  C   MET   196     -34.162  70.544  23.270  1.00 36.00           C  
ATOM    925  O   MET   196     -32.934  70.404  23.205  1.00 36.54           O  
ATOM    926  CB  MET   196     -35.299  69.278  21.400  1.00 35.77           C  
ATOM    927  CG  MET   196     -35.697  67.879  20.970  1.00  0.00           C  
ATOM    928  SD  MET   196     -34.530  66.633  21.584  1.00  0.00           S  
ATOM    929  CE  MET   196     -33.271  66.711  20.309  1.00  0.00           C  
ATOM    930  N   HIS   197     -34.742  71.670  23.670  1.00 36.54           N  
ATOM    931  CA  HIS   197     -33.974  72.723  24.337  1.00 37.23           C  
ATOM    932  C   HIS   197     -33.337  72.161  25.596  1.00 36.43           C  
ATOM    933  O   HIS   197     -32.151  72.392  25.829  1.00 37.57           O  
ATOM    934  CB  HIS   197     -34.843  73.939  24.687  1.00 35.55           C  
ATOM    935  CG  HIS   197     -35.361  74.681  23.494  1.00  0.00           C  
ATOM    936  ND1 HIS   197     -36.483  75.482  23.543  1.00  0.00           N  
ATOM    937  CD2 HIS   197     -34.915  74.736  22.214  1.00  0.00           C  
ATOM    938  CE1 HIS   197     -36.700  76.006  22.349  1.00  0.00           C  
ATOM    939  NE2 HIS   197     -35.763  75.568  21.525  1.00  0.00           N  
ATOM    940  N   LEU   198     -34.123  71.409  26.378  1.00 35.81           N  
ATOM    941  CA  LEU   198     -33.697  70.897  27.687  1.00 35.87           C  
ATOM    942  C   LEU   198     -32.565  69.912  27.547  1.00 35.92           C  
ATOM    943  O   LEU   198     -31.545  70.045  28.213  1.00 36.31           O  
ATOM    944  CB  LEU   198     -34.849  70.215  28.436  1.00 36.00           C  
ATOM    945  CG  LEU   198     -34.793  69.994  29.967  1.00  0.00           C  
ATOM    946  CD1 LEU   198     -35.528  68.713  30.325  1.00  0.00           C  
ATOM    947  CD2 LEU   198     -33.393  69.981  30.583  1.00  0.00           C  
ATOM    948  N   MET   199     -32.759  68.924  26.679  1.00 39.52           N  
ATOM    949  CA  MET   199     -31.753  67.898  26.419  1.00 41.64           C  
ATOM    950  C   MET   199     -30.465  68.526  25.901  1.00 43.43           C  
ATOM    951  O   MET   199     -29.394  67.936  26.012  1.00 47.68           O  
ATOM    952  CB  MET   199     -32.273  66.852  25.418  1.00 42.76           C  
ATOM    953  CG  MET   199     -33.626  66.222  25.747  1.00  0.00           C  
ATOM    954  SD  MET   199     -33.772  65.366  27.331  1.00  0.00           S  
ATOM    955  CE  MET   199     -32.522  64.112  27.121  1.00  0.00           C  
ATOM    956  N   THR   200     -30.575  69.734  25.354  1.00 43.81           N  
ATOM    957  CA  THR   200     -29.408  70.484  24.893  1.00 43.32           C  
ATOM    958  C   THR   200     -28.560  71.030  26.058  1.00 42.49           C  
ATOM    959  O   THR   200     -27.347  70.822  26.100  1.00 39.52           O  
ATOM    960  CB  THR   200     -29.834  71.602  23.918  1.00 42.32           C  
ATOM    961  OG1 THR   200     -30.259  71.005  22.685  1.00  0.00           O  
ATOM    962  CG2 THR   200     -28.690  72.581  23.649  1.00  0.00           C  
ATOM    963  N   PHE   201     -29.205  71.716  26.997  1.00 42.70           N  
ATOM    964  CA  PHE   201     -28.495  72.334  28.117  1.00 44.60           C  
ATOM    965  C   PHE   201     -27.903  71.314  29.091  1.00 45.95           C  
ATOM    966  O   PHE   201     -26.808  71.520  29.620  1.00 47.96           O  
ATOM    967  CB  PHE   201     -29.409  73.306  28.877  1.00 45.55           C  
ATOM    968  CG  PHE   201     -29.910  74.456  28.049  1.00  0.00           C  
ATOM    969  CD1 PHE   201     -29.031  75.245  27.314  1.00  0.00           C  
ATOM    970  CD2 PHE   201     -31.263  74.769  28.026  1.00  0.00           C  
ATOM    971  CE1 PHE   201     -29.499  76.305  26.554  1.00  0.00           C  
ATOM    972  CE2 PHE   201     -31.735  75.835  27.274  1.00  0.00           C  
ATOM    973  CZ  PHE   201     -30.850  76.603  26.541  1.00  0.00           C  
ATOM    974  N   MET   202     -28.624  70.215  29.319  1.00 44.22           N  
ATOM    975  CA  MET   202     -28.219  69.200  30.293  1.00 44.76           C  
ATOM    976  C   MET   202     -26.914  68.473  29.913  1.00 43.95           C  
ATOM    977  O   MET   202     -26.368  67.717  30.707  1.00 43.88           O  
ATOM    978  CB  MET   202     -29.388  68.210  30.580  1.00 46.08           C  
ATOM    979  CG  MET   202     -29.227  67.440  31.892  1.00  0.00           C  
ATOM    980  SD  MET   202     -30.543  66.229  32.222  1.00  0.00           S  
ATOM    981  CE  MET   202     -31.813  67.473  32.591  1.00  0.00           C  
ATOM    982  N   GLU   203     -26.424  68.716  28.703  1.00 44.96           N  
ATOM    983  CA  GLU   203     -25.131  68.211  28.259  1.00 46.59           C  
ATOM    984  C   GLU   203     -23.996  69.104  28.755  1.00 51.55           C  
ATOM    985  O   GLU   203     -22.820  68.734  28.693  1.00 52.27           O  
ATOM    986  CB  GLU   203     -25.086  68.152  26.734  1.00 46.92           C  
ATOM    987  CG  GLU   203     -26.238  67.389  26.084  1.00  0.00           C  
ATOM    988  CD  GLU   203     -26.060  65.877  26.095  1.00  0.00           C  
ATOM    989  OE1 GLU   203     -25.244  65.360  26.891  1.00  0.00           O  
ATOM    990  OE2 GLU   203     -26.744  65.202  25.303  1.00  0.00           O  
ATOM    991  N   VAL   204     -24.353  70.284  29.247  1.00 53.62           N  
ATOM    992  CA  VAL   204     -23.364  71.250  29.698  1.00 57.88           C  
ATOM    993  C   VAL   204     -23.191  71.208  31.216  1.00 61.72           C  
ATOM    994  O   VAL   204     -22.116  71.525  31.728  1.00 60.14           O  
ATOM    995  CB  VAL   204     -23.750  72.664  29.240  1.00 56.41           C  
ATOM    996  CG1 VAL   204     -22.851  73.759  29.818  1.00  0.00           C  
ATOM    997  CG2 VAL   204     -23.686  72.853  27.723  1.00  0.00           C  
ATOM    998  N   THR   205     -24.244  70.795  31.924  1.00 64.44           N  
ATOM    999  CA  THR   205     -24.253  70.828  33.387  1.00 67.21           C  
ATOM   1000  C   THR   205     -24.603  69.491  34.037  1.00 67.52           C  
ATOM   1001  O   THR   205     -25.523  68.794  33.603  1.00 71.59           O  
ATOM   1002  CB  THR   205     -25.215  71.909  33.888  1.00 69.20           C  
ATOM   1003  OG1 THR   205     -24.819  73.181  33.396  1.00  0.00           O  
ATOM   1004  CG2 THR   205     -25.200  71.931  35.426  1.00  0.00           C  
ATOM   1005  N   GLN   206     -23.859  69.147  35.085  1.00 64.31           N  
ATOM   1006  CA  GLN   206     -24.168  67.993  35.917  1.00 65.33           C  
ATOM   1007  C   GLN   206     -24.716  68.527  37.249  1.00 65.75           C  
ATOM   1008  O   GLN   206     -23.941  68.856  38.148  1.00 68.45           O  
ATOM   1009  CB  GLN   206     -22.921  67.109  36.102  1.00 64.79           C  
ATOM   1010  CG  GLN   206     -22.257  66.693  34.788  1.00  0.00           C  
ATOM   1011  CD  GLN   206     -21.142  65.668  34.949  1.00  0.00           C  
ATOM   1012  OE1 GLN   206     -21.282  64.679  35.667  1.00  0.00           O  
ATOM   1013  NE2 GLN   206     -20.033  65.892  34.253  1.00  0.00           N  
ATOM   1014  N   PRO   207     -26.058  68.636  37.366  1.00 66.44           N  
ATOM   1015  CA  PRO   207     -26.724  69.360  38.460  1.00 66.12           C  
ATOM   1016  C   PRO   207     -27.098  68.525  39.697  1.00 66.53           C  
ATOM   1017  O   PRO   207     -27.832  67.534  39.589  1.00 61.23           O  
ATOM   1018  CB  PRO   207     -27.990  69.904  37.789  1.00 63.77           C  
ATOM   1019  CG  PRO   207     -28.206  69.053  36.571  1.00  0.00           C  
ATOM   1020  CD  PRO   207     -27.043  68.116  36.402  1.00  0.00           C  
ATOM   1021  N   ARG   208     -26.617  68.959  40.863  1.00 65.87           N  
ATOM   1022  CA  ARG   208     -26.851  68.261  42.129  1.00 64.40           C  
ATOM   1023  C   ARG   208     -28.269  68.334  42.666  1.00 64.22           C  
ATOM   1024  O   ARG   208     -29.200  68.715  41.957  1.00 66.77           O  
ATOM   1025  CB  ARG   208     -25.893  68.810  43.190  1.00  0.00           O  
ATOM   1026  CG  ARG   208     -24.418  68.559  42.869  1.00  0.00           C  
ATOM   1027  CD  ARG   208     -23.459  69.106  43.928  1.00  0.00           C  
ATOM   1028  NE  ARG   208     -22.073  68.926  43.412  1.00  0.00           N  
ATOM   1029  CZ  ARG   208     -21.010  69.373  44.143  1.00  0.00           C  
ATOM   1030  NH1 ARG   208     -21.498  69.936  45.286  1.00  0.00           N  
ATOM   1031  NH2 ARG   208     -19.873  69.082  43.444  1.00  0.00           N  
ATOM   1032  N   TRP   209     -28.414  67.994  43.943  1.00 64.41           N  
ATOM   1033  CA  TRP   209     -29.719  67.825  44.597  1.00 62.45           C  
ATOM   1034  C   TRP   209     -30.641  69.048  44.758  1.00 64.04           C  
ATOM   1035  O   TRP   209     -31.861  68.891  44.668  1.00 65.55           O  
ATOM   1036  CB  TRP   209     -29.550  67.129  45.953  1.00 60.85           C  
ATOM   1037  CG  TRP   209     -30.846  66.907  46.695  1.00  0.00           C  
ATOM   1038  CD1 TRP   209     -31.743  65.884  46.585  1.00  0.00           C  
ATOM   1039  CD2 TRP   209     -31.421  67.754  47.700  1.00  0.00           C  
ATOM   1040  NE1 TRP   209     -32.783  65.994  47.388  1.00  0.00           N  
ATOM   1041  CE2 TRP   209     -32.637  67.148  48.113  1.00  0.00           C  
ATOM   1042  CE3 TRP   209     -31.029  68.969  48.299  1.00  0.00           C  
ATOM   1043  CZ2 TRP   209     -33.476  67.721  49.107  1.00  0.00           C  
ATOM   1044  CZ3 TRP   209     -31.866  69.552  49.298  1.00  0.00           C  
ATOM   1045  CH2 TRP   209     -33.074  68.919  49.685  1.00  0.00           C  
ATOM   1046  N   TRP   210     -30.087  70.254  45.021  1.00 65.92           N  
ATOM   1047  CA  TRP   210     -31.015  71.384  45.198  1.00 67.23           C  
ATOM   1048  C   TRP   210     -31.902  71.608  43.967  1.00 67.96           C  
ATOM   1049  O   TRP   210     -33.131  71.658  44.087  1.00 67.78           O  
ATOM   1050  CB  TRP   210     -30.081  72.583  45.421  1.00 65.44           C  
ATOM   1051  CG  TRP   210     -30.801  73.899  45.590  1.00  0.00           C  
ATOM   1052  CD1 TRP   210     -30.919  74.941  44.716  1.00  0.00           C  
ATOM   1053  CD2 TRP   210     -31.533  74.341  46.742  1.00  0.00           C  
ATOM   1054  NE1 TRP   210     -31.623  75.954  45.180  1.00  0.00           N  
ATOM   1055  CE2 TRP   210     -32.036  75.636  46.448  1.00  0.00           C  
ATOM   1056  CE3 TRP   210     -31.818  73.770  48.000  1.00  0.00           C  
ATOM   1057  CZ2 TRP   210     -32.816  76.380  47.374  1.00  0.00           C  
ATOM   1058  CZ3 TRP   210     -32.600  74.511  48.936  1.00  0.00           C  
ATOM   1059  CH2 TRP   210     -33.085  75.802  48.608  1.00  0.00           C  
ATOM   1060  N   GLU   211     -31.271  71.714  42.800  1.00 67.11           N  
ATOM   1061  CA  GLU   211     -31.973  71.915  41.542  1.00 66.19           C  
ATOM   1062  C   GLU   211     -32.812  70.685  41.167  1.00 61.39           C  
ATOM   1063  O   GLU   211     -33.976  70.826  40.799  1.00 58.49           O  
ATOM   1064  CB  GLU   211     -30.975  72.273  40.431  1.00 69.75           C  
ATOM   1065  CG  GLU   211     -30.358  73.664  40.590  1.00  0.00           C  
ATOM   1066  CD  GLU   211     -29.290  73.830  39.518  1.00  0.00           C  
ATOM   1067  OE1 GLU   211     -29.043  72.846  38.772  1.00  0.00           O  
ATOM   1068  OE2 GLU   211     -28.707  74.944  39.432  1.00  0.00           O  
ATOM   1069  N   ARG   212     -32.229  69.490  41.286  1.00 58.71           N  
ATOM   1070  CA  ARG   212     -32.937  68.228  40.998  1.00 58.44           C  
ATOM   1071  C   ARG   212     -34.327  68.153  41.644  1.00 56.88           C  
ATOM   1072  O   ARG   212     -35.327  67.944  40.953  1.00 56.94           O  
ATOM   1073  CB  ARG   212     -32.105  67.016  41.434  1.00 56.55           C  
ATOM   1074  CG  ARG   212     -31.069  66.550  40.425  1.00  0.00           C  
ATOM   1075  CD  ARG   212     -30.258  65.372  40.962  1.00  0.00           C  
ATOM   1076  NE  ARG   212     -30.912  64.080  40.741  1.00  0.00           N  
ATOM   1077  CZ  ARG   212     -30.542  62.931  41.308  1.00  0.00           C  
ATOM   1078  NH1 ARG   212     -31.202  61.812  41.034  1.00  0.00           N  
ATOM   1079  NH2 ARG   212     -29.519  62.894  42.152  1.00  0.00           N  
ATOM   1080  N   ALA   213     -34.372  68.344  42.963  1.00 54.33           N  
ATOM   1081  CA  ALA   213     -35.601  68.240  43.757  1.00 51.92           C  
ATOM   1082  C   ALA   213     -36.660  69.300  43.420  1.00 51.20           C  
ATOM   1083  O   ALA   213     -37.858  68.991  43.357  1.00 52.58           O  
ATOM   1084  CB  ALA   213     -35.277  68.248  45.275  1.00 53.16           C  
ATOM   1085  N   LEU   214     -36.232  70.543  43.210  1.00 48.80           N  
ATOM   1086  CA  LEU   214     -37.192  71.621  42.965  1.00 47.17           C  
ATOM   1087  C   LEU   214     -37.705  71.580  41.527  1.00 44.29           C  
ATOM   1088  O   LEU   214     -38.771  72.111  41.223  1.00 41.32           O  
ATOM   1089  CB  LEU   214     -36.624  73.000  43.347  1.00 46.98           C  
ATOM   1090  CG  LEU   214     -36.336  73.148  44.842  1.00  0.00           C  
ATOM   1091  CD1 LEU   214     -35.682  74.469  45.246  1.00  0.00           C  
ATOM   1092  CD2 LEU   214     -37.564  73.069  45.748  1.00  0.00           C  
ATOM   1093  N   VAL   215     -36.943  70.936  40.652  1.00 43.53           N  
ATOM   1094  CA  VAL   215     -37.416  70.622  39.306  1.00 43.53           C  
ATOM   1095  C   VAL   215     -38.615  69.670  39.386  1.00 44.50           C  
ATOM   1096  O   VAL   215     -39.624  69.884  38.714  1.00 44.68           O  
ATOM   1097  CB  VAL   215     -36.292  70.027  38.431  1.00 43.28           C  
ATOM   1098  CG1 VAL   215     -36.783  69.502  37.081  1.00  0.00           C  
ATOM   1099  CG2 VAL   215     -35.187  71.030  38.092  1.00  0.00           C  
ATOM   1100  N   LEU   216     -38.506  68.646  40.234  1.00 46.88           N  
ATOM   1101  CA  LEU   216     -39.575  67.662  40.421  1.00 49.10           C  
ATOM   1102  C   LEU   216     -40.838  68.263  41.048  1.00 52.39           C  
ATOM   1103  O   LEU   216     -41.935  68.110  40.500  1.00 56.37           O  
ATOM   1104  CB  LEU   216     -39.097  66.429  41.226  1.00 50.98           C  
ATOM   1105  CG  LEU   216     -38.109  65.546  40.461  1.00  0.00           C  
ATOM   1106  CD1 LEU   216     -37.474  64.425  41.282  1.00  0.00           C  
ATOM   1107  CD2 LEU   216     -38.697  64.814  39.256  1.00  0.00           C  
ATOM   1108  N   ALA   217     -40.699  68.955  42.176  1.00 53.34           N  
ATOM   1109  CA  ALA   217     -41.891  69.465  42.866  1.00 53.03           C  
ATOM   1110  C   ALA   217     -42.499  70.677  42.147  1.00 52.07           C  
ATOM   1111  O   ALA   217     -43.672  71.007  42.362  1.00 53.31           O  
ATOM   1112  CB  ALA   217     -41.689  69.668  44.404  1.00 55.35           C  
ATOM   1113  N   ALA   218     -41.714  71.312  41.274  1.00 51.37           N  
ATOM   1114  CA  ALA   218     -42.236  72.383  40.414  1.00 50.87           C  
ATOM   1115  C   ALA   218     -43.085  71.786  39.302  1.00 50.65           C  
ATOM   1116  O   ALA   218     -44.182  72.280  39.035  1.00 49.83           O  
ATOM   1117  CB  ALA   218     -41.132  73.302  39.837  1.00 50.79           C  
ATOM   1118  N   GLN   219     -42.588  70.724  38.662  1.00 49.52           N  
ATOM   1119  CA  GLN   219     -43.411  69.988  37.707  1.00 48.23           C  
ATOM   1120  C   GLN   219     -44.762  69.728  38.362  1.00 47.95           C  
ATOM   1121  O   GLN   219     -45.791  70.181  37.856  1.00 47.74           O  
ATOM   1122  CB  GLN   219     -42.755  68.681  37.245  1.00 47.47           C  
ATOM   1123  CG  GLN   219     -43.563  67.970  36.166  1.00  0.00           C  
ATOM   1124  CD  GLN   219     -42.812  66.841  35.483  1.00  0.00           C  
ATOM   1125  OE1 GLN   219     -41.992  67.072  34.597  1.00  0.00           O  
ATOM   1126  NE2 GLN   219     -43.109  65.608  35.879  1.00  0.00           N  
ATOM   1127  N   GLY   220     -44.743  69.046  39.509  1.00 47.20           N  
ATOM   1128  CA  GLY   220     -45.948  68.826  40.315  1.00 45.04           C  
ATOM   1129  C   GLY   220     -46.741  70.116  40.490  1.00 45.26           C  
ATOM   1130  O   GLY   220     -47.915  70.174  40.138  1.00 44.05           O  
ATOM   1131  N   VAL   221     -46.083  71.161  40.996  1.00 48.64           N  
ATOM   1132  CA  VAL   221     -46.733  72.463  41.197  1.00 47.41           C  
ATOM   1133  C   VAL   221     -47.359  73.069  39.918  1.00 47.87           C  
ATOM   1134  O   VAL   221     -48.559  73.365  39.901  1.00 47.26           O  
ATOM   1135  CB  VAL   221     -45.807  73.444  41.962  1.00 48.33           C  
ATOM   1136  CG1 VAL   221     -46.361  74.868  42.044  1.00  0.00           C  
ATOM   1137  CG2 VAL   221     -45.546  73.032  43.412  1.00  0.00           C  
ATOM   1138  N   PHE   222     -46.572  73.223  38.851  1.00 48.05           N  
ATOM   1139  CA  PHE   222     -47.071  73.872  37.629  1.00 48.76           C  
ATOM   1140  C   PHE   222     -48.086  73.022  36.875  1.00 48.37           C  
ATOM   1141  O   PHE   222     -49.110  73.542  36.430  1.00 51.59           O  
ATOM   1142  CB  PHE   222     -45.932  74.323  36.693  1.00 51.14           C  
ATOM   1143  CG  PHE   222     -45.345  75.566  37.268  1.00  0.00           C  
ATOM   1144  CD1 PHE   222     -44.138  75.555  38.002  1.00  0.00           C  
ATOM   1145  CD2 PHE   222     -45.998  76.799  37.085  1.00  0.00           C  
ATOM   1146  CE1 PHE   222     -43.582  76.749  38.544  1.00  0.00           C  
ATOM   1147  CE2 PHE   222     -45.463  78.011  37.618  1.00  0.00           C  
ATOM   1148  CZ  PHE   222     -44.249  77.983  38.353  1.00  0.00           C  
ATOM   1149  N   PHE   223     -47.811  71.724  36.740  1.00 45.93           N  
ATOM   1150  CA  PHE   223     -48.724  70.816  36.045  1.00 44.76           C  
ATOM   1151  C   PHE   223     -50.182  71.060  36.438  1.00 45.89           C  
ATOM   1152  O   PHE   223     -50.985  71.519  35.618  1.00 45.96           O  
ATOM   1153  CB  PHE   223     -48.350  69.336  36.260  1.00 44.63           C  
ATOM   1154  CG  PHE   223     -49.282  68.514  35.438  1.00  0.00           C  
ATOM   1155  CD1 PHE   223     -49.098  68.337  34.048  1.00  0.00           C  
ATOM   1156  CD2 PHE   223     -50.385  67.887  36.045  1.00  0.00           C  
ATOM   1157  CE1 PHE   223     -49.993  67.546  33.271  1.00  0.00           C  
ATOM   1158  CE2 PHE   223     -51.297  67.089  35.290  1.00  0.00           C  
ATOM   1159  CZ  PHE   223     -51.099  66.920  33.895  1.00  0.00           C  
ATOM   1160  N   ASN   224     -50.510  70.754  37.693  1.00 48.55           N  
ATOM   1161  CA  ASN   224     -51.861  70.939  38.225  1.00 51.38           C  
ATOM   1162  C   ASN   224     -52.400  72.364  38.035  1.00 53.17           C  
ATOM   1163  O   ASN   224     -53.583  72.537  37.727  1.00 58.07           O  
ATOM   1164  CB  ASN   224     -51.924  70.503  39.696  1.00 54.56           C  
ATOM   1165  CG  ASN   224     -51.867  68.983  39.739  1.00  0.00           C  
ATOM   1166  OD1 ASN   224     -52.073  68.312  38.728  1.00  0.00           O  
ATOM   1167  ND2 ASN   224     -51.583  68.356  40.912  1.00  0.00           N  
ATOM   1168  N   ALA   225     -51.548  73.379  38.200  1.00 52.40           N  
ATOM   1169  CA  ALA   225     -51.972  74.755  37.929  1.00 50.64           C  
ATOM   1170  C   ALA   225     -52.417  74.918  36.478  1.00 51.23           C  
ATOM   1171  O   ALA   225     -53.519  75.409  36.213  1.00 50.84           O  
ATOM   1172  CB  ALA   225     -50.884  75.785  38.272  1.00 49.62           C  
ATOM   1173  N   TYR   226     -51.561  74.497  35.548  1.00 51.55           N  
ATOM   1174  CA  TYR   226     -51.861  74.597  34.118  1.00 52.29           C  
ATOM   1175  C   TYR   226     -53.007  73.670  33.702  1.00 52.14           C  
ATOM   1176  O   TYR   226     -53.718  73.952  32.736  1.00 52.77           O  
ATOM   1177  CB  TYR   226     -50.603  74.336  33.283  1.00 53.69           C  
ATOM   1178  CG  TYR   226     -49.674  75.480  33.503  1.00  0.00           C  
ATOM   1179  CD1 TYR   226     -50.148  76.660  34.091  1.00  0.00           C  
ATOM   1180  CD2 TYR   226     -48.311  75.406  33.138  1.00  0.00           C  
ATOM   1181  CE1 TYR   226     -49.299  77.761  34.318  1.00  0.00           C  
ATOM   1182  CE2 TYR   226     -47.435  76.517  33.362  1.00  0.00           C  
ATOM   1183  CZ  TYR   226     -47.950  77.688  33.955  1.00  0.00           C  
ATOM   1184  OH  TYR   226     -47.146  78.783  34.185  1.00  0.00           O  
ATOM   1185  N   PHE   227     -53.187  72.582  34.450  1.00 49.98           N  
ATOM   1186  CA  PHE   227     -54.298  71.650  34.241  1.00 50.14           C  
ATOM   1187  C   PHE   227     -55.655  72.285  34.564  1.00 49.62           C  
ATOM   1188  O   PHE   227     -56.544  72.283  33.719  1.00 49.17           O  
ATOM   1189  CB  PHE   227     -54.083  70.363  35.058  1.00 51.68           C  
ATOM   1190  CG  PHE   227     -55.258  69.479  34.819  1.00  0.00           C  
ATOM   1191  CD1 PHE   227     -55.391  68.713  33.639  1.00  0.00           C  
ATOM   1192  CD2 PHE   227     -56.277  69.389  35.785  1.00  0.00           C  
ATOM   1193  CE1 PHE   227     -56.517  67.867  33.420  1.00  0.00           C  
ATOM   1194  CE2 PHE   227     -57.415  68.549  35.591  1.00  0.00           C  
ATOM   1195  CZ  PHE   227     -57.535  67.786  34.401  1.00  0.00           C  
ATOM   1196  N   VAL   228     -55.809  72.845  35.767  1.00 48.68           N  
ATOM   1197  CA  VAL   228     -57.082  73.464  36.157  1.00 48.18           C  
ATOM   1198  C   VAL   228     -57.372  74.776  35.422  1.00 49.06           C  
ATOM   1199  O   VAL   228     -58.530  75.181  35.311  1.00 52.10           O  
ATOM   1200  CB  VAL   228     -57.216  73.686  37.689  1.00 48.70           C  
ATOM   1201  CG1 VAL   228     -57.034  72.378  38.443  1.00  0.00           C  
ATOM   1202  CG2 VAL   228     -56.257  74.761  38.200  1.00  0.00           C  
ATOM   1203  N   GLY   229     -56.325  75.433  34.929  1.00 48.79           N  
ATOM   1204  CA  GLY   229     -56.467  76.723  34.256  1.00 47.61           C  
ATOM   1205  C   GLY   229     -56.917  76.562  32.811  1.00 48.99           C  
ATOM   1206  O   GLY   229     -57.757  77.336  32.332  1.00 48.72           O  
ATOM   1207  N   TYR   230     -56.362  75.562  32.118  1.00 47.78           N  
ATOM   1208  CA  TYR   230     -56.680  75.345  30.703  1.00 47.19           C  
ATOM   1209  C   TYR   230     -58.119  74.904  30.480  1.00 47.49           C  
ATOM   1210  O   TYR   230     -58.696  75.180  29.436  1.00 46.41           O  
ATOM   1211  CB  TYR   230     -55.730  74.334  30.062  1.00 49.36           C  
ATOM   1212  CG  TYR   230     -55.644  74.472  28.558  1.00  0.00           C  
ATOM   1213  CD1 TYR   230     -56.557  73.818  27.716  1.00  0.00           C  
ATOM   1214  CD2 TYR   230     -54.656  75.259  27.974  1.00  0.00           C  
ATOM   1215  CE1 TYR   230     -56.486  73.951  26.337  1.00  0.00           C  
ATOM   1216  CE2 TYR   230     -54.574  75.396  26.598  1.00  0.00           C  
ATOM   1217  CZ  TYR   230     -55.486  74.743  25.783  1.00  0.00           C  
ATOM   1218  OH  TYR   230     -55.390  74.882  24.412  1.00  0.00           O  
ATOM   1219  N   LEU   231     -58.689  74.202  31.456  1.00 47.66           N  
ATOM   1220  CA  LEU   231     -60.081  73.785  31.366  1.00 46.92           C  
ATOM   1221  C   LEU   231     -61.002  74.991  31.574  1.00 48.26           C  
ATOM   1222  O   LEU   231     -62.093  75.049  31.001  1.00 49.39           O  
ATOM   1223  CB  LEU   231     -60.423  72.651  32.365  1.00 45.95           C  
ATOM   1224  CG  LEU   231     -59.737  71.323  32.039  1.00  0.00           C  
ATOM   1225  CD1 LEU   231     -59.928  70.224  33.083  1.00  0.00           C  
ATOM   1226  CD2 LEU   231     -60.194  70.662  30.739  1.00  0.00           C  
ATOM   1227  N   ILE   232     -60.555  75.958  32.373  1.00 49.20           N  
ATOM   1228  CA  ILE   232     -61.379  77.137  32.689  1.00 50.44           C  
ATOM   1229  C   ILE   232     -61.209  78.279  31.684  1.00 52.18           C  
ATOM   1230  O   ILE   232     -62.195  78.844  31.200  1.00 53.29           O  
ATOM   1231  CB  ILE   232     -61.150  77.645  34.133  1.00 48.18           C  
ATOM   1232  CG1 ILE   232     -61.400  76.523  35.157  1.00  0.00           C  
ATOM   1233  CG2 ILE   232     -62.021  78.861  34.427  1.00  0.00           C  
ATOM   1234  CD1 ILE   232     -62.566  75.595  34.847  1.00  0.00           C  
ATOM   1235  N   SER   233     -59.961  78.619  31.380  1.00 52.02           N  
ATOM   1236  CA  SER   233     -59.671  79.652  30.397  1.00 50.86           C  
ATOM   1237  C   SER   233     -58.433  79.257  29.589  1.00 48.87           C  
ATOM   1238  O   SER   233     -57.313  79.606  29.963  1.00 51.92           O  
ATOM   1239  CB  SER   233     -59.486  81.018  31.082  1.00 51.99           C  
ATOM   1240  OG  SER   233     -59.847  82.090  30.220  1.00  0.00           O  
ATOM   1241  N   PRO   234     -58.624  78.502  28.489  1.00 44.66           N  
ATOM   1242  CA  PRO   234     -57.482  78.184  27.629  1.00 43.65           C  
ATOM   1243  C   PRO   234     -56.851  79.463  27.097  1.00 44.39           C  
ATOM   1244  O   PRO   234     -55.692  79.463  26.673  1.00 43.46           O  
ATOM   1245  CB  PRO   234     -58.104  77.389  26.470  1.00 42.71           C  
ATOM   1246  CG  PRO   234     -59.419  76.916  26.964  1.00  0.00           C  
ATOM   1247  CD  PRO   234     -59.877  77.884  28.019  1.00  0.00           C  
ATOM   1248  N   LYS   235     -57.636  80.537  27.113  1.00 46.66           N  
ATOM   1249  CA  LYS   235     -57.188  81.856  26.694  1.00 47.26           C  
ATOM   1250  C   LYS   235     -56.051  82.321  27.591  1.00 47.33           C  
ATOM   1251  O   LYS   235     -54.948  82.603  27.117  1.00 51.38           O  
ATOM   1252  CB  LYS   235     -58.344  82.858  26.766  1.00 45.84           C  
ATOM   1253  CG  LYS   235     -57.952  84.273  26.337  1.00  0.00           C  
ATOM   1254  CD  LYS   235     -59.114  85.268  26.373  1.00  0.00           C  
ATOM   1255  CE  LYS   235     -58.718  86.687  25.961  1.00  0.00           C  
ATOM   1256  NZ  LYS   235     -59.890  87.587  26.054  1.00  0.00           N  
ATOM   1257  N   PHE   236     -56.344  82.390  28.887  1.00 45.97           N  
ATOM   1258  CA  PHE   236     -55.385  82.783  29.900  1.00 45.39           C  
ATOM   1259  C   PHE   236     -54.061  82.077  29.656  1.00 45.17           C  
ATOM   1260  O   PHE   236     -53.042  82.743  29.459  1.00 46.66           O  
ATOM   1261  CB  PHE   236     -55.947  82.486  31.301  1.00 46.07           C  
ATOM   1262  CG  PHE   236     -54.958  82.676  32.416  1.00  0.00           C  
ATOM   1263  CD1 PHE   236     -54.714  83.944  32.941  1.00  0.00           C  
ATOM   1264  CD2 PHE   236     -54.279  81.582  32.957  1.00  0.00           C  
ATOM   1265  CE1 PHE   236     -53.798  84.124  33.975  1.00  0.00           C  
ATOM   1266  CE2 PHE   236     -53.365  81.752  33.990  1.00  0.00           C  
ATOM   1267  CZ  PHE   236     -53.122  83.029  34.500  1.00  0.00           C  
ATOM   1268  N   ALA   237     -54.094  80.740  29.623  1.00 43.49           N  
ATOM   1269  CA  ALA   237     -52.884  79.914  29.462  1.00 42.07           C  
ATOM   1270  C   ALA   237     -52.081  80.273  28.211  1.00 41.08           C  
ATOM   1271  O   ALA   237     -50.843  80.282  28.240  1.00 41.99           O  
ATOM   1272  CB  ALA   237     -53.198  78.392  29.463  1.00 42.88           C  
ATOM   1273  N   HIS   238     -52.779  80.564  27.117  1.00 36.97           N  
ATOM   1274  CA  HIS   238     -52.105  80.874  25.871  1.00 35.75           C  
ATOM   1275  C   HIS   238     -51.569  82.295  25.913  1.00 37.28           C  
ATOM   1276  O   HIS   238     -50.606  82.624  25.211  1.00 37.01           O  
ATOM   1277  CB  HIS   238     -53.045  80.710  24.684  1.00 34.72           C  
ATOM   1278  CG  HIS   238     -53.300  79.291  24.295  1.00  0.00           C  
ATOM   1279  ND1 HIS   238     -52.321  78.475  23.772  1.00  0.00           N  
ATOM   1280  CD2 HIS   238     -54.434  78.553  24.313  1.00  0.00           C  
ATOM   1281  CE1 HIS   238     -52.836  77.289  23.501  1.00  0.00           C  
ATOM   1282  NE2 HIS   238     -54.119  77.313  23.812  1.00  0.00           N  
ATOM   1283  N   ARG   239     -52.214  83.144  26.712  1.00 37.63           N  
ATOM   1284  CA  ARG   239     -51.728  84.502  26.917  1.00 38.84           C  
ATOM   1285  C   ARG   239     -50.530  84.486  27.875  1.00 39.23           C  
ATOM   1286  O   ARG   239     -49.544  85.193  27.657  1.00 39.64           O  
ATOM   1287  CB  ARG   239     -52.845  85.417  27.432  1.00 39.28           C  
ATOM   1288  CG  ARG   239     -52.501  86.901  27.387  1.00  0.00           C  
ATOM   1289  CD  ARG   239     -52.331  87.400  25.960  1.00  0.00           C  
ATOM   1290  NE  ARG   239     -53.628  87.635  25.343  1.00  0.00           N  
ATOM   1291  CZ  ARG   239     -53.877  87.563  24.042  1.00  0.00           C  
ATOM   1292  NH1 ARG   239     -52.913  87.241  23.191  1.00  0.00           N  
ATOM   1293  NH2 ARG   239     -55.099  87.806  23.597  1.00  0.00           N  
ATOM   1294  N   PHE   240     -50.630  83.666  28.921  1.00 37.17           N  
ATOM   1295  CA  PHE   240     -49.538  83.419  29.851  1.00 38.09           C  
ATOM   1296  C   PHE   240     -48.283  82.994  29.081  1.00 38.59           C  
ATOM   1297  O   PHE   240     -47.326  83.765  28.996  1.00 43.00           O  
ATOM   1298  CB  PHE   240     -49.968  82.351  30.860  1.00 39.66           C  
ATOM   1299  CG  PHE   240     -49.120  82.283  32.102  1.00  0.00           C  
ATOM   1300  CD1 PHE   240     -49.448  83.030  33.225  1.00  0.00           C  
ATOM   1301  CD2 PHE   240     -48.024  81.430  32.168  1.00  0.00           C  
ATOM   1302  CE1 PHE   240     -48.684  82.946  34.385  1.00  0.00           C  
ATOM   1303  CE2 PHE   240     -47.251  81.344  33.321  1.00  0.00           C  
ATOM   1304  CZ  PHE   240     -47.581  82.102  34.431  1.00  0.00           C  
ATOM   1305  N   VAL   241     -48.300  81.794  28.497  1.00 36.33           N  
ATOM   1306  CA  VAL   241     -47.205  81.309  27.646  1.00 34.97           C  
ATOM   1307  C   VAL   241     -46.744  82.380  26.635  1.00 35.16           C  
ATOM   1308  O   VAL   241     -45.542  82.572  26.431  1.00 35.33           O  
ATOM   1309  CB  VAL   241     -47.576  79.971  26.944  1.00 35.85           C  
ATOM   1310  CG1 VAL   241     -46.419  79.430  26.111  1.00  0.00           C  
ATOM   1311  CG2 VAL   241     -47.948  78.924  27.975  1.00  0.00           C  
ATOM   1312  N   GLY   242     -47.695  83.093  26.032  1.00 34.25           N  
ATOM   1313  CA  GLY   242     -47.384  84.246  25.193  1.00 33.13           C  
ATOM   1314  C   GLY   242     -46.344  85.190  25.791  1.00 34.60           C  
ATOM   1315  O   GLY   242     -45.395  85.606  25.104  1.00 33.90           O  
ATOM   1316  N   TYR   243     -46.510  85.529  27.070  1.00 34.28           N  
ATOM   1317  CA  TYR   243     -45.600  86.481  27.728  1.00 34.90           C  
ATOM   1318  C   TYR   243     -44.331  85.823  28.268  1.00 35.53           C  
ATOM   1319  O   TYR   243     -43.296  86.488  28.386  1.00 34.25           O  
ATOM   1320  CB  TYR   243     -46.302  87.278  28.833  1.00 34.49           C  
ATOM   1321  CG  TYR   243     -47.449  88.157  28.365  1.00  0.00           C  
ATOM   1322  CD1 TYR   243     -47.227  89.245  27.509  1.00  0.00           C  
ATOM   1323  CD2 TYR   243     -48.750  87.923  28.808  1.00  0.00           C  
ATOM   1324  CE1 TYR   243     -48.275  90.050  27.090  1.00  0.00           C  
ATOM   1325  CE2 TYR   243     -49.802  88.730  28.398  1.00  0.00           C  
ATOM   1326  CZ  TYR   243     -49.566  89.790  27.534  1.00  0.00           C  
ATOM   1327  OH  TYR   243     -50.623  90.593  27.122  1.00  0.00           O  
ATOM   1328  N   LEU   244     -44.408  84.525  28.594  1.00 35.48           N  
ATOM   1329  CA  LEU   244     -43.211  83.763  28.948  1.00 34.23           C  
ATOM   1330  C   LEU   244     -42.232  83.844  27.792  1.00 33.69           C  
ATOM   1331  O   LEU   244     -41.053  84.161  27.978  1.00 33.98           O  
ATOM   1332  CB  LEU   244     -43.537  82.291  29.226  1.00 36.29           C  
ATOM   1333  CG  LEU   244     -44.173  81.811  30.539  1.00  0.00           C  
ATOM   1334  CD1 LEU   244     -44.107  80.299  30.556  1.00  0.00           C  
ATOM   1335  CD2 LEU   244     -43.494  82.377  31.779  1.00  0.00           C  
ATOM   1336  N   GLU   245     -42.747  83.581  26.593  1.00 32.94           N  
ATOM   1337  CA  GLU   245     -41.955  83.577  25.366  1.00 32.08           C  
ATOM   1338  C   GLU   245     -41.391  84.955  24.987  1.00 32.61           C  
ATOM   1339  O   GLU   245     -40.338  85.040  24.359  1.00 32.76           O  
ATOM   1340  CB  GLU   245     -42.764  82.982  24.206  1.00 31.49           C  
ATOM   1341  CG  GLU   245     -43.219  81.535  24.410  1.00  0.00           C  
ATOM   1342  CD  GLU   245     -42.078  80.545  24.648  1.00  0.00           C  
ATOM   1343  OE1 GLU   245     -40.905  80.843  24.327  1.00  0.00           O  
ATOM   1344  OE2 GLU   245     -42.350  79.444  25.153  1.00  0.00           O  
ATOM   1345  N   GLU   246     -42.095  86.025  25.348  1.00 32.85           N  
ATOM   1346  CA  GLU   246     -41.535  87.364  25.212  1.00 34.47           C  
ATOM   1347  C   GLU   246     -40.260  87.390  26.023  1.00 35.20           C  
ATOM   1348  O   GLU   246     -39.186  87.699  25.508  1.00 38.06           O  
ATOM   1349  CB  GLU   246     -42.516  88.443  25.707  1.00 33.75           C  
ATOM   1350  CG  GLU   246     -43.449  88.967  24.627  1.00  0.00           C  
ATOM   1351  CD  GLU   246     -44.525  89.906  25.153  1.00  0.00           C  
ATOM   1352  OE1 GLU   246     -45.696  89.775  24.716  1.00  0.00           O  
ATOM   1353  OE2 GLU   246     -44.206  90.787  25.984  1.00  0.00           O  
ATOM   1354  N   GLU   247     -40.396  86.991  27.284  1.00 36.19           N  
ATOM   1355  CA  GLU   247     -39.318  87.001  28.262  1.00 35.10           C  
ATOM   1356  C   GLU   247     -38.146  86.072  27.958  1.00 33.92           C  
ATOM   1357  O   GLU   247     -36.991  86.427  28.222  1.00 34.24           O  
ATOM   1358  CB  GLU   247     -39.890  86.710  29.656  1.00 35.96           C  
ATOM   1359  CG  GLU   247     -40.770  87.827  30.200  1.00  0.00           C  
ATOM   1360  CD  GLU   247     -40.052  89.171  30.258  1.00  0.00           C  
ATOM   1361  OE1 GLU   247     -38.816  89.194  30.473  1.00  0.00           O  
ATOM   1362  OE2 GLU   247     -40.721  90.212  30.090  1.00  0.00           O  
ATOM   1363  N   ALA   248     -38.434  84.890  27.417  1.00 33.65           N  
ATOM   1364  CA  ALA   248     -37.382  83.911  27.121  1.00 33.87           C  
ATOM   1365  C   ALA   248     -36.470  84.444  26.027  1.00 36.06           C  
ATOM   1366  O   ALA   248     -35.241  84.246  26.072  1.00 36.65           O  
ATOM   1367  CB  ALA   248     -37.986  82.577  26.708  1.00 34.00           C  
ATOM   1368  N   VAL   249     -37.088  85.121  25.055  1.00 33.94           N  
ATOM   1369  CA  VAL   249     -36.386  85.746  23.946  1.00 34.43           C  
ATOM   1370  C   VAL   249     -35.428  86.846  24.440  1.00 35.39           C  
ATOM   1371  O   VAL   249     -34.254  86.886  24.027  1.00 32.46           O  
ATOM   1372  CB  VAL   249     -37.391  86.306  22.903  1.00 35.21           C  
ATOM   1373  CG1 VAL   249     -36.722  87.275  21.930  1.00  0.00           C  
ATOM   1374  CG2 VAL   249     -38.062  85.162  22.145  1.00  0.00           C  
ATOM   1375  N   GLU   250     -35.939  87.722  25.313  1.00 34.97           N  
ATOM   1376  CA  GLU   250     -35.146  88.807  25.904  1.00 34.04           C  
ATOM   1377  C   GLU   250     -33.955  88.203  26.626  1.00 36.24           C  
ATOM   1378  O   GLU   250     -32.810  88.603  26.390  1.00 38.86           O  
ATOM   1379  CB  GLU   250     -35.953  89.697  26.881  1.00 33.22           C  
ATOM   1380  CG  GLU   250     -35.141  90.856  27.463  1.00  0.00           C  
ATOM   1381  CD  GLU   250     -36.058  91.663  28.371  1.00  0.00           C  
ATOM   1382  OE1 GLU   250     -37.256  91.290  28.484  1.00  0.00           O  
ATOM   1383  OE2 GLU   250     -35.572  92.663  28.964  1.00  0.00           O  
ATOM   1384  N   SER   251     -34.227  87.215  27.475  1.00 34.54           N  
ATOM   1385  CA  SER   251     -33.185  86.540  28.232  1.00 34.97           C  
ATOM   1386  C   SER   251     -32.113  85.988  27.293  1.00 34.56           C  
ATOM   1387  O   SER   251     -30.917  86.199  27.504  1.00 35.67           O  
ATOM   1388  CB  SER   251     -33.792  85.408  29.091  1.00 37.13           C  
ATOM   1389  OG  SER   251     -32.767  84.739  29.812  1.00  0.00           O  
ATOM   1390  N   TYR   252     -32.549  85.299  26.247  1.00 34.15           N  
ATOM   1391  CA  TYR   252     -31.632  84.671  25.307  1.00 33.78           C  
ATOM   1392  C   TYR   252     -30.809  85.651  24.478  1.00 34.82           C  
ATOM   1393  O   TYR   252     -29.642  85.382  24.181  1.00 36.31           O  
ATOM   1394  CB  TYR   252     -32.380  83.688  24.406  1.00 35.78           C  
ATOM   1395  CG  TYR   252     -32.654  82.334  25.054  1.00  0.00           C  
ATOM   1396  CD1 TYR   252     -31.634  81.630  25.718  1.00  0.00           C  
ATOM   1397  CD2 TYR   252     -33.922  81.750  24.991  1.00  0.00           C  
ATOM   1398  CE1 TYR   252     -31.874  80.400  26.304  1.00  0.00           C  
ATOM   1399  CE2 TYR   252     -34.172  80.509  25.577  1.00  0.00           C  
ATOM   1400  CZ  TYR   252     -33.144  79.841  26.230  1.00  0.00           C  
ATOM   1401  OH  TYR   252     -33.381  78.618  26.811  1.00  0.00           O  
ATOM   1402  N   THR   253     -31.394  86.785  24.101  1.00 35.94           N  
ATOM   1403  CA  THR   253     -30.633  87.775  23.336  1.00 34.88           C  
ATOM   1404  C   THR   253     -29.577  88.410  24.234  1.00 36.08           C  
ATOM   1405  O   THR   253     -28.425  88.564  23.817  1.00 36.77           O  
ATOM   1406  CB  THR   253     -31.512  88.823  22.602  1.00 34.97           C  
ATOM   1407  OG1 THR   253     -30.709  89.951  22.214  1.00  0.00           O  
ATOM   1408  CG2 THR   253     -32.635  89.308  23.469  1.00  0.00           C  
ATOM   1409  N   GLU   254     -29.967  88.736  25.471  1.00 34.90           N  
ATOM   1410  CA  GLU   254     -29.040  89.206  26.498  1.00 32.25           C  
ATOM   1411  C   GLU   254     -27.801  88.327  26.590  1.00 35.84           C  
ATOM   1412  O   GLU   254     -26.683  88.835  26.804  1.00 36.17           O  
ATOM   1413  CB  GLU   254     -29.742  89.259  27.858  1.00  0.00           O  
ATOM   1414  CG  GLU   254     -28.855  89.798  28.982  1.00  0.00           C  
ATOM   1415  CD  GLU   254     -29.690  89.858  30.253  1.00  0.00           C  
ATOM   1416  OE1 GLU   254     -30.898  89.505  30.184  1.00  0.00           O  
ATOM   1417  OE2 GLU   254     -29.132  90.257  31.309  1.00  0.00           O  
ATOM   1418  N   TYR   255     -27.996  87.014  26.421  1.00 33.35           N  
ATOM   1419  CA  TYR   255     -26.893  86.063  26.406  1.00 33.83           C  
ATOM   1420  C   TYR   255     -26.049  86.221  25.130  1.00 34.82           C  
ATOM   1421  O   TYR   255     -24.820  86.155  25.193  1.00 35.44           O  
ATOM   1422  CB  TYR   255     -27.393  84.594  26.577  1.00 33.75           C  
ATOM   1423  CG  TYR   255     -27.917  84.458  27.965  1.00  0.00           C  
ATOM   1424  CD1 TYR   255     -27.598  85.424  28.929  1.00  0.00           C  
ATOM   1425  CD2 TYR   255     -28.739  83.373  28.342  1.00  0.00           C  
ATOM   1426  CE1 TYR   255     -28.076  85.331  30.250  1.00  0.00           C  
ATOM   1427  CE2 TYR   255     -29.234  83.264  29.682  1.00  0.00           C  
ATOM   1428  CZ  TYR   255     -28.890  84.256  30.623  1.00  0.00           C  
ATOM   1429  OH  TYR   255     -29.339  84.190  31.924  1.00  0.00           O  
ATOM   1430  N   LEU   256     -26.700  86.426  23.982  1.00 35.19           N  
ATOM   1431  CA  LEU   256     -25.979  86.552  22.696  1.00 35.88           C  
ATOM   1432  C   LEU   256     -25.150  87.832  22.711  1.00 37.57           C  
ATOM   1433  O   LEU   256     -23.956  87.826  22.391  1.00 36.89           O  
ATOM   1434  CB  LEU   256     -26.951  86.565  21.510  1.00 35.23           C  
ATOM   1435  CG  LEU   256     -26.257  86.708  20.154  1.00  0.00           C  
ATOM   1436  CD1 LEU   256     -25.282  85.585  19.806  1.00  0.00           C  
ATOM   1437  CD2 LEU   256     -27.196  86.749  18.949  1.00  0.00           C  
ATOM   1438  N   LYS   257     -25.826  88.921  23.074  1.00 37.62           N  
ATOM   1439  CA  LYS   257     -25.228  90.184  23.452  1.00 38.81           C  
ATOM   1440  C   LYS   257     -23.999  89.948  24.332  1.00 38.07           C  
ATOM   1441  O   LYS   257     -22.892  90.376  23.990  1.00 38.47           O  
ATOM   1442  CB  LYS   257     -26.284  91.018  24.193  1.00 42.09           C  
ATOM   1443  CG  LYS   257     -25.797  92.416  24.578  1.00  0.00           C  
ATOM   1444  CD  LYS   257     -26.875  93.282  25.234  1.00  0.00           C  
ATOM   1445  CE  LYS   257     -26.364  94.644  25.706  1.00  0.00           C  
ATOM   1446  NZ  LYS   257     -27.491  95.462  26.207  1.00  0.00           N  
ATOM   1447  N   ASP   258     -24.184  89.229  25.439  1.00 37.95           N  
ATOM   1448  CA  ASP   258     -23.068  88.883  26.348  1.00 36.50           C  
ATOM   1449  C   ASP   258     -21.919  88.125  25.668  1.00 36.10           C  
ATOM   1450  O   ASP   258     -20.747  88.363  25.965  1.00 36.40           O  
ATOM   1451  CB  ASP   258     -23.573  88.124  27.563  1.00 34.77           C  
ATOM   1452  CG  ASP   258     -24.309  89.109  28.460  1.00  0.00           C  
ATOM   1453  OD1 ASP   258     -24.180  90.339  28.219  1.00  0.00           O  
ATOM   1454  OD2 ASP   258     -25.010  88.644  29.399  1.00  0.00           O  
ATOM   1455  N   LEU   259     -22.246  87.222  24.751  1.00 35.96           N  
ATOM   1456  CA  LEU   259     -21.208  86.573  23.954  1.00 35.89           C  
ATOM   1457  C   LEU   259     -20.431  87.623  23.145  1.00 38.75           C  
ATOM   1458  O   LEU   259     -19.206  87.694  23.235  1.00 39.63           O  
ATOM   1459  CB  LEU   259     -21.774  85.452  23.053  1.00 32.18           C  
ATOM   1460  CG  LEU   259     -22.241  84.221  23.832  1.00  0.00           C  
ATOM   1461  CD1 LEU   259     -22.976  83.171  23.000  1.00  0.00           C  
ATOM   1462  CD2 LEU   259     -21.127  83.422  24.507  1.00  0.00           C  
ATOM   1463  N   GLU   260     -21.152  88.452  22.394  1.00 40.59           N  
ATOM   1464  CA  GLU   260     -20.535  89.458  21.524  1.00 45.09           C  
ATOM   1465  C   GLU   260     -19.631  90.457  22.252  1.00 46.67           C  
ATOM   1466  O   GLU   260     -18.624  90.894  21.694  1.00 46.97           O  
ATOM   1467  CB  GLU   260     -21.603  90.180  20.695  1.00 44.02           C  
ATOM   1468  CG  GLU   260     -22.226  89.304  19.607  1.00  0.00           C  
ATOM   1469  CD  GLU   260     -23.329  90.106  18.931  1.00  0.00           C  
ATOM   1470  OE1 GLU   260     -23.590  91.252  19.385  1.00  0.00           O  
ATOM   1471  OE2 GLU   260     -23.924  89.584  17.950  1.00  0.00           O  
ATOM   1472  N   ALA   261     -19.992  90.799  23.490  1.00 48.06           N  
ATOM   1473  CA  ALA   261     -19.193  91.693  24.334  1.00 48.96           C  
ATOM   1474  C   ALA   261     -17.859  91.068  24.719  1.00 48.91           C  
ATOM   1475  O   ALA   261     -16.861  91.779  24.904  1.00 49.43           O  
ATOM   1476  CB  ALA   261     -19.929  92.017  25.627  1.00 49.76           C  
ATOM   1477  N   GLY   262     -17.865  89.744  24.861  1.00 47.11           N  
ATOM   1478  CA  GLY   262     -16.708  88.996  25.331  1.00 46.74           C  
ATOM   1479  C   GLY   262     -16.816  88.704  26.813  1.00 48.44           C  
ATOM   1480  O   GLY   262     -15.811  88.426  27.465  1.00 49.64           O  
ATOM   1481  N   LEU   263     -18.035  88.781  27.346  1.00 50.00           N  
ATOM   1482  CA  LEU   263     -18.284  88.486  28.754  1.00 54.23           C  
ATOM   1483  C   LEU   263     -18.599  87.002  28.978  1.00 56.80           C  
ATOM   1484  O   LEU   263     -18.177  86.401  29.977  1.00 56.55           O  
ATOM   1485  CB  LEU   263     -19.401  89.370  29.304  1.00 56.66           C  
ATOM   1486  CG  LEU   263     -19.066  90.863  29.279  1.00  0.00           C  
ATOM   1487  CD1 LEU   263     -20.206  91.788  29.703  1.00  0.00           C  
ATOM   1488  CD2 LEU   263     -17.913  91.281  30.190  1.00  0.00           C  
ATOM   1489  N   ILE   264     -19.349  86.419  28.049  1.00 56.17           N  
ATOM   1490  CA  ILE   264     -19.571  84.981  28.029  1.00 54.90           C  
ATOM   1491  C   ILE   264     -18.790  84.415  26.860  1.00 56.55           C  
ATOM   1492  O   ILE   264     -18.909  84.897  25.737  1.00 53.11           O  
ATOM   1493  CB  ILE   264     -21.065  84.658  27.923  1.00 53.74           C  
ATOM   1494  CG1 ILE   264     -21.893  85.189  29.105  1.00  0.00           C  
ATOM   1495  CG2 ILE   264     -21.364  83.150  27.868  1.00  0.00           C  
ATOM   1496  CD1 ILE   264     -23.402  85.075  28.893  1.00  0.00           C  
ATOM   1497  N   GLU   265     -17.964  83.412  27.143  1.00 61.21           N  
ATOM   1498  CA  GLU   265     -17.073  82.837  26.143  1.00 68.79           C  
ATOM   1499  C   GLU   265     -17.052  81.321  26.293  1.00 76.70           C  
ATOM   1500  O   GLU   265     -16.560  80.813  27.301  1.00 80.22           O  
ATOM   1501  CB  GLU   265     -15.660  83.434  26.248  1.00 69.07           C  
ATOM   1502  CG  GLU   265     -14.686  82.884  25.204  1.00  0.00           C  
ATOM   1503  CD  GLU   265     -13.335  83.550  25.424  1.00  0.00           C  
ATOM   1504  OE1 GLU   265     -13.244  84.416  26.334  1.00  0.00           O  
ATOM   1505  OE2 GLU   265     -12.377  83.202  24.684  1.00  0.00           O  
ATOM   1506  N   ASN   266     -17.609  80.595  25.301  1.00 81.34           N  
ATOM   1507  CA  ASN   266     -17.734  79.145  25.377  1.00 86.38           C  
ATOM   1508  C   ASN   266     -16.554  78.472  26.089  1.00 91.84           C  
ATOM   1509  O   ASN   266     -15.494  78.268  25.487  1.00 97.22           O  
ATOM   1510  CB  ASN   266     -17.804  78.716  23.900  1.00 84.23           C  
ATOM   1511  CG  ASN   266     -18.152  77.235  23.856  1.00  0.00           C  
ATOM   1512  OD1 ASN   266     -18.692  76.683  24.814  1.00  0.00           O  
ATOM   1513  ND2 ASN   266     -17.861  76.511  22.742  1.00  0.00           N  
ATOM   1514  N   THR   267     -16.738  78.164  27.374  1.00 94.85           N  
ATOM   1515  CA  THR   267     -15.794  77.324  28.113  1.00 96.58           C  
ATOM   1516  C   THR   267     -15.987  75.900  27.603  1.00 95.36           C  
ATOM   1517  O   THR   267     -15.070  75.078  27.645  1.00 94.35           O  
ATOM   1518  CB  THR   267     -16.026  77.361  29.641  1.00 96.43           C  
ATOM   1519  OG1 THR   267     -16.468  78.663  30.044  1.00  0.00           O  
ATOM   1520  CG2 THR   267     -14.742  77.008  30.397  1.00  0.00           C  
ATOM   1521  N   PRO   268     -17.703  72.659  22.856  1.00 68.90           N  
ATOM   1522  CA  PRO   268     -18.654  71.649  22.459  1.00 64.33           C  
ATOM   1523  C   PRO   268     -20.023  72.348  22.379  1.00 61.51           C  
ATOM   1524  O   PRO   268     -20.539  72.895  23.373  1.00 58.48           O  
ATOM   1525  CB  PRO   268     -18.684  70.497  23.489  1.00 67.95           C  
ATOM   1526  CG  PRO   268     -18.289  70.931  24.902  1.00  0.00           C  
ATOM   1527  CD  PRO   268     -17.225  72.031  24.930  1.00  0.00           C  
ATOM   1528  N   ALA   269     -20.553  72.403  21.162  1.00 52.94           N  
ATOM   1529  CA  ALA   269     -21.981  72.456  20.949  1.00 46.95           C  
ATOM   1530  C   ALA   269     -22.363  70.972  20.960  1.00 46.93           C  
ATOM   1531  O   ALA   269     -21.733  70.165  20.264  1.00 44.55           O  
ATOM   1532  CB  ALA   269     -22.326  73.139  19.607  1.00 44.85           C  
ATOM   1533  N   PRO   270     -23.354  70.594  21.789  1.00 47.93           N  
ATOM   1534  CA  PRO   270     -23.685  69.175  21.985  1.00 48.54           C  
ATOM   1535  C   PRO   270     -24.152  68.451  20.721  1.00 49.35           C  
ATOM   1536  O   PRO   270     -24.720  69.071  19.813  1.00 50.23           O  
ATOM   1537  CB  PRO   270     -24.806  69.217  23.030  1.00 49.50           C  
ATOM   1538  CG  PRO   270     -24.579  70.503  23.767  1.00  0.00           C  
ATOM   1539  CD  PRO   270     -24.111  71.463  22.709  1.00  0.00           C  
ATOM   1540  N   ALA   271     -23.882  67.148  20.680  1.00 48.63           N  
ATOM   1541  CA  ALA   271     -24.303  66.250  19.602  1.00 50.89           C  
ATOM   1542  C   ALA   271     -25.805  66.401  19.284  1.00 48.35           C  
ATOM   1543  O   ALA   271     -26.171  66.616  18.125  1.00 46.48           O  
ATOM   1544  CB  ALA   271     -23.968  64.795  19.987  1.00 54.67           C  
ATOM   1545  N   ILE   272     -26.655  66.307  20.314  1.00 45.20           N  
ATOM   1546  CA  ILE   272     -28.107  66.504  20.184  1.00 45.03           C  
ATOM   1547  C   ILE   272     -28.483  67.722  19.351  1.00 45.52           C  
ATOM   1548  O   ILE   272     -29.293  67.625  18.424  1.00 46.21           O  
ATOM   1549  CB  ILE   272     -28.837  66.681  21.550  1.00 46.01           C  
ATOM   1550  CG1 ILE   272     -28.841  65.408  22.413  1.00  0.00           C  
ATOM   1551  CG2 ILE   272     -30.317  67.075  21.408  1.00  0.00           C  
ATOM   1552  CD1 ILE   272     -29.304  65.647  23.849  1.00  0.00           C  
ATOM   1553  N   ALA   273     -27.901  68.864  19.702  1.00 44.21           N  
ATOM   1554  CA  ALA   273     -28.290  70.143  19.132  1.00 41.83           C  
ATOM   1555  C   ALA   273     -27.884  70.258  17.671  1.00 42.84           C  
ATOM   1556  O   ALA   273     -28.684  70.690  16.830  1.00 43.37           O  
ATOM   1557  CB  ALA   273     -27.705  71.282  19.950  1.00 41.67           C  
ATOM   1558  N   ILE   274     -26.649  69.861  17.367  1.00 43.20           N  
ATOM   1559  CA  ILE   274     -26.126  69.989  16.006  1.00 43.52           C  
ATOM   1560  C   ILE   274     -26.993  69.235  15.015  1.00 41.74           C  
ATOM   1561  O   ILE   274     -27.182  69.689  13.890  1.00 40.34           O  
ATOM   1562  CB  ILE   274     -24.693  69.472  15.894  1.00 44.50           C  
ATOM   1563  CG1 ILE   274     -23.670  70.331  16.655  1.00  0.00           C  
ATOM   1564  CG2 ILE   274     -24.173  69.414  14.448  1.00  0.00           C  
ATOM   1565  CD1 ILE   274     -22.293  69.679  16.772  1.00  0.00           C  
ATOM   1566  N   ASP   275     -27.501  68.072  15.425  1.00 42.04           N  
ATOM   1567  CA  ASP   275     -28.350  67.278  14.533  1.00 40.32           C  
ATOM   1568  C   ASP   275     -29.775  67.824  14.492  1.00 37.13           C  
ATOM   1569  O   ASP   275     -30.390  67.847  13.432  1.00 36.87           O  
ATOM   1570  CB  ASP   275     -28.325  65.755  14.831  1.00 41.72           C  
ATOM   1571  CG  ASP   275     -26.973  65.212  14.390  1.00  0.00           C  
ATOM   1572  OD1 ASP   275     -26.258  65.936  13.648  1.00  0.00           O  
ATOM   1573  OD2 ASP   275     -26.638  64.065  14.790  1.00  0.00           O  
ATOM   1574  N   TYR   276     -30.269  68.280  15.639  1.00 35.45           N  
ATOM   1575  CA  TYR   276     -31.636  68.773  15.766  1.00 36.66           C  
ATOM   1576  C   TYR   276     -31.914  70.068  14.994  1.00 38.43           C  
ATOM   1577  O   TYR   276     -32.933  70.169  14.310  1.00 39.36           O  
ATOM   1578  CB  TYR   276     -32.017  68.953  17.238  1.00 35.78           C  
ATOM   1579  CG  TYR   276     -33.443  69.411  17.410  1.00  0.00           C  
ATOM   1580  CD1 TYR   276     -34.504  68.553  17.127  1.00  0.00           C  
ATOM   1581  CD2 TYR   276     -33.738  70.706  17.840  1.00  0.00           C  
ATOM   1582  CE1 TYR   276     -35.814  68.965  17.273  1.00  0.00           C  
ATOM   1583  CE2 TYR   276     -35.050  71.120  17.993  1.00  0.00           C  
ATOM   1584  CZ  TYR   276     -36.080  70.239  17.702  1.00  0.00           C  
ATOM   1585  OH  TYR   276     -37.385  70.630  17.840  1.00  0.00           O  
ATOM   1586  N   TRP   277     -31.033  71.059  15.125  1.00 38.97           N  
ATOM   1587  CA  TRP   277     -31.150  72.289  14.338  1.00 39.74           C  
ATOM   1588  C   TRP   277     -30.335  72.206  13.049  1.00 41.97           C  
ATOM   1589  O   TRP   277     -30.231  73.188  12.305  1.00 45.91           O  
ATOM   1590  CB  TRP   277     -30.756  73.525  15.154  1.00 38.03           C  
ATOM   1591  CG  TRP   277     -31.779  73.893  16.176  1.00  0.00           C  
ATOM   1592  CD1 TRP   277     -32.933  74.591  15.964  1.00  0.00           C  
ATOM   1593  CD2 TRP   277     -31.750  73.574  17.573  1.00  0.00           C  
ATOM   1594  NE1 TRP   277     -33.630  74.723  17.142  1.00  0.00           N  
ATOM   1595  CE2 TRP   277     -32.929  74.104  18.145  1.00  0.00           C  
ATOM   1596  CE3 TRP   277     -30.852  72.878  18.393  1.00  0.00           C  
ATOM   1597  CZ2 TRP   277     -33.229  73.971  19.505  1.00  0.00           C  
ATOM   1598  CZ3 TRP   277     -31.153  72.737  19.748  1.00  0.00           C  
ATOM   1599  CH2 TRP   277     -32.327  73.287  20.290  1.00  0.00           C  
ATOM   1600  N   ARG   278     -29.788  71.026  12.779  1.00 39.71           N  
ATOM   1601  CA  ARG   278     -28.928  70.797  11.616  1.00 40.37           C  
ATOM   1602  C   ARG   278     -27.826  71.851  11.425  1.00 40.70           C  
ATOM   1603  O   ARG   278     -27.741  72.530  10.396  1.00 41.40           O  
ATOM   1604  CB  ARG   278     -29.748  70.597  10.339  1.00 38.11           C  
ATOM   1605  CG  ARG   278     -30.654  69.365  10.382  1.00  0.00           C  
ATOM   1606  CD  ARG   278     -31.386  69.096   9.066  1.00  0.00           C  
ATOM   1607  NE  ARG   278     -32.388  68.024   9.322  1.00  0.00           N  
ATOM   1608  CZ  ARG   278     -33.168  67.560   8.301  1.00  0.00           C  
ATOM   1609  NH1 ARG   278     -32.824  68.245   7.172  1.00  0.00           N  
ATOM   1610  NH2 ARG   278     -33.986  66.593   8.809  1.00  0.00           N  
ATOM   1611  N   LEU   279     -26.988  71.982  12.440  1.00 41.22           N  
ATOM   1612  CA  LEU   279     -25.852  72.885  12.391  1.00 42.64           C  
ATOM   1613  C   LEU   279     -24.656  72.190  11.731  1.00 45.61           C  
ATOM   1614  O   LEU   279     -24.476  70.973  11.877  1.00 47.32           O  
ATOM   1615  CB  LEU   279     -25.506  73.347  13.808  1.00 41.78           C  
ATOM   1616  CG  LEU   279     -26.666  74.006  14.579  1.00  0.00           C  
ATOM   1617  CD1 LEU   279     -26.580  73.779  16.086  1.00  0.00           C  
ATOM   1618  CD2 LEU   279     -26.824  75.490  14.248  1.00  0.00           C  
ATOM   1619  N   PRO   280     -23.857  72.955  10.987  1.00 46.16           N  
ATOM   1620  CA  PRO   280     -22.582  72.456  10.477  1.00 47.87           C  
ATOM   1621  C   PRO   280     -21.649  72.316  11.667  1.00 48.85           C  
ATOM   1622  O   PRO   280     -21.807  73.014  12.668  1.00 48.19           O  
ATOM   1623  CB  PRO   280     -21.974  73.400   9.439  1.00 49.48           C  
ATOM   1624  CG  PRO   280     -22.406  74.857   9.613  1.00  0.00           C  
ATOM   1625  CD  PRO   280     -23.844  75.015  10.111  1.00  0.00           C  
ATOM   1626  N   ALA   281     -20.673  71.424  11.553  1.00 50.99           N  
ATOM   1627  CA  ALA   281     -19.881  71.013  12.710  1.00 52.56           C  
ATOM   1628  C   ALA   281     -19.112  72.162  13.359  1.00 55.10           C  
ATOM   1629  O   ALA   281     -18.763  72.094  14.539  1.00 59.54           O  
ATOM   1630  CB  ALA   281     -18.953  69.840  12.353  1.00 49.18           C  
ATOM   1631  N   ASP   282     -18.894  73.227  12.590  1.00 54.45           N  
ATOM   1632  CA  ASP   282     -18.074  74.361  13.018  1.00 55.12           C  
ATOM   1633  C   ASP   282     -18.887  75.479  13.665  1.00 54.60           C  
ATOM   1634  O   ASP   282     -18.325  76.485  14.115  1.00 51.05           O  
ATOM   1635  CB  ASP   282     -17.289  74.924  11.824  1.00 55.47           C  
ATOM   1636  CG  ASP   282     -18.292  75.459  10.812  1.00  0.00           C  
ATOM   1637  OD1 ASP   282     -19.519  75.334  11.072  1.00  0.00           O  
ATOM   1638  OD2 ASP   282     -17.845  76.000   9.765  1.00  0.00           O  
ATOM   1639  N   ALA   283     -20.208  75.299  13.703  1.00 54.12           N  
ATOM   1640  CA  ALA   283     -21.122  76.306  14.246  1.00 52.15           C  
ATOM   1641  C   ALA   283     -20.798  76.660  15.707  1.00 50.24           C  
ATOM   1642  O   ALA   283     -20.393  75.793  16.489  1.00 51.28           O  
ATOM   1643  CB  ALA   283     -22.564  75.840  14.107  1.00 51.50           C  
ATOM   1644  N   ARG   284     -20.995  77.932  16.056  1.00 46.47           N  
ATOM   1645  CA  ARG   284     -20.617  78.483  17.360  1.00 43.78           C  
ATOM   1646  C   ARG   284     -21.683  78.208  18.412  1.00 42.28           C  
ATOM   1647  O   ARG   284     -22.772  77.724  18.084  1.00 45.20           O  
ATOM   1648  CB  ARG   284     -20.405  80.008  17.265  1.00 45.89           C  
ATOM   1649  CG  ARG   284     -19.231  80.406  16.368  1.00  0.00           C  
ATOM   1650  CD  ARG   284     -18.971  81.913  16.333  1.00  0.00           C  
ATOM   1651  NE  ARG   284     -17.825  82.149  15.410  1.00  0.00           N  
ATOM   1652  CZ  ARG   284     -17.391  83.421  15.171  1.00  0.00           C  
ATOM   1653  NH1 ARG   284     -18.175  84.271  15.897  1.00  0.00           N  
ATOM   1654  NH2 ARG   284     -16.343  83.346  14.300  1.00  0.00           N  
ATOM   1655  N   LEU   285     -21.370  78.501  19.674  1.00 38.62           N  
ATOM   1656  CA  LEU   285     -22.378  78.459  20.741  1.00 38.81           C  
ATOM   1657  C   LEU   285     -23.391  79.603  20.566  1.00 40.00           C  
ATOM   1658  O   LEU   285     -24.503  79.556  21.105  1.00 40.49           O  
ATOM   1659  CB  LEU   285     -21.707  78.522  22.121  1.00 38.75           C  
ATOM   1660  CG  LEU   285     -22.668  78.250  23.280  1.00  0.00           C  
ATOM   1661  CD1 LEU   285     -23.347  76.881  23.248  1.00  0.00           C  
ATOM   1662  CD2 LEU   285     -22.035  78.299  24.669  1.00  0.00           C  
ATOM   1663  N   LYS   286     -22.998  80.632  19.813  1.00 39.11           N  
ATOM   1664  CA  LYS   286     -23.875  81.756  19.525  1.00 38.41           C  
ATOM   1665  C   LYS   286     -24.997  81.248  18.640  1.00 39.52           C  
ATOM   1666  O   LYS   286     -26.180  81.524  18.884  1.00 38.80           O  
ATOM   1667  CB  LYS   286     -23.106  82.872  18.811  1.00 36.99           C  
ATOM   1668  CG  LYS   286     -22.090  83.583  19.707  1.00  0.00           C  
ATOM   1669  CD  LYS   286     -21.314  84.692  18.994  1.00  0.00           C  
ATOM   1670  CE  LYS   286     -20.265  85.370  19.877  1.00  0.00           C  
ATOM   1671  NZ  LYS   286     -19.553  86.414  19.105  1.00  0.00           N  
ATOM   1672  N   ASP   287     -24.601  80.493  17.616  1.00 39.62           N  
ATOM   1673  CA  ASP   287     -25.520  79.858  16.687  1.00 41.24           C  
ATOM   1674  C   ASP   287     -26.499  78.933  17.410  1.00 41.72           C  
ATOM   1675  O   ASP   287     -27.628  78.758  16.971  1.00 42.91           O  
ATOM   1676  CB  ASP   287     -24.729  79.077  15.639  1.00 43.61           C  
ATOM   1677  CG  ASP   287     -23.833  79.971  14.794  1.00  0.00           C  
ATOM   1678  OD1 ASP   287     -22.891  79.444  14.159  1.00  0.00           O  
ATOM   1679  OD2 ASP   287     -24.070  81.196  14.759  1.00  0.00           O  
ATOM   1680  N   VAL   288     -26.051  78.352  18.519  1.00 40.81           N  
ATOM   1681  CA  VAL   288     -26.896  77.534  19.380  1.00 39.46           C  
ATOM   1682  C   VAL   288     -27.994  78.381  20.024  1.00 37.74           C  
ATOM   1683  O   VAL   288     -29.172  78.030  19.965  1.00 38.96           O  
ATOM   1684  CB  VAL   288     -26.036  76.845  20.448  1.00 38.42           C  
ATOM   1685  CG1 VAL   288     -26.856  76.111  21.511  1.00  0.00           C  
ATOM   1686  CG2 VAL   288     -25.084  75.791  19.878  1.00  0.00           C  
ATOM   1687  N   VAL   289     -27.602  79.489  20.647  1.00 37.25           N  
ATOM   1688  CA  VAL   289     -28.555  80.392  21.292  1.00 34.69           C  
ATOM   1689  C   VAL   289     -29.432  81.067  20.239  1.00 34.27           C  
ATOM   1690  O   VAL   289     -30.636  81.255  20.448  1.00 37.08           O  
ATOM   1691  CB  VAL   289     -27.854  81.427  22.209  1.00 33.57           C  
ATOM   1692  CG1 VAL   289     -28.799  82.501  22.751  1.00  0.00           C  
ATOM   1693  CG2 VAL   289     -27.204  80.804  23.446  1.00  0.00           C  
ATOM   1694  N   THR   290     -28.828  81.399  19.102  1.00 32.51           N  
ATOM   1695  CA  THR   290     -29.555  81.919  17.941  1.00 31.93           C  
ATOM   1696  C   THR   290     -30.804  81.096  17.606  1.00 30.91           C  
ATOM   1697  O   THR   290     -31.919  81.622  17.553  1.00 30.96           O  
ATOM   1698  CB  THR   290     -28.624  81.944  16.723  1.00 31.77           C  
ATOM   1699  OG1 THR   290     -27.508  82.784  16.979  1.00  0.00           O  
ATOM   1700  CG2 THR   290     -29.395  82.478  15.504  1.00  0.00           C  
ATOM   1701  N   ALA   291     -30.609  79.800  17.395  1.00 29.37           N  
ATOM   1702  CA  ALA   291     -31.681  78.926  16.937  1.00 30.88           C  
ATOM   1703  C   ALA   291     -32.710  78.624  18.039  1.00 31.49           C  
ATOM   1704  O   ALA   291     -33.866  78.355  17.754  1.00 32.03           O  
ATOM   1705  CB  ALA   291     -31.135  77.642  16.259  1.00 31.30           C  
ATOM   1706  N   VAL   292     -32.306  78.706  19.298  1.00 32.20           N  
ATOM   1707  CA  VAL   292     -33.256  78.470  20.382  1.00 32.50           C  
ATOM   1708  C   VAL   292     -34.147  79.687  20.597  1.00 33.24           C  
ATOM   1709  O   VAL   292     -35.359  79.565  20.771  1.00 34.65           O  
ATOM   1710  CB  VAL   292     -32.549  78.068  21.687  1.00 31.00           C  
ATOM   1711  CG1 VAL   292     -33.498  77.942  22.881  1.00  0.00           C  
ATOM   1712  CG2 VAL   292     -31.831  76.719  21.602  1.00  0.00           C  
ATOM   1713  N   ARG   293     -33.532  80.861  20.565  1.00 33.65           N  
ATOM   1714  CA  ARG   293     -34.235  82.114  20.739  1.00 33.60           C  
ATOM   1715  C   ARG   293     -35.192  82.322  19.562  1.00 36.06           C  
ATOM   1716  O   ARG   293     -36.219  82.996  19.694  1.00 38.71           O  
ATOM   1717  CB  ARG   293     -33.195  83.236  20.895  1.00 33.98           C  
ATOM   1718  CG  ARG   293     -33.666  84.679  20.756  1.00  0.00           C  
ATOM   1719  CD  ARG   293     -33.238  85.181  19.400  1.00  0.00           C  
ATOM   1720  NE  ARG   293     -32.875  86.585  19.422  1.00  0.00           N  
ATOM   1721  CZ  ARG   293     -32.078  87.171  18.534  1.00  0.00           C  
ATOM   1722  NH1 ARG   293     -31.534  86.474  17.539  1.00  0.00           N  
ATOM   1723  NH2 ARG   293     -31.813  88.466  18.659  1.00  0.00           N  
ATOM   1724  N   ALA   294     -34.862  81.711  18.425  1.00 37.69           N  
ATOM   1725  CA  ALA   294     -35.733  81.693  17.248  1.00 37.79           C  
ATOM   1726  C   ALA   294     -36.954  80.799  17.481  1.00 38.52           C  
ATOM   1727  O   ALA   294     -38.096  81.191  17.196  1.00 39.48           O  
ATOM   1728  CB  ALA   294     -34.951  81.221  16.034  1.00 37.94           C  
ATOM   1729  N   ASP   295     -36.701  79.598  17.998  1.00 37.98           N  
ATOM   1730  CA  ASP   295     -37.764  78.675  18.394  1.00 36.29           C  
ATOM   1731  C   ASP   295     -38.705  79.295  19.418  1.00 34.98           C  
ATOM   1732  O   ASP   295     -39.927  79.117  19.323  1.00 34.34           O  
ATOM   1733  CB  ASP   295     -37.170  77.398  18.974  1.00 38.63           C  
ATOM   1734  CG  ASP   295     -37.237  76.227  18.014  1.00  0.00           C  
ATOM   1735  OD1 ASP   295     -38.189  76.156  17.195  1.00  0.00           O  
ATOM   1736  OD2 ASP   295     -36.352  75.347  18.107  1.00  0.00           O  
ATOM   1737  N   GLU   296     -38.135  80.015  20.392  1.00 31.67           N  
ATOM   1738  CA  GLU   296     -38.924  80.644  21.459  1.00 30.14           C  
ATOM   1739  C   GLU   296     -39.847  81.714  20.892  1.00 28.87           C  
ATOM   1740  O   GLU   296     -41.007  81.824  21.295  1.00 28.88           O  
ATOM   1741  CB  GLU   296     -38.033  81.250  22.552  1.00 30.09           C  
ATOM   1742  CG  GLU   296     -37.027  80.302  23.196  1.00  0.00           C  
ATOM   1743  CD  GLU   296     -37.655  79.251  24.098  1.00  0.00           C  
ATOM   1744  OE1 GLU   296     -36.983  78.218  24.320  1.00  0.00           O  
ATOM   1745  OE2 GLU   296     -38.793  79.435  24.594  1.00  0.00           O  
ATOM   1746  N   ALA   297     -39.342  82.483  19.934  1.00 28.04           N  
ATOM   1747  CA  ALA   297     -40.169  83.480  19.235  1.00 26.85           C  
ATOM   1748  C   ALA   297     -41.354  82.837  18.533  1.00 27.92           C  
ATOM   1749  O   ALA   297     -42.453  83.393  18.515  1.00 28.07           O  
ATOM   1750  CB  ALA   297     -39.329  84.257  18.239  1.00 25.31           C  
ATOM   1751  N   HIS   298     -41.140  81.659  17.950  1.00 30.16           N  
ATOM   1752  CA  HIS   298     -42.234  80.980  17.245  1.00 30.79           C  
ATOM   1753  C   HIS   298     -43.438  80.641  18.128  1.00 29.90           C  
ATOM   1754  O   HIS   298     -44.561  80.580  17.641  1.00 29.43           O  
ATOM   1755  CB  HIS   298     -41.768  79.718  16.538  1.00 30.72           C  
ATOM   1756  CG  HIS   298     -40.901  80.000  15.347  1.00  0.00           C  
ATOM   1757  ND1 HIS   298     -40.130  79.048  14.711  1.00  0.00           N  
ATOM   1758  CD2 HIS   298     -40.681  81.146  14.662  1.00  0.00           C  
ATOM   1759  CE1 HIS   298     -39.488  79.571  13.711  1.00  0.00           C  
ATOM   1760  NE2 HIS   298     -39.799  80.852  13.651  1.00  0.00           N  
ATOM   1761  N   HIS   299     -43.193  80.419  19.414  1.00 29.28           N  
ATOM   1762  CA  HIS   299     -44.247  80.072  20.354  1.00 29.31           C  
ATOM   1763  C   HIS   299     -44.906  81.330  20.887  1.00 32.41           C  
ATOM   1764  O   HIS   299     -45.973  81.278  21.507  1.00 33.66           O  
ATOM   1765  CB  HIS   299     -43.660  79.227  21.491  1.00 29.38           C  
ATOM   1766  CG  HIS   299     -42.974  77.973  21.022  1.00  0.00           C  
ATOM   1767  ND1 HIS   299     -41.743  77.576  21.495  1.00  0.00           N  
ATOM   1768  CD2 HIS   299     -43.333  77.048  20.095  1.00  0.00           C  
ATOM   1769  CE1 HIS   299     -41.378  76.454  20.897  1.00  0.00           C  
ATOM   1770  NE2 HIS   299     -42.327  76.111  20.045  1.00  0.00           N  
ATOM   1771  N   ARG   300     -44.257  82.466  20.641  1.00 33.60           N  
ATOM   1772  CA  ARG   300     -44.755  83.770  21.034  1.00 33.80           C  
ATOM   1773  C   ARG   300     -45.941  84.133  20.125  1.00 35.11           C  
ATOM   1774  O   ARG   300     -47.080  84.286  20.606  1.00 33.47           O  
ATOM   1775  CB  ARG   300     -43.609  84.784  20.924  1.00 35.66           C  
ATOM   1776  CG  ARG   300     -43.875  86.194  21.439  1.00  0.00           C  
ATOM   1777  CD  ARG   300     -42.572  86.986  21.512  1.00  0.00           C  
ATOM   1778  NE  ARG   300     -42.080  87.389  20.191  1.00  0.00           N  
ATOM   1779  CZ  ARG   300     -40.827  87.766  19.933  1.00  0.00           C  
ATOM   1780  NH1 ARG   300     -39.920  87.780  20.903  1.00  0.00           N  
ATOM   1781  NH2 ARG   300     -40.468  88.116  18.700  1.00  0.00           N  
ATOM   1782  N   ASP   301     -45.681  84.250  18.818  1.00 34.46           N  
ATOM   1783  CA  ASP   301     -46.764  84.409  17.836  1.00 34.52           C  
ATOM   1784  C   ASP   301     -47.797  83.294  17.981  1.00 36.60           C  
ATOM   1785  O   ASP   301     -48.982  83.590  18.183  1.00 39.34           O  
ATOM   1786  CB  ASP   301     -46.292  84.488  16.357  1.00 33.26           C  
ATOM   1787  CG  ASP   301     -45.658  85.854  16.138  1.00  0.00           C  
ATOM   1788  OD1 ASP   301     -45.790  86.720  17.044  1.00  0.00           O  
ATOM   1789  OD2 ASP   301     -45.033  86.051  15.062  1.00  0.00           O  
ATOM   1790  N   ALA   302     -47.349  82.032  17.906  1.00 34.92           N  
ATOM   1791  CA  ALA   302     -48.250  80.871  17.998  1.00 34.94           C  
ATOM   1792  C   ALA   302     -49.169  81.025  19.184  1.00 36.40           C  
ATOM   1793  O   ALA   302     -50.391  81.043  19.031  1.00 40.23           O  
ATOM   1794  CB  ALA   302     -47.509  79.510  18.145  1.00 33.58           C  
ATOM   1795  N   ASN   303     -48.572  81.144  20.366  1.00 37.01           N  
ATOM   1796  CA  ASN   303     -49.344  81.233  21.590  1.00 37.55           C  
ATOM   1797  C   ASN   303     -50.266  82.430  21.669  1.00 37.36           C  
ATOM   1798  O   ASN   303     -51.439  82.255  21.963  1.00 39.97           O  
ATOM   1799  CB  ASN   303     -48.455  81.097  22.827  1.00 38.52           C  
ATOM   1800  CG  ASN   303     -48.226  79.645  23.207  1.00  0.00           C  
ATOM   1801  OD1 ASN   303     -47.136  79.092  22.991  1.00  0.00           O  
ATOM   1802  ND2 ASN   303     -49.262  79.008  23.751  1.00  0.00           N  
ATOM   1803  N   HIS   304     -49.756  83.632  21.388  1.00 38.41           N  
ATOM   1804  CA  HIS   304     -50.599  84.834  21.408  1.00 38.29           C  
ATOM   1805  C   HIS   304     -51.712  84.729  20.377  1.00 37.47           C  
ATOM   1806  O   HIS   304     -52.835  85.172  20.633  1.00 37.68           O  
ATOM   1807  CB  HIS   304     -49.795  86.115  21.168  1.00 38.53           C  
ATOM   1808  CG  HIS   304     -49.292  86.762  22.420  1.00  0.00           C  
ATOM   1809  ND1 HIS   304     -47.983  87.174  22.572  1.00  0.00           N  
ATOM   1810  CD2 HIS   304     -49.922  87.074  23.577  1.00  0.00           C  
ATOM   1811  CE1 HIS   304     -47.828  87.696  23.774  1.00  0.00           C  
ATOM   1812  NE2 HIS   304     -48.990  87.652  24.402  1.00  0.00           N  
ATOM   1813  N   TYR   305     -51.394  84.152  19.216  1.00 36.00           N  
ATOM   1814  CA  TYR   305     -52.400  83.880  18.188  1.00 36.00           C  
ATOM   1815  C   TYR   305     -53.543  83.044  18.792  1.00 38.43           C  
ATOM   1816  O   TYR   305     -54.705  83.464  18.766  1.00 40.36           O  
ATOM   1817  CB  TYR   305     -51.794  83.181  16.951  1.00 34.01           C  
ATOM   1818  CG  TYR   305     -52.900  82.950  15.980  1.00  0.00           C  
ATOM   1819  CD1 TYR   305     -53.304  83.984  15.125  1.00  0.00           C  
ATOM   1820  CD2 TYR   305     -53.558  81.704  15.891  1.00  0.00           C  
ATOM   1821  CE1 TYR   305     -54.344  83.804  14.192  1.00  0.00           C  
ATOM   1822  CE2 TYR   305     -54.617  81.503  14.947  1.00  0.00           C  
ATOM   1823  CZ  TYR   305     -54.996  82.569  14.105  1.00  0.00           C  
ATOM   1824  OH  TYR   305     -56.012  82.424  13.186  1.00  0.00           O  
ATOM   1825  N   ALA   306     -53.204  81.888  19.361  1.00 36.92           N  
ATOM   1826  CA  ALA   306     -54.194  81.033  20.016  1.00 39.59           C  
ATOM   1827  C   ALA   306     -55.032  81.775  21.071  1.00 42.34           C  
ATOM   1828  O   ALA   306     -56.262  81.635  21.100  1.00 44.24           O  
ATOM   1829  CB  ALA   306     -53.533  79.782  20.627  1.00 37.71           C  
ATOM   1830  N   SER   307     -54.371  82.565  21.922  1.00 41.86           N  
ATOM   1831  CA  SER   307     -55.065  83.338  22.951  1.00 42.79           C  
ATOM   1832  C   SER   307     -55.998  84.392  22.347  1.00 43.39           C  
ATOM   1833  O   SER   307     -57.066  84.652  22.896  1.00 43.98           O  
ATOM   1834  CB  SER   307     -54.079  83.980  23.909  1.00 42.51           C  
ATOM   1835  OG  SER   307     -54.773  84.738  24.889  1.00  0.00           O  
ATOM   1836  N   ASP   308     -55.596  84.982  21.220  1.00 42.61           N  
ATOM   1837  CA  ASP   308     -56.486  85.844  20.449  1.00 43.85           C  
ATOM   1838  C   ASP   308     -57.697  85.051  19.951  1.00 44.20           C  
ATOM   1839  O   ASP   308     -58.835  85.521  20.042  1.00 43.50           O  
ATOM   1840  CB  ASP   308     -55.757  86.474  19.253  1.00 45.50           C  
ATOM   1841  CG  ASP   308     -54.975  87.740  19.614  1.00  0.00           C  
ATOM   1842  OD1 ASP   308     -54.838  88.089  20.815  1.00  0.00           O  
ATOM   1843  OD2 ASP   308     -54.483  88.394  18.667  1.00  0.00           O  
ATOM   1844  N   ILE   309     -57.450  83.843  19.446  1.00 44.01           N  
ATOM   1845  CA  ILE   309     -58.509  83.050  18.820  1.00 43.71           C  
ATOM   1846  C   ILE   309     -59.621  82.611  19.758  1.00 42.93           C  
ATOM   1847  O   ILE   309     -60.787  82.679  19.393  1.00 42.42           O  
ATOM   1848  CB  ILE   309     -57.936  81.887  18.010  1.00 45.88           C  
ATOM   1849  CG1 ILE   309     -57.061  82.336  16.827  1.00  0.00           C  
ATOM   1850  CG2 ILE   309     -59.014  80.980  17.392  1.00  0.00           C  
ATOM   1851  CD1 ILE   309     -57.809  83.193  15.807  1.00  0.00           C  
ATOM   1852  N   HIS   310     -59.273  82.180  20.966  1.00 44.04           N  
ATOM   1853  CA  HIS   310     -60.293  81.853  21.964  1.00 44.72           C  
ATOM   1854  C   HIS   310     -61.133  83.085  22.309  1.00 48.78           C  
ATOM   1855  O   HIS   310     -62.348  82.984  22.518  1.00 46.45           O  
ATOM   1856  CB  HIS   310     -59.654  81.281  23.222  1.00 43.20           C  
ATOM   1857  CG  HIS   310     -59.022  79.942  23.014  1.00  0.00           C  
ATOM   1858  ND1 HIS   310     -57.670  79.783  22.789  1.00  0.00           N  
ATOM   1859  CD2 HIS   310     -59.561  78.702  22.974  1.00  0.00           C  
ATOM   1860  CE1 HIS   310     -57.404  78.500  22.632  1.00  0.00           C  
ATOM   1861  NE2 HIS   310     -58.535  77.823  22.734  1.00  0.00           N  
ATOM   1862  N   TYR   311     -60.463  84.238  22.339  1.00 49.97           N  
ATOM   1863  CA  TYR   311     -61.067  85.519  22.691  1.00 52.22           C  
ATOM   1864  C   TYR   311     -62.254  85.839  21.787  1.00 52.90           C  
ATOM   1865  O   TYR   311     -63.321  86.216  22.271  1.00 51.88           O  
ATOM   1866  CB  TYR   311     -60.003  86.625  22.613  1.00 49.85           C  
ATOM   1867  CG  TYR   311     -60.673  87.915  22.939  1.00  0.00           C  
ATOM   1868  CD1 TYR   311     -60.925  88.252  24.275  1.00  0.00           C  
ATOM   1869  CD2 TYR   311     -61.062  88.822  21.928  1.00  0.00           C  
ATOM   1870  CE1 TYR   311     -61.554  89.464  24.623  1.00  0.00           C  
ATOM   1871  CE2 TYR   311     -61.703  90.059  22.264  1.00  0.00           C  
ATOM   1872  CZ  TYR   311     -61.940  90.361  23.620  1.00  0.00           C  
ATOM   1873  OH  TYR   311     -62.557  91.536  23.991  1.00  0.00           O  
ATOM   1874  N   GLN   312     -62.057  85.679  20.479  1.00 53.93           N  
ATOM   1875  CA  GLN   312     -63.103  85.951  19.494  1.00 53.72           C  
ATOM   1876  C   GLN   312     -63.873  84.679  19.119  1.00 54.69           C  
ATOM   1877  O   GLN   312     -64.458  84.596  18.036  1.00 53.08           O  
ATOM   1878  CB  GLN   312     -62.522  86.628  18.244  1.00 54.28           C  
ATOM   1879  CG  GLN   312     -61.975  88.032  18.509  1.00  0.00           C  
ATOM   1880  CD  GLN   312     -61.329  88.535  17.226  1.00  0.00           C  
ATOM   1881  OE1 GLN   312     -61.457  87.920  16.169  1.00  0.00           O  
ATOM   1882  NE2 GLN   312     -60.600  89.683  17.249  1.00  0.00           N  
ATOM   1883  N   GLY   313     -63.871  83.699  20.029  1.00 55.65           N  
ATOM   1884  CA  GLY   313     -64.559  82.419  19.831  1.00 52.69           C  
ATOM   1885  C   GLY   313     -64.160  81.772  18.497  1.00 52.44           C  
ATOM   1886  O   GLY   313     -65.016  81.359  17.703  1.00 53.85           O  
ATOM   1887  N   MET   314     -62.848  81.708  18.261  1.00 48.06           N  
ATOM   1888  CA  MET   314     -62.268  81.035  17.088  1.00 46.83           C  
ATOM   1889  C   MET   314     -61.488  79.763  17.461  1.00 46.26           C  
ATOM   1890  O   MET   314     -60.594  79.338  16.729  1.00 48.34           O  
ATOM   1891  CB  MET   314     -61.358  81.999  16.318  1.00 44.07           C  
ATOM   1892  CG  MET   314     -62.099  83.204  15.736  1.00  0.00           C  
ATOM   1893  SD  MET   314     -63.333  82.790  14.467  1.00  0.00           S  
ATOM   1894  CE  MET   314     -62.113  82.272  13.225  1.00  0.00           C  
ATOM   1895  N   THR   315     -61.842  79.158  18.593  1.00 44.59           N  
ATOM   1896  CA  THR   315     -61.175  77.953  19.093  1.00 45.78           C  
ATOM   1897  C   THR   315     -61.329  76.742  18.158  1.00 45.68           C  
ATOM   1898  O   THR   315     -60.514  75.818  18.201  1.00 45.47           O  
ATOM   1899  CB  THR   315     -61.696  77.577  20.490  1.00 45.72           C  
ATOM   1900  OG1 THR   315     -61.382  78.603  21.420  1.00  0.00           O  
ATOM   1901  CG2 THR   315     -61.039  76.262  20.942  1.00  0.00           C  
ATOM   1902  N   LEU   316     -62.385  76.752  17.343  1.00 44.26           N  
ATOM   1903  CA  LEU   316     -62.696  75.673  16.399  1.00 43.00           C  
ATOM   1904  C   LEU   316     -62.305  75.995  14.959  1.00 42.80           C  
ATOM   1905  O   LEU   316     -62.795  75.371  14.018  1.00 43.13           O  
ATOM   1906  CB  LEU   316     -64.195  75.357  16.440  1.00 41.90           C  
ATOM   1907  CG  LEU   316     -64.684  74.895  17.814  1.00  0.00           C  
ATOM   1908  CD1 LEU   316     -66.188  74.644  17.914  1.00  0.00           C  
ATOM   1909  CD2 LEU   316     -64.072  73.586  18.310  1.00  0.00           C  
ATOM   1910  N   ASN   317     -61.439  76.984  14.786  1.00 41.20           N  
ATOM   1911  CA  ASN   317     -61.036  77.396  13.459  1.00 38.37           C  
ATOM   1912  C   ASN   317     -59.792  76.643  13.048  1.00 36.49           C  
ATOM   1913  O   ASN   317     -59.170  75.967  13.861  1.00 34.62           O  
ATOM   1914  CB  ASN   317     -60.792  78.907  13.418  1.00 39.72           C  
ATOM   1915  CG  ASN   317     -60.719  79.332  11.958  1.00  0.00           C  
ATOM   1916  OD1 ASN   317     -61.417  78.789  11.104  1.00  0.00           O  
ATOM   1917  ND2 ASN   317     -59.867  80.328  11.593  1.00  0.00           N  
ATOM   1918  N   GLN   318     -59.443  76.769  11.773  1.00 36.48           N  
ATOM   1919  CA  GLN   318     -58.237  76.177  11.227  1.00 37.10           C  
ATOM   1920  C   GLN   318     -57.014  76.818  11.903  1.00 37.10           C  
ATOM   1921  O   GLN   318     -57.000  78.026  12.163  1.00 35.91           O  
ATOM   1922  CB  GLN   318     -58.199  76.354   9.698  1.00 36.61           C  
ATOM   1923  CG  GLN   318     -57.000  75.674   9.035  1.00  0.00           C  
ATOM   1924  CD  GLN   318     -57.137  75.843   7.528  1.00  0.00           C  
ATOM   1925  OE1 GLN   318     -58.088  76.455   7.044  1.00  0.00           O  
ATOM   1926  NE2 GLN   318     -56.195  75.309   6.706  1.00  0.00           N  
ATOM   1927  N   THR   319     -56.020  75.993  12.229  1.00 36.56           N  
ATOM   1928  CA  THR   319     -54.762  76.477  12.802  1.00 34.67           C  
ATOM   1929  C   THR   319     -53.949  77.229  11.748  1.00 33.89           C  
ATOM   1930  O   THR   319     -53.349  76.612  10.869  1.00 34.55           O  
ATOM   1931  CB  THR   319     -53.940  75.320  13.394  1.00 32.00           C  
ATOM   1932  OG1 THR   319     -54.692  74.650  14.395  1.00  0.00           O  
ATOM   1933  CG2 THR   319     -52.649  75.879  14.015  1.00  0.00           C  
ATOM   1934  N   PRO   320     -53.894  78.563  11.854  1.00 32.21           N  
ATOM   1935  CA  PRO   320     -53.288  79.339  10.767  1.00 32.23           C  
ATOM   1936  C   PRO   320     -51.903  78.826  10.339  1.00 33.37           C  
ATOM   1937  O   PRO   320     -51.545  78.937   9.166  1.00 35.64           O  
ATOM   1938  CB  PRO   320     -53.183  80.762  11.359  1.00 32.58           C  
ATOM   1939  CG  PRO   320     -53.342  80.601  12.839  1.00  0.00           C  
ATOM   1940  CD  PRO   320     -54.191  79.386  13.043  1.00  0.00           C  
ATOM   1941  N   ALA   321     -51.154  78.249  11.281  1.00 34.35           N  
ATOM   1942  CA  ALA   321     -49.733  77.889  11.094  1.00 34.70           C  
ATOM   1943  C   ALA   321     -49.470  76.595  10.339  1.00 37.73           C  
ATOM   1944  O   ALA   321     -48.370  76.417   9.797  1.00 37.68           O  
ATOM   1945  CB  ALA   321     -49.015  77.857  12.449  1.00 34.15           C  
TER
